# Supplementary material for: TCGA RNA-Seq and Tumor-Infiltrating Lymphocyte Imaging Data Reveal Cold Tumor Signatures of Invasive Ductal Carcinomas and Estrogen Receptor-Positive Human Breast Tumors
Source: Int J Mol Sci. 2023 May 27;24(11):9355. doi: 10.3390/ijms24119355 (PMC10253224; doi:10.3390/ijms24119355)
Supplement: Supplementary file 1 [file ijms-24-09355-s001.zip]

Archive with 15 entries (15 files):
- Supplementary file 1.xlsx
- Supplementary file 10.xlsx
- Supplementary file 11.xlsx
- Supplementary file 12.xlsx
- Supplementary file 13.xlsx
- Supplementary file 14.xlsx
- Supplementary file 16.xlsx
- Supplementary file 2.xlsx
- Supplementary file 3.xlsx
- Supplementary file 4.xlsx
- Supplementary file 5.xlsx
- Supplementary file 6.xlsx
- Supplementary file 7.xlsx
- Supplementary file 8.xlsx
- Supplementary file 9.txt
