# Supplementary material for: TCGA RNA-Seq and Tumor-Infiltrating Lymphocyte Imaging Data Reveal Cold Tumor Signatures of Invasive Ductal Carcinomas and Estrogen Receptor-Positive Human Breast Tumors
Source: Int J Mol Sci. 2023 May 27;24(11):9355. doi: 10.3390/ijms24119355 (PMC10253224; doi:10.3390/ijms24119355)
Supplement: Supplementary file 1 [file ijms-24-09355-s001.zip › Supplementary file 1.xlsx]

## Sheet: cold
Input Sample	B cells naive	B cells memory	Plasma cells	T cells CD8	T cells CD4 naive	T cells CD4 memory resting	T cells CD4 memory activated	T cells follicular helper	T cells regulatory (Tregs)	CD4	T cells gamma delta	NK cells resting	NK cells activated	Lymphocyte	Monocytes	Macrophages M0	Macrophages M1	Macrophages M2	Macrophages	Mac:Lymph	Dendritic cells resting	Dendritic cells activated	Mast cells resting	Mast cells activated	Eosinophils	Neutrophils	P-value	Pearson Correlation	RMSE
TCGA.AQ.A0Y5	0.0268326	0	0.00254902	0	0	0.0460196	0	0.0198308	0.003625	0.0694753	0.00255355	0	0.00443285	0.105843	0	0.353914	0.0346024	0.443817	0.832334	7.86383	0	0	0.057475	0	0	0.00434782	0	0.456449	0.904962
TCGA.A2.A4S1	0	0.00361095	0	0.0348553	0	0.0275614	0	0.0133442	0.0077167	0.0486222	0	0.0310441	0	0.118133	0	0.164853	0.0201948	0.657297	0.842345	7.1305	0	0	0.0387785	0	0	0.0007	0	0.519197	0.859897
TCGA.E2.A14T	0.0446763	0	0	0.0200393	0	0.0364611	0	0.0129788	0.00620582	0.0556457	0	0	0	0.120361	0	0.663918	0.0306194	0.151479	0.846017	7.02898	0	0	0.0336213	0	0	0	0.02	0.245556	1.08485
TCGA.BH.A0DX	0.00558442	0.00361941	0	0.00614744	0	0.0147225	0	0.0266141	0.0465927	0.0879293	0	0.0173267	0	0.120607	0	0.569759	0.0277446	0.169418	0.766922	6.35883	0	0	0.112471	0	0	0	0	0.470928	0.902348
TCGA.E2.A1LK	0.0037851	0	0.00271499	0	0	0.0152558	0	0.0285259	0.0511772	0.094959	0.0137846	0.00707805	0	0.122322	0	0.673577	0.00905915	0.128686	0.811323	6.6327	0	0.0658163	0	0	0	0.0005	0.22	0.0822221	1.19436
TCGA.AC.A7VC	0.0100784	0	0	0.0005	0	0.013148	0	0.0854242	0.0003	0.0988722	0	0.0127437	0.00599089	0.128185	0	0.47127	0.00939058	0.323537	0.804198	6.27372	0.0310981	0	0.0365324	0	0	0	0	0.720271	0.69725
TCGA.AC.A23G	0.00492105	0	0.00100308	0.0407112	0	0	0	0.0650045	0.0138614	0.078866	0.0100758	0	0.00408494	0.139662	0	0.576623	0.0146535	0.204694	0.795971	5.69926	0	0	0.0643673	0	0	0	0.02	0.227073	1.0727
TCGA.A7.A3IY	0.00291589	0.0006	0	0	0	0.0057543	0	0.0680833	0.0472008	0.121038	0	0.00907256	0.00837712	0.142004	0.0008	0.53023	0.0159981	0.242238	0.789266	5.55806	0	0	0	0.0598906	0.008876	0	0	0.708485	0.706773
TCGA.AR.A0U4	0	0.00529181	0	0.0003	0	0.0516968	0	0.0498204	0.0165731	0.11809	0	0.0206387	0.0004	0.144721	0.0281908	0.581209	0.14767	0.05225	0.80932	5.59229	0	0	0.0429681	0	0	0.0029707	0	0.633956	0.773528
TCGA.LD.A74U	0.00215213	0	0	0	0	0.0804224	0	0.0208947	0.0291969	0.130514	0	0.0172125	0.0002	0.150079	0	0.473952	0.0426119	0.193399	0.709962	4.7306	0	0	0.139948	0	0	0	0	0.499084	0.872065
TCGA.AC.A23E	0.0696355	0	0.00503151	0	0	0.0427793	0	0.024504	0.00439316	0.0716764	0	0.00723977	0	0.153583	0	0.169074	0.0219251	0.519646	0.710646	4.62711	0	0	0.121647	0	0	0.0141241	0	0.3912	0.932367
TCGA.AC.A2QJ	0.00830884	0	0	0.0229342	0	0	0	0.076259	0.0342789	0.110538	0	0.0130166	0	0.154798	0.00284824	0.3405	0.0128996	0.453369	0.809617	5.23017	0	0	0.0355852	0	0	0	0	0.673553	0.741666
TCGA.BH.A0HQ	0.0153439	0	0	0	0	0.0807289	0	0.0148989	0.0270277	0.122656	0	0.0169025	0	0.154902	0	0.494706	0.00948168	0.149817	0.654005	4.22206	0	0	0.191094	0	0	0	0.01	0.314881	0.991689
TCGA.A8.A08H	0.00757954	0	0	0	0	0.138093	0	0.00263711	0.00476876	0.145499	0	0	0.00913222	0.162211	0.0638462	0.0829263	0.0219336	0.549136	0.717842	4.42537	0	0	0.107437	0	0	0.0125102	0	0.37651	0.937909
TCGA.AR.A1AO	0.0126182	0	0	0.00458184	0	0.0767046	0	0.0353275	0.018918	0.13095	0	0.0168366	0	0.164987	0	0.574258	0.043822	0.17532	0.7934	4.80887	0	0	0.0416132	0	0	0	0	0.790075	0.625619
TCGA.AR.A1AN	0.00792716	0	0	0	0	0.031138	0	0.0878686	0.00811783	0.127124	0.0301287	0	0.00485887	0.170039	0	0.540601	0.00950926	0.161734	0.711845	4.18636	0.00471337	0	0.113402	0	0	0	0	0.655213	0.75612
TCGA.E2.A9RU	0.00453149	0	0	0.0160602	0	0	0	0.104487	0.0359067	0.140393	0.011714	0	0	0.172699	0	0.454053	0.0838387	0.23442	0.772311	4.47201	0	0	0.05499	0	0	0	0.02	0.253822	1.02804
TCGA.E9.A1R6	0	0	0.0009	0	0	0.0315689	0	0.0611157	0.0602063	0.152891	0	0	0.0197318	0.173523	0	0.304165	0.0486661	0.36555	0.718381	4.13998	0	0	0.108099	0	0	0	0.31	0.0638267	1.10815
TCGA.A7.A13D	0.0591416	0	0.00278389	0	0	0	0	0.0906756	0.0059183	0.0965939	0.0156044	0	0	0.174124	0	0.728634	0.00651565	0.0712648	0.806415	4.63127	0	0.0118393	0	0.00762215	0	0	0.01	0.30187	1.05601
TCGA.AN.A0XN	0.00146406	0.00310441	0	0	0	0.0677858	0	0.0303155	0.0491717	0.147273	0	0	0.0257323	0.177574	0	0.486679	0.00110324	0.269667	0.757449	4.26555	0	0.015846	0.0491313	0	0	0	0	0.453603	0.909067
TCGA.A8.A090	0.0283371	0	0.00339964	0	0	0.0658209	0	0.0386949	0.0294543	0.13397	0	0.00663536	0.00934829	0.181691	0	0.414889	0.0807125	0.240986	0.736587	4.05408	0	0	0.0817221	0	0	0	0.02	0.214473	1.04051
TCGA.A7.A56D	0.00353638	0	0.00914722	0.026791	0	0	0	0.0565889	0.0468935	0.103482	0.0117386	0	0.0277488	0.182444	0.016217	0.440918	0	0.253464	0.710599	3.89488	0	0.051966	0.0549905	0	0	0	0	0.44591	0.906888
TCGA.AC.A62Y	0.0414108	0	0	0.02205	0	0.081324	0	0.0246739	0	0.105998	0	0.0133769	0	0.182836	0	0.504427	0.0377098	0.255348	0.797486	4.36176	0	0	0.019679	0	0	0	0.02	0.240752	1.05013
TCGA.AC.A62V	0.00167691	0.00833422	0	0	0.0252849	0.0203604	0	0.0214775	0.0452479	0.112371	0	0.0611416	0	0.183523	0	0.29821	0	0.391694	0.689904	3.75922	0.0157935	0	0.110779	0	0	0	0	0.39429	0.932386
TCGA.BH.A6R9	0.00809765	0	0.00141594	0.0170412	0	0.054635	0.0009	0.0384077	0.0390239	0.132967	0	0.0243689	0	0.18389	0	0.262098	0.0898041	0.366451	0.718354	3.90643	0.0165522	0	0.0812017	0	0	0	0	0.49442	0.869383
TCGA.D8.A1Y2	0.012916	0.00379065	0	0.0236147	0	0.0427142	0.00361728	0.0448996	0.037392	0.128623	0.0112427	0.00408611	0	0.184273	0	0.45377	0.041774	0.260373	0.755917	4.10215	0	0	0.0543711	0	0	0.00543872	0	0.659038	0.753939
TCGA.B6.A400	0.0047237	0.00446563	0	0.0198383	0	0	0	0.0852137	0.0625125	0.147726	0	0.00908724	0	0.185841	0	0.489568	0	0.203857	0.693425	3.73128	0	0.102521	0	0.0182131	0	0	0	0.506392	0.870057
TCGA.AC.A3YJ	0.035026	0	0.0008	0.0409307	0	0.0420831	0	0.0516393	0.00895724	0.10268	0	0.00742275	0.0003	0.187159	0.0233018	0	0.0202169	0.696942	0.740461	3.95632	0.00339949	0	0.0689555	0	0	0	0.02	0.219156	1.03255
TCGA.BH.A1FM	0.00265618	0.00264817	0	0	0	0.0931924	0	0.0212393	0.029548	0.14398	0.0300422	0.00806308	0	0.187389	0	0.310556	0.00176009	0.324969	0.637285	3.40086	0	0	0.15441	0	0	0.0209156	0.15	0.0956473	1.0886
TCGA.LL.A440	0.0412726	0	0	0.00740685	0	0.0836026	0	0.0257092	0.0140153	0.123327	0	0.0178234	0	0.18983	0	0.440375	0.0161338	0.259605	0.716113	3.7724	0.0004	0	0.0936507	0	0	0	0	0.38673	0.944151
TCGA.AN.A0FV	0.00446614	0	0.00114992	0	0	0.0237793	0	0.113937	0.0182858	0.156002	0.00339755	0	0.0267431	0.191759	0	0.446984	0.0209299	0.231484	0.699398	3.64728	0	0	0.108843	0	0	0	0.01	0.317683	0.984951
TCGA.AC.A3YI	0.0619485	0	0	0.016913	0	0.0584564	0	0.00923286	0.0259942	0.0936834	0	0.0202864	0	0.192831	0	0.465114	0.030279	0.171824	0.667218	3.46011	0	0.0234294	0.104906	0.0116157	0	0	0.02	0.218537	1.04011
TCGA.D8.A1XT	0.0379828	0	0	0	0	0.0621792	0	0.063373	0.00711737	0.13267	0	0.0240915	0	0.194744	0	0.328711	0.141429	0.29809	0.76823	3.94482	0	0	0.0370261	0	0	0	0	0.404077	0.928551
TCGA.BH.A0AV	0.00192087	0.0050997	0	0	0	0.0923856	0	0.030144	0.0431405	0.16567	0	0.00728812	0.014854	0.194833	0	0.603526	0.0152447	0.161001	0.779772	4.00226	0	0	0.0253955	0	0	0	0	0.506994	0.879708
TCGA.A7.A3RF	0.0162951	0	0.00150401	0	0	0.01803	0	0.106246	0.036494	0.16077	0	0.0170217	0	0.195591	0	0.37671	0.0184415	0.255301	0.650453	3.32558	0	0	0.153956	0	0	0	0.07	0.135975	1.07193
TCGA.E2.A1L9	0.0001	0.0050523	0	0	0	0.0870518	0	0.0475515	0.0443437	0.178947	0	0.01272	0	0.196819	0	0.49395	0.0131905	0.227349	0.73449	3.7318	0	0.0103801	0.0582606	0	0	0	0	0.364613	0.965253
TCGA.LL.A5YM	0.00410968	0.00436437	0	0.0676044	0	0	0	0.0321395	0.059078	0.0912175	0.0198167	0.0140413	0	0.201154	0	0.368352	0.0487076	0.253931	0.67099	3.3357	0	0	0.127856	0	0	0	0	0.514369	0.857528
TCGA.E9.A1N6	0.0286388	0	0.0004	0.00999003	0	0.0921805	0	0.0389004	0.0190458	0.150127	0	0.0120327	0	0.201188	0	0.415906	0.0488283	0.308364	0.773098	3.84266	0	0	0.0257426	0	0	0	0	0.379378	0.950393
TCGA.LL.A6FR	0.00215965	0.00768719	0	0.0226157	0	0	0	0.0441226	0.0515241	0.0956467	0	0.0737227	0	0.201832	0	0.629029	0	0.159343	0.788372	3.90608	0	0	0.00979646	0	0	0	0	0.398548	0.966038
TCGA.D8.A1XR	0.0574038	0	0.00250298	0.0168267	0	0.0361807	0	0.0347669	0.032809	0.103757	0	0.0236754	0	0.204165	0	0.211788	0.029193	0.438639	0.67962	3.32877	0.043555	0	0.0721911	0.0005	0	0	0.47	0.0353397	1.11177
TCGA.A8.A07W	0.0169009	0	0.00122752	0	0	0.0861435	0	0.0475163	0.0443821	0.178042	0	0.00830541	0	0.204476	0	0.358069	0.0814922	0.302641	0.742202	3.62978	0	0	0.0530797	0	0	0.0002	0.02	0.202761	1.04207
TCGA.C8.A134	0.00422904	0.020991	0	0	0	0	0.00327662	0.0988011	0.0208809	0.122959	0.02991	0.0211611	0.00613381	0.205384	0	0.430874	0.197617	0.12213	0.75062	3.65472	0	0	0.0218613	0	0.0221346	0	0	0.585683	0.810286
TCGA.A2.A0YM	0	0	0.0008	0	0	0.0929893	0	0.0667196	0.0322398	0.191949	0	0.0139236	0	0.206672	0	0.580369	0.0647471	0.0461591	0.691275	3.34479	0	0.0754173	0	0.0266714	0	0	0	0.40945	0.943463
TCGA.BH.A0DQ	0.0034392	0.00622533	0	0	0	0.101338	0	0.0309212	0.0386272	0.170886	0	0.0122817	0.0145447	0.207377	0	0.382993	0.0220912	0.23046	0.635544	3.06468	0	0	0.157079	0	0	0	0.02	0.251304	1.01057
TCGA.E2.A156	0.0176602	0	0	0	0	0.0661299	0	0.0501908	0.0240864	0.140407	0	0	0.0512962	0.209364	0	0.113139	0	0.446941	0.56008	2.67515	0	0.0405205	0.190036	0	0	0	0.37	0.0518103	1.0889
TCGA.UL.AAZ6	0	0	0.0005	0	0	0.12875	0	0.0156111	0.0563755	0.200736	0	0	0.00856732	0.209804	0	0.358747	0.0397723	0.335096	0.733615	3.49667	0	0	0.0565878	0	0	0	0.07	0.140006	1.07844
TCGA.A8.A07O	0	0	0	0.0364639	0	0.0929071	0.004777	0.0454861	0.0228414	0.166012	0	0.00586634	0.00202209	0.210364	0	0.696786	0.0188202	0.0491346	0.764741	3.63532	0	0.0248948	0	0	0	0	0	0.418202	0.958983
TCGA.A2.A3XT	0	0	0	0.0315641	0	0.119476	0	0.0159183	0.0151114	0.150506	0	0.0287674	0	0.210837	0.00394587	0.565961	0.0732001	0.120376	0.763483	3.62119	0	0	0.0256799	0	0	0	0	0.443842	0.918594
TCGA.AR.A24M	0.0577358	0	0.00131187	0	0	0.0952325	0	0.0349058	0.0109703	0.141109	0	0.0131513	0	0.213308	0	0.109663	0.0118169	0.424707	0.546187	2.56056	0	0.0137279	0.214868	0	0	0.0119099	0.32	0.0611756	1.08134
TCGA.A7.A5ZV	0.0561569	0	0	0.0316581	0	0.0378288	0	0.0447172	0.014689	0.097235	0	0	0.0286504	0.2137	0	0.342868	0.00651831	0.310985	0.660371	3.09017	0	0.0740215	0.0465598	0	0	0.00534708	0.03	0.184784	1.04744
TCGA.AC.A5EH	0	0	0	0	0	0.0201127	0	0.12518	0.0480756	0.193368	0	0.00104509	0.0211163	0.21553	0	0.455152	0.0494041	0.215138	0.719694	3.33919	0	0	0.0647761	0	0	0	0	0.585869	0.810116
TCGA.D8.A1JT	0.010009	0	0.0003	0	0	0.074369	0	0.0704392	0.00155376	0.146362	0.0422004	0	0.0177472	0.216619	0	0.183797	0.0657129	0.456673	0.706183	3.26003	0	0.0151087	0.061505	0	0	0.0006	0.39	0.0488884	1.10454
TCGA.D8.A73X	0.0696402	0	0.00244266	0.0228903	0	0.0689038	0	0.0329331	0.00689861	0.108735	0	0.00756877	0.00742888	0.218706	0	0.40618	0.0223367	0.219657	0.648173	2.96367	0	0	0.133121	0	0	0	0.02	0.233059	1.02219
TCGA.AR.A0TY	0.107381	0	0	0	0	0.0393229	0	0.043673	0.0146798	0.0976757	0.00613361	0.00873798	0	0.219928	0	0.294844	0.0185942	0.377702	0.69114	3.14257	0	0	0.088932	0	0	0	0	0.367177	0.945548
TCGA.LL.A6FQ	0.0427875	0	0.0008	0.0283317	0	0.0624874	0	0.0568489	0.0140327	0.133369	0	0.00831866	0.00638116	0.219988	0.0412995	0.384793	0.0203836	0.305021	0.751497	3.41608	0	0	0.0285637	0	0	0	0	0.685022	0.737078
TCGA.BH.A0E1	0.0752488	0	0.0005	0.00476968	0	0.0519429	0	0.0390768	0.0216991	0.112719	0	0.0255282	0.00125667	0.220022	0	0.412671	0.0145617	0.274262	0.701495	3.18829	0	0	0.0784953	0	0	0	0	0.575814	0.817493
TCGA.A8.A07J	0.0519394	0	0.0006	0.0191432	0	0.111578	0	0.0132748	0.0148035	0.139657	0	0.0105361	0	0.221875	0.00791793	0.244893	0.0292566	0.383796	0.665864	3.00107	0.0249496	0	0.0847982	0	0	0.00249555	0.01	0.302346	0.976318
TCGA.A8.A08I	0.00507141	0	0	0.104791	0	0	0.00428087	0.0334615	0.0612849	0.0990272	0	0	0.0154247	0.224314	0.00469682	0.498656	0.11235	0.0983458	0.714048	3.18325	0	0	0.0616379	0	0	0	0	0.444474	0.908352
TCGA.A8.A07I	0.00757749	0	0.00734844	0	0	0.0899081	0	0.0530227	0.0531998	0.196131	0	0.0123347	0.001332	0.224723	0	0.36227	0.108439	0.236804	0.707513	3.14837	0	0	0.0677642	0	0	0	0.02	0.275841	0.997747
TCGA.D8.A73W	0.0103162	0	0.0016341	0	0	0.0504388	0	0.0877035	0.0571456	0.195288	0	0.0148468	0.00295651	0.225042	0.0100509	0.480269	0.0288236	0.181338	0.700482	3.11268	0	0	0.0744762	0	0	0	0.55	0.0229529	1.14824
TCGA.A7.A0DB	0	0.0064537	0	0	0	0.156353	0	0.00499717	0.0279619	0.189312	0	0.030241	0	0.226007	0.0140845	0.486152	0.0098137	0.162185	0.672235	2.97441	0	0	0.101758	0	0	0	0.02	0.200904	1.05373
TCGA.E9.A1N4	0.0108333	0.0212022	0	0	0.0450903	0.0671222	0	0.0256861	0.00379226	0.141691	0.0413476	0.0114337	0	0.226508	0.0166682	0.458902	0.0856881	0.099605	0.660864	2.91762	0.00481939	0	0.107809	0	0	0	0	0.700316	0.727139
TCGA.E2.A10A	0.0295295	0	0.0002	0	0	0.134316	0	0.0230287	0.0227845	0.18013	0	0.0201132	0	0.229972	0	0.418654	0.0457219	0.260862	0.725239	3.15359	0	0	0.0447562	0	0	0	0.01	0.325408	0.978196
TCGA.A8.A07P	0.0477845	0	0.0008	0.0359731	0	0.115062	0.00148317	0.0143532	0	0.130898	0	0	0.0148487	0.230304	0.0467749	0	0.0399685	0.335907	0.422651	1.83519	0	0.0222633	0.324741	0	0	0	0.02	0.233647	0.999083
TCGA.BH.A0HW	0.0892885	0	0.00538065	0.0186401	0	0.0290654	0	0.0252908	0.0426852	0.0970414	0	0.00376893	0.0182481	0.232368	0	0.263618	0	0.281221	0.544839	2.34473	0	0.0924915	0.130302	0	0	0	0.78	-0.0072	1.11428
TCGA.A7.A13H	0.0321274	0	0.0007	0.0383698	0	0.0909947	0	0.0219498	0.0383342	0.151279	0	0.0100234	0	0.232499	0	0.556585	0.0553321	0.100194	0.712111	3.06285	0	0	0.0554147	0	0	0	0	0.553684	0.835399
TCGA.E9.A1NC	0.0201192	0	0.00377491	0.0291333	0	0.00107893	0	0.126174	0.0443229	0.171576	0.00920466	0	0	0.233808	0	0.353987	0.196114	0.16023	0.710331	3.03809	0	0	0.0558603	0	0	0	0	0.492965	0.87285
TCGA.A2.A04W	0.0670108	0	0.0037744	0.0234612	0	0.0927368	0	0.0218615	0.00790403	0.122502	0	0.0172732	0	0.234022	0	0.447532	0.0367064	0.222084	0.706323	3.01819	0	0	0.0596554	0	0	0	0.02	0.199991	1.05011
TCGA.A8.A08J	0.076352	0	0.0342146	0.0192606	0	0.0475885	0	0.0260476	0.0242018	0.0978379	0	0.00555788	0.00151612	0.234739	0	0.292475	0.055494	0.368544	0.716513	3.05238	0	0	0.0487481	0	0	0	0	0.455914	0.893025
TCGA.E9.A5UO	0.0840822	0	0.0118783	0	0	0.0233431	0	0.0271661	0.0571065	0.107616	0	0.0100364	0.0215648	0.235177	0	0.232014	0	0.449003	0.681017	2.89576	0	0.012426	0.0713797	0	0	0	0.07	0.138615	1.0651
TCGA.E9.A1NF	0.0542618	0	0.00231593	0.00209517	0	0.108466	0	0.0133694	0.0317946	0.15363	0	0.024033	0	0.236336	0	0.38707	0.0573471	0.293146	0.737563	3.12082	0	0	0.0261016	0	0	0	0	0.511146	0.861067
TCGA.A7.A3IZ	0.102141	0	0.00486452	0.0189625	0	0.0929955	0	0.00811795	0	0.101113	0	0	0.00976039	0.236841	0	0.110014	0.0175724	0.332397	0.459983	1.94216	0	0	0.303175	0	0	0	0.21	0.0851522	1.07039
TCGA.A2.A04R	0.00206517	0.00125672	0.0003	0	0	0.143551	0	0.0194847	0.0320013	0.195037	0	0.0401062	0	0.238766	0	0.423294	0	0.163126	0.58642	2.45605	0	0.0221429	0.152714	0	0	0	0.48	0.0333956	1.12355
TCGA.GI.A2C8	0.0773327	0	0.0001	0.0212059	0	0.0696624	0	0.030374	0.0157646	0.115801	0	0.0258903	0	0.24033	0	0.305094	0.0340918	0.36146	0.700646	2.91535	0	0	0.0590627	0	0	0	0.01	0.297257	0.983867
TCGA.BH.A1FN	0.0663836	0	0.00270765	0	0	0.0476203	0	0.0810956	0.0234738	0.15219	0	0.0199097	0	0.241191	0	0.510548	0.0757667	0.147979	0.734293	3.04445	0	0	0.0189527	0	0	0.00556329	0.02	0.242622	1.03631
TCGA.BH.A0HF	0.0579107	0	0	0.0229067	0	0.11531	0	0.0243539	0.0096779	0.149341	0	0.0126044	0	0.242763	0	0.504595	0.0534339	0.154188	0.712217	2.93379	0	0	0.0450199	0	0	0	0	0.376444	0.952909
TCGA.LL.A740	0.0402805	0	0	0	0	0.102823	0	0.0442981	0.0327672	0.179888	0	0.02286	0	0.243028	0	0.376173	0.0012831	0.26393	0.641386	2.63914	0.0361453	0.0439821	0.0354581	0	0	0	0.01	0.293234	0.990248
TCGA.E2.A14Y	0	0	0.0001	0	0	0.0762553	0	0.120694	0	0.196949	0	0.0395005	0.00715438	0.243704	0	0.394678	0.0518342	0.110354	0.556866	2.28501	0	0.162516	0.036152	0	0	0.0007	0.23	0.0739988	1.10499
TCGA.AN.A03X	0.0635984	0	0.00234722	0.0268268	0	0.104752	0	0.0350072	0	0.139759	0	0.0106854	0.00251506	0.245732	0.0218287	0	0.0474711	0.455816	0.525116	2.13695	0	0.0181923	0.171883	0	0	0.0390775	0.31	0.0655329	1.06909
TCGA.E9.A1RB	0.0002	0.00178072	0	0	0	0.105019	0	0.0770153	0.0360124	0.218047	0	0.0261986	0	0.246226	0	0.54677	0.00554034	0.13914	0.691451	2.80819	0	0	0.0623623	0	0	0	0.01	0.312484	1.00004
TCGA.A8.A08Z	0.0346163	0	0	0.0131626	0	0.145832	0	0.0167221	0.0174371	0.179991	0	0.0185453	0	0.246315	0.0166855	0.23201	0.0385924	0.358863	0.646151	2.62327	0	0	0.107534	0	0	0	0.02	0.251555	0.997461
TCGA.D8.A27F	0.0490636	0	0.00525574	0.00206957	0	0.0963295	0	0.0330614	0.0240184	0.153409	0	0.0387201	0	0.248518	0	0.604695	0.00841266	0.126651	0.739759	2.97668	0	0	0	0.011723	0	0	0	0.360801	0.982228
TCGA.BH.A1FJ	0.0308561	0	0.00100458	0	0	0.0895199	0	0.0997771	0.0136003	0.202897	0.0026312	0	0.0113008	0.24869	0	0.133132	0	0.379402	0.512534	2.06094	0	0.179956	0.0588201	0	0	0	0.83	-0.0116	1.11363
TCGA.AO.A03N	0.00232722	0.0016753	0	0	0	0.124225	0	0.0583515	0.0434163	0.225992	0	0.00969957	0.00932506	0.249019	0	0.553497	0	0.0931596	0.646657	2.59681	0	0.00376214	0.100562	0	0	0	0	0.471392	0.893979
TCGA.AR.A0TP	0.0006	0.00378086	0	0	0	0.106765	0	0.0422757	0.0480856	0.197126	0	0.0496958	0	0.251203	0	0.708875	0	0.0336653	0.74254	2.95594	0	0	0.00630245	0	0	0	0.01	0.29627	1.047
TCGA.GI.A2C9	0.029355	0	0	0	0	0.105099	0	0.0703937	0.0226723	0.198165	0	0	0.0241989	0.251719	0	0.22256	0.053773	0.33002	0.606353	2.40885	0.0347557	0.0455525	0.0616197	0	0	0	0.02	0.197362	1.02207
TCGA.BH.A0W3	0.04703	0	0.001	0.0112652	0	0.120515	0	0.0444618	0.00889295	0.173869	0	0.0176482	0.00122495	0.252038	0.179346	0	0.0481845	0.44738	0.67491	2.67781	0	0	0.0730854	0	0	0	0.64	0.00937936	1.09806
TCGA.AR.A24Q	0.0483888	0	0.00254369	0.0147478	0	0.0374027	0	0.0729498	0.0312926	0.141645	0.026792	0	0.0183548	0.252472	0	0.446739	0.0590041	0.162202	0.667946	2.64562	0	0	0.079582	0	0	0	0	0.473372	0.884436
TCGA.C8.A1HL	0.0006	0	0.001	0	0	0.170012	0	0.0120675	0.0294293	0.211509	0	0.0395334	0	0.252642	0	0.40663	0.0125699	0.251249	0.670449	2.65375	0	0	0.0768799	0	0	0	0.02	0.207565	1.04059
TCGA.A7.A0DA	0.0228917	0	0	0	0	0.0933476	0	0.0724085	0.0322679	0.198024	0	0.0102991	0.0219556	0.25317	0	0.454917	0.0368396	0.218952	0.710709	2.80723	0	0.0295859	0.00653478	0	0	0	0.02	0.21758	1.04489
TCGA.AQ.A04L	0.0856861	0	0	0	0	0.0293022	0	0.11789	0.0179508	0.165143	0	0.00335612	0	0.254185	0	0.370824	0.0540575	0.297994	0.722876	2.84389	0	0	0.0229389	0	0	0	0.15	0.0940102	1.09831
TCGA.A7.A6VV	0.00327815	0.0110418	0	0	0	0.0994953	0	0.0708304	0.0369135	0.207239	0	0.0312061	0.00229318	0.255059	0	0.526808	0.0483918	0.137167	0.712367	2.79296	0	0	0.0325742	0	0	0	0	0.402825	0.938578
TCGA.E9.A1NG	0	0	0.0003	0	0	0.182923	0	0.00314913	0.034279	0.220352	0	0	0.0346993	0.255351	0.00751424	0.179901	0	0.49955	0.686965	2.69028	0	0.0165027	0.0411448	0	0	0	0	0.44221	0.901595
TCGA.E2.A14O	0.0329653	0	0.00139632	0.046279	0	0.103134	0	0.0308441	0.0172909	0.151269	0	0	0.0234701	0.255379	0	0.495893	0.0631313	0.135639	0.694663	2.72012	0.00263955	0	0.047318	0	0	0	0.05	0.163947	1.0746
TCGA.OL.A5S0	0.0189008	0	0	0	0	0.0503279	0	0.113725	0.0521908	0.216243	0	0.0215525	0	0.256697	0	0.357246	0.131048	0.220193	0.708487	2.76002	0	0	0.0348165	0	0	0	0	0.41946	0.916166
TCGA.A8.A09D	0.053471	0	0.00147052	0.00429376	0	0.129173	0	0.0146493	0.0239842	0.167807	0	0.0304391	0	0.257481	0	0.268622	0.0476494	0.385091	0.701362	2.72393	0	0	0.0380562	0	0	0.00310068	0.01	0.309352	0.975325
TCGA.B6.A0RI	0.0774524	0	0.00480632	0.0007	0	0.0955232	0	0.0337677	0.0361297	0.165421	0	0.00377055	0.00603191	0.258182	0	0.31708	0.0433811	0.279037	0.639498	2.47693	0	0	0.102282	0	0	0	0.07	0.131371	1.0605
TCGA.B6.A40B	0	0.00791955	0	0	0	0.0758259	0	0.13403	0.0165176	0.226373	0	0	0.0254089	0.259702	0	0.394279	0	0.156568	0.550846	2.12107	0	0.0356594	0.153792	0	0	0	0.05	0.156926	1.05379
TCGA.E9.A228	0.00168775	0	0	0	0	0.156632	0	0.00785698	0.0305801	0.195069	0	0.0631707	0	0.259928	0	0.54013	0.0146321	0.112516	0.667278	2.56717	0.00877543	0	0.0640185	0	0	0	0	0.408396	0.935671
TCGA.B6.A0IA	0.0719939	0	0.00949239	0	0	0	0	0.160616	0.0001	0.160716	0.0093105	0.00631901	0.00391151	0.261743	0	0.468155	0	0.209438	0.677593	2.58877	0	0.0606839	0	0	0	0	0.02	0.286097	1.00662
TCGA.GM.A2DK	0.0663394	0	0	0.0583176	0	0.082474	0	0.0442856	0.0117785	0.138538	0	0	0	0.263195	0	0.388693	0.0402164	0.273356	0.702266	2.66823	0	0	0.0345393	0	0	0	0.02	0.251783	1.01478
TCGA.BH.A0H6	0.0503154	0	0.0005	0.0152641	0	0.162133	0	0.0108665	0.0154782	0.188478	0	0.00865577	0	0.263213	0.0127571	0.0906405	0.0476522	0.49866	0.64971	2.46838	0.00273615	0	0.080497	0	0	0.00384174	0.35	0.0551271	1.08834
TCGA.A7.A0D9	0.0326096	0	0.00755041	0	0	0.114009	0	0.0469637	0.0453341	0.206307	0	0	0.01737	0.263837	0	0.236831	0	0.39965	0.636481	2.41241	0	0.0465563	0.0531262	0	0	0	0.37	0.0536814	1.09888
TCGA.A2.A0CS	0.0371422	0	0.0007	0.0324094	0	0.0953678	0	0.0546866	0.0340877	0.184142	0	0.0102923	0	0.264686	0.00648743	0	0.0008	0.262014	0.269302	1.01744	0.240919	0.0800839	0.138658	0	0	0.00638229	0.05	0.167475	1.01675
TCGA.E2.A1L6	0.0921257	0	0.00292678	0	0	0.0345821	0	0.11996	0	0.154542	0.00573995	0.00395703	0.00641457	0.265706	0	0.405488	0.035528	0.242032	0.683049	2.57069	0	0	0.0512452	0	0	0	0	0.436971	0.906729
TCGA.A8.A085	0.0320586	0	0	0	0	0.127122	0	0	0.0776873	0.20481	0	0.0293297	0	0.266198	0	0.387084	0.00205648	0.245416	0.634556	2.38378	0	0	0.0992459	0	0	0	0.04	0.177362	1.04972
TCGA.B6.A0RG	0.0532373	0	0.0001	0.0297346	0	0.0583672	0	0.0510018	0.0434166	0.152786	0	0	0.0304462	0.266304	0	0.385848	0.0877559	0.167638	0.641242	2.40794	0	0	0.0924357	0	0	0	0.29	0.06913	1.09673
TCGA.E9.A5UP	0.0003	0.00776376	0	0	0	0	0	0.0783803	0.121598	0.199978	0	0.0569731	0.00210572	0.267121	0.0084467	0.554788	0	0	0.563235	2.10854	0	0.110384	0.059294	0	0	0	0.05	0.16418	1.0783
TCGA.A2.A3XV	0.0486248	0	0.00536783	0.0308017	0	0.108798	0	0.0432596	0.0157455	0.167803	0	0.00876196	0.00643606	0.267795	0	0.205915	0.0354962	0.478513	0.719923	2.68834	0	0	0.0122813	0	0	0	0.07	0.137582	1.06714
TCGA.AN.A0FL	0.0724681	0	0.00108972	0.013964	0	0.0995505	0	0.0540756	0.0107348	0.164361	0	0.0136794	0.00229201	0.267854	0	0.335965	0.0232298	0.285567	0.644761	2.40714	0	0.0489875	0.0383969	0	0	0	0.02	0.194647	1.03554
TCGA.A8.A09V	0.0728429	0	0	0.0192657	0	0.110366	0	0.0373068	0.0012818	0.148954	0	0.0270124	0	0.268075	0.0547674	0	0.00904303	0.398572	0.462382	1.72482	0	0.00359367	0.264111	0	0	0.00183842	0.56	0.0195235	1.08919
TCGA.A8.A08T	0.0512783	0	0	0.0342741	0	0.109651	0	0.0391413	0.0195742	0.168366	0	0.0144787	0	0.268397	0	0.31905	0.0204793	0.282677	0.622206	2.31823	0	0	0.109397	0	0	0	0.06	0.148344	1.05298
TCGA.OL.A66J	0.0581228	0	0	0.0485482	0	0.0815547	0	0.0574852	0	0.13904	0	0.0238733	0	0.269584	0	0.375429	0.0374879	0.277093	0.69001	2.55953	0	0	0.0404062	0	0	0	0.02	0.202422	1.03823
TCGA.OL.A6VO	0.027092	0	0	0.036627	0	0.0865674	0	0.0739459	0.0326721	0.193185	0	0.00462175	0.00919187	0.270718	0	0.601549	0.0602399	0.0667043	0.728493	2.69097	0	0	0	0	0.0008	0	0.02	0.212684	1.07137
TCGA.C8.A12O	0.0477201	0	0.0001	0.0226658	0	0.0548386	0	0.0661954	0.0563703	0.177404	0	0.0228524	0	0.270743	0	0.351743	0.0466136	0.254195	0.652552	2.41023	0	0	0.0767157	0	0	0	0	0.362033	0.945223
TCGA.AN.A041	0.0420985	0	0.00315741	0	0	0.101606	0	0.055102	0.0294717	0.186179	0.0193676	0	0.0199444	0.270747	0	0.344548	0.060659	0.261296	0.666504	2.46172	0	0	0.062749	0	0	0	0.05	0.169264	1.04719
TCGA.AR.A256	0.0599453	0	0	0.0181293	0	0.0715266	0	0.0668417	0.0315436	0.169912	0	0.0237093	0	0.271696	0	0.390556	0.0442838	0.169247	0.604086	2.22339	0	0.115996	0.00822169	0	0	0	0.02	0.203372	1.03637
TCGA.AO.A1KT	0.0440877	0	0	0.00387958	0	0.163067	0	0.0416067	0.00195973	0.206634	0	0.0178486	0	0.272449	0	0.202793	0.0194169	0.382916	0.605125	2.22106	0	0.0436371	0.0714708	0	0	0.00731726	0.05	0.15759	1.04091
TCGA.BH.A0BR	0.0463133	0	0.00302721	0.0250418	0	0.0752147	0.00363477	0.0510997	0.0540536	0.184003	0	0.014952	0	0.273337	0	0.399928	0.020741	0.251546	0.672215	2.45929	0	0.0185827	0.0358646	0	0	0	0.01	0.305866	0.983718
TCGA.D8.A27N	0.0536571	0	0.001	0.0218414	0	0.147044	0	0.00687805	0.0162256	0.170147	0	0.026716	0	0.273362	0	0.382913	0.0440854	0.261327	0.688326	2.518	0	0	0.0383147	0	0	0	0	0.354606	0.954915
TCGA.A8.A0A1	0.0296753	0	0	0.0201842	0	0.108978	0	0.0660938	0.0404104	0.215482	0	0.00952193	0	0.274864	0	0.487508	0.071145	0.1159	0.674553	2.45414	0	0	0.0505835	0	0	0	0	0.447054	0.90369
TCGA.EW.A2FW	0.0892866	0	0.00852725	0.0453711	0	0.0903093	0	0.00803854	0.0231445	0.121492	0	0.0103495	0	0.275027	0	0.295683	0.0354449	0.294919	0.626047	2.27631	0	0	0.0989256	0	0	0	0.03	0.184502	1.03189
TCGA.E2.A14W	0.023214	0	0.00182643	0	0	0.120945	0	0.075133	0.0372599	0.233338	0	0.00548086	0.0114874	0.275347	0	0.421266	0.0450437	0.242697	0.709006	2.57496	0	0	0.00328557	0	0.0123616	0	0.31	0.0649205	1.12037
TCGA.AN.A0AS	0.0009	0.00606341	0	0	0	0.122061	0	0.0235872	0.0723117	0.21796	0	0.0513482	0	0.276272	0	0.596875	0	0.0647432	0.661618	2.39481	0	0	0.0609095	0	0	0.00124772	0	0.362436	0.972537
TCGA.C8.A12Q	0.0516798	0	0.0009	0	0	0.123703	0	0.0624074	0.0222153	0.208326	0	0.0131547	0.00227079	0.276331	0	0.385043	0.0757333	0.1977	0.658476	2.38292	0	0	0.0652358	0	0	0	0.02	0.270816	0.996854
TCGA.AN.A0FZ	0.104686	0	0	0	0.0198828	0.0300291	0	0.0419052	0.0369937	0.128811	0.0248384	0.0182349	0	0.27657	0	0.341063	0.0405811	0.311127	0.692771	2.50486	0	0	0.0306591	0	0	0	0.03	0.187863	1.04278
TCGA.AR.A24S	0.0367377	0	0	0	0	0.161485	0	0.0320523	0.0222523	0.21579	0	0.024693	0	0.27722	0.00212349	0.223271	0.067928	0.26455	0.557873	2.01238	0.0926376	0	0.0722692	0	0	0	0.01	0.317191	0.959758
TCGA.EW.A1P5	0.044567	0	0.0002	0.0248575	0	0.0983361	0	0.0614343	0.0239838	0.183754	0	0.0221879	0.00254693	0.278114	0	0.262631	0.0387584	0.291907	0.593297	2.13329	0	0.0611829	0.0647057	0	0	0.00266317	0	0.338837	0.951932
TCGA.A8.A09R	0.00211926	0	0.0047139	0	0	0.115525	0	0.0671578	0.0597814	0.242464	0.0046086	0	0.0246493	0.278555	0.00435174	0.317518	0.143591	0.191672	0.657133	2.35908	0.00701327	0	0.0572986	0	0	0	0.02	0.277822	0.991065
TCGA.A7.A0CD	0.0886024	0	0.00486289	0.0433311	0	0.0961708	0	0.0160822	0.0271334	0.139386	0	0.00309039	0.0002	0.279473	0	0	0.0517917	0.300284	0.352075	1.25978	0.012005	0	0.356451	0	0	0	0.47	0.036992	1.0894
TCGA.BH.A0EA	0.0563253	0	0	0.0558571	0	0.0845332	0	0.0540295	0.019653	0.158216	0	0.00525295	0.00402284	0.279674	0	0.298712	0.0369119	0.262939	0.598563	2.14022	0.0674086	0	0.0543545	0	0	0	0.07	0.137419	1.0547
TCGA.B6.A0I1	0.0812735	0	0.00308704	0.0240499	0	0	0	0.147085	0.0140653	0.16115	0	0.0056616	0.0046039	0.279826	0	0.545304	0.0413617	0.0694346	0.6561	2.34467	0	0.0309385	0.0331352	0	0	0	0.08	0.125271	1.10057
TCGA.EW.A2FR	0.034392	0	0	0.0412232	0	0.115458	0	0.0360958	0.0368736	0.188428	0	0.0158453	0	0.279888	0	0.408578	0.0314439	0.246335	0.686357	2.45226	0	0	0.0337544	0	0	0	0.01	0.299439	0.989109
TCGA.AC.A2QH	0.00185133	0.00654193	0	0	0	0.134165	0	0.0153623	0.0428812	0.192409	0	0.0793289	0	0.280131	0	0.560502	0.00327968	0.151219	0.715001	2.55238	0	0	0	0.00486847	0	0	0	0.41382	0.93959
TCGA.AR.A2LJ	0	0.00289403	0	0.0639306	0	0.1522	0	0.00954806	0.0440849	0.205833	0	0.00331037	0.00470052	0.280669	0.00909503	0.406012	0.0320023	0.224515	0.671625	2.39294	0.0005	0	0.0472284	0	0	0	0	0.470725	0.886242
TCGA.D8.A1X7	0.038006	0	0	0	0	0.124895	0	0.0956645	0.00123298	0.221793	0	0.0219567	0	0.281756	0	0.234414	0.018938	0.384897	0.638248	2.26526	0	0	0.0685673	0	0	0.0114286	0.02	0.200535	1.02514
TCGA.AO.A12E	0.0875985	0	0.00298046	0	0	0.146431	0	0.0305824	0	0.177013	0	0.0167679	0	0.28436	0.0656099	0.00909406	0.0356289	0.383422	0.493755	1.73637	0	0	0.221885	0	0	0	0.12	0.115098	1.0434
TCGA.A8.A097	0.083008	0	0.00331459	0	0	0.121512	0	0.0368859	0.0296702	0.188068	0	0	0.00999518	0.284386	0	0.32145	0.0791856	0.258776	0.659412	2.31872	0	0	0.0562028	0	0	0	0.02	0.283371	0.985668
TCGA.D8.A1JA	0.0330944	0	0	0	0	0.188535	0	0.0381201	0	0.226655	0	0.0249183	0	0.284668	0	0	0.0776777	0.262419	0.340097	1.19472	0	0.260744	0.0247348	0	0	0.089757	0.39	0.0480504	1.09745
TCGA.BH.A0DL	0.00399817	0.0003	0	0.0219947	0	0.0615946	0.0185388	0.110202	0.0502561	0.240592	0	0.0158837	0.00251089	0.285279	0.00119818	0.271376	0.161323	0.224607	0.658504	2.30828	0.0248372	0.0162964	0.0151312	0	0	0	0	0.341443	0.957735
TCGA.AQ.A1H2	0.0583671	0	0.00173317	0.05477	0	0.112591	0	0.0315417	0.0113246	0.155457	0	0.0169132	0	0.287241	0.145923	0	0.0429203	0.464299	0.653143	2.27385	0	0	0.0596159	0	0	0	0.47	0.0352682	1.08587
TCGA.C8.A12N	0.0727744	0	0.00168057	0.0251517	0	0.0816314	0	0.0741558	0.0148571	0.170644	0	0	0.017624	0.287875	0.0240928	0	0.0531087	0.309509	0.38671	1.34333	0.161131	0.00213203	0.154395	0	0	0.00775614	0.09	0.123679	1.03207
TCGA.EW.A1P8	0.013588	0	0	0.0295304	0	0.119022	0	0.0893049	0.0289296	0.237257	0	0.00795285	0	0.288328	0.0166451	0.11172	0.0629731	0.391983	0.583321	2.02312	0.118338	0	0	0.00850402	0	0.00150989	0.02	0.264775	0.987516
TCGA.AC.A62X	0.0116963	0	0.00392061	0.0372444	0	0	0	0.181057	0	0.181057	0	0.0007	0.053732	0.28835	0.0858413	0.405146	0.0478152	0	0.538803	1.86857	0	0.0881672	0.0358645	0	0	0.0487676	0.06	0.144782	1.05779
TCGA.A2.A04V	0.00639145	0	0	0	0	0.156671	0	0.00967214	0.0409871	0.20733	0	0	0.0748086	0.28853	0	0.326159	0.0265013	0.202529	0.55519	1.9242	0	0	0.15628	0	0	0	0.02	0.257596	0.996532
TCGA.E9.A5FL	0	0.00421217	0	0.0202697	0	0.165441	0	0.0315518	0.0406521	0.237645	0	0.0180017	0.00860919	0.288738	0	0.0418678	0.0227909	0.588796	0.653455	2.26314	0.00179524	0.0233196	0.0326928	0	0	0	0.06	0.146647	1.0555
TCGA.EW.A1OZ	0.0384045	0	0	0.0266023	0	0.129737	0.00448404	0.0472658	0.0337295	0.215216	0	0.00883178	0	0.289055	0	0.258717	0.0556909	0.32959	0.643997	2.22794	0	0	0.066948	0	0	0	0.02	0.194533	1.02608
TCGA.BH.A1EO	0.038559	0	0.00108884	0	0	0.193206	0	0.0382522	0.00916436	0.240623	0.00848655	0.0004	0	0.289157	0	0.186806	0.0875187	0.281894	0.556219	1.92358	0	0	0.154623	0	0	0	0.07	0.13954	1.03955
TCGA.D8.A1XF	0.039632	0	0.08654	0	0	0.0724919	0	0.0554694	0.028064	0.156025	0	0.00902568	0	0.291223	0	0.243102	0.0690248	0.347387	0.659515	2.26464	0	0	0.0492623	0	0	0	0.11	0.117886	1.06112
TCGA.AO.A0J8	0.0462005	0	0	0.0116147	0	0.122206	0	0.0493692	0.0444609	0.216036	0	0.00459745	0.0131338	0.291583	0	0.473337	0.0360933	0.113381	0.622811	2.13597	0	0.00232588	0.08328	0	0	0	0.02	0.254617	1.01346
TCGA.E9.A1RC	0.001	0.00629965	0.0002	0	0	0.150188	0	0.0927478	0.00451901	0.247455	0	0.0371218	0	0.292076	0	0.540515	0	0.0731612	0.613676	2.10108	0	0.048462	0.0458714	0	0	0	0.13	0.105794	1.11221
TCGA.AC.A3EH	0.0478748	0	0.0012167	0.0443997	0	0.150589	0	0.0136022	0.0161942	0.180385	0	0.0184513	0	0.292328	0	0.413991	0.0479224	0.210085	0.671998	2.29878	0	0	0.0356746	0	0	0	0.03	0.190117	1.04677
TCGA.A2.A0CZ	0.0209559	0	0.0001	0	0	0.146829	0	0.0555034	0.0454438	0.247777	0.00469341	0	0.0190636	0.29259	0	0.396975	0.0693813	0.100285	0.566641	1.93664	0	0	0.140743	0	0	0	0	0.552819	0.83382
TCGA.BH.A0E7	0.0116767	0	0.00208442	0	0	0.172932	0	0.0807135	0.00516956	0.258815	0	0.00438081	0.0158322	0.292789	0.00628512	0.0485727	0.0191909	0.437977	0.512026	1.74879	0	0	0.195185	0	0	0	0.73	-0.0025	1.10064
TCGA.AO.A0J7	0.0789547	0	0.00247625	0	0	0.113488	0	0.0653601	0.0292127	0.208061	0	0	0.00356394	0.293055	0	0.260433	0.0603755	0.29865	0.619458	2.11379	0.0232952	0	0.0641909	0	0	0	0.73	-0.0016	1.11289
TCGA.D8.A1Y3	0.0302953	0	0	0.0582226	0	0.124903	0.00611822	0.0525818	0.00417963	0.187783	0	0.0137355	0.00335518	0.293392	0.0623002	0.0890684	0.0480676	0.438769	0.638205	2.17527	0	0	0.0684029	0	0	0	0.02	0.291026	0.971826
TCGA.A2.A4S0	0.0296449	0	0.00105402	0	0	0.106545	0	0.111249	0	0.217794	0	0.0286606	0.0164586	0.293612	0.0272921	0	0.0117135	0.532585	0.571591	1.94676	0	0	0.134797	0	0	0	0.51	0.028474	1.09324
TCGA.E9.A2JS	0.0504439	0	0.00330065	0.0202426	0	0.0974376	0	0.0453987	0.0591649	0.202001	0	0.00580725	0.012072	0.293868	0	0.166448	0.105695	0.232709	0.504852	1.71796	0	0	0.201281	0	0	0	0.17	0.0909884	1.05682
TCGA.D8.A1Y1	0	0	0	0	0	0.200042	0	0.0481261	0.0238603	0.272028	0	0.0194112	0.00305871	0.294498	0.0294827	0.175546	0	0.39521	0.600238	2.03817	0	0	0.0957555	0	0.00949432	0	0.05	0.15307	1.04192
TCGA.D8.A13Z	0.0533018	0	0	0	0	0.106421	0	0.0735507	0.0339357	0.213908	0	0.0161347	0.0117426	0.295087	0	0.381948	0.0508148	0.212826	0.645589	2.1878	0	0.0371224	0.0222016	0	0	0	0	0.436685	0.904579
TCGA.A7.A4SE	0.0769955	0	0	0	0	0.0601898	0	0.100401	0.0231844	0.183775	0	0.0343687	0	0.295139	0	0.480681	0.113362	0.0909745	0.685017	2.321	0	0	0.0198436	0	0	0	0.01	0.330845	0.975101
TCGA.AO.A03U	0	0.0017057	0	0.0391467	0	0.0989109	0	0.0135069	0	0.112418	0	0.0762335	0.0661225	0.295626	0.0562767	0	0.0063179	0.495787	0.558382	1.88881	0.0275871	0.0164936	0.101911	0	0	0	0.06	0.142826	1.04618
TCGA.C8.A273	0.0687062	0	0.0021842	0.0172979	0	0.127368	0	0.0395122	0.0253696	0.19225	0	0.0153753	0	0.295814	0	0.347482	0.038247	0.284382	0.670111	2.26531	0	0.0116809	0.0223944	0	0	0	0.13	0.110175	1.08038
TCGA.E2.A153	0	0.00266349	0	0	0	0.188128	0	0.0384227	0.0448601	0.27141	0	0	0.0219176	0.295991	0	0.395018	0	0.196065	0.591083	1.99696	0	0.00475875	0.108167	0	0	0	0.02	0.240598	1.0148
TCGA.A8.A08R	0.0532102	0	0.0005	0.0053375	0	0.0785314	0	0.0816082	0.0520862	0.212226	0	0.0141576	0.0108714	0.296303	0	0.413063	0.138406	0.112282	0.66375	2.24011	0	0	0.039983	0	0	0	0	0.534033	0.844887
TCGA.A8.A0AB	0.00571422	0	0.00142819	0	0	0.155952	0	0.0944329	0.0007	0.251085	0	0.0380972	0	0.296324	0.00176731	0.177778	0	0.305686	0.485232	1.6375	0	0	0.218462	0	0	0	0.6	0.0149911	1.09601
TCGA.AR.A24L	0.105913	0	0.00920644	0	0	0.131083	0	0.0176842	0.0161393	0.164907	0.00360053	0	0.0127435	0.296371	0	0.248338	0.0836812	0.291577	0.623596	2.10411	0	0	0.0800332	0	0	0	0.58	0.0175001	1.1023
TCGA.A2.A1FX	0.0347065	0	0.00170559	0.0549016	0	0.163044	0	0.0417508	0	0.204795	0	0.0006	0	0.296709	0.0607168	0	0.0605888	0.415443	0.536748	1.80901	0	0	0.165144	0	0	0.00139978	0.31	0.0624938	1.06596
TCGA.AR.A250	0.0294423	0	0.00275871	0	0	0.164033	0	0.0598618	0.0347303	0.258625	0	0.00652293	0	0.297349	0	0.299599	0.0505536	0.276396	0.626549	2.10711	0	0	0.0761024	0	0	0	0	0.363586	0.941286
TCGA.BH.A0BO	0.0448422	0	0.00902106	0	0	0.192548	0	0.0299226	0	0.22247	0	0.0214127	0	0.297746	0.121867	0	0.0120623	0.263085	0.397015	1.3334	0	0.0180054	0.0813512	0.0434942	0	0.162389	0.22	0.0767885	1.06597
TCGA.AO.A12C	0.0122528	0	0	0	0	0.163991	0	0.0222801	0.0471186	0.23339	0	0.0332172	0.0192049	0.298064	0	0.46066	0.00712067	0.147055	0.614835	2.06276	0	0	0.0871003	0	0	0	0.02	0.203588	1.04285
TCGA.C8.A131	0	0	0	0.0440169	0	0.173768	0	0.0326403	0.0229234	0.229331	0	0.0225995	0.00223753	0.298185	0	0.458393	0.0350087	0.200441	0.693843	2.32688	0	0	0.0079721	0	0	0	0.05	0.167005	1.07243
TCGA.AC.A3HN	0.0758306	0	0	0.0441818	0	0.0574239	0	0.0728069	0.0265477	0.156779	0	0.00855345	0.0138038	0.299148	0	0.274895	0.0481924	0.236068	0.559156	1.86916	0	0	0.141696	0	0	0	0	0.34347	0.947009
TCGA.A2.A0YF	0.0003	0	0	0	0	0.213196	0	0.0272571	0.0259281	0.266381	0	0	0.0325238	0.299205	0	0.345941	0.0169102	0.24713	0.609981	2.03867	0.00263487	0	0.0716102	0	0.0166053	0	0.02	0.222822	1.02013
TCGA.D8.A1JH	0.00947973	0	0	0.130225	0	0.0732017	0	0.0717926	0.0135842	0.158579	0	0	0.00127443	0.299558	0.0408273	0.092345	0.0202008	0.331062	0.484435	1.61717	0.0058072	0	0.2102	0	0	0	0.02	0.195184	1.01061
TCGA.AN.A0FW	0.0298809	0	0	0.151233	0	0.0123898	0	0.0581973	0.0360681	0.106655	0	0.012301	0	0.30007	0.0479155	0.0653007	0.0693558	0.310477	0.493049	1.64311	0.0103988	0	0.196482	0	0	0	0.67	0.00326117	1.08542
TCGA.BH.A0BP	0.00381311	0.00387548	0	0	0	0.14575	0	0.0766412	0.0264143	0.248806	0	0.0307265	0.01351	0.300731	0	0.435616	0.0183103	0.213226	0.667153	2.21844	0	0	0.0321167	0	0	0	0.02	0.208733	1.04234
TCGA.A2.A0YT	0.00272833	0	0.0118897	0.0136063	0	0.221258	0	0.0213208	0.0087966	0.251375	0	0	0.0221012	0.301701	0.0779382	0.0286186	0	0.281366	0.387923	1.28579	0	0.111707	0.186849	0	0.0118212	0	0.52	0.0256367	1.07139
TCGA.A2.A0SV	0.0202826	0	0	0	0	0.122522	0	0.0596715	0.0632971	0.245491	0	0.0362311	0	0.302004	0	0.231217	0.0520162	0.385253	0.668486	2.2135	0	0	0.0283256	0	0	0.00118395	0.55	0.0228283	1.11072
TCGA.AO.A0JM	0.0421587	0	0.0036705	0.015938	0	0.122982	0	0.0508464	0.0513879	0.225216	0	0.0159149	0	0.302898	0	0.43633	0.0566183	0.175415	0.668363	2.20656	0	0	0.0287384	0	0	0	0	0.374734	0.944587
TCGA.AC.A8OR	0.00236835	0.00411477	0.0004	0	0.0169903	0.0946482	0	0.0103574	0.0810328	0.203029	0	0.0931399	0	0.303052	0.0149474	0.387835	0.0073555	0.230802	0.64094	2.11495	0	0	0.0560001	0	0	0	0.06	0.146669	1.06508
TCGA.BH.A8G0	0.0543824	0.110691	0	0.0357072	0	0.00765247	0	0.0542283	0.019291	0.0811718	0	0.0217301	0	0.303682	0	0.458669	0.0247461	0.156062	0.639477	2.10574	0	0	0.0568405	0	0	0	0	0.706459	0.722909
TCGA.AN.A0FD	0.00269978	0	0.00350116	0.0365647	0	0.0584743	0	0.0817562	0.0860155	0.226246	0	0	0.0369584	0.30597	0	0.357611	0.134962	0.137744	0.630317	2.06006	0	0	0.0637125	0	0	0	0	0.374376	0.939039
TCGA.B6.A1KC	0.00204664	0.00241085	0.0006	0	0	0.209497	0	0.0308851	0.0318968	0.272279	0	0.0287744	0	0.306111	0	0.222119	0	0.35751	0.579629	1.89352	0	0.0131341	0.093886	0	0.00721983	0	0.02	0.216041	1.01378
TCGA.LD.A9QF	0.0258078	0.0146226	0	0.0597799	0	0.0232294	0	0.073477	0.0880715	0.184778	0	0.0147562	0.00648207	0.306226	0	0.480197	0.0680825	0.0906945	0.638974	2.08661	0	0	0.0547994	0	0	0	0	0.755121	0.682973
TCGA.AO.A03P	0.0750723	0	0	0.0235308	0	0.0743121	0	0.0748169	0.0522189	0.201348	0	0.00201631	0.00572461	0.307692	0	0.242131	0.0512421	0.326371	0.619744	2.01417	0	0.00192538	0.0706391	0	0	0	0.25	0.0728207	1.07781
TCGA.A8.A076	0.0734375	0	0.00446627	0	0	0.132962	0	0.0494086	0.0341584	0.216529	0	0.0147284	0	0.309162	0	0.218894	0.0678223	0.300802	0.587519	1.90036	0	0	0.100144	0	0	0.00317548	0.05	0.163972	1.03038
TCGA.AR.A2LK	0	0.00498708	0	0	0	0.192241	0	0.019008	0.0584194	0.269668	0	0.0127782	0.0218168	0.30925	0.0391486	0.196005	0.00634163	0.239564	0.481059	1.55557	0	0	0.209691	0	0	0	0.37	0.0524744	1.0754
TCGA.D8.A1XB	0.0740247	0	0.00118349	0	0	0.15625	0	0.0398235	0.0243627	0.220436	0	0	0.0136131	0.309258	0	0.087345	0.0498279	0.270334	0.407507	1.3177	0.00607221	0	0.277163	0	0	0	0.15	0.0982524	1.05182
TCGA.A2.A0CT	0.0823667	0	0.00587833	0.0291122	0	0.102042	0	0.0599305	0	0.161973	0	0	0.029991	0.309321	0	0	0.054657	0.407972	0.462629	1.49563	0.0370987	0	0.188	0	0.00295205	0	0.22	0.0812812	1.05612
TCGA.AC.A6IW	0.014842	0.00163961	0	0	0	0.0376411	0	0.209854	0.00376971	0.251265	0	0	0.0418001	0.309546	0.00834231	0.0564643	0.186544	0.297984	0.549335	1.77465	0.0680974	0	0.0730212	0	0	0	0	0.430388	0.90363
TCGA.AO.A12B	0.058081	0	0.00565234	0	0	0.101452	0	0.0531664	0.0376523	0.192271	0	0.0539609	0	0.309965	0.0355001	0.0422188	0.054109	0.446483	0.578311	1.86573	0	0	0.111724	0	0	0	0.47	0.0361903	1.07913
TCGA.C8.A12X	0.0677905	0	0.00403737	0.0499593	0	0.115176	0	0.0188689	0.0284325	0.162477	0	0.0259321	0	0.310196	0	0.25006	0.0262528	0.345453	0.621766	2.00443	0	0	0.0310557	0	0	0.0369817	0.06	0.142392	1.05237
TCGA.A7.A6VW	0.0536993	0	0	0.0190288	0	0.0660163	0	0.0814802	0.0334695	0.180966	0	0	0.0565226	0.310217	0.0200956	0.162991	0.0005	0.266507	0.450093	1.4509	0	0.19538	0.0130995	0	0	0.0312241	0.02	0.19626	1.01689
TCGA.AO.A0JI	0.1026	0	0	0.0426997	0	0.103827	0	0.0270154	0.0182817	0.149124	0	0	0.0161074	0.310532	0	0	0.0406953	0.0770986	0.117794	0.37933	0	0	0.571674	0	0	0	0.01	0.303604	1.0016
TCGA.AR.A1AY	0.0009	0.00533199	0	0	0	0.197893	0	0.0162183	0.0453119	0.259423	0	0.0455084	0	0.311164	0	0.572152	0.0137552	0.0883381	0.674245	2.16685	0	0	0.0123795	0	0	0.00225342	0.05	0.164101	1.09296
TCGA.A8.A082	0	0	0.0005	0	0	0.155228	0	0.00861557	0.0431558	0.206999	0	0.104926	0	0.312425	0.0117927	0.0916295	0	0.503518	0.606941	1.94268	0.0177157	0	0.0629524	0	0	0	0.06	0.147171	1.04894
TCGA.AN.A0XO	0.0110659	0	0.0001	0	0	0.182526	0	0.0131881	0.0405383	0.236252	0	0.060544	0.00464378	0.312606	0	0.549741	0	0.00127548	0.551016	1.76265	0	0.0968661	0.0395565	0	0	0	0.02	0.20927	1.05341
TCGA.AR.A5QM	0.0942512	0	0.00456165	0.0257681	0	0.11666	0	0.0448992	0.01909	0.180649	0	0.00755827	0	0.312788	0	0.407403	0.017992	0.108655	0.53405	1.70738	0	0.0120848	0.141077	0	0	0	0.02	0.238685	1.0083
TCGA.D8.A1JE	0.00213547	0	0.00415659	0	0	0.272554	0	0.00313745	0.00209486	0.277786	0	0.0288205	0	0.312899	0.0296746	0	0.0904082	0.395052	0.515135	1.64633	0.00902557	0	0.162931	0	0	0	0.51	0.0273437	1.08256
TCGA.BH.A18U	0.0352967	0	0.00765248	0	0	0.124082	0	0.120647	0.00203674	0.246766	0	0.00390465	0.0195501	0.31317	0.0004	0.075717	0.187248	0.30293	0.566295	1.80827	0.00385004	0	0.11669	0	0	0	0.05	0.172971	1.03198
TCGA.A8.A06N	0.0476562	0	0.003442	0.0714979	0	0.111714	0	0.0628666	0	0.17458	0	0	0.0169119	0.314088	0.0262375	0	0.0574787	0.523393	0.60711	1.93293	0	0	0.0788021	0	0	0	0.81	-0.0094	1.10837
TCGA.A8.A09C	0.0693088	0	0.0008	0	0	0.129353	0	0.0807099	0.0127264	0.222789	0	0	0.02138	0.314278	0	0.126561	0.0598809	0.377683	0.564125	1.79499	0	0.00876378	0.112827	0	0	0	0.66	0.00594308	1.09362
TCGA.BH.A0WA	0.0510991	0	0	0.0370635	0	0.105502	0	0.0680975	0.0233928	0.196993	0	0.0296002	0	0.314755	0	0.365887	0.134734	0.126707	0.627329	1.99307	0	0.0284863	0.0294298	0	0	0	0	0.363387	0.946285
TCGA.LL.A9Q3	0.013277	0	0.00117997	0.107038	0	0.0366426	0	0.0658889	0.090526	0.193058	0	0	0.00122191	0.315774	0.0174031	0.0258052	0.0456075	0.253565	0.34238	1.08426	0.0008	0.00591078	0.335177	0	0	0	0.08	0.126978	1.04525
TCGA.BH.A1FG	0.0622798	0	0.00360533	0.0468556	0	0.151685	0	0.0502688	0	0.201954	0	0	0.00109645	0.315791	0.0384535	0	0.077571	0.350432	0.466456	1.4771	0.0035941	0	0.212829	0	0	0.00132965	0.62	0.0115455	1.08274
TCGA.BH.A0HO	0.00343759	0.0006	0	0	0	0.148222	0	0.0914546	0.0301636	0.26984	0	0.0433169	0	0.317195	0.0171586	0.380978	0.0191191	0.193926	0.611181	1.92683	0	0.00681079	0.0647966	0	0	0	0.07	0.134583	1.0643
TCGA.A7.A13G	0	0	0.0009	0	0	0.118493	0	0.128799	0.0162243	0.263517	0	0	0.0530549	0.317472	0.012087	0.0463844	0.0125883	0.337847	0.408907	1.28801	0.176859	0.00829351	0.0885093	0	0	0	0.78	-0.0067	1.09343
TCGA.LL.A442	0	0.00506217	0	0	0	0.217835	0	0.0184811	0.0419504	0.278267	0	0.0342166	0	0.317546	0.0443231	0	0.00311919	0.527438	0.574881	1.81039	0.00815669	0	0.0918243	0	0	0.00759292	0.66	0.00615819	1.10467
TCGA.A8.A08A	0.0519722	0	0.00281049	0.0184783	0	0.0825539	0	0.107886	0.0382249	0.228664	0	0.00846622	0.00747548	0.317867	0	0.225037	0.067986	0.367651	0.660674	2.07846	0	0	0.021459	0	0	0	0.07	0.132183	1.05637
TCGA.E9.A1NA	0	0	0.00498888	0	0	0.187289	0	0.0616994	0.0577142	0.306703	0	0.0066745	0	0.318366	0.0166542	0.0848398	0	0.413164	0.514658	1.61656	0	0.0647965	0.102179	0	0	0	0.03	0.179368	1.02056
TCGA.BH.A1EX	0.054081	0	0	0.0253304	0	0.143518	0	0.0691531	0.0264819	0.239153	0	0	0	0.318565	0	0.221951	0.0224866	0.398292	0.642729	2.01758	0	0.0280649	0.00659109	0	0	0.00405019	0.21	0.084814	1.08302
TCGA.A8.A07L	0.0907188	0	0.00149925	0.0444586	0	0.0792873	0	0.0655994	0.0336992	0.178586	0	0.0002	0.00313772	0.3186	0	0.182217	0.0509629	0.379992	0.613173	1.92458	0	0	0.0672549	0	0	0.001	0.48	0.0319589	1.09187
TCGA.A2.A0CY	0.0944286	0	0.00528732	0.0592671	0	0	0	0.12531	0.00983612	0.135147	0	0.0183698	0.0063077	0.318807	0	0.541132	0	0.130929	0.67206	2.10805	0	0	0.00913262	0	0	0	0.07	0.13044	1.10322
TCGA.E2.A1LL	0.00745092	0	0.00389474	0	0	0.107048	0	0.146417	0.0214911	0.274957	0	0.00333793	0.0291835	0.318824	0.0363563	0.335646	0.0191914	0.104973	0.496167	1.55624	0.0130326	0	0.157248	0	0.014729	0	0.44	0.040152	1.08952
TCGA.BH.A0EI	0.0723153	0	0.00463023	0	0	0.172473	0	0.0285535	0.0209045	0.221931	0	0.0133165	0.00721925	0.319412	0	0.172585	0.00501344	0.340742	0.518341	1.6228	0	0.0102718	0.151976	0	0	0	0.64	0.0088442	1.09437
TCGA.OL.A66H	0	0.00953157	0	0	0	0.172509	0	0.0798567	0.0543451	0.306711	0	0.00324102	0	0.319484	0.047812	0.0346908	0.0888389	0.439494	0.610836	1.91195	0.0004	0	0.0675068	0	0.00177924	0	0.47	0.0359682	1.08545
TCGA.D8.A1XW	0.0009	0.00766078	0	0	0	0.234251	0	0.0223761	0.0271648	0.283792	0	0.014981	0.0130457	0.32038	0.0142605	0.143072	0.1365	0.285787	0.57962	1.80917	0.0130257	0	0.0870165	0	0	0	0.03	0.18361	1.02268
TCGA.C8.A8HQ	0.00542601	0.00197913	0	0.00499261	0	0.0557334	0	0.133407	0.0677069	0.256848	0	0.0245405	0.0270572	0.320843	0.0193858	0.384233	0.114408	0.0894	0.607427	1.89322	0	0	0.0717301	0	0	0	0.01	0.313497	0.970676
TCGA.A8.A06R	0.0235435	0	0	0.00682124	0	0.14704	0	0.0771522	0.0532668	0.277459	0	0	0.0133261	0.321149	0.0201083	0.313152	0.133512	0.148889	0.615661	1.91705	0.0042941	0	0.0588954	0	0	0	0	0.458851	0.888826
TCGA.AR.A255	0.065578	0	0.0023974	0.0149743	0	0.122992	0	0.0773934	0.0193014	0.219687	0.00423415	0.0142979	0	0.321169	0	0.108311	0.135892	0.262116	0.506319	1.57649	0.00647712	0.0308776	0.135158	0	0	0	0.06	0.148509	1.03225
TCGA.C8.A1HN	0.00163525	0.0008	0	0	0	0.178611	0	0.0372417	0.0646773	0.28053	0	0.0384238	0	0.321389	0	0.354475	0.0035587	0.265692	0.623726	1.94072	0.0004	0	0.0544609	0	0	0	0.05	0.167782	1.05127
TCGA.OL.A5RW	0.0294049	0	0	0.0184525	0	0.134725	0	0.119335	0	0.254061	0	0.00988813	0.0101415	0.321947	0.0038926	0.202108	0.0574194	0.268502	0.531922	1.6522	0	0.123585	0.022545	0	0	0	0.06	0.148998	1.04123
TCGA.E9.A22G	0.0500164	0	0	0.0126721	0	0.136807	0.0104833	0.0732517	0.00663799	0.22718	0	0.0321803	0	0.322049	0	0.341489	0.0589735	0.0698503	0.470313	1.46038	0	0.185214	0.0224238	0	0	0	0.02	0.208029	1.0261
TCGA.AN.A0FF	0.0042945	0.0199185	0	0	0.0365627	0.0387951	0	0.108773	0.034354	0.218485	0.0387533	0.0406067	0	0.322058	0	0.333084	0.05503	0.208336	0.596449	1.85199	0.00561121	0	0.0758816	0	0	0	0	0.500368	0.865257
TCGA.E2.A152	0.00143841	0.0002	0	0	0	0.223579	0	0.0126937	0.0495423	0.285815	0	0	0.0349534	0.322407	0.0138874	0.374687	0	0.205467	0.594041	1.84252	0	0.00360202	0.0799953	0	0	0	0.02	0.241183	1.01228
TCGA.BH.A0DZ	0.0429115	0	0.0203977	0.0302305	0	0.16059	0.00932366	0.0323066	0.00838231	0.210603	0	0.0183384	0	0.322481	0	0.143408	0.104584	0.374141	0.622134	1.92921	0	0.00862514	0.0441539	0	0	0.00260608	0.02	0.262232	0.987036
TCGA.D8.A1JU	0.0497734	0	0.0004	0.0672032	0	0.144248	0	0.01889	0.0159433	0.179081	0	0.0233267	0.00288313	0.322668	0.0108351	0	0.0395188	0.414603	0.464957	1.44098	0	0	0.212373	0	0	0	0.1	0.121202	1.0421
TCGA.JL.A3YW	0.0302796	0	0	0.0253702	0	0.152952	0.00187399	0.0349224	0.0295179	0.219266	0	0.0488778	0	0.323793	0	0.429806	0.0781982	0.150826	0.65883	2.03472	0	0	0.0173764	0	0	0	0.01	0.313187	0.979364
TCGA.LL.A6FP	0.00581662	0	0.0038756	0.0900947	0.064787	0.0295391	0	0.0380657	0.0729876	0.205379	0	0.0194367	0	0.324603	0.0852853	0.173927	0	0.250898	0.51011	1.57149	0.047949	0	0.110839	0	0.00160606	0.00489352	0.44	0.0421743	1.07363
TCGA.D8.A1XK	0.0475726	0	0.0016385	0.0195	0	0.110413	0.0183685	0.0915485	0	0.22033	0	0.0361822	0	0.325223	0	0.466921	0.0641194	0.137319	0.668359	2.05508	0	0	0.00615243	0	0	0.0003	0.03	0.183073	1.05591
TCGA.GM.A2D9	0.0569131	0	0.00176203	0.0480574	0	0.149285	0	0.0380923	0.0250459	0.212423	0	0.00631971	0	0.325475	0	0.221218	0.0716973	0.345755	0.638671	1.96227	0	0	0.0358542	0	0	0	0.07	0.135769	1.05152
TCGA.D8.A1XU	0.11373	0	0.0041088	0.0121685	0	0.115306	0	0.0319761	0.0214417	0.168724	0	0.0271437	0	0.325875	0.0300691	0	0.064796	0.400249	0.495114	1.51934	0.0900868	0	0.0866838	0	0	0.00224018	0.37	0.0533532	1.06556
TCGA.C8.A12W	0.0445587	0	0.0756985	0.0274955	0	0.108804	0	0.0139594	0.0268263	0.14959	0	0.0291165	0	0.326459	0	0.362898	0.0399353	0.244684	0.647517	1.98345	0	0	0.0260237	0	0	0	0.01	0.330636	0.962687
TCGA.BH.A204	0	0	0.0009	0.0596171	0	0.234141	0	0.00563027	0	0.239771	0	0	0.026364	0.326652	0.0293505	0	0.00842205	0.537272	0.575045	1.76042	0	0	0.0879906	0	0	0.0103491	0.88	-0.0196	1.11936
TCGA.C8.A26X	0.0415213	0	0.0006	0	0	0.109094	0	0.118389	0.00948887	0.236972	0.0185144	0.00433499	0.0251536	0.327096	0	0.308376	0.0973754	0.212289	0.61804	1.88948	0	0	0.0549023	0	0	0	0	0.415558	0.912555
TCGA.BH.A0DI	0.0787502	0	0.00183514	0.0414582	0	0.161218	0	0.0374247	0.00204717	0.20069	0.00488459	0	0	0.327618	0	0.316351	0.056896	0.213194	0.586441	1.79002	0	0	0.0859412	0	0	0	0.01	0.293737	0.975141
TCGA.E2.A15G	0.091135	0	0	0.0495478	0	0.105952	0	0.0611408	0	0.167093	0	0.0164684	0.00371796	0.327962	0.0950271	0	0.037586	0.427521	0.560134	1.70792	0.00151805	0	0.110385	0	0	0	0.78	-0.0065	1.09174
TCGA.A2.A0YC	0.104466	0	0.0030563	0.0553991	0	0.0871155	0	0.037585	0.0218796	0.14658	0	0.0188999	0	0.328401	0.00444487	0.08055	0.038381	0.297038	0.420414	1.28018	0.0712609	0.0001	0.158527	0	0	0.0212987	0.15	0.102652	1.0405
TCGA.E9.A54X	0.00635811	0	0.00110275	0	0	0.166088	0	0.0678501	0.0278678	0.261806	0	0.0592669	0	0.328534	0	0.447667	0	0.164196	0.611862	1.8624	0	0	0.055331	0	0.00427279	0	0.64	0.0091757	1.14185
TCGA.A7.A0CE	0.0671936	0	0.0008	0.0516828	0	0.039675	0	0.0834015	0.0495704	0.172647	0	0.0258817	0.0104569	0.328662	0	0.233189	0.0924825	0.211848	0.537519	1.63548	0	0.0772469	0.0566213	0	0	0	0.22	0.0800651	1.06886
TCGA.BH.A0GY	0.0238881	0.0222906	0	0	0	0.151541	0	0.0608737	0.0505231	0.262938	0	0.0208332	0	0.32995	0	0.416991	0.0978188	0.0681537	0.582963	1.76682	0	0	0.0740792	0.00129546	0	0.0117123	0.02	0.249361	1.00603
TCGA.A7.A26E	0.0835281	0	0	0.0195061	0	0.179209	0	0.0332155	0	0.212425	0	0.0145158	0	0.329975	0.134998	0	0.0727908	0.358802	0.56659	1.71707	0	0	0.0994822	0	0	0.00395267	0.64	0.00898886	1.08246
TCGA.E9.A1RI	0.0813655	0	0.0158518	0.00427358	0	0.169781	0	0.0377268	0.0049575	0.212465	0	0.0160842	0	0.33004	0	0.148319	0.0454061	0.346473	0.540199	1.63677	0	0	0.129761	0	0	0	0.1	0.11863	1.04391
TCGA.A7.A5ZW	0.0715669	0	0.00435896	0.0260355	0	0.141243	0	0.0460409	0.0301282	0.217412	0	0.0114535	0	0.330827	0	0.171481	0.0448184	0.238671	0.45497	1.37525	0.0155565	0	0.198647	0	0	0	0.05	0.171144	1.01829
TCGA.E2.A106	0.145323	0	0.00659468	0.00303478	0	0.0407992	0	0.120054	0	0.160853	0	0	0.0153438	0.33115	0	0.181234	0.115358	0.215078	0.51167	1.54513	0	0	0.15718	0	0	0	0.6	0.015313	1.08756
TCGA.D8.A1JC	0.0405005	0	0.00281205	0.0466803	0	0.137977	0.00552221	0.0607041	0.0259005	0.230104	0	0.0111041	0	0.331201	0	0.335082	0.0726729	0.202244	0.61	1.84178	0	0.00857741	0.0488506	0	0	0.00137133	0.02	0.22658	1.01201
TCGA.E9.A1RE	0.0993592	0	0.00529658	0.00724597	0	0.098724	0	0.104779	0.0158005	0.219304	0	0	0	0.331206	0	0.201829	0.0275461	0.227864	0.457239	1.38053	0	0	0.211555	0	0	0	0.15	0.0962722	1.05319
TCGA.A2.A0CQ	0.0479785	0	0	0.0410184	0	0.14011	0	0.0757859	0.0194956	0.235391	0	0.00182792	0.00533488	0.331551	0.126062	0	0.0292726	0.473557	0.628891	1.89682	0	0	0.039558	0	0	0	0.15	0.0978513	1.05946
TCGA.E2.A14R	0.0131135	0.00644897	0	0.0649429	0	0.0579197	0.0143669	0.144199	0.0135986	0.230084	0	0	0.0179702	0.332559	0	0.385241	0.14431	0.10063	0.630181	1.89494	0	0	0.0372593	0	0	0	0	0.415232	0.917519
TCGA.AO.A125	0.0515904	0	0.00610872	0	0	0.00584975	0	0.20511	0.00164631	0.212606	0	0	0.0630944	0.3334	0.0132038	0.245233	0	0.233137	0.491574	1.47443	0	0.133796	0.0412305	0	0	0	0.61	0.0137366	1.09853
TCGA.A8.A091	0.0618376	0	0	0.0487257	0	0.1271	0	0.0566862	0.00532812	0.189115	0	0.034367	0	0.334045	0	0.123492	0.0532494	0.351558	0.528299	1.58152	0	0	0.137656	0	0	0	0.78	-0.0072	1.09428
TCGA.AR.A1AR	0.0293357	0	0	0	0	0.176677	0.00946162	0.0499556	0.0100841	0.246178	0	0.0586485	0	0.334163	0	0.321553	0.124752	0.210761	0.657067	1.96631	0	0	0.00877076	0	0	0	0	0.430195	0.906958
TCGA.BH.A0HI	0.097176	0	0.00890944	0	0	0.102412	0	0.0695447	0.0414305	0.213387	0.00526176	0	0.00971101	0.334445	0	0.337739	0.0501416	0.267538	0.655419	1.95972	0	0	0.0101352	0	0	0	0.15	0.0963146	1.08216
TCGA.A2.A1FZ	0.0739427	0	0	0.0216556	0	0.192516	0	0.0393624	0.0002	0.232079	0	0.00678655	0	0.334463	0.0534837	0.00794308	0.0579383	0.439031	0.558396	1.66953	0.0306021	0	0.0764912	0	0	0	0.15	0.0978506	1.05253
TCGA.D8.A1X8	0.00445787	0	0.0113877	0.0763466	0	0.167952	0	0.0316089	0.0001	0.199661	0	0	0.0427353	0.334588	0.104736	0.00430785	0.0508016	0.247155	0.407001	1.21642	0.0120599	0	0.222748	0	0.0235856	0	0.22	0.0787555	1.05178
TCGA.LL.A73Y	0.052034	0.0104445	0	0	0	0.143695	0	0.0750301	0.0406772	0.259403	0	0	0.0127624	0.334643	0	0.483626	0.0017595	0.0930766	0.578462	1.72859	0	0.0571664	0.0297282	0	0	0	0	0.582158	0.813173
TCGA.A8.A086	0.0013459	0.00307575	0.0002	0	0	0.188214	0	0.0327308	0.0552397	0.276185	0	0.0509743	0.00287028	0.334651	0	0.368676	0.0006	0.206698	0.575974	1.72112	0	0.00401766	0.0854095	0	0	0	0.12	0.113057	1.07394
TCGA.A8.A081	0.0338443	0	0	0.164884	0	0.00743301	0.0009	0.0588647	0.0429901	0.110188	0	0.0133588	0.0129748	0.335249	0.0195065	0.240096	0.147352	0.133362	0.540316	1.61168	0.00110679	0	0.123316	0	0	0	0.02	0.229222	1.00336
TCGA.GM.A2DB	0.0796108	0.0155001	0	0	0	0.0626376	0	0.133129	0.0157516	0.211519	0	0.0291282	0	0.335758	0	0.374034	0.137534	0.0943208	0.605889	1.80454	0	0	0.0583537	0	0	0	0	0.422139	0.910824
TCGA.AN.A0FT	0.0122961	0	0.00294993	0.0594961	0	0.145514	0	0.0640872	0.0119723	0.221573	0	0	0.0402482	0.336564	0.0144796	0.0190764	0.0747959	0.491283	0.599635	1.78164	0.00552294	0	0.0582779	0	0	0	0.19	0.0880365	1.06732
TCGA.A2.A04U	0.156838	0	0.0398219	0.0341334	0	0	0	0.068953	0.0288532	0.0978062	0	0.0044378	0.0036078	0.336645	0	0.331185	0.0449289	0.267145	0.643259	1.91079	0	0	0.0200963	0	0	0	0.06	0.143954	1.05648
TCGA.UU.A93S	0.0352085	0	0.00175843	0	0	0.0205953	0	0.159579	0.0265541	0.206729	0	0.0352333	0.0579195	0.336848	0	0.341754	0.043164	0.202121	0.587038	1.74274	0	0.021925	0.0534502	0	0	0.0007	0.78	-0.0075	1.12341
TCGA.E2.A1IF	0.115426	0	0.0017261	0.0579798	0	0.0812977	0	0.0354603	0.034844	0.151602	0	0.0119541	0	0.338688	0	0.437496	0.0240396	0.173002	0.634537	1.87352	0	0	0.0267753	0	0	0	0.02	0.219027	1.03057
TCGA.BH.A0DS	0.0615211	0	0	0.0907345	0	0.123378	0	0.0451704	0.0121479	0.180696	0	0.00613939	0	0.339091	0	0.311091	0.049329	0.280295	0.640715	1.88951	0.00567751	0	0.0145166	0	0	0	0.01	0.314151	0.969994
TCGA.GM.A2DL	0.0303016	0	0.00236101	0	0	0.156676	0	0.0716426	0.0474617	0.27578	0	0	0.0315599	0.340003	0	0.239502	0.0654531	0.285228	0.590184	1.73582	0.0029044	0	0.0669094	0	0	0	0.02	0.197081	1.01826
TCGA.A2.A04N	0.0729774	0.0320644	0	0.0569381	0	0.0533923	0	0.114653	0	0.168046	0	0.0102684	0	0.340294	0.00384711	0.135232	0.0491645	0.321872	0.510116	1.49905	0	0	0.14959	0	0	0	0.15	0.0946011	1.05021
TCGA.A8.A0AD	0	0	0.0003	0	0	0.239625	0	0.0173596	0.00874765	0.265732	0	0.0522534	0.0222546	0.34054	0.039238	0.0350329	0	0.403142	0.477413	1.40193	0	0	0.182034	0	0	0	0.44	0.0454797	1.07694
TCGA.A2.A3XY	0.0320238	0	0	0.0131844	0	0.103989	0	0.107672	0.0419029	0.253564	0	0.0426259	0	0.341398	0	0.380443	0.146866	0.101673	0.628982	1.84237	0	0	0.0296199	0	0	0	0	0.559665	0.828214
TCGA.AR.A24T	0.120857	0	0.00484872	0.026202	0	0.142082	0	0.0287325	0.00734172	0.178156	0	0.0114624	0	0.341527	0	0	0.0468005	0.46515	0.511951	1.49901	0	0	0.146522	0	0	0	0.12	0.11385	1.04623
TCGA.E2.A1B0	0.0580176	0	0	0.0288764	0	0.141576	0.00239942	0.10208	0	0.246055	0.00881632	0	0	0.341765	0	0.300568	0.058676	0.18199	0.541233	1.58364	0	0.0819583	0.0350433	0	0	0	0.72	0	1.11198
TCGA.A2.A0YH	0.0601485	0	0.0032234	0	0	0.163522	0	0.0783926	0.00840623	0.250321	0	0.0286203	0	0.342313	0.00380706	0.140321	0.0811105	0.30086	0.526099	1.53689	0	0.0159995	0.104598	0	0	0.0109911	0.02	0.264627	0.978556
TCGA.AN.A049	0.0737475	0	0.00155913	0.0318592	0	0.147146	0.00327883	0.0366518	0.0291905	0.216268	0	0.019397	0	0.34283	0	0.181985	0.0682837	0.358301	0.60857	1.77513	0	0	0.0449549	0	0	0.00364478	0.05	0.150415	1.03855
TCGA.EW.A1OX	0.120684	0	0.0109115	0	0	0.0784148	0	0.0269568	0.105919	0.211291	0	0	0	0.342887	0	0.354816	0	0.185477	0.540293	1.57572	0	0.0099611	0.106859	0	0	0	0.73	-0.0027	1.11754
TCGA.C8.A274	0.0797056	0	0.00306969	0.00249193	0	0.142179	0	0.0545509	0.0225636	0.219294	0	0.0385856	0	0.343146	0.0396651	0	0.102991	0.424288	0.566945	1.65219	0.00590722	0	0.0692899	0	0	0.0147118	0.86	-0.0174	1.10072
TCGA.AN.A0AJ	0.00777569	0.00539188	0	0.0181124	0	0.120933	0	0.0935982	0.0798909	0.294422	0	0.0176419	0	0.343344	0	0.271066	0.0790221	0.236309	0.586397	1.7079	0.00443176	0	0.0658269	0	0	0	0	0.378191	0.930676
TCGA.C8.A27B	0.0277312	0	0.00489959	0.0773549	0	0.0950955	0.0107327	0.0796974	0.0286365	0.214162	0	0.0201842	0	0.344332	0	0.38954	0.173732	0.0679966	0.631269	1.83331	0	0.0037847	0.0206145	0	0	0	0	0.442746	0.903145
TCGA.BH.A0BC	0.0422747	0	0.0006	0.0579839	0	0.125646	0	0.0357474	0.0642905	0.225684	0	0.0178606	0	0.344403	0	0.304101	0.0759781	0.247556	0.627636	1.82239	0	0	0.0280068	0	0	0	0.02	0.196819	1.02645
TCGA.A2.A0ER	0.024204	0	0.00531625	0	0	0.242103	0	0.0519522	0	0.294055	0	0.0211352	0	0.344711	0.00729742	0.0506894	0.0466061	0.272562	0.377155	1.09412	0.00886124	0.0193999	0.249242	0	0	0.0006	0.52	0.0267096	1.07643
TCGA.A7.A425	0.0549805	0	0	0.0451565	0	0.119576	0	0.0804433	0	0.200019	0	0.0446832	0	0.344839	0.0842024	0	0.0204077	0.461617	0.566227	1.64201	0	0	0.0889335	0	0	0	0.07	0.133006	1.03829
TCGA.AR.A24V	0.00387189	0	0.0004	0	0	0.209751	0	0.0222897	0.0630157	0.295056	0	0.0459461	0	0.345274	0	0.239968	0.0362761	0.29898	0.575224	1.66599	0	0	0.0583531	0.0211611	0	0	0.03	0.182312	1.02743
TCGA.C8.A12T	0.0006	0	0.00224987	0.0828633	0	0.114443	0	0.0820715	0.0289041	0.225419	0	0	0.035103	0.346235	0.00939086	0.0690048	0.0852455	0.302495	0.466137	1.3463	0	0.00729707	0.180288	0	0	0	0.1	0.120101	1.04047
TCGA.D8.A27L	0.0597617	0	0.0009	0	0	0.143331	0	0.0572548	0.0463025	0.246888	0	0.0388078	0	0.346358	0.0196084	0.0885353	0.0694877	0.266156	0.443788	1.2813	0.016662	0	0.193199	0	0	0	0.06	0.148832	1.02288
TCGA.E2.A1LI	0.0636382	0	0	0.0116529	0	0.0723591	0.00273677	0.123911	0.0334162	0.232423	0	0.0388735	0	0.346587	0.0220893	0.349784	0.109223	0.153445	0.634541	1.83083	0	0	0	0.0188712	0	0	0.05	0.16189	1.04709
TCGA.C8.A3M8	0.123825	0	0.00523451	0.0167534	0	0.132046	0	0.0126777	0.0308041	0.175528	0	0.025481	0	0.346821	0	0.344054	0.0393458	0.239059	0.622459	1.79475	0	0	0.0307198	0	0	0	0.56	0.0206596	1.11372
TCGA.A8.A06X	0.029532	0	0.0023419	0.0570918	0	0.0774819	0	0.131469	0.0258148	0.234766	0	0.012196	0.0111571	0.347085	0	0.250685	0.0562268	0.303745	0.610657	1.75939	0	0.0279359	0.0143228	0	0	0	0.02	0.225559	1.00946
TCGA.B6.A0X7	0.0563023	0	0	0.0216352	0	0.169534	0	0.0429943	0.0215479	0.234076	0	0.0357354	0	0.347749	0.00793275	0.0653216	0.0854992	0.250257	0.409011	1.17616	0.0182195	0	0.225021	0	0	0	0.38	0.0514922	1.06407
TCGA.E9.A3HO	0.0196271	0	0	0.019636	0	0.0798962	0	0.0985462	0.0770777	0.25552	0	0.00614649	0.0483236	0.349253	0.0555277	0.144948	0.186935	0.0963628	0.483773	1.38516	0.0119473	0	0.155026	0	0	0	0.02	0.231069	1.00159
TCGA.A8.A08B	0.0259432	0	0.00515638	0	0	0.141085	0	0.109042	0.00983179	0.259959	0	0.0479688	0.010634	0.349661	0.0205455	0.244773	0.170806	0.0818464	0.517971	1.48135	0.00138757	0	0.13098	0	0	0	0.12	0.113674	1.05833
TCGA.E9.A6HE	0.00259834	0	0	0.113575	0	0	0	0.211507	0.0221432	0.23365	0	0	0	0.349824	0.0172801	0.234747	0.0420306	0.26449	0.558547	1.59665	0.0008	0	0.0908298	0	0	0	0.12	0.116552	1.05315
TCGA.BH.A0H7	0.09854	0	0.0004	0.0314083	0	0.130752	0	0.047236	0.033446	0.211434	0	0.00839207	0	0.350174	0	0.300954	0.071214	0.220945	0.593114	1.69377	0	0	0.0567165	0	0	0	0.04	0.17461	1.0316
TCGA.EW.A1PD	0.00275982	0.00843073	0	0	0	0.179282	0	0.0654493	0.0293373	0.274068	0	0.0330946	0.0324009	0.350754	0	0.434039	0.00998905	0.161055	0.605083	1.72509	0	0	0.0441629	0	0	0	0.1	0.118616	1.08361
TCGA.E2.A574	0.00240478	0.0035103	0.0002	0	0	0.159832	0	0.0605514	0.0656567	0.28604	0	0.0587624	0	0.350917	0	0.464422	0	0.155976	0.620399	1.76793	0	0	0.0286676	0	0	0	0.27	0.0718535	1.11591
TCGA.A2.A4S3	0.0138176	0.00891507	0	0.0470856	0	0.00765726	0	0.102667	0.104771	0.215095	0	0.032197	0.0339	0.35101	0.0211726	0.361607	0.0888946	0.122217	0.593891	1.69195	0	0	0.0550996	0	0	0	0.02	0.259445	0.995444
TCGA.EW.A6S9	0.00560093	0.00490926	0	0	0	0.174256	0	0.0764684	0.0547132	0.305437	0	0	0.0356877	0.351635	0.0193346	0.335459	0.0106065	0.138803	0.504203	1.43388	0	0.0221221	0.12204	0	0	0	0.15	0.0970362	1.06688
TCGA.C8.A27A	0.11567	0	0.0409682	0	0	0.0928691	0	0.0426376	0.0557397	0.191246	0.00170587	0	0.00236829	0.351958	0	0.235135	0.139353	0.262304	0.636793	1.80928	0	0	0.0112491	0	0	0	0.05	0.15546	1.04393
TCGA.EW.A6SA	0.112042	0	0.0016435	0.050689	0	0.04874	0	0.0710803	0.0494891	0.169309	0	0.00938956	0.00889987	0.351973	0	0.295129	0.0366541	0.179854	0.511637	1.45362	0	0	0.136389	0	0	0	0.72	-0.0003	1.10018
TCGA.3C.AAAU	0.0710486	0	0	0.0134436	0	0.0326291	0	0.0669857	0.1063	0.205915	0	0.0616457	0	0.352053	0.0156917	0.173203	0.0326968	0.39938	0.620971	1.76386	0	0	0.0269755	0	0	0	0.71	0.00174126	1.10696
TCGA.C8.A1HI	0.143836	0	0.038215	0.0264504	0	0.064836	0	0.0252404	0.0356806	0.125757	0	0.0181999	0	0.352458	0	0.00457066	0.091989	0.460364	0.556924	1.58011	0	0	0.0906182	0	0	0	0.44	0.0428237	1.07803
TCGA.A2.A25B	0.0092148	0	0.00457872	0	0	0.22085	0	0.100624	0.0060734	0.327548	0.00424668	0.00693443	0	0.352523	0	0.168131	0.0989983	0.265055	0.532185	1.50965	0	0	0.115293	0	0	0	0.1	0.118013	1.04669
TCGA.E2.A14S	0.0457072	0	0.00155882	0.0135901	0	0.217989	0.00273791	0.0110948	0.00721116	0.239033	0	0.0527182	0	0.352607	0	0.159946	0.0431324	0.431525	0.634603	1.79974	0	0	0.0113458	0.00144363	0	0	0.13	0.109211	1.06545
TCGA.BH.A0DV	0.0877619	0	0	0.0407627	0	0.154045	0	0.0471589	0	0.201204	0	0.017669	0.00538196	0.35278	0	0.0820238	0.00645095	0.364823	0.453297	1.28493	0	0.00574143	0.188181	0	0	0	0.18	0.0894208	1.05379
TCGA.AN.A0XT	0.0692034	0	0	0.0558047	0	0.145788	0	0.0315872	0.0430481	0.220423	0	0.00750747	0	0.352939	0.00314984	0.0853315	0.091322	0.250775	0.430578	1.21998	0	0	0.216483	0	0	0	0.58	0.0172106	1.07955
TCGA.A2.A0T4	0.0597577	0	0	0.0512856	0	0.167415	0	0.0509097	0.0188797	0.237205	0	0	0.00480334	0.353051	0	0.200261	0.0567124	0.206291	0.463265	1.31217	0	0.0100256	0.173658	0	0	0	0.02	0.267875	0.977387
TCGA.C8.A26Y	0.0987033	0	0	0.0265695	0	0.0461483	0	0.107008	0.0441956	0.197352	0	0.030854	0	0.353479	0	0.411143	0.0263059	0.209073	0.646521	1.82902	0	0	0	0	0	0	0.02	0.255567	1.00947
TCGA.A2.A0CX	0.0360425	0	0.00537852	0	0	0.190366	0	0.0787037	0.0312662	0.300336	0	0.00606055	0.0061828	0.354	0	0.267321	0.0729642	0.249804	0.59009	1.66692	0	0	0.0559098	0	0	0	0.02	0.218128	1.00982
TCGA.AN.A0FS	0.126569	0	0.00497866	0.00942359	0	0.153425	0	0.044889	0	0.198314	0	0	0.0149044	0.35419	0	0	0.0121335	0.420182	0.432315	1.22057	0	0	0.210704	0.00279071	0	0	0.54	0.0235277	1.08284
TCGA.BH.A18G	0	0	0	0.118365	0	0.0399034	0	0.122451	0.0292689	0.191623	0	0.0442914	0	0.354279	0.0147742	0.239717	0.0004	0.18617	0.441061	1.24495	0	0.0209684	0.176759	0	0.0069039	0	0.37	0.054385	1.07438
TCGA.D8.A1X5	0.0740082	0	0.00178657	0.0330832	0	0.164446	0	0.0424996	0.0273414	0.234287	0	0.0113803	0	0.354545	0.163554	0.0233588	0.106217	0.305841	0.59897	1.6894	0	0	0.0392032	0	0	0.00728118	0.35	0.057753	1.06706
TCGA.E9.A1NI	0.00109326	0.00323059	0	0	0	0.16819	0	0.101115	0.0508409	0.320145	0	0.0001	0.0306504	0.355219	0	0.455511	0.00618515	0.0997506	0.561447	1.58056	0.00202736	0	0.0813542	0	0	0	0.02	0.20094	1.03969
TCGA.BH.A5IZ	0.00417467	0.0061978	0	0	0	0.200572	0	0.0942305	0.0239333	0.318736	0	0.0220458	0.00433104	0.355486	0	0.404995	0.00533758	0.195444	0.605776	1.70408	0	0	0.033403	0	0.00533517	0	0.09	0.122803	1.0789
TCGA.EW.A1PB	0.0395602	0	0	0.073164	0	0.0951265	0	0.0851832	0.0124028	0.192712	0	0.0501797	0	0.355616	0.00177521	0.051495	0.352571	0.176711	0.582552	1.63815	0	0	0.0618313	0	0	0	0	0.460101	0.90927
TCGA.AR.A5QQ	0.0804976	0	0	0.00938115	0	0.0842033	0.00100827	0.120745	0.038482	0.244438	0	0.0129115	0.00849148	0.35572	0	0.252098	0.0900667	0.293368	0.635532	1.78661	0.0015216	0	0.00722602	0	0	0	0	0.435239	0.901459
TCGA.A7.A13E	0.0019198	0.00853646	0	0	0	0.17275	0	0.0846395	0.0274907	0.28488	0	0.0609643	0	0.356301	0	0.486932	0.00277107	0.0989319	0.588635	1.65207	0	0	0.0550642	0	0	0	0.03	0.186895	1.05426
TCGA.E2.A2P6	0.126396	0	0.00458811	0.00276638	0	0.118823	0	0.0836746	0.00914502	0.211643	0	0	0.0118143	0.357207	0.0318968	0	0.0644781	0.382573	0.478948	1.34081	0	0	0.163845	0	0	0	0.15	0.0951169	1.04701
TCGA.C8.A133	0.00248015	0	0.0009	0	0	0.256403	0	0.0249374	0.0719584	0.353299	0	0.0008	0	0.357479	0.0211445	0.0640027	0.0250994	0.274729	0.384976	1.07692	0	0	0.257556	0	0	0	0.82	-0.0108	1.09658
TCGA.A1.A0SH	0	0	0.00185496	0	0	0.313615	0	0.0182365	0.00542469	0.337276	0	0.0192286	0	0.358359	0.0249305	0.194105	0.00158851	0.204052	0.424676	1.18506	0	0	0.216965	0	0	0	0.21	0.0835021	1.06338
TCGA.AR.A1AS	0	0.00821504	0	0	0.0874118	0.108359	0	0.0185627	0.0610219	0.275355	0	0.0752989	0	0.358869	0	0.390052	0	0.248706	0.638758	1.77992	0	0	0.00237229	0	0	0	0.02	0.225179	1.02931
TCGA.A8.A06P	0	0.0210025	0	0	0	0.243926	0	0.0431634	0.0450273	0.332116	0	0.00347048	0.00248792	0.359077	0.0234195	0.192094	0	0.286692	0.502205	1.3986	0.0004	0	0.138287	0	0	0	0.11	0.117887	1.04861
TCGA.A7.A0CH	0.0874357	0	0.00565615	0.0182069	0	0.139633	0	0.0863039	0	0.225937	0	0	0.0221035	0.359339	0	0.130523	0.0469217	0.347878	0.525323	1.46191	0.0036695	0.019374	0.0897953	0	0	0.00249983	0.72	-0.0001	1.09083
TCGA.AN.A0AT	0.0900782	0	0.00141586	0	0	0.101512	0	0.130505	0.00412712	0.236144	0	0.0321902	0	0.359828	0	0.386901	0.0170539	0.212764	0.616719	1.71393	0	0	0	0.0234531	0	0	0	0.384298	0.935083
TCGA.E9.A1RA	0.0214001	0.0613976	0	0.067888	0	0	0	0.164141	0.0115331	0.175674	0	0.0217139	0.0123804	0.360454	0	0.347972	0.0377595	0.179791	0.565522	1.56892	0	0	0.074024	0	0	0	0.03	0.191309	1.02578
TCGA.A8.A08G	0.0266576	0	0.0037488	0	0	0.168039	0	0.080912	0.0495215	0.298473	0	0.0317813	0	0.36066	0	0.162977	0.110272	0.302476	0.575725	1.59631	0.0006	0	0.0629648	0	0	0	0.06	0.140418	1.03963
TCGA.A7.A26J	0.084614	0	0.00642859	0	0	0.19258	0	0.0546867	0.00626256	0.253529	0	0.016456	0	0.361028	0	0.210769	0.0492719	0.293873	0.553914	1.53427	0	0	0.0775472	0	0	0.00751111	0.39	0.0492958	1.07741
TCGA.AC.A7VB	0.111676	0	0.00799764	0.0747242	0	0	0	0.0505349	0.079068	0.129603	0	0.0370723	0	0.361073	0.0401798	0.270682	0.0193004	0.239156	0.569318	1.57674	0	0	0.0696087	0	0	0	0.96	-0.0303	1.11337
TCGA.B6.A1KI	0.16816	0	0.00736441	0.0106619	0	0.0305142	0	0.0865595	0.0393439	0.156418	0	0.0188616	0	0.361466	0	0.23963	0.0315807	0.266216	0.537428	1.4868	0	0	0.0894351	0	0	0.0116717	0.67	0.00342705	1.09762
TCGA.AN.A0G0	0.04125	0	0.00335121	0.00842094	0	0.116339	0	0.0852325	0.0411112	0.242683	0	0.0659285	0	0.361634	0.00128408	0.291309	0.0761612	0.248942	0.617697	1.70807	0	0	0.0206699	0	0	0	0.51	0.0282255	1.1022
TCGA.BH.A5J0	0.00352046	0.0109236	0	0.0662986	0	0.103876	0	0.0371873	0.105278	0.246341	0	0.0246755	0.00988505	0.361645	0	0.265707	0.0755674	0.232465	0.573739	1.58647	0	0	0.0646161	0	0	0	0	0.390738	0.92382
TCGA.BH.A0HX	0.0774075	0	0.00426449	0.0139377	0	0.204429	0	0.0055395	0.0234965	0.233465	0	0.0330795	0	0.362154	0	0.318808	0.0624897	0.239192	0.620489	1.71333	0	0	0.0173569	0	0	0	0.32	0.0612911	1.09211
TCGA.EW.A1PF	0.093218	0	0.0001	0	0	0.138911	0	0.0599745	0.0383869	0.237273	0	0.0318733	0	0.362464	0	0.232485	0.0667571	0.266962	0.566204	1.5621	0	0	0.071326	0	0	0	0.05	0.162416	1.02933
TCGA.OL.A66K	0.120294	0	0	0.0539366	0	0.0892869	0	0.093122	0	0.182409	0	0.0006	0.00643113	0.363671	0	0.161099	0.0014566	0.323949	0.486505	1.33776	0	0.0410377	0.108751	0	0	0	0.37	0.0525516	1.0702
TCGA.AO.A0JF	0.0576687	0	0.00261776	0.0706153	0	0.192641	0	0.0185259	0.00941034	0.220577	0	0.0136488	0	0.365128	0.0149468	0.00130623	0.0390354	0.360552	0.41584	1.13889	0.041753	0.00565466	0.171625	0	0	0	0.07	0.134799	1.02984
TCGA.AN.A0AK	0.0595419	0	0.00293996	0.0125743	0	0.136482	0	0.0911416	0.04836	0.275984	0	0.0124371	0.00188078	0.365358	0.0001	0.223032	0.0807873	0.309207	0.613126	1.67815	0	0	0.0215035	0	0	0	0.05	0.164401	1.03499
TCGA.AR.A0U3	0.0924336	0	0.00333582	0.0295688	0	0.0911306	0.00814368	0.0876869	0.0441928	0.231154	0	0.00901358	0	0.365506	0	0.303665	0.0671902	0.200039	0.570894	1.56193	0	0.00741616	0.0561839	0	0	0	0.07	0.129243	1.04994
TCGA.EW.A1P1	0.0447433	0	0	0.0433722	0	0.153375	0	0.0841738	0.0289536	0.266502	0	0.0110924	0	0.36571	0	0.272228	0.089845	0.238282	0.600355	1.64162	0	0.00190749	0.0320273	0	0	0	0.04	0.177412	1.03115
TCGA.E9.A1RF	0.0108687	0	0.0103103	0.182347	0	0	0	0.0941896	0.0466195	0.140809	0	0.0168763	0.00469907	0.365911	0.0264225	0.0991556	0.169053	0.236272	0.530903	1.45091	0.018251	0	0.0849351	0	0	0	0.02	0.222496	1.00463
TCGA.3C.AALJ	0.032792	0	0.0006	0.0374612	0	0.0477187	0	0.10571	0.0673758	0.220805	0	0.0744383	0	0.366096	0.0053722	0.378009	0.0812346	0.117862	0.582478	1.59105	0	0	0.0514071	0	0	0	0	0.462239	0.887152
TCGA.BH.A1F2	0.00153249	0.00727633	0	0	0	0.20537	0	0.0464237	0.0378556	0.289649	0	0.0352392	0.0338926	0.36759	0.0238854	0.375973	0	0.139774	0.539633	1.46803	0	0	0.0927769	0	0	0	0.15	0.0972006	1.07707
TCGA.AN.A0XU	0.0478415	0	0.00550933	0	0	0.108773	0	0.134179	0.00438068	0.247333	0	0.0196845	0.047815	0.368183	0	0.291948	0.173979	0.137729	0.603656	1.63956	0	0	0.0281608	0	0	0	0.01	0.295888	0.980505
TCGA.A7.A26H	0.0756769	0	0	0.00401764	0	0.185174	0	0.0603825	0.0184262	0.263983	0	0.0248958	0	0.368573	0	0.239536	0.0636077	0.295083	0.598227	1.62309	0	0	0.0332003	0	0	0	0.06	0.145563	1.04286
TCGA.A2.A0T3	0.0817264	0	0.00975559	0.0220672	0	0.0581226	0	0.115014	0.0525718	0.225709	0	0.029375	0	0.368633	0	0.376528	0.0662094	0.18863	0.631367	1.71273	0	0	0	0	0	0	0.05	0.163905	1.04905
TCGA.A2.A0D1	0.0506794	0	0.0018418	0.0707733	0	0.12094	0	0.0693027	0.0379921	0.228235	0	0.0170249	0.0001	0.368654	0	0.435933	0.0497634	0.14563	0.631327	1.71252	0	0	0	0	0	0	0.25	0.073418	1.10609
TCGA.B6.A0X4	0.0130421	0	0.00629298	0	0	0.158879	0	0.120798	0.0129268	0.292603	0	0	0.0567839	0.368722	0.0215004	0.113051	0.00462609	0.313307	0.452484	1.22717	0	0	0.174367	0	0.00442639	0	0.97	-0.0337	1.10377
TCGA.S3.A6ZG	0.0666022	0	0.0005	0.0574538	0	0.141881	0	0.0758523	0.00819675	0.22593	0	0.0037959	0.0145777	0.36886	0.00486448	0.0438395	0.0571271	0.304866	0.410697	1.11342	0.00670632	0	0.213781	0	0	0	0.38	0.0506848	1.06403
TCGA.AR.A0TZ	0.0688594	0	0.00429892	0.0353622	0	0.183389	0	0.0593396	0.0110921	0.25382	0	0	0.00670663	0.369048	0	0.0666087	0.0621712	0.444421	0.573201	1.55319	0.00592622	0	0.0423018	0.00952375	0	0	0.59	0.0167773	1.0932
TCGA.Z7.A8R6	0.0467978	0	0.00100232	0.0462102	0	0.142201	0	0.0644678	0.0495971	0.256266	0	0.0128272	0.00600907	0.369112	0	0.267623	0.0726878	0.21854	0.558851	1.51404	0.00182101	0	0.0702158	0	0	0	0.07	0.130936	1.04651
TCGA.E9.A22E	0.0702546	0	0.00536058	0.0595775	0	0.13893	0.0002	0.0152002	0.063094	0.217424	0	0.0165438	0	0.369161	0	0.258862	0.0928043	0.20448	0.556147	1.50652	0	0	0.0746683	0	0	0	0.01	0.323397	0.955929
TCGA.B6.A1KF	0.00361641	0.00891005	0	0	0	0.188772	0	0.0388781	0.0525158	0.280166	0	0.0769126	0	0.369605	0	0.512042	0	0.102277	0.614318	1.66209	0	0	0.016077	0	0	0	0.03	0.186134	1.06367
TCGA.BH.A1F6	0.0640795	0	0.00548272	0.0385318	0	0.134133	0.00766382	0.0533922	0.0200502	0.215239	0	0.0465291	0	0.369863	0.0109048	0.294374	0.0917333	0.220475	0.617487	1.6695	0	0	0.0126502	0	0	0	0.02	0.288906	0.978048
TCGA.BH.A0H9	0.0639417	0	0.0009	0.0200286	0	0.208844	0	0.0361348	0.0186703	0.263649	0	0.0225162	0	0.371035	0	0.238508	0.0522713	0.309056	0.599836	1.61665	0	0	0.0291091	0	0	0	0.57	0.0184423	1.10175
TCGA.BH.A18K	0.00354092	0	0.00219787	0	0	0.181112	0	0.131055	0.0274548	0.339621	0	0	0.0257162	0.371076	0	0.383827	0	0.155995	0.539822	1.45475	0	0.0208493	0.0609063	0	0	0.00734631	0.02	0.224283	1.01863
TCGA.LL.A7T0	0.00560438	0.00961123	0	0.0550408	0	0.0317966	0	0.112015	0.11449	0.258302	0	0.0259667	0.016693	0.371218	0	0.357656	0.0717587	0.138363	0.567778	1.5295	0	0	0.0610045	0	0	0	0.02	0.277301	0.985648
TCGA.BH.A1FR	0.113477	0	0	0.0218937	0	0.146348	0	0.050044	0.0195285	0.21592	0	0.0201578	0	0.371448	0	0.248164	0.0629925	0.30194	0.613097	1.65056	0	0	0.0154549	0	0	0	0.05	0.17414	1.03213
TCGA.OL.A5RZ	0.00752978	0.0142685	0	0.0608969	0	0.0926495	0	0.0978312	0.0351029	0.225584	0	0.0635997	0	0.371879	0	0.360304	0	0.24327	0.603575	1.62304	0	0	0.0245469	0	0	0	0.67	0.00272161	1.13049
TCGA.D8.A1XQ	0.030118	0	0.0592175	0.0189688	0	0.149147	0.00573757	0.0572368	0.026953	0.239074	0	0.0246397	0	0.372018	0	0.202246	0.129624	0.283005	0.614874	1.65281	0	0	0.0131075	0	0	0	0	0.379533	0.929662
TCGA.AQ.A54O	0.0347702	0	0	0.103661	0	0	0	0.19802	0.0182332	0.216253	0	0	0.01776	0.372444	0	0.359922	0.0459061	0.202347	0.608176	1.63293	0	0	0.0193803	0	0	0	0.05	0.169225	1.04581
TCGA.A2.A0YG	0.045155	0	0.0052032	0	0	0.206467	0	0.0618485	0.0404025	0.308718	0	0.0136701	0	0.372746	0	0.225938	0.0906533	0.257188	0.57378	1.53933	0	0	0.0534741	0	0	0	0.38	0.0504662	1.08132
TCGA.A8.A09T	0.00521272	0	0	0.0865356	0	0.2038	0	0.0415025	0.00982626	0.255129	0	0	0.0259343	0.372811	0.0346733	0.0386535	0.0141297	0.440508	0.527965	1.41617	0	0	0.0992243	0	0	0	0.15	0.0940211	1.05881
TCGA.A8.A07Z	0.0240316	0	0	0.0728532	0	0.00226752	0	0.121603	0.0809018	0.204773	0	0	0.0713036	0.372961	0.0577459	0.0001	0	0.311381	0.369227	0.989987	0	0.164686	0.0931414	0	0	0	0.16	0.0929759	1.04801
TCGA.A1.A0SP	0.0530279	0	0	0.0285998	0	0.183914	0	0.0456773	0.0406911	0.270282	0	0	0.0210619	0.372972	0.0281375	0.265277	0.0598035	0.184814	0.538032	1.44255	0.0423207	0.0207703	0.0259052	0	0	0	0.02	0.279695	0.977285
TCGA.A2.A0EU	0.0555207	0	0.0007	0.0151085	0	0.169339	0	0.103924	0	0.273263	0.0136432	0	0.0147457	0.372981	0	0.140265	0.0680491	0.175618	0.383932	1.02936	0	0.0406332	0.194651	0	0	0.00777116	0.23	0.0741127	1.05431
TCGA.E2.A105	0.00420721	0.00129038	0	0	0	0.216184	0	0.0368601	0.0684956	0.32154	0	0.0236241	0.0230489	0.373711	0	0.426782	0.0261686	0.11948	0.57243	1.53175	0	0	0.046417	0	0	0.0074421	0.22	0.0768197	1.09886
TCGA.AR.A0TU	0.00257042	0	0	0.0711551	0	0.0643255	0.0398956	0.151062	0.0207891	0.276073	0	0	0.0245395	0.374338	0	0.102245	0.177341	0.212492	0.492078	1.31453	0	0.0997124	0.0338716	0	0	0	0	0.454516	0.891705
TCGA.D8.A147	0.0622101	0	0.00380135	0.0303633	0	0.134271	0.00490194	0.102338	0.0203353	0.261846	0	0.0161567	0	0.374378	0.0114265	0.29254	0.104565	0.157058	0.565589	1.51074	0	0.0159841	0.0440495	0	0	0	0.03	0.182512	1.02589
TCGA.A8.A07G	0.0822047	0	0	0.0192857	0	0.17096	0	0.0606897	0.0285312	0.260181	0	0.0128661	0	0.374537	0	0.167468	0.0834931	0.28043	0.531391	1.41879	0.0130696	0	0.0810022	0	0	0	0.17	0.0900438	1.05514
TCGA.A2.A0D4	0.0858422	0	0.0137163	0	0	0.147399	0	0.0764476	0.00877582	0.232623	0	0	0.0428215	0.375003	0.00723865	0.136661	0.0274478	0.268071	0.439418	1.17177	0	0	0.18558	0	0	0	0.04	0.176917	1.01343
TCGA.B6.A0RM	0.0713959	0	0	0.0435859	0	0.195001	0	0.0438731	0.0134523	0.252327	0	0	0.00797977	0.375288	0	0	0.0387911	0.26391	0.302702	0.806584	0.015919	0	0.306091	0	0	0	0.39	0.048086	1.07328
TCGA.D8.A1XC	0.0001	0	0.00461542	0	0	0.222633	0	0.0036262	0.0501476	0.276407	0	0.0942764	0	0.375399	0.0161176	0.254994	0.015593	0.133382	0.420087	1.11904	0.0124327	0	0.192041	0	0	0	0.44	0.0393105	1.08124
TCGA.D8.A27P	0.00236283	0.00786082	0	0	0	0.196584	0	0.0717405	0.0312209	0.299546	0	0.051697	0.0142552	0.375722	0	0.432614	0.00786027	0.0946982	0.535172	1.42439	0	0	0.0891062	0	0	0	0.21	0.0853617	1.09174
TCGA.D8.A27R	0.0407261	0	0.001	0.116407	0	0.105752	0	0.0459118	0.0596814	0.211345	0	0	0.00642373	0.375902	0.0285449	0.00877876	0.0965331	0.374627	0.508483	1.3527	0.00985711	0	0.105764	0	0	0	0.03	0.192057	1.00987
TCGA.BH.A0W4	0.00315909	0.00383554	0	0	0	0.185983	0	0.112605	0.01195	0.310537	0	0.0580561	0.0005	0.376088	0	0.387578	0	0.167207	0.554784	1.47514	0	0	0.069171	0	0	0	0.13	0.107863	1.07744
TCGA.D8.A1XM	0.0576293	0	0	0.0391585	0	0.168662	0	0.0365631	0.0373745	0.2426	0	0.036877	0	0.376264	0.0203607	0.0410962	0.0695812	0.386212	0.51725	1.3747	0.0270518	0	0.0794339	0	0	0	0.02	0.230718	0.992596
TCGA.EW.A1J2	0.0383511	0	0.00609481	0.0765831	0	0.173386	0	0.0702356	0	0.243621	0	0.0116416	0	0.376292	0.0072802	0.112314	0.0637188	0.331974	0.515287	1.36938	0.00206608	0	0.106355	0	0	0	0.06	0.142195	1.03153
TCGA.B6.A0IJ	0.0137212	0.0147025	0	0.0736502	0	0.0996065	0	0.0905988	0.0677217	0.257927	0	0	0.0163407	0.376342	0.00612595	0.302721	0.129466	0.145776	0.584088	1.55202	0.00385713	0	0.0357129	0	0	0	0	0.359414	0.942758
TCGA.E2.A150	0.0244073	0	0	0.0002	0	0.163893	0.00870431	0.0891752	0.0372703	0.299043	0	0.0527039	0	0.376354	0	0.378662	0.102659	0.130255	0.611576	1.625	0	0	0.0121096	0	0	0	0.02	0.267505	0.996758
TCGA.AR.A254	0.0543664	0	0.0124067	0.0402781	0	0.188955	0	0.0328717	0.0306965	0.252523	0	0.0168567	0	0.376431	0.00201681	0.133227	0.122191	0.342384	0.59982	1.59344	0	0	0.0219122	0	0	0.0018373	0.01	0.294813	0.971074
TCGA.AR.A2LQ	0.0644335	0	0.0111261	0	0	0.216156	0	0.0283389	0.0256402	0.270135	0	0.0200636	0.0110242	0.376782	0.0289051	0.29253	0.0178236	0.239702	0.578961	1.53659	0	0	0.0442567	0	0	0	0.05	0.168565	1.03396
TCGA.BH.A18T	0.0465116	0	0.00576485	0	0	0.141862	0	0.109433	0.0356359	0.286931	0	0	0.0379278	0.377135	0	0.351889	0.0938515	0.139991	0.585731	1.55311	0	0	0.0371336	0	0	0	0.05	0.166502	1.04144
TCGA.A8.A09M	0.00616315	0	0.00820365	0	0	0.127014	0	0.0862334	0.0854777	0.298725	0	0.0264076	0.0379676	0.377467	0.0337275	0.0617794	0.100295	0.243487	0.439288	1.16378	0.0165431	0.00751069	0.135343	0	0.0238478	0	0.07	0.139383	1.027
TCGA.PE.A5DD	0.0003	0.0187689	0	0.1884	0	0.052095	0	0.0759081	0.0421942	0.170197	0	0	0	0.377666	0.0229045	0.143602	0.087489	0.049238	0.303233	0.802914	0	0	0.319107	0	0	0	0.09	0.122658	1.04982
TCGA.GM.A2DM	0	0.00968317	0	0.059625	0	0.194694	0	0.0337732	0.0543299	0.282797	0	0.0255949	0	0.3777	0.0339224	0.282371	0	0.211086	0.52738	1.39629	0.0113726	0.0289843	0.0424293	0	0.0121336	0	0.47	0.0356072	1.0931
TCGA.JL.A3YX	0.0109489	0	0.00244289	0.0998265	0	0.0807581	0	0.152123	0	0.232881	0	0.0105559	0.0213627	0.378018	0.0338479	0.0683776	0.00715754	0.171099	0.280482	0.741982	0	0	0.3415	0	0	0	0.22	0.0787797	1.06838
TCGA.E2.A15T	0.00652106	0.0121406	0	0	0	0.219776	0	0.0747566	0.0445589	0.339092	0	0.012951	0.00743482	0.378139	0	0.4212	0	0.119531	0.54073	1.42998	0	0	0.0686967	0	0.0124339	0	0.22	0.0745468	1.09753
TCGA.D8.A1XS	0.0874768	0	0.00349603	0.0100912	0	0.157978	0	0.0530274	0.0319575	0.242963	0	0.0341274	0	0.378155	0.00329698	0.0159596	0.0676163	0.395089	0.481962	1.27451	0	0.0006	0.130202	0	0	0.00911719	0.2	0.0865366	1.05079
TCGA.B6.A0IM	0.00204564	0.00462491	0	0	0	0.257677	0	0.0116673	0.0363713	0.305715	0	0.0544662	0.0114838	0.378336	0	0.415134	0.0271402	0.100221	0.542495	1.4339	0	0	0.0791689	0	0	0	0.12	0.11352	1.07575
TCGA.V7.A7HQ	0	0.0224821	0	0.0523005	0	0.0456819	0	0.15158	0.0454815	0.242744	0	0	0.0608716	0.378398	0.0119687	0.153615	0.0303836	0.366199	0.562166	1.48565	0	0	0.0594361	0	0	0	0.31	0.0674406	1.07303
TCGA.AN.A04A	0.136455	0	0.00799087	0.0190065	0	0.161149	0	0.0172169	0.0231784	0.201544	0	0.0134182	0	0.378415	0	0.23906	0.0676499	0.269251	0.575961	1.52204	0	0	0.0456242	0	0	0	0.21	0.0850251	1.0664
TCGA.A8.A06O	0.0790987	0	0	0.0552867	0	0.144277	0	0.0493198	0.0423783	0.235975	0	0.00394802	0.00410797	0.378417	0.0041658	0.115245	0.0602372	0.404128	0.583776	1.54268	0.0103603	0	0.0274475	0	0	0	0.05	0.149773	1.03642
TCGA.EW.A1IX	0.0823902	0	0	0.0128874	0	0.149898	0	0.0576124	0.0376545	0.245165	0	0.0380634	0	0.378506	0.00118402	0.21107	0.00262272	0.230588	0.445465	1.1769	0	0.023975	0.059016	0.0930386	0	0	0.21	0.0851446	1.06219
TCGA.WT.AB44	0.0458494	0	0.00180233	0.0691808	0	0.150479	0	0.0786866	0.00461586	0.233782	0	0.0268246	0.0012127	0.378651	0.00234992	0.116921	0.0163129	0.393189	0.528773	1.39646	0	0.0431199	0.0494552	0	0	0	0.44	0.0450821	1.07868
TCGA.C8.A12Y	0.0504063	0	0.0151566	0.0580303	0	0.0783362	0	0.0802619	0.0421903	0.200788	0	0	0.0545276	0.378909	0.00552037	0.0360344	0.101332	0.28162	0.424507	1.12034	0	0.00228947	0.194294	0	0	0	0.22	0.0754244	1.05578
TCGA.AO.A0J3	0.0551028	0	0.0008	0.0719986	0	0.157032	0	0.0419727	0.0272432	0.226248	0	0.00308337	0.0218029	0.379035	0.00208817	0.0733286	0.0526973	0.390417	0.518531	1.36803	0	0	0.102397	0	0	0	0.63	0.0113396	1.08674
TCGA.E9.A22B	0.0983792	0	0.00674846	0.0199895	0	0.175044	0	0.0522885	0.0197525	0.247085	0	0.00713113	0	0.379333	0	0.0542438	0.0898605	0.337766	0.48187	1.27031	0.0350303	0	0.0627585	0	0	0.0410077	0.15	0.0940089	1.04892
TCGA.D8.A1J9	0.00156152	0	0	0	0	0.167005	0	0.0454753	0.095348	0.307828	0	0.0525764	0.0175036	0.37947	0.0175259	0.262353	0.0344334	0.211536	0.525848	1.38574	0.0009	0	0.0937914	0	0	0	0.12	0.112668	1.05298
TCGA.E9.A3Q9	0.088286	0	0.00164456	0.106755	0	0.0956279	0	0.079873	0	0.175501	0	0	0.00734684	0.379534	0.108851	0	0.0343522	0.42813	0.571333	1.50536	0	0	0.0491329	0	0	0	0.15	0.100692	1.05056
TCGA.D8.A27E	0.0006	0.00278564	0	0.0862756	0	0.139215	0	0.0972163	0.0351526	0.271583	0	0.0188243	0	0.380069	0.0539375	0	0.028897	0.339944	0.422778	1.11237	0.00874823	0	0.176593	0	0.0117922	0	0.55	0.0229762	1.07509
TCGA.E9.A1R3	0.0002	0	0.0003	0	0	0.224645	0	0.0917538	0.0632232	0.379622	0	0	0	0.380122	0.0327833	0.222638	0	0.168822	0.424243	1.11607	0.058348	0.0611669	0.0691371	0	0.00704952	0	0.05	0.151313	1.03069
TCGA.AR.A24P	0.0372053	0	0.00475267	0	0	0.192405	0	0.0822413	0.00591284	0.280559	0	0.0579991	0	0.380516	0	0.0881262	0.0586046	0.393961	0.540692	1.42094	0.0009	0.0283416	0.0495241	0	0	0	0.61	0.0137055	1.08933
TCGA.C8.A26V	0.0458371	0	0.00360698	0.0831255	0	0.117336	0	0.0605112	0.0320946	0.209942	0	0.0223361	0.0158374	0.380685	0	0.135222	0.104033	0.2892	0.528455	1.38817	0.010278	0.0471454	0.0334365	0	0	0	0.15	0.0937494	1.05913
TCGA.D8.A1XO	0.0873289	0	0.00120982	0.0418737	0	0.207948	0	0.0425286	0	0.250476	0	0	0	0.380889	0.138543	0	0.0400598	0.321573	0.500176	1.31318	0.055449	0.0111098	0.0517101	0	0	0.0007	0.44	0.0429897	1.06539
TCGA.E9.A1R4	0.0085948	0	0.00695372	0.0818286	0	0.152616	0.00186979	0.023427	0.0519905	0.229903	0	0.0445164	0.00919682	0.380994	0.025072	0.0666441	0.133623	0.268777	0.494117	1.29692	0.0167697	0	0.102122	0	0.0059982	0	0.02	0.222015	0.998623
TCGA.D8.A1JS	0.00154334	0.00379698	0.0002	0	0	0.196897	0	0.140006	0.00928071	0.346184	0	0.0297189	0	0.381443	0.0199459	0.315415	0.0180989	0.212883	0.566343	1.48474	0	0	0.0521733	0	0	0	0.15	0.0969076	1.07208
TCGA.BH.A0AY	0.0463489	0	0.00333156	0.0473752	0	0.254449	0.00325097	0.0144838	0.0110484	0.283233	0	0.00118787	0	0.381476	0	0.0382197	0.0514584	0.338909	0.428587	1.1235	0.00385725	0.00124347	0.184836	0	0	0	0.02	0.262555	0.978281
TCGA.B6.A401	0.0310644	0.021324	0	0	0	0	0	0.266364	0.0134181	0.279782	0	0.048435	0.0009	0.381506	0	0.495726	0	0.0539884	0.549714	1.44091	0	0.0315889	0.0371784	0	0	0	0	0.721701	0.709617
TCGA.EW.A1PA	0.112537	0	0	0	0	0.131161	0	0.097072	0.00580909	0.234042	0	0.0351073	0	0.381687	0	0.12817	0.123017	0.150778	0.401965	1.05313	0	0	0.216349	0	0	0	0.07	0.129959	1.03534
TCGA.BH.A0AZ	0.092713	0	0.00379186	0.0224316	0	0.166532	0	0.0298321	0.0419239	0.238288	0	0.0247579	0	0.381983	0	0.193727	0.0694133	0.272387	0.535527	1.40197	0	0	0.0824899	0	0	0	0.12	0.114223	1.0457
TCGA.E9.A1NH	0.110847	0	0.00851182	0.0326318	0	0.108795	0	0.0670693	0.0447006	0.220565	0	0.00990155	0	0.382457	0	0.152952	0.0533432	0.290676	0.496971	1.29942	0.0527302	0	0.0642701	0	0	0.00357108	0.18	0.0895179	1.05167
TCGA.A8.A0A9	0.0461961	0	0	0.0354444	0	0.195157	0	0.0585897	0.0237711	0.277518	0	0.0234639	0	0.382623	0	0.259876	0.0944336	0.244133	0.598442	1.56405	0	0	0.0189352	0	0	0	0.16	0.092908	1.07047
TCGA.A2.A3XW	0.00306457	0	0	0.084286	0	0.103005	0	0.0237181	0.114495	0.241218	0	0.0314184	0.0230921	0.383079	0.0147261	0.185894	0.0144482	0.262468	0.477536	1.24657	0.0334189	0.0148472	0.0906729	0	0	0.0004	0.03	0.188087	1.01465
TCGA.C8.A12K	0.0283736	0	0	0.0952727	0	0.10942	0	0.0340344	0.0576811	0.201135	0	0	0.0584953	0.383277	0.00463366	0.17763	0.257403	0.14376	0.583427	1.52221	0	0	0.0332197	0	0	0.0001	0	0.392788	0.936288
TCGA.D8.A1X9	0.0327854	0	0.00273609	0.0308772	0	0.190566	0	0.0720685	0.0336606	0.296295	0	0.0213148	0	0.384009	0	0.168391	0.0631522	0.268204	0.499748	1.3014	0	0.0655682	0.0469118	0	0	0.00376373	0.05	0.167149	1.02441
TCGA.LL.A5YP	0.0524644	0	0	0.0253037	0	0.15846	0	0.0623804	0.0504513	0.271292	0	0.0352286	0	0.384288	0.0204117	0.130514	0.0619013	0.376403	0.58923	1.5333	0	0.00353134	0.0229505	0	0	0	0.03	0.189901	1.01741
TCGA.AN.A0FK	0.00350181	0.00569217	0	0	0	0.184676	0	0.0413574	0.0857754	0.311809	0	0.0635265	0	0.384529	0	0.46937	0.0207639	0.0954074	0.585541	1.52275	0	0	0.0299293	0	0	0	0.1	0.118844	1.08618
TCGA.A8.A08P	0.0142582	0	0	0	0	0.235459	0.00241824	0.0735245	0.0412379	0.35264	0	0.0182154	0	0.385113	0.00558791	0.17245	0.150132	0.189495	0.517665	1.34419	0.00311532	0	0.0904918	0	0	0.00361489	0	0.401384	0.917262
TCGA.A7.A6VY	0.00443187	0.00315008	0.0430496	0.0330417	0	0.108458	0.0134432	0.112452	0.030577	0.264931	0	0.0369584	0	0.385562	0	0.300186	0.138606	0.153607	0.592399	1.53645	0	0	0.0220391	0	0	0	0	0.35171	0.946569
TCGA.C8.A12P	0.078548	0	0.00253503	0.0323934	0	0.145415	0	0.0660473	0.0334801	0.244943	0	0.0273454	0	0.385765	0.0120959	0.143156	0.10727	0.292181	0.554704	1.43793	0	0.01549	0.0440416	0	0	0	0.02	0.202972	1.00873
TCGA.OL.A6VR	0.0812826	0	0	0	0	0.108192	0	0.125504	0.0348	0.268496	0	0	0.0362217	0.386001	0.00396201	0.297206	0.0195038	0.226145	0.546817	1.41662	0	0	0.067182	0	0	0	0.02	0.226767	1.00515
TCGA.A8.A095	0.0860683	0	0	0.0488238	0	0.125786	0	0.0894462	0.0304362	0.245668	0	0	0.00547663	0.386037	0	0.100702	0.0430285	0.326048	0.469779	1.21693	0.00922551	0.00983751	0.125121	0	0	0	0.5	0.0289784	1.07309
TCGA.BH.A18P	0.105754	0	0.00515475	0.0241346	0	0.113092	0	0.087771	0.0312925	0.232156	0	0.0159897	0.00304716	0.386236	0	0.216688	0.109428	0.210712	0.536828	1.3899	0	0.0345307	0.0424053	0	0	0	0.05	0.166499	1.02766
TCGA.EW.A1OW	0.0801801	0	0.0115929	0.0157721	0	0.0902595	0	0.118504	0.0381769	0.24694	0	0.0318385	0	0.386324	0	0.32327	0.0916442	0.165184	0.580098	1.50158	0.0202649	0	0.0133136	0	0	0	0.03	0.188744	1.02657
TCGA.C8.A275	0.0259933	0	0.00235627	0	0	0.201549	0.00681577	0.11229	0.00414444	0.3248	0.00498926	0	0.0282429	0.386382	0	0.160172	0.122693	0.179396	0.462261	1.19638	0	0.0241812	0.127177	0	0	0	0.02	0.236196	0.992924
TCGA.BH.A18L	0.0936437	0	0.00176279	0.0463913	0	0.178773	0	0.0262395	0.0240048	0.229017	0	0.0158127	0	0.386628	0.0005	0	0.0716737	0.511229	0.583403	1.50895	0	0	0.0299772	0	0	0	0.81	-0.0089	1.10861
TCGA.E2.A570	0.122104	0	0.00405335	0.0417004	0	0.0864102	0	0.101888	0.0161518	0.20445	0	0	0.0145118	0.38682	0	0.107631	0.0263148	0.331608	0.465554	1.20354	0	0	0.142592	0	0	0.005034	0.56	0.019592	1.07745
TCGA.S3.AA12	0.0464375	0	0.00325745	0.058832	0	0.145938	0	0.055662	0.0495954	0.251195	0	0.0272979	0	0.38702	0.0214156	0.0848756	0.0357833	0.333176	0.475251	1.22797	0	0	0.137729	0	0	0	0.74	-0.0034	1.08544
TCGA.B6.A0I5	0.0272895	0.0146879	0	0.0576933	0	0	0	0.155344	0.108035	0.263379	0	0.0239874	0	0.387037	0	0.396808	0.0398571	0.0645212	0.501186	1.29493	0	0	0.106192	0	0.00558546	0	0.21	0.0841288	1.07787
TCGA.E2.A1IL	0.167747	0	0.00787936	0.0214828	0	0.089791	0	0.0543491	0.0258907	0.170031	0	0.020044	0	0.387184	0	0.113441	0.0829192	0.368413	0.564773	1.45867	0	0	0.0480432	0	0	0	0.88	-0.0193	1.10378
TCGA.B6.A0RP	0.0007	0.0347534	0	0.11975	0	0	0	0.0944434	0.0785284	0.172972	0	0.0591596	0	0.387335	0.0368767	0.217416	0.0135052	0.289528	0.557326	1.43887	0.00102273	0.00682839	0.0274866	0	0.0200059	0	0.21	0.0857062	1.06525
TCGA.LL.A8F5	0	0.0285495	0.0637306	0	0	0.0162657	0	0.153356	0.0714287	0.24105	0	0.054007	0	0.387337	0	0.357074	0.0985278	0.137618	0.593221	1.53154	0	0	0.0194424	0	0	0	0	0.635733	0.783097
TCGA.BH.A0EB	0.0577514	0	0.00771452	0.0276664	0	0.170349	0.00157899	0.0551359	0.0387957	0.265859	0	0.0283647	0	0.387356	0.072834	0	0.0860642	0.348788	0.507686	1.31064	0.0475181	0	0.0574397	0	0	0	0.08	0.126566	1.03328
TCGA.OL.A5D8	0.00610997	0	0	0.061675	0	0.0178519	0	0.205846	0.0562369	0.279934	0	0.0312273	0.00841426	0.387361	0.0123907	0.238855	0.0660617	0.235929	0.553236	1.42822	0	0	0.0594031	0	0	0	0.28	0.0700878	1.07247
TCGA.A8.A09W	0.0669608	0	0.00480298	0.0236692	0	0.202085	0	0.0429357	0.0188167	0.263838	0	0.0282103	0	0.387481	0.00284682	0	0.0679736	0.408175	0.478996	1.23618	0	0	0.133523	0	0	0	0.12	0.115712	1.04055
TCGA.B6.A0WT	0.151015	0	0.0512657	0.0276558	0	0.0706003	0	0.0428334	0.0348856	0.148319	0	0	0.0100678	0.388323	0	0.149664	0.0310184	0.24162	0.422302	1.0875	0	0.0504477	0.138927	0	0	0	0.44	0.0447597	1.06217
TCGA.AR.A1AU	0.0490921	0	0.0122032	0.0654193	0	0.180376	0	0.0445009	0	0.224877	0	0	0.037181	0.388772	0.0441379	0.0904094	0.0584332	0.232308	0.425289	1.09393	0	0.00950601	0.176433	0	0	0	0.61	0.0130778	1.07461
TCGA.A2.A0CP	0.0971183	0	0.0189338	0.0819562	0	0.128929	0	0.0507603	0.00786843	0.187558	0	0.0001	0.00359067	0.389257	0	0	0.0805804	0.30155	0.38213	0.981692	0	0	0.228572	0	0	0	0.06	0.144802	1.02633
TCGA.AC.A3QP	0.0210268	0	0	0.150519	0	0.0213619	0	0.160928	0	0.18229	0	0	0.0356903	0.389526	0.0265623	0	0.0222717	0.400582	0.449416	1.15375	0.00129809	0	0.159759	0	0	0	0.06	0.143952	1.03119
TCGA.B6.A2IU	0.0984169	0	0.00146474	0.0770843	0	0.133279	0	0.0731097	0	0.206389	0	0	0.00646293	0.389818	0.0491432	0	0.0765069	0.310413	0.436063	1.11863	0.0146348	0	0.159484	0	0	0	0.71	0.0015015	1.07853
TCGA.AO.A12F	0.0485298	0	0.00126146	0.0441567	0	0.155955	0	0.118836	0	0.274791	0	0.0002	0.021866	0.390805	0.0525474	0.11582	0	0.295736	0.464103	1.18756	0	0.0211517	0.113683	0	0	0.0102128	0.55	0.02278	1.07592
TCGA.E9.A247	0.121735	0	0.00904637	0.0247752	0	0.111831	0	0.0603433	0.0449861	0.217161	0	0.00433333	0.0140045	0.391055	0	0.151869	0.0638409	0.275323	0.491033	1.25566	0	0.0234231	0.0944889	0	0	0	0.75	-0.0054	1.08767
TCGA.B6.A402	0.00155687	0.00907141	0	0	0	0.134283	0	0.121786	0.0497743	0.305843	0	0.0749638	0	0.391435	0	0.552253	0.00196938	0.0463793	0.600601	1.53436	0	0	0	0.00796344	0	0	0.02	0.273009	1.01928
TCGA.AC.A3W5	0.0475729	0	0	0.0721684	0	0.13152	0	0.0637633	0.0559542	0.251238	0	0.0212024	0	0.392182	0	0.307151	0.0707262	0.173207	0.551084	1.40518	0	0	0.0567343	0	0	0	0.01	0.316365	0.961808
TCGA.A2.A0EV	0.066472	0	0.00167728	0.0528939	0	0.167289	0.00224335	0.0349929	0.0409102	0.245435	0	0.0257515	0	0.39223	0	0.358218	0.0256362	0.165557	0.549412	1.40074	0	0.0128898	0.0454687	0	0	0	0.02	0.22025	1.01425
TCGA.BH.A0B8	0.0937948	0	0.00209703	0.0319683	0	0.186084	0	0.0528494	0.0108599	0.249794	0	0	0.0151966	0.39285	0.00554761	0.0004	0.037376	0.346862	0.390185	0.993216	0.00427588	0.0266828	0.186028	0	0	0	0.67	0.00279878	1.08043
TCGA.OL.A97C	0.0111106	0	0.0008	0.170312	0	0.0275891	0	0.168935	0.00738406	0.203908	0	0.00482913	0.00203037	0.39299	0	0.337662	0.0784617	0.184311	0.600435	1.52786	0	0	0.00654583	0	0	0	0.01	0.309518	0.97316
TCGA.AC.A3TM	0.0127999	0	0	0.116762	0	0	0	0.113731	0.127617	0.241348	0	0.0221086	0	0.393018	0.0135228	0.176758	0.063765	0.232185	0.48623	1.23717	0.0121701	0	0.103242	0	0.00533945	0	0.05	0.153342	1.0264
TCGA.BH.A1EY	0.0546883	0	0.00203214	0	0	0.196367	0	0.0824294	0.0277597	0.306556	0	0.0297968	0	0.393074	0	0.148926	0.0675935	0.273464	0.489984	1.24654	0.0175444	0.00542382	0.0939746	0	0	0	0.02	0.240935	0.987725
TCGA.A8.A08L	0.0731715	0	0	0.0023977	0	0.118654	0	0.110297	0.0549343	0.283885	0	0.00338441	0.0306416	0.393481	0.0256456	0.191887	0.100907	0.188944	0.507383	1.28947	0.00283742	0	0.0962989	0	0	0	0.02	0.224149	0.995845
TCGA.E9.A24A	0.0001	0.00134926	0.0006	0	0	0.310151	0	0.0308063	0.00823663	0.349194	0	0.0423699	0	0.393613	0.0112407	0.0986513	0.0417919	0.385091	0.536775	1.36371	0	0	0.0681511	0	0	0.00143236	0.06	0.146903	1.03611
TCGA.BH.A0HP	0.050264	0	0.00255215	0	0	0.239407	0	0.0686434	0.0108602	0.318911	0	0.0207932	0.00154605	0.394066	0	0	0.091878	0.407568	0.499446	1.26742	0.0114413	0	0.0950464	0	0	0	0.22	0.0762092	1.06013
TCGA.AC.A2FG	0.10064	0	0.0318127	0.0527363	0	0.140551	0	0.0339206	0.0141115	0.188583	0	0.0203082	0	0.394081	0.00621972	0.0993532	0.0189875	0.244715	0.369276	0.937056	0.0331248	0	0.203519	0	0	0	0.47	0.0350086	1.0646
TCGA.A2.A3XX	0.0965279	0	0	0.0458843	0	0.0791354	0	0.10639	0.0224513	0.207976	0	0.0441633	0	0.394552	0	0.37771	0.0735912	0.139514	0.590815	1.49743	0	0	0.014633	0	0	0	0.02	0.228895	1.01276
TCGA.E9.A229	0.0962976	0	0.00644291	0.0388737	0	0.129872	0	0.0526632	0.0366995	0.219234	0	0.0340145	0	0.394863	0.0639966	0.0149772	0.102877	0.351509	0.53336	1.35075	0	0.00350662	0.0659199	0	0	0.00235064	0.22	0.0817554	1.05345
TCGA.A2.A0D2	0.0858653	0	0.0003	0.0815987	0	0.0333911	0.0402086	0.12472	0.0110158	0.209335	0	0.0181925	0	0.395292	0.0223226	0.26393	0.102139	0.169101	0.557493	1.41033	0	0.00934501	0.0378739	0	0	0	0.02	0.284277	0.973961
TCGA.E2.A1L8	0.109792	0	0.0006	0.0630352	0	0.139903	0	0.0762411	0.00276288	0.218907	0	0.00354831	0	0.395883	0	0	0.0602803	0.220028	0.280309	0.70806	0.178231	0.074404	0.0712052	0	0	0	0.38	0.0507203	1.05804
TCGA.D8.A27V	0.0684817	0	0.0120222	0	0	0.258185	0	0.026144	0	0.284329	0	0	0.0327959	0.397629	0.0181921	0	0.112868	0.309828	0.440889	1.10879	0.0264696	0	0.135013	0	0	0	0.64	0.00967833	1.08125
TCGA.E2.A10F	0.0436096	0	0.00256374	0.072229	0	0.196823	0	0.0491143	0.0198396	0.265777	0	0.00740792	0.00607798	0.397665	0.0102901	0.0987232	0.084879	0.283234	0.477127	1.19982	0.00801605	0	0.117192	0	0	0	0.05	0.173976	1.01573
TCGA.E2.A573	0.0568722	0	0	0	0	0.0948755	0.00369789	0.176074	0.0228762	0.297524	0	0.0174119	0.0259156	0.397723	0	0.362693	0.0884166	0.123158	0.574268	1.44389	0	0.00653046	0.0214782	0	0	0	0.01	0.313357	0.968419
TCGA.D8.A1XG	0.00152455	0	0.0003	0	0	0.277703	0	0.0022992	0.0440693	0.324071	0	0.0455788	0.0263023	0.397777	0.0158902	0.169869	0.00340062	0.106073	0.295232	0.742205	0	0	0.306967	0	0	0	0.2	0.0873786	1.06567
TCGA.B6.A0I9	0.0686457	0	0.00176396	0.0407905	0	0.167428	0	0.050704	0.0454948	0.263627	0	0.0236952	0	0.398522	0.00837052	0.222524	0.0551767	0.213331	0.499403	1.25314	0	0.0653323	0.0367434	0	0	0	0.22	0.0797048	1.06289
TCGA.BH.A0E2	0.0557929	0	0.00392358	0.0439386	0	0.172766	0	0.0454869	0.069179	0.287432	0	0.00767231	0	0.39876	0	0.280436	0.0830498	0.14626	0.509746	1.27833	0	0	0.0914946	0	0	0	0.07	0.138525	1.04044
TCGA.C8.A278	0.0436791	0	0.0965459	0.0358844	0	0.11927	0.00746604	0.0500799	0.0268722	0.203689	0	0.0190891	0	0.398887	0	0.125598	0.0815105	0.27965	0.486759	1.22029	0	0.00831811	0.105499	0	0	0.0005	0.02	0.286582	0.965471
TCGA.PL.A8LX	0.00297083	0	0.0006	0	0	0.278354	0	0.00943483	0.0581188	0.345907	0	0.042564	0.00703713	0.399079	0.0257789	0.0411569	0.0156609	0.367747	0.450344	1.12846	0.0140619	0	0.136245	0	0	0.0002	0.79	-0.0083	1.09254
TCGA.B6.A0RQ	0.172746	0	0.0041224	0.0728285	0	0.0341403	0	0.0924513	0	0.126592	0	0.00165866	0.0213183	0.399266	0.00317302	0.0121898	0.00724089	0.443913	0.466517	1.16844	0	0.016234	0.117983	0	0	0	0.58	0.0168559	1.08361
TCGA.C8.A1HE	0.110103	0	0.00119035	0.0297396	0	0.180926	0	0.0560807	0	0.237007	0	0.0213537	0	0.399393	0.0284783	0	0.0681681	0.451589	0.548236	1.37267	0.0119942	0	0.0240715	0	0	0.016305	0.75	-0.0054	1.098
TCGA.BH.A0HY	0.00680882	0	0.0001	0.0725303	0	0.193878	0	0.0623113	0.0649601	0.32115	0	0	0	0.400589	0	0.243992	0	0.0851631	0.329155	0.821678	0	0.0733417	0.196948	0	0	0	0.78	-0.008	1.09918
TCGA.AO.A0JB	0.00962661	0	0	0.137599	0	0	0	0.11869	0.0977029	0.216393	0	0.0370594	0	0.400678	0.0486945	0.187712	0.0821761	0.196704	0.515287	1.28604	0.00560228	0	0.078433	0	0	0	0.07	0.130125	1.03732
TCGA.BH.A8FZ	0.0909398	0	0	0.018784	0	0.176438	0.00505503	0.0591238	0.0198719	0.260489	0	0.0307931	0	0.401006	0.021753	0.216572	0.021513	0.156997	0.416835	1.03947	0.0333654	0.0480614	0.0997687	0.001	0	0	0.02	0.213756	0.997451
TCGA.BH.A0C3	0.0698056	0	0.00542216	0.0449419	0	0.211007	0	0.0372713	0.0150495	0.263328	0	0.00918063	0.00859659	0.401275	0.0387959	0.047366	0.118648	0.219039	0.423849	1.05626	0.0105502	0	0.164326	0	0	0	0.05	0.169125	1.01565
TCGA.B6.A0WW	0.0698021	0	0.00615914	0.00363455	0	0.168332	0	0.0877237	0.0362464	0.292302	0	0.0298937	0	0.401791	0	0.132733	0.101971	0.28764	0.522344	1.30004	0	0	0.0758649	0	0	0	0.34	0.0584582	1.06642
TCGA.BH.A0BL	0.0668856	0	0	0.0485104	0	0.113422	0	0.142718	0.00376862	0.259908	0	0.0147955	0.0120065	0.402106	0.0156177	0.0609478	0.189906	0.231943	0.498414	1.23951	0.0284489	0.0196992	0.0513313	0	0	0	0	0.355159	0.942086
TCGA.A8.A09Q	0.0370438	0.0006	0	0.0741545	0	0.160197	0.00113326	0.0834736	0.00740773	0.252212	0	0.0381889	0	0.402199	0.022793	0.128847	0.0552179	0.280708	0.487566	1.21225	0.00101493	0	0.109225	0	0	0	0.37	0.0537757	1.06464
TCGA.D8.A1XY	0.00133057	0.00402053	0	0	0	0.23954	0	0.0512356	0.0807306	0.371506	0	0	0.0253774	0.402234	0.0366551	0.240538	0.00386026	0.155291	0.436344	1.0848	0	0.0111537	0.134444	0	0.0158242	0	0.28	0.0695031	1.0657
TCGA.E9.A1N5	0.0279739	0	0	0.0985924	0	0.154138	0	0.0507223	0.0487855	0.253646	0	0	0.0223954	0.402608	0.00969799	0.218998	0.0357278	0.217858	0.482282	1.1979	0	0	0.11511	0	0	0	0.03	0.189721	1.01415
TCGA.BH.A0H0	0.125822	0	0.00405538	0.0214121	0	0.144583	0	0.0471745	0.053229	0.244987	0	0.00501611	0.00172017	0.403013	0.0190198	0	0.0477155	0.34093	0.407665	1.01154	0	0	0.189322	0	0	0	0.48	0.031949	1.06875
TCGA.A7.A26G	0.0599479	0	0	0.0221974	0	0.247044	0	0.0642939	0.00648295	0.317821	0.00342871	0	0	0.403395	0	0.0986008	0.108232	0.260755	0.467588	1.15913	0	0.0315205	0.097496	0	0	0	0.03	0.186724	1.01284
TCGA.B6.A0WY	0.0919571	0	0.00376543	0.0478118	0	0.118382	0	0.0868908	0.0524843	0.257757	0	0.00219197	0	0.403483	0	0.181116	0.106007	0.252259	0.539382	1.33681	0	0.00419933	0.0529361	0	0	0	0.05	0.166299	1.02512
TCGA.BH.A18M	0.0520044	0	0.00424711	0	0	0.2805	0	0.0258748	0	0.306375	0	0.0409464	0	0.403572	0.027981	0	0.0600559	0.312741	0.400778	0.993076	0	0.0298422	0.165807	0	0	0	0.39	0.0490258	1.06183
TCGA.BH.A0BJ	0.0989458	0	0.0110262	0.0733065	0	0.161409	0	0.0295584	0.0219284	0.212896	0	0.0006	0.00685662	0.403631	0	0.214471	0.0321002	0.272255	0.518826	1.2854	0	0	0.0775392	0	0	0	0.02	0.21254	1.00472
TCGA.AR.A1AP	0.0283598	0	0.00223454	0	0	0.177553	0	0.0815397	0.0524884	0.311581	0	0.0614847	0	0.40366	0.0150797	0.119051	0.0941292	0.256743	0.485003	1.20151	0.0264669	0	0.0844196	0	0	0.0005	0.13	0.108203	1.04254
TCGA.A2.A3KC	0.10179	0	0.00165192	0.0204034	0	0.194655	0	0.0266353	0.0282779	0.249568	0	0.0311911	0	0.404605	0	0.105946	0.0492272	0.366274	0.521447	1.28878	0	0.00118037	0.0727674	0	0	0	0.07	0.133202	1.03583
TCGA.E2.A14U	0	0.00155939	0	0	0	0.166811	0	0.150072	0.0007	0.317583	0	0.0858148	0	0.404957	0.0372733	0.109562	0.0348697	0.115159	0.296864	0.733076	0.0058699	0	0.292352	0	0	0	0.48	0.0320375	1.07944
TCGA.AR.A0TQ	0.0774113	0	0.0008	0.0627364	0	0.134868	0.0001	0.0747994	0.0371581	0.246926	0	0.0172485	0	0.405122	0	0.319619	0.0740341	0.182271	0.575925	1.42161	0	0	0.0189692	0	0	0	0.01	0.315191	0.964637
TCGA.A1.A0SD	0.11034	0	0.00398791	0.00890758	0	0.198804	0	0.0491528	0.0220238	0.26998	0	0.0120982	0	0.405314	0	0.0548106	0.145431	0.275031	0.475272	1.1726	0	0.0260673	0.0933466	0	0	0	0.48	0.0326648	1.08038
TCGA.A2.A0EM	0.00185486	0	0.0006	0	0	0.255614	0	0.050932	0.0398957	0.346442	0	0.0565309	0	0.405428	0.0419129	0.0884505	0	0.2152	0.345563	0.852343	0.00371051	0.0134029	0.231846	0	0	0	0.58	0.01697	1.07994
TCGA.BH.A6R8	0.0543441	0	0.00326492	0.049499	0	0.0769812	0	0.0944329	0.0878255	0.25924	0	0.0308721	0.00865672	0.405877	0	0.211138	0.070103	0.264359	0.5456	1.34425	0	0	0.0485238	0	0	0	0.02	0.251744	0.987787
TCGA.A2.A0EP	0.0619396	0.0313485	0	0.0502745	0	0.118328	0.015089	0.0695782	0.0229349	0.22593	0	0.0368353	0	0.406328	0.0295303	0.33994	0.0178508	0.16022	0.547541	1.34753	0.0198487	0.0161176	0.0101649	0	0	0	0	0.546539	0.83911
TCGA.D8.A1JJ	0	0.0102956	0	0	0	0.246003	0	0.0346724	0.0760616	0.356737	0	0.026236	0.0134122	0.406681	0	0.402772	0.0270031	0.0862378	0.516013	1.26884	0	0	0.0773063	0	0	0	0.02	0.248678	1.00442
TCGA.D8.A142	0.066237	0	0.0608963	0.0342075	0	0.10471	0	0.0843769	0.029975	0.219062	0	0.0263853	0	0.406788	0	0.284502	0.0622394	0.221697	0.568438	1.39738	0	0	0.0247741	0	0	0	0.03	0.182617	1.023
TCGA.4H.AAAK	0.0987717	0	0.00208238	0.0414731	0	0.170202	0	0.0682932	0.0224098	0.260905	0	0.00145301	0.00224904	0.406934	0	0.0932105	0.054321	0.304522	0.452054	1.11088	0	0.0110598	0.129952	0	0	0	0.15	0.0980598	1.04407
TCGA.D8.A1JL	0.044833	0	0.0051346	0.00809722	0	0.187274	0.00737995	0.0899667	0.034004	0.318625	0	0.0307348	0	0.407425	0	0.330653	0.135228	0.102281	0.568163	1.39452	0	0.00131007	0.023102	0	0	0	0	0.380499	0.932438
TCGA.B6.A0RU	0.106877	0	0.0136073	0	0	0.126224	0	0.0797673	0.0517675	0.257759	0	0	0.0295776	0.407821	0.0053618	0.197152	0.0663069	0.276294	0.545115	1.33665	0	0.00793329	0.0391311	0	0	0	0.05	0.172076	1.0221
TCGA.A2.A3XU	0.0807261	0	0.0602935	0.0513518	0	0	0	0.182917	0.0218797	0.204797	0	0	0.011085	0.408253	0	0.317084	0.00125432	0.264488	0.582825	1.42761	0	0	0.00892168	0	0	0	0.87	-0.0186	1.12672
TCGA.D8.A3Z6	0.00696941	0	0	0.0890877	0	0.0991572	0	0.107689	0.0680386	0.274884	0	0.038428	0	0.409369	0.0182788	0.085749	0.0566765	0.344704	0.505408	1.2346	0	0	0.0852226	0	0	0	0.66	0.00557684	1.08768
TCGA.AR.A1AV	0.0010489	0.00167931	0.0007	0	0	0.217884	0	0.0740483	0.0517878	0.34372	0	0.0626873	0	0.409835	0.0156181	0.384598	0	0.133393	0.533609	1.30201	0	0	0.0565155	0	0	0	0.48	0.0335633	1.10976
TCGA.E2.A1BD	0	0.00130196	0	0	0	0.143457	0	0.12006	0.0943324	0.357849	0	0.0508063	0	0.409958	0.0163639	0.265437	0.0142984	0.084713	0.380812	0.928906	0	0.0136691	0.194334	0	0.00122711	0	0.44	0.0436123	1.07741
TCGA.LL.A50Y	0.0370766	0.0360368	0	0.0914021	0	0.107913	0	0.0982605	0.0223653	0.228539	0	0	0.0176332	0.410687	0.0025638	0.102518	0.0255383	0.352391	0.483011	1.1761	0.0323242	0.00334213	0.069555	0	0	0.00107983	0.03	0.186291	1.01234
TCGA.BH.A0DD	0.0631375	0	0	0.0563481	0	0.129692	0	0.143849	0.0178875	0.291428	0	0.0001	0	0.411014	0	0.244821	0.116806	0.189584	0.551211	1.3411	0	0.00751761	0.030288	0	0	0	0.19	0.0882113	1.06801
TCGA.B6.A0RO	0.159103	0	0.0072034	0.0429714	0	0.129721	0	0.0537428	0	0.183463	0	0	0.0185557	0.411297	0.0485764	0	0.0432726	0.412384	0.504233	1.22596	0	0.0546678	0.0298023	0	0	0	0.95	-0.0296	1.10103
TCGA.E2.A1B1	0.0472114	0	0.0048031	0	0	0.281757	0	0.0504237	0.00780876	0.339989	0.00603757	0.0132749	0	0.411316	0.0156577	0.210667	0.119422	0.167079	0.512826	1.24679	0.00125904	0	0.0745992	0	0	0	0.01	0.31286	0.95962
TCGA.OL.A5D6	0.0921829	0	0.00456054	0.0424936	0	0.151495	0	0.0725923	0.0269354	0.251023	0	0.0212259	0	0.411486	0.0321193	0	0.0609611	0.40554	0.49862	1.21176	0.0304559	0	0.0594379	0	0	0	0.22	0.0795118	1.05447
TCGA.EW.A1PE	0.0785475	0	0.0146805	0.0375892	0	0.143326	0	0.0914771	0.0242444	0.259047	0	0.0217293	0	0.411594	0	0.141554	0.109136	0.290659	0.54135	1.31525	0	0	0.0470566	0	0	0	0.06	0.140398	1.03493
TCGA.E2.A14V	0.0849771	0	0.0011626	0.0503591	0	0.143721	0	0.0689448	0.0522294	0.264895	0	0.0102754	0	0.411669	0	0.174429	0.0691301	0.197788	0.441348	1.07209	0	0.00795675	0.139026	0	0	0	0.44	0.044259	1.06659
TCGA.A1.A0SI	0.00665116	0	0.00463907	0.02271	0	0.163014	0	0.150256	0.010637	0.323907	0	0.00825834	0.0456232	0.411788	0.026477	0.244264	0.125204	0.0726438	0.468589	1.13794	0	0	0.119623	0	0	0	0.02	0.233468	0.997678
TCGA.D8.A1JP	0.0622561	0	0.00194717	0.0932237	0	0.161164	0	0.0294548	0.0405171	0.231135	0	0.023676	0	0.412239	0.0009	0.0259412	0.0721083	0.455578	0.554527	1.34516	0	0	0.0297133	0	0	0.00349752	0.07	0.130195	1.0442
TCGA.C8.A1HO	0.0930311	0	0.0631252	0.0392201	0	0.13268	0	0.045476	0.0281178	0.206274	0.0107234	0	0	0.412374	0	0.157021	0.103939	0.264713	0.525672	1.27475	0	0	0.0619539	0	0	0	0.5	0.0297379	1.07676
TCGA.A2.A0YJ	0.0008	0.00614306	0	0	0	0.272597	0	0.0688136	0.00852301	0.349933	0	0.0555301	0	0.412406	0	0.546696	0.00297583	0.0235912	0.573263	1.39005	0	0	0.0107289	0	0	0.00355245	0.06	0.145979	1.09176
TCGA.A8.A092	0.00192297	0	0.0003	0	0	0.234058	0	0.0728826	0.0573423	0.364282	0	0.0250811	0.0212331	0.412819	0.0379378	0.0694195	0.0327551	0.276373	0.416485	1.00888	0.0001	0	0.155823	0	0.0147819	0	0.28	0.0700727	1.05539
TCGA.E9.A1RG	0.0607239	0	0	0.107959	0	0.0561734	0	0.0621271	0.0896911	0.207992	0	0.0362673	0	0.412941	0.0236865	0.10517	0.0957215	0.319623	0.544201	1.31786	0.00249781	0	0.0403602	0	0	0	0.03	0.178544	1.01777
TCGA.A8.A07S	0.0078701	0	0	0	0	0.209594	0	0.0939539	0.0613199	0.364868	0	0.0398348	0.0008	0.413373	0	0.245855	0.0178169	0.254036	0.517707	1.2524	0	0	0.0685639	0	0	0.0004	0.29	0.0692764	1.07456
TCGA.AC.A6IV	0.0515916	0	0.00161425	0.0588913	0	0.185932	0	0.0414491	0.0465485	0.273929	0	0.0276596	0	0.413686	0.0172284	0.0584811	0.0704891	0.33621	0.482409	1.16612	0	0	0.103386	0	0	0.0005	0.05	0.160615	1.02042
TCGA.A8.A075	0.0336677	0	0.011235	0.0663935	0	0.136102	0	0.102703	0.0165725	0.255378	0	0.047182	0	0.413856	0.0006	0.195097	0.0981807	0.240054	0.533931	1.29014	0.00853389	0	0.0437218	0	0	0	0.02	0.232954	0.996424
TCGA.AR.A2LE	0.110431	0	0.00362645	0.0424846	0	0.231867	0	0.0166127	0	0.24848	0	0.00907656	0	0.414099	0.00215897	0.0490121	0.0491993	0.324442	0.424812	1.02587	0.052788	0.0284915	0.0798095	0	0	0	0.83	-0.0119	1.08635
TCGA.AC.A3TN	0.0848976	0	0.00709319	0.0556041	0	0.193388	0	0.0388617	0.0186854	0.250935	0	0.0156341	0	0.414164	0	0.173777	0.034537	0.283331	0.491646	1.18708	0	0.0142529	0.0799371	0	0	0	0.44	0.0396074	1.07424
TCGA.E9.A245	0	0.00323611	0.0001	0	0	0.315889	0	0.080589	0.0032832	0.399761	0	0.0112558	0	0.414353	0.0332482	0.0672461	0.0727497	0.181922	0.355166	0.857158	0.0308898	0	0.19962	0	0	0	0.78	-0.0066	1.08674
TCGA.D8.A1X6	0.0004	0.0103142	0	0	0	0.280002	0	0.0488658	0.0506723	0.37954	0	0.024333	0	0.414587	0.0331684	0	0.00835557	0.517072	0.558596	1.34736	0	0	0.0268564	0	0	0	0.07	0.13418	1.04989
TCGA.B6.A0IB	0.0800121	0	0	0.0747112	0	0.174194	0	0	0.0546211	0.228815	0	0	0.031347	0.414885	0.00580985	0.288129	0.0522439	0.174242	0.520425	1.25438	0	0	0.0646896	0	0	0	0.67	0.00439287	1.1014
TCGA.A2.A0YD	0.0899557	0	0	0.0385846	0	0.203987	0	0.0321662	0.0209302	0.257084	0	0.0295843	0	0.415208	0.00585762	0.0912573	0.0733042	0.294432	0.464851	1.11956	0	0	0.11994	0	0	0	0.13	0.110569	1.03956
TCGA.EW.A1OY	0.0735783	0	0.0258331	0.022665	0	0.162185	0	0.0801816	0.039838	0.282204	0	0.00729247	0.00387051	0.415444	0	0.184346	0.142207	0.219644	0.546197	1.31473	0	0	0.0383595	0	0	0	0.15	0.096306	1.05946
TCGA.D8.A1JK	0.0501598	0	0.00433453	0.0583917	0	0.127025	0.0186577	0.0807615	0.0186174	0.245061	0	0.0575217	0	0.415469	0	0.239616	0.132158	0.183367	0.55514	1.33618	0	0	0.0293907	0	0	0	0.15	0.0960037	1.06459
TCGA.BH.A208	0.0796163	0	0.0594471	0.0724289	0	0.163842	0	0.0172488	0.0075334	0.188625	0	0.0162871	0	0.416404	0	0.00423783	0.00695626	0.407916	0.419111	1.0065	0	0.111053	0.0534325	0	0	0	0.22	0.0747454	1.05498
TCGA.E9.A295	0.0550822	0	0.00458245	0	0	0.177666	0	0.0689926	0.0803576	0.327017	0	0.0300058	0	0.416687	0.0268604	0.0563967	0.102434	0.235338	0.421029	1.01042	0.011386	0	0.150898	0	0	0	0.15	0.0941579	1.04332
TCGA.AC.A2FK	0.0330567	0	0.00256099	0.0742168	0	0.139609	0	0.1331	0	0.272709	0	0.0297111	0.00444331	0.416698	0.0317141	0.214265	0.048386	0.188463	0.482828	1.1587	0.0008	0	0.0996429	0	0	0	0.08	0.127503	1.03769
TCGA.A8.A094	0.0659544	0	0.00525867	0.0786429	0	0.113495	0.0271622	0.0671472	0.0408501	0.248654	0	0.0184471	0	0.416958	0.0002	0.145369	0.16972	0.226918	0.542208	1.30039	0	0	0.0408153	0	0	0	0	0.366733	0.935518
TCGA.XX.A89A	0.0687865	0	0	0.055821	0	0.170126	0	0.0882586	0.0273259	0.285711	0	0.00666171	0	0.41698	0.0106483	0.0674824	0.0508705	0.406038	0.535039	1.28313	0	0.0197757	0.0282054	0	0	0	0.03	0.183336	1.01764
TCGA.BH.A42T	0.0908056	0	0	0.0516932	0	0.108191	0	0.13061	0.0207535	0.259555	0	0	0.0155544	0.417608	0.0642369	0	0.0234651	0.313829	0.401531	0.961502	0.0006	0.0173618	0	0.162881	0	0	0.15	0.0991937	1.05046
TCGA.BH.A0HL	0	0	0.00321041	0	0	0.194681	0	0.122336	0.0299795	0.346997	0	0.015285	0.0534519	0.418944	0.0212801	0.260057	0	0.255109	0.536446	1.28047	0	0.00443015	0.0401794	0	0	0	0.52	0.0269567	1.09945
TCGA.BH.A0W7	0.142844	0	0.00613053	0.0549444	0	0.0793989	0.00648496	0.0122598	0.0786478	0.176791	0	0.038318	0	0.419028	0.0114231	0.209188	0.121728	0.146035	0.488374	1.16549	0	0	0.0925979	0	0	0	0	0.370572	0.930476
TCGA.BH.A1FU	0.0500845	0.0386146	0	0.0141447	0	0.179834	0	0.0780151	0.0300718	0.287921	0	0.0293397	0	0.420104	0.0005	0.285728	0.0770521	0.167237	0.530517	1.26282	0	0.00403278	0.0452991	0	0	0	0.02	0.291259	0.971674
TCGA.LL.A73Z	0.0567138	0	0.00262418	0.066388	0	0.116408	0	0.100517	0.0552599	0.272185	0	0.0225082	0	0.420419	0.0215503	0.0237489	0.203665	0.270864	0.519828	1.23645	0	0	0.0597528	0	0	0	0.01	0.332634	0.955042
TCGA.AN.A0FX	0.140651	0	0.0001	0.0542669	0	0.0936985	0	0.0839088	0.0418107	0.219418	0	0.00610821	0	0.420544	0	0.322548	0.10077	0.134712	0.55803	1.32693	0	0	0.0214321	0	0	0	0.02	0.199864	1.02059
TCGA.A8.A06T	0.0281215	0	0.00809241	0.173761	0	0.0416459	0	0.112508	0.00213303	0.156287	0	0	0.0543434	0.420606	0.0485478	0.0669013	0.153204	0.23751	0.506163	1.20342	0.00853544	0	0.0562581	0	0.00843778	0	0.13	0.108908	1.05414
TCGA.AR.A24K	0.129156	0	0.00532257	0.0521944	0	0.154353	0	0.0589738	0	0.213327	0	0.0207005	0	0.420701	0.0108602	0.0222611	0.0380713	0.433791	0.504984	1.20034	0.00849281	0.0520051	0.0138175	0	0	0	0.97	-0.0337	1.10725
TCGA.C8.A12Z	0.0268563	0	0.00227955	0	0	0.244764	0	0.072844	0.0382568	0.355865	0	0.0361316	0	0.421132	0	0.39503	0.0393563	0.0771578	0.511544	1.21469	0	0	0.0655565	0	0	0.00176717	0.07	0.130902	1.06011
TCGA.AO.A0JL	0.157386	0	0.00882908	0.0378218	0	0.0291575	0	0.102271	0.0515489	0.182977	0	0	0.0342751	0.421289	0	0.294059	0.044859	0.20326	0.542178	1.28695	0	0	0.0365326	0	0	0	0.05	0.174262	1.02775
TCGA.A2.A1G1	0.021021	0	0	0.04601	0	0.179885	0.0344062	0.113821	0.00458697	0.3327	0	0.021875	0	0.421606	0	0.0530729	0.175805	0.256241	0.485118	1.15064	0	0.0574377	0.0173888	0	0	0.0184494	0.02	0.200155	1.02128
TCGA.B6.A0IG	0.0822548	0	0.0005	0.0480185	0	0.176286	0	0.0333638	0.042269	0.251919	0	0.0390979	0	0.42179	0	0.340951	0.104014	0.095093	0.540057	1.28039	0	0.0109273	0.0271973	0	0	0	0.17	0.0923928	1.07352
TCGA.AN.A0FY	0.00668454	0.00220021	0	0	0	0.238327	0	0.084488	0.0614859	0.384301	0	0.0287198	0	0.421905	0.0243812	0.27667	0.0217909	0.211479	0.534322	1.26645	0	0	0.0437727	0	0	0	0.27	0.0721693	1.07643
TCGA.E2.A109	0.12676	0	0.00772248	0.0198185	0	0.151718	0	0.0551599	0.0529978	0.259875	0	0.00774437	0	0.421921	0	0.25036	0.0519039	0.210854	0.513118	1.21615	0	0	0.0649608	0	0	0	0.07	0.13378	1.03926
TCGA.EW.A1P6	0.142469	0	0	0.0509488	0	0.132347	0	0.0837749	0	0.216122	0	0.0140596	0	0.4236	0	0	0.049192	0.415959	0.465151	1.09809	0	0	0.111249	0	0	0	0.86	-0.0136	1.09153
TCGA.D8.A1JD	0.098243	0	0.00463157	0.0167451	0	0.174167	0	0.058285	0.0302015	0.262653	0	0.0414235	0	0.423696	0.0274858	0	0.0767929	0.342862	0.447141	1.05533	0.0248395	0	0.0921332	0	0	0.0121902	0.07	0.138851	1.02547
TCGA.E2.A56Z	0.0725859	0	0.00310498	0.0703568	0	0.145194	0	0.059306	0.0482621	0.252762	0	0	0.0249121	0.423721	0	0.288542	0.0765921	0.170303	0.535437	1.26365	0	0	0.0408413	0	0	0	0.15	0.103983	1.05986
TCGA.A1.A0SO	0.0859765	0	0.0313022	0.0238648	0	0.163383	0.00605935	0.0703118	0.0328079	0.272562	0	0.0104779	0	0.424184	0	0.225606	0.0772799	0.268829	0.571715	1.3478	0	0	0.00410137	0	0	0	0.58	0.0180893	1.0944
TCGA.A8.A09I	0.0947708	0	0.00739962	0.0407739	0	0.108678	0.0420749	0.0773127	0.0181466	0.246212	0	0.0335173	0.00156594	0.42424	0.0716314	0.0504243	0.0789127	0.266414	0.467383	1.10169	0.0168255	0.0516787	0.0283721	0	0	0.0115009	0.05	0.150668	1.02013
TCGA.HN.A2OB	0.119484	0	0	0.0786435	0	0.124228	0	0.0664747	0.0209518	0.211655	0	0.00639194	0.00869246	0.424867	0	0.0511396	0.0293546	0.28858	0.369074	0.868681	0	0	0.206059	0	0	0	0.32	0.0600759	1.05815
TCGA.A2.A259	0.127793	0	0	0.013086	0	0.200675	0	0.0200931	0.0364976	0.257266	0	0.0273058	0	0.425451	0.0363274	0.026272	0.0459683	0.146625	0.255193	0.599817	0.0004	0.0463862	0.271046	0	0	0.00152285	0.06	0.141466	1.02632
TCGA.E2.A1LA	0.0492927	0	0	0.111451	0	0.0577135	0	0.136362	0.0419516	0.236027	0	0	0.0289023	0.425673	0.00166038	0.282907	0.0895117	0.136986	0.511066	1.20061	0	0	0.0632616	0	0	0	0.01	0.306774	0.964517
TCGA.A8.A09A	0.05018	0	0.00189974	0.0965228	0	0.169585	0	0.0554411	0.0393543	0.26438	0	0.0130441	0	0.426027	0.0121661	0.0811106	0.109274	0.20121	0.403761	0.947736	0.00872063	0	0.161492	0	0	0	0.05	0.16151	1.01972
TCGA.BH.A0BW	0.0567109	0	0.00310689	0	0	0.179112	0.0109854	0.0892923	0.0005	0.27989	0	0.0864406	0	0.426149	0.00202892	0.0859459	0.285677	0.139807	0.513459	1.20488	0	0	0.0604189	0	0	0	0	0.459639	0.894697
TCGA.BH.A0DE	0.0940681	0	0	0.0389717	0	0.204597	0	0.0540168	0.0115594	0.270173	0	0.0230236	0	0.426236	0	0.0100175	0.105585	0.396996	0.512599	1.20262	0	0.00811423	0.0530506	0	0	0	0.12	0.112213	1.04733
TCGA.AC.A3OD	0.044299	0	0.0002	0.0979088	0	0.138457	0	0.0571073	0.0692917	0.264856	0	0.0194489	0	0.426713	0.00608736	0.206855	0.0592199	0.226905	0.499067	1.16956	0.0006	0	0.0735803	0	0	0	0.02	0.272964	0.976403
TCGA.E2.A1IN	0	0	0.0008	0	0	0.302232	0	0.0398338	0.0668228	0.408889	0	0.0170401	0	0.426729	0.0282832	0.00158039	0.0101463	0.319405	0.359415	0.842255	0	0.00428542	0.20955	0	0	0	0.24	0.073543	1.06003
TCGA.E2.A15P	0.124989	0	0.019817	0.0647181	0	0.132504	0	0.0696494	0.01159	0.213743	0	0.00444764	0	0.427715	0.00213436	0	0.0691453	0.354903	0.426182	0.996417	0	0.0111349	0.134968	0	0	0	0.85	-0.0131	1.08505
TCGA.E2.A15R	0.0124797	0	0.0006	0.17049	0	0.162905	0	0.0459227	0	0.208828	0	0	0.0354526	0.42785	0.0317281	0	0.0108914	0.362253	0.404872	0.946295	0	0	0.165278	0	0	0.00195265	0.97	-0.0366	1.10635
TCGA.AO.A03O	0.011658	0	0.0006	0	0	0.203135	0	0.124374	0.056742	0.384252	0	0.0313671	0	0.427877	0.00552318	0.152907	0.141983	0.196449	0.496862	1.16123	0	0	0.0753095	0	0	0	0.05	0.172049	1.02481
TCGA.E2.A107	0.0472428	0	0	0.115823	0	0.157115	0	0.0194649	0.0681712	0.244751	0	0.00496046	0.0151384	0.427916	0.0230985	0.060663	0.0127842	0.279028	0.375573	0.877681	0	0.0330217	0.163489	0	0	0	0.52	0.024841	1.07159
TCGA.AR.A0TW	0.0112385	0	0.011134	0.150224	0	0.104433	0	0.103124	0	0.207556	0	0.0294532	0.0184504	0.428056	0.0342189	0.083783	0.158846	0.178579	0.455427	1.06394	0.015479	0	0.0882743	0	0.0127635	0	0.02	0.240213	0.993451
TCGA.A8.A096	0.00297927	0	0.00553147	0.0469234	0	0.249839	0.00152316	0.0646467	0.0343674	0.350376	0	0.00542254	0.0173436	0.428576	0.0185085	0.0519029	0.0901767	0.263283	0.423871	0.989022	0.0280788	0	0.11627	0	0.00320362	0	0.02	0.245384	0.984776
TCGA.A8.A07B	0	0.00291636	0	0	0	0.27141	0	0.0718393	0.0212851	0.364534	0	0.0537053	0.00782073	0.428976	0.0445422	0.0681944	0.00244126	0.184764	0.299942	0.699203	0	0.046011	0.225071	0	0	0	0.47	0.0345222	1.07032
TCGA.A7.A0CJ	0.0722562	0	0	0.0421929	0	0.169955	0.0135611	0.0540556	0.0338643	0.271436	0	0.0433047	0	0.42919	0	0.307471	0.0697807	0.162857	0.540108	1.25844	0.00583191	0	0.0230256	0	0	0.00184431	0.31	0.0642641	1.07978
TCGA.E2.A1IE	0.0846793	0	0.00648333	0	0	0.208409	0	0.0736667	0.0219709	0.304046	0	0	0.0346928	0.429902	0.00237403	0.0643041	0.0373075	0.361738	0.465723	1.08332	0	0	0.104375	0	0	0	0.97	-0.0407	1.10097
TCGA.E2.A154	0.0011308	0	0.00239835	0	0	0.269073	0	0.00621157	0.072052	0.347336	0	0.0694123	0.0100589	0.430337	0.0237566	0.317147	0	0.020476	0.36138	0.839761	0	0	0.208283	0	0	0	0.72	0.0006	1.10724
TCGA.AO.A03T	0.0683808	0	0.00509052	0.0597054	0	0.124222	0	0.0917407	0.042709	0.258672	0	0	0.0392005	0.431049	0	0.237484	0.133791	0.145341	0.516616	1.19851	0.00165779	0	0.050677	0	0	0	0.02	0.243196	0.995016
TCGA.Z7.A8R5	0.0496716	0.00828423	0	0.125168	0	0	0	0.175506	0.00871493	0.184221	0	0.0637477	0	0.431093	0.0347498	0.166428	0.0193601	0.300016	0.520554	1.20752	0	0	0.0483537	0	0	0	0.02	0.220271	1.00037
TCGA.AO.A12H	0.0008	0.00139054	0.0002	0	0	0.2359	0	0.066684	0.0571615	0.359745	0	0.0695919	0	0.431727	0.0277304	0.213568	0	0.271085	0.512383	1.18682	0	0	0.0473565	0	0.00852191	0	0.66	0.00604443	1.10017
TCGA.AR.A2LN	0.125338	0	0	0.0607185	0	0.203512	0	0.0350368	0	0.238549	0	0.00431736	0.00298133	0.431904	0.0112831	0	0.0484967	0.261739	0.321519	0.744423	0	0	0.24654	0	0	0	0.38	0.0505125	1.06453
TCGA.A8.A07F	0.0600954	0	0.00497726	0.0364524	0	0.272632	0	0.0247272	0.0285245	0.325884	0	0.00502652	0	0.432436	0	0.0778325	0.0738926	0.299292	0.451017	1.04297	0.0152479	0	0.1013	0	0	0	0.82	-0.0102	1.08942
TCGA.A1.A0SM	0.00123698	0.00832775	0	0	0	0.293385	0	0.0762292	0.0191883	0.388802	0	0.00728609	0.0271099	0.432763	0.0264711	0.110381	0.0002	0.322361	0.459413	1.06158	0	0.00226959	0.104962	0	0.0006	0	0.22	0.0760216	1.06224
TCGA.S3.A6ZH	0.0654696	0	0.00225021	0.0954619	0	0.0920145	0	0.0874585	0.0619276	0.241401	0	0.0078438	0.0207455	0.433172	0.0307997	0	0.0576271	0.215301	0.303728	0.701172	0.0108014	0.0990733	0.153226	0	0	0	0.28	0.0710607	1.05007
TCGA.BH.A0B5	0.0824516	0	0.00143164	0.0578276	0	0.162868	0	0.0880037	0.026824	0.277696	0	0	0.0139492	0.433356	0	0.159304	0.0619759	0.202154	0.423434	0.977105	0	0.0159457	0.127264	0	0	0	0.06	0.14219	1.02661
TCGA.BH.A0DH	0.0618086	0	0.112133	0.0463506	0	0.134879	0	0.0148495	0.0290888	0.178817	0	0.0342951	0	0.433405	0	0.265604	0.0301778	0.244901	0.540683	1.24752	0	0.0002	0.0247966	0	0	0.0009	0.02	0.225068	1.0019
TCGA.A7.A26F	0.0816651	0	0.0106461	0	0	0.229888	0	0.0589093	0	0.288798	0	0.0523237	0	0.433433	0.0118322	0.105565	0.0263819	0.176895	0.320674	0.739848	0	0.223384	0.00352426	0.00426538	0	0.0147199	0.08	0.12728	1.04251
TCGA.A2.A0T7	0.0772283	0	0	0.0535868	0	0.20851	0	0.0291425	0.043198	0.28085	0	0.0219063	0	0.433572	0	0.103419	0.0328958	0.357022	0.493337	1.13784	0	0.033752	0.0393395	0	0	0	0.13	0.108735	1.04746
TCGA.BH.A0DO	0.00135105	0.0402987	0	0	0	0.172771	0	0.154527	0	0.327297	0	0.0392261	0.0254242	0.433597	0	0.484269	0	0	0.484269	1.11686	0	0	0.0821336	0	0	0	0.22	0.0806033	1.10036
TCGA.A8.A07R	0.0657785	0	0.0579358	0	0	0.165677	0	0.0955358	0.0181751	0.279388	0	0	0.031378	0.43448	0.0170778	0.144229	0.118689	0.1298	0.409796	0.943188	0	0.0199095	0.135814	0	0	0	0.32	0.0598509	1.05816
TCGA.AN.A0XR	0.00244955	0.007597	0	0	0	0.198762	0	0.041504	0.103647	0.343912	0	0.0809108	0	0.434869	0	0.409171	0	0.0558159	0.464987	1.06926	0	0.0243648	0.0757789	0	0	0	0.38	0.0512179	1.10015
TCGA.S3.AA0Z	0.0706933	0	0	0.0952201	0	0.00953285	0	0.189674	0.0215327	0.22074	0	0.0482345	0	0.434888	0.00264855	0.242377	0.0723201	0.247766	0.565112	1.29944	0	0	0	0	0	0	0.05	0.162281	1.03441
TCGA.A2.A0SX	0.0209275	0.024497	0	0.00821551	0	0.159952	0	0.125056	0.0611345	0.346143	0	0.0353464	0	0.435129	0	0.343263	0.102044	0.0745722	0.519879	1.19477	0	0	0.044992	0	0	0	0	0.528382	0.849153
TCGA.B6.A0RH	0.0925793	0	0.0121796	0.0771383	0	0.0976121	0	0.0771231	0.0470917	0.221827	0	0.0160456	0.0155962	0.435366	0	0.228357	0.0932857	0.14088	0.462522	1.06238	0	0.0385186	0.0635933	0	0	0	0.12	0.113448	1.04549
TCGA.BH.A0DP	0.088158	0	0	0.089743	0	0.121596	0	0.0997712	0.0210235	0.24239	0	0.0151848	0	0.435476	0.00384811	0.132555	0.0677907	0.273898	0.478091	1.09786	0	0	0.0864326	0	0	0	0.12	0.112511	1.0406
TCGA.A8.A07E	0.0507415	0	0.00722205	0.085138	0	0.201628	0	0.0352929	0.0307307	0.267652	0	0.0247799	0	0.435533	0.02501	0	0.110256	0.246497	0.381763	0.876542	0.0107606	0	0.171942	0	0	0	0.12	0.115092	1.03839
TCGA.BH.A18S	0.00141088	0.00538826	0	0	0	0.275804	0	0.0459164	0.0364555	0.358176	0	0.0525651	0.0182673	0.435807	0.0469055	0.0626949	0.00131812	0.207031	0.317949	0.729564	0.0002	0.00105762	0.225028	0	0.0199538	0	0.47	0.0362001	1.07184
TCGA.E2.A1IG	0.120026	0	0.00547906	0.0296421	0	0.174901	0	0.0467398	0.0394052	0.261046	0	0.012361	0.00731522	0.435869	0	0.179473	0.0621556	0.299418	0.541046	1.2413	0	0	0.0167651	0	0	0.00632005	0.64	0.00871598	1.09357
TCGA.E2.A1LB	0.001041	0	0	0.0511979	0	0.229058	0	0.0389717	0.0398586	0.307889	0	0	0.0758486	0.435976	0.0603262	0.0646544	0.00483436	0.245517	0.375332	0.860901	0	0.00354121	0.175243	0	0.0099074	0	0.82	-0.0111	1.09156
TCGA.AR.A0TV	0.0345763	0	0.0008	0.0839513	0	0.130071	0.0224715	0.104131	0.0287309	0.285404	0	0.031454	0	0.436186	0.0144479	0.266968	0.0844925	0.18805	0.553959	1.27001	0	0	0.0098939	0	0	0	0.07	0.1331	1.04778
TCGA.D8.A27G	0.0415914	0	0.00406571	0.0402725	0	0.124224	0.00186429	0.135826	0.00974714	0.271661	0	0.0787216	0	0.436312	0.0293292	0.140985	0.1251	0.14272	0.438134	1.00417	0.00678904	0	0.118765	0	0	0	0.04	0.177483	1.01463
TCGA.A7.A6VX	0.0006	0.00308157	0	0	0	0.24913	0	0.0626902	0.0773292	0.38915	0	0.0303926	0.0136327	0.436857	0.0248276	0.380874	0.00943882	0.042209	0.457349	1.04691	0	0	0.105764	0	0	0	0.12	0.113058	1.06502
TCGA.AR.A24Z	0.00214771	0.00313944	0	0	0	0.264223	0	0.0394361	0.0708488	0.374508	0	0.0571149	0	0.43691	0	0.313615	0.00940844	0.232831	0.555854	1.27224	0	0.0018404	0.00539515	0	0	0	0.44	0.0440812	1.10327
TCGA.D8.A1XD	0.0626168	0	0.0201316	0	0	0.219436	0	0.0643247	0.0101356	0.293896	0	0	0.0605127	0.437158	0.0109465	0.192995	0	0.270703	0.474644	1.08575	0	0	0.0881983	0	0	0	0.55	0.0234909	1.0838
TCGA.A2.A4RW	0.0823714	0	0	0.144668	0	0.0832919	0	0.0567449	0.0478437	0.187881	0	0.0118759	0.0105375	0.437333	0.0139982	0	0.0561426	0.227509	0.29765	0.680602	0	0	0.265017	0	0	0	0.03	0.178697	1.01398
TCGA.A2.A3KD	0.124462	0	0.0136777	0.01245	0	0.206829	0	0.0161586	0.0354764	0.258464	0	0.0285846	0	0.437638	0.024486	0.024508	0.0348976	0.387067	0.470959	1.07614	0	0	0.0914035	0	0	0	0.35	0.055334	1.06156
TCGA.E2.A15H	0.12052	0	0.0293291	0.0708499	0	0.0502629	0	0.11896	0.0246354	0.193859	0	0.011529	0.0115994	0.437686	0	0.226678	0.0692777	0.223505	0.51946	1.18683	0	0	0.0428534	0	0	0	0.55	0.0233128	1.08305
TCGA.GM.A3XG	0.00342161	0.0108709	0	0	0	0.131238	0	0.236744	0.00227879	0.370261	0	0.0367496	0.0169423	0.438246	0	0.437592	0.0502602	0.0289961	0.516848	1.17936	0	0	0.0449061	0	0	0	0.05	0.156011	1.05666
TCGA.A2.A1FV	0.116538	0	0.0107794	0	0	0.230232	0	0.0555093	0	0.285741	0	0	0.0254745	0.438534	0	0	0.0111429	0.299492	0.310635	0.708349	0	0.00409909	0.246733	0	0	0	0.67	0.00518614	1.08344
TCGA.A7.A4SB	0.11631	0	0.00288412	0.0946917	0	0.106507	0	0.102462	0	0.208969	0	0	0.015692	0.438547	0.00211344	0	0.0615504	0.327813	0.391477	0.892668	0	0	0.169976	0	0	0	0.9	-0.0208	1.0887
TCGA.A8.A08C	0.0811053	0	0.00120821	0.0530339	0	0.171	0	0.0634733	0.0508392	0.285312	0	0.00646917	0.0119256	0.439055	0	0	0.0518505	0.376495	0.428345	0.975608	0.0175367	0.0701257	0.0428689	0	0	0.00206895	0.88	-0.0196	1.09464
TCGA.BH.A0BV	0.0838224	0	0.00426618	0.0444482	0	0.180027	0	0.0275763	0.0563148	0.263918	0	0.0428226	0	0.439277	0	0.238999	0.0350925	0.260186	0.534277	1.21626	0	0	0	0.0264452	0	0	0.12	0.114133	1.05443
TCGA.A2.A0CM	0.0104492	0	0.00758535	0.0794167	0	0.120751	0.00297724	0.12045	0.0396345	0.283813	0	0.0164888	0.0422131	0.439966	0.0324575	0.24664	0.176418	0.0544575	0.509974	1.15912	0.0007	0	0.0493506	0	0	0	0.01	0.330702	0.957974
TCGA.S3.AA11	0.00214373	0.00458184	0	0	0	0.210252	0	0.0991806	0.0618464	0.371279	0	0.0629355	0	0.44094	0	0.427905	0.00205906	0.0142343	0.444198	1.00739	0	0	0.114862	0	0	0	0.15	0.0986971	1.0801
TCGA.AC.A8OP	0.156683	0	0	0.0519291	0	0.101489	0	0.102881	0.00481132	0.209181	0	0.0232147	0	0.441008	0	0.156626	0.0734902	0.254658	0.484774	1.09924	0	0	0.0675563	0.00666111	0	0	0.28	0.0707892	1.0585
TCGA.AO.A0J9	0.0379827	0	0.00136785	0.0872936	0	0.216767	0	0.0279547	0.0597415	0.304463	0	0.0102852	0.00130776	0.4427	0.0107942	0.145399	0.0558897	0.282071	0.494154	1.11623	0.0104985	0	0.052647	0	0	0	0.02	0.27116	0.976996
TCGA.A2.A1G6	0.116723	0	0.0215453	0.0875703	0	0.129867	0	0.028439	0.0420599	0.200366	0	0.0164964	0	0.442701	0.0223825	0	0.00321165	0.374514	0.400108	0.903789	0.0396582	0.00170996	0.115824	0	0	0	0.19	0.0879442	1.04613
TCGA.BH.A203	0.060872	0	0	0.0620751	0	0.143441	0.0109418	0.113771	0.036324	0.304478	0	0.015421	0	0.442846	0.00977098	0.110533	0.0873216	0.302302	0.509927	1.15148	0	0.0210373	0.0261897	0	0	0	0.02	0.222175	0.998478
TCGA.GM.A2DF	0.0176757	0.0319189	0.108506	0.0397631	0	0.122355	0	0.0805522	0.0314136	0.234321	0	0.0110642	0	0.443248	0.0001	0.300146	0.096534	0.159967	0.556747	1.25606	0	0	0	0	0	0	0	0.36728	0.935845
TCGA.A7.A3J0	0.0536517	0	0	0.0539247	0	0.0826081	0	0.168179	0.0564452	0.307232	0	0.0241824	0.00440889	0.4434	0.0119512	0.250577	0.119942	0.134536	0.517006	1.166	0	0	0.0395938	0	0	0	0.05	0.17387	1.02635
TCGA.AN.A04C	0.0492036	0	0	0.0520685	0	0.164272	0	0.139356	0.0337317	0.33736	0	0	0.00503586	0.443668	0.0006	0.0442817	0.0875779	0.339669	0.472129	1.06415	0.0068008	0.0508561	0.0265088	0	0	0	0.15	0.0974662	1.05348
TCGA.A8.A09B	0.111116	0	0	0.077524	0	0.156265	0	0.0389983	0.0236935	0.218957	0	0.0366021	0	0.444199	0.0500738	0	0.0631722	0.345852	0.459098	1.03354	0	0	0.092305	0	0	0.0043976	0.63	0.0106924	1.07652
TCGA.AC.A3W6	0.00164845	0	0	0.130643	0	0.144966	0	0.0604498	0.0952889	0.300705	0	0	0.0112877	0.444285	0.0289238	0.0178735	0.147076	0.215658	0.409532	0.921778	0.018286	0	0.117554	0	0.0103438	0	0.02	0.222095	1.00008
TCGA.BH.A18I	0.0789579	0	0.00296887	0.0318403	0	0.162948	0	0.0992655	0.0477206	0.309934	0	0.0208041	0	0.444505	0.00424546	0.0892763	0.129635	0.185289	0.408446	0.918877	0	0.026793	0.120256	0	0	0	0.02	0.21426	0.998924
TCGA.BH.A1F0	0.0667456	0.00853679	0	0.0163117	0	0.242781	0.00384021	0.0849003	0	0.331521	0	0.0214735	0	0.444589	0.025339	0.0654367	0.13985	0.293293	0.523919	1.17844	0	0.00322181	0.0282698	0	0	0	0	0.347522	0.942883
TCGA.A8.A079	0.0008	0.0256812	0	0	0	0.20135	0	0.0532577	0.0756247	0.330232	0	0.088278	0	0.444991	0.0362438	0.253264	0.0340263	0.1679	0.491434	1.10437	0.00938	0	0.0347384	0	0.0194614	0	0.44	0.0448919	1.07833
TCGA.BH.A1EN	0	0	0.00953365	0	0	0.393971	0	0.00155656	0.0399914	0.435518	0	0	0	0.445052	0.0489001	0.0364334	0	0.256398	0.341732	0.767847	0.00918199	0	0.204034	0	0	0	0.92	-0.0232	1.09975
TCGA.AR.A1AJ	0.0316623	0	0	0	0	0.198022	0.00533804	0.149961	0.00696782	0.360289	0	0.0534562	0	0.445408	0.00350358	0.107819	0.161011	0.230269	0.502602	1.12841	0.00822708	0.0101812	0.0335816	0	0	0	0	0.388539	0.924132
TCGA.A7.A5ZX	0.0006	0.00501199	0	0	0	0.275345	0	0.112795	0.0005	0.38864	0	0.0333757	0.0179416	0.445569	0.0378774	0.13639	0.00803725	0.0441439	0.226449	0.508224	0.00670568	0	0.321269	0	0	0	0.22	0.0774743	1.0701
TCGA.BH.A1F8	0.0941944	0	0.0393899	0.0196119	0	0.177185	0	0.078034	0	0.255219	0.0239987	0	0.0132556	0.44567	0	0	0.00684506	0.367009	0.373854	0.838859	0	0.107344	0.0511626	0	0	0.0219698	0.64	0.00867512	1.07647
TCGA.AN.A0AR	0.0870732	0	0	0.0349939	0	0.150928	0	0.108029	0.0433645	0.302321	0	0	0.0214061	0.445795	0.00652434	0.123462	0.0351965	0.299973	0.465156	1.04343	0.0681306	0	0.0209184	0	0	0	0.86	-0.0172	1.09628
TCGA.EW.A6SC	0.00400519	0	0.0010969	0	0	0.258202	0	0.145444	0.00577902	0.409424	0	0.0164206	0.0150461	0.445993	0.0546876	0.174848	0.0007	0.144294	0.374529	0.839764	0.0301331	0.0161144	0	0.123488	0.0097201	0	0.07	0.13029	1.04189
TCGA.A7.A4SF	0.114986	0	0	0.0411625	0	0.0995199	0.00153911	0.111152	0.0543418	0.266552	0	0.0234223	0	0.446123	0	0.236066	0.0908607	0.134923	0.461851	1.03525	0	0	0.0920264	0	0	0	0.06	0.140479	1.03217
TCGA.A2.A25A	0.0910547	0	0.0009	0.0910739	0	0.180147	0	0.0443408	0.0274854	0.251973	0	0.0122839	0	0.447285	0.0048736	0	0.102608	0.303524	0.411006	0.91889	0.0237033	0	0.117985	0	0	0	0.07	0.129127	1.03228
TCGA.EW.A2FV	0.0306455	0	0.00550757	0	0	0.326851	0	0.0624185	0	0.389269	0	0.00254682	0.019477	0.447446	0.0324553	0.0927822	0.143654	0.156091	0.424983	0.949795	0.0117629	0	0.115808	0	0	0	0.02	0.209023	1.00469
TCGA.D8.A1XV	0	0	0.00161971	0	0	0.252912	0	0.00174399	0.0660605	0.320716	0	0.125224	0	0.44756	0.020725	0.117367	0.0131586	0.102427	0.253677	0.566801	0.0190188	0	0.279744	0	0	0	0.72	0	1.09585
TCGA.AR.A24N	0.0305874	0	0.0645293	0	0	0.2067	0	0.0963606	0.00155097	0.304611	0	0.0323513	0.0158652	0.447944	0.00245974	0.0560951	0.0586839	0.285428	0.402667	0.898921	0	0.0359791	0.0998313	0	0.0135786	0	0.64	0.00909504	1.07159
TCGA.BH.A202	0.0797056	0	0.00441233	0.0606369	0	0.133775	0.0262994	0.0856256	0.0372792	0.282979	0	0.0202892	0	0.448023	0	0.141649	0.0825544	0.250345	0.474549	1.05921	0.0107325	0	0.0666957	0	0	0	0.05	0.154675	1.02264
TCGA.A2.A0T0	0.0713272	0	0.00295343	0.0331598	0	0.195204	0	0.0504064	0.0462315	0.291842	0	0.0487785	0	0.448061	0	0.233292	0.103749	0.208714	0.545754	1.21804	0	0	0	0.00618543	0	0	0.03	0.185824	1.02275
TCGA.AC.A2B8	0.078213	0	0.00288435	0.07199	0	0.249009	0	0.0327905	0.00756147	0.289361	0	0.00622007	0	0.448668	0.0533505	0.0237927	0.0636446	0.320223	0.461011	1.02751	0	0.00589125	0.0844022	0	0	0	0.09	0.124298	1.03388
TCGA.C8.A12L	0.0286564	0	0.00866081	0	0	0.145235	0	0.193559	0.0037195	0.342514	0	0.0402771	0.0288932	0.449001	0.0131491	0.236223	0.0863051	0.123625	0.459302	1.02294	0.00881927	0	0.0828773	0	0	0	0.15	0.103752	1.05015
TCGA.GM.A5PX	0.0844237	0	0.00118155	0.0666332	0	0.195761	0	0.0943243	0	0.290085	0	0	0.00672114	0.449045	0	0.0168608	0.0485815	0.302015	0.367457	0.818309	0	0	0.183498	0	0	0	0.31	0.062976	1.05747
TCGA.D8.A27K	0.0702634	0	0	0	0	0.167661	0	0.0920569	0.0157284	0.275446	0	0.103381	0	0.449091	0.0335584	0.0760718	0.0877716	0.176986	0.374388	0.833658	0.00308374	0	0.172133	0	0.00130493	0	0.47	0.0368598	1.06448
TCGA.B6.A0WV	0.187608	0	0.00846064	0.0298551	0	0.116902	0	0.0412276	0.0616316	0.219762	0	0	0.00400899	0.449695	0	0.122424	0.0434913	0.301206	0.467121	1.03875	0	0.0489807	0.0342034	0	0	0	1	-0.0698	1.11547

## Sheet: hot
Input Sample	B cells naive	B cells memory	Plasma cells	T cells CD8	T cells CD4 naive	T cells CD4 memory resting	T cells CD4 memory activated	CD4	T cells follicular helper	T cells regulatory (Tregs)	T cells gamma delta	NK cells resting	NK cells activated	Lymphocyte	Monocytes	Macrophages M0	Macrophages M1	Macrophages M2	Macrophages	Mac:Lymph	Dendritic cells resting	Dendritic cells activated	Mast cells resting	Mast cells activated	Eosinophils	Neutrophils	P-value	Pearson Correlation	RMSE
TCGA.AN.A04D	0.0292392	0	0	0.0997066	0	0.0226409	0	0.233118	0.210478	0	0	0.0548756	0.0331537	0.450094	0.0440989	0.0583011	0.0214401	0.257015	0.380855	0.846168	0.00224777	0.0479258	0.100503	0	0.0183752	0	0.97	-0.0397	1.09512
TCGA.BH.A0HA	0.0329913	0	0.0022662	0.0258546	0	0.190739	0	0.373386	0.0740605	0.108586	0	0.0046881	0.0132217	0.452408	0.0144583	0.0441254	0.170558	0.155178	0.38432	0.849498	0.0101071	0	0.153165	0	0	0	0.03	0.185234	1.0184
TCGA.BH.A0C7	0.125428	0	0.00529999	0.0160597	0	0.241676	0.00188364	0.28513	0.041571	0	0	0.0211818	0	0.4531	0	0.117236	0.0804457	0.223008	0.420689	0.928468	0	0.01264	0.113571	0	0	0	0.74	-0.0038	1.08257
TCGA.A2.A04Y	0.0948905	0	0.00795626	0.0469834	0	0.166957	0	0.276885	0.067157	0.0427712	0	0.0266656	0	0.453381	0.00131815	0.00820382	0.0893979	0.405275	0.504195	1.11208	0	0	0.0424243	0	0	0	0.02	0.199052	1.00811
TCGA.D8.A1JG	0.0484132	0	0.0395844	0.00160452	0	0.185873	0	0.305288	0.0902166	0.0291985	0	0.0585491	0	0.453439	0.00209775	0.112731	0.134478	0.248117	0.497423	1.097	0	0	0.0491379	0	0	0	0.02	0.203015	1.00615
TCGA.AN.A0XL	0	0.00204475	0	0	0	0.263336	0	0.389604	0.125169	0.00109933	0	0.061879	0	0.453528	0.0490567	0.144488	0	0.282731	0.476276	1.05016	0	0	0.0679753	0	0.00222088	0	0.34	0.0583394	1.07049
TCGA.AO.A126	0.0925616	0	0.00605302	0.0610763	0	0.172687	0	0.284423	0.0787126	0.0330228	0	0	0.00944122	0.453555	0.00430849	0	0.0525709	0.358706	0.415586	0.916286	0	0	0.13086	0	0	0	0.18	0.0895456	1.04693
TCGA.E2.A15O	0.00182633	0.0140795	0	0	0	0.157683	0	0.341903	0.112806	0.0714151	0	0.0961392	0	0.453948	0.00537277	0.350404	0.0511712	0.0811268	0.488075	1.07518	0	0	0.057977	0	0	0	0.15	0.0949361	1.06906
TCGA.E9.A22A	0.00863962	0	0.00294005	0.0803969	0	0.228476	0	0.362067	0.060533	0.0730582	0	0	0	0.454044	0	0.138617	0.126905	0.187269	0.452792	0.997241	0	0	0.084324	0	0	0.00884028	0.02	0.281074	0.974225
TCGA.AC.A5XU	0.078302	0	0.0642307	0.0821965	0	0.115255	0	0.215457	0.05972	0.0404821	0	0.0140171	0	0.454203	0	0.264417	0.0485102	0.201463	0.514391	1.13251	0	0	0.0314058	0	0	0	0.01	0.313791	0.958656
TCGA.AN.A0XW	0.0175184	0	0.00632437	0.00565912	0	0.195585	0	0.368978	0.166669	0.00672343	0	0.0259185	0.0298493	0.454248	0.0122909	0.0235725	0.170895	0.187455	0.394214	0.867838	0.00752477	0	0.141539	0	0.00247531	0	0	0.361716	0.936525
TCGA.EW.A1J5	0.0706642	0	0.00418309	0.0194865	0	0.165764	0.0181061	0.317274	0.124565	0.00883892	0	0.0427687	0	0.454376	0.00855283	0.0743009	0.106555	0.191247	0.380656	0.837755	0	0.00115344	0.163814	0	0	0	0.03	0.179198	1.00974
TCGA.BH.A1EW	0.0917429	0	0.0079856	0.0333536	0	0.238499	0.0129856	0.285396	0.0327133	0.00119797	0	0.0361507	0	0.454629	0.0677433	0	0.0970104	0.200078	0.364831	0.802482	0	0.0294535	0.149519	0	0	0.0015674	0.12	0.116236	1.03285
TCGA.AN.A0FJ	0.0803301	0	0.00219453	0.066719	0	0.165995	0	0.274711	0.0628513	0.0458649	0	0.0310778	0	0.455033	0.00260371	0.232569	0.115825	0.156632	0.50763	1.11559	0.0118797	0	0.0254574	0	0	0	0.12	0.114375	1.05173
TCGA.EW.A423	0.0284082	0	0	0.0721119	0	0.243893	0	0.282126	0.014581	0.023652	0	0.0726591	0	0.455306	0.00818524	0.115064	0.0427923	0.361121	0.527163	1.15782	0	0	0.0175315	0	0	0	0.05	0.159673	1.03232
TCGA.D8.A27I	0.083343	0	0	0.0675205	0	0.254458	0	0.290377	0.0115229	0.0243959	0	0.0142522	0	0.455492	0.0055154	0	0.0733826	0.26321	0.342108	0.751073	0.0429367	0	0.159229	0	0	0.0002	0.05	0.151827	1.0205
TCGA.A8.A06Q	0.0002	0.00830817	0	0	0	0.312559	0	0.367433	0.0475919	0.00728132	0	0.0515269	0.0281253	0.455593	0.0511035	0.0187657	0.0111266	0.239527	0.320523	0.703529	0.0008	0	0.219693	0	0.00341914	0	0.88	-0.0195	1.09525
TCGA.A2.A0YI	0.0803027	0	0.00998136	0.0490934	0	0.222034	0.00958173	0.284193	0.0385269	0.01405	0	0.0322341	0	0.455804	0	0.13652	0.065702	0.305702	0.507924	1.11435	0.00195782	0	0.0343138	0	0	0	0.05	0.166328	1.02238
TCGA.BH.A0B1	0.131767	0	0.00234193	0.0266128	0	0.200393	0	0.296248	0.0958549	0	0	0	0	0.45697	0	0.0550897	0.116564	0.244626	0.416279	0.910956	0.0103635	0	0.116387	0	0	0	0.49	0.0312242	1.07175
TCGA.E2.A1LH	0.0378521	0	0	0.0794487	0	0.153731	0	0.312516	0.112647	0.0461378	0	0.00620356	0.0209512	0.456971	0	0.215135	0.172002	0.107714	0.494851	1.08289	0.00476598	0	0.0434117	0	0	0	0.01	0.335446	0.954087
TCGA.BH.A201	0.00116835	0.00728031	0	0	0	0.220714	0	0.366989	0.0993474	0.0469277	0	0.0625533	0.0190744	0.457066	0	0.495397	0.0154592	0.00968398	0.52054	1.13887	0.0002	0	0.0221876	0	0	0	0.05	0.166171	1.06465
TCGA.BH.A0GZ	0.135173	0	0.00407956	0.0580314	0	0.157165	0	0.24362	0.046262	0.0401926	0	0.0030812	0.0133086	0.457293	0	0.0589849	0.0350445	0.329782	0.423811	0.926782	0.0144827	0.0017412	0.102671	0	0	0	0.6	0.0153223	1.07502
TCGA.AR.A24O	0.101149	0	0.00762611	0.0461601	0	0.247542	0	0.294087	0.0465444	0	0	0.00831412	0	0.457336	0.00933784	0	0.079554	0.315755	0.404647	0.884792	0.0004	0.00980569	0.127832	0	0	0	0.28	0.0693893	1.05469
TCGA.BH.A0BQ	0.0493815	0	0.0227702	0.0681969	0	0.22137	0	0.305625	0.0394778	0.0447774	0	0.0113877	0	0.457361	0	0.185034	0.0781276	0.198575	0.461737	1.00957	0	0	0.0809019	0	0	0	0.04	0.176676	1.01619
TCGA.EW.A1PC	0.0203371	0	0.0051559	0.034152	0	0.0837352	0	0.318869	0.231924	0.00321001	0	0	0.0793525	0.457867	0.023434	0	0.00879823	0.182332	0.214564	0.468617	0	0.243037	0.0757574	0	0	0.00877479	0.86	-0.0145	1.10101
TCGA.AR.A1AL	0.0972002	0	0	0.0797315	0	0.256592	0.0011441	0.257736	0	0	0	0.0238661	0	0.458534	0.0195399	0	0.0289275	0.27461	0.323078	0.704588	0.0774831	0.00901765	0.131344	0	0	0.0005	0.44	0.0416943	1.06105
TCGA.GM.A4E0	0.066352	0	0.00386387	0.180781	0	0.121561	0	0.207594	0.0860323	0	0	0	0	0.45859	0.0807852	0	0.0712662	0.371331	0.523382	1.14128	0	0	0.0180277	0	0	0	0.05	0.16072	1.02579
TCGA.A2.A25C	0.126748	0	0.0103588	0	0	0.241989	0	0.299714	0.0577255	0	0.0180328	0.00246987	0.00127874	0.458603	0.00694009	0.0397985	0.0435482	0.288932	0.379219	0.8269	0	0.080698	0.081481	0	0	0	0.41	0.046522	1.06107
TCGA.AR.A1AM	0.091347	0	0.00141219	0.101241	0	0.157753	0	0.248616	0.0581737	0.0326893	0	0.016457	0	0.459074	0.00641323	0.133182	0.0455557	0.271142	0.456293	0.993943	0	0	0.0846333	0	0	0	0.14	0.105396	1.04314
TCGA.AO.A12G	0.0817575	0	0	0.0543473	0	0.195491	0	0.287539	0.0382184	0.0538297	0	0.0356289	0	0.459273	0.0162508	0	0.0871522	0.327352	0.430755	0.937907	0	0	0.109322	0	0	0.0006	0.29	0.06895	1.05587
TCGA.PE.A5DC	0.0688488	0	0.00227541	0.0582934	0	0.236459	0	0.305498	0.0290246	0.0400147	0	0.0245531	0.0004	0.459869	0	0.24603	0.0817208	0.130929	0.45868	0.997416	0	0	0.0814545	0	0	0	0.15	0.0952245	1.05554
TCGA.BH.A1ES	0.0789283	0	0	0.0896716	0	0.186142	0	0.249882	0.0637398	0	0	0	0.0416622	0.460144	0	0	0.00997554	0.457059	0.467034	1.01497	0	0.0245236	0	0	0	0.0482769	0.97	-0.0411	1.11797
TCGA.BH.A0H3	0.0926317	0	0	0.0784844	0	0.210837	0	0.280536	0.0576632	0.0120359	0	0.00850688	0	0.460159	0	0.0974895	0.0799049	0.294511	0.471906	1.02553	0	0	0.0679352	0	0	0	0.2	0.0871004	1.05288
TCGA.D8.A1XJ	0	0	0.0003	0	0	0.305168	0	0.419071	0.0270327	0.0868698	0	0.0409425	0	0.460313	0	0.390363	0.00920171	0.0860355	0.4856	1.05493	0	0	0.0540882	0	0	0	0.56	0.0196236	1.11797
TCGA.BH.A18J	0	0.00403685	0	0	0	0.276464	0	0.381907	0.0218462	0.0835969	0	0.0439564	0.0310677	0.460968	0	0.31589	0.0007	0.160439	0.477028	1.03484	0	0	0.0507927	0	0.0112237	0	0.01	0.297971	0.974339
TCGA.A8.A083	0.046414	0	0.00707071	0	0	0.078513	0	0.312727	0.234214	0	0	0.00787615	0.0870642	0.461152	0.0423065	0.0636834	0.0404817	0.329146	0.475618	1.03137	0	0.00468828	0.0585417	0	0	0	0.48	0.0326621	1.07599
TCGA.BH.A0B4	0.0492231	0	0.00397558	0.0369165	0	0.255087	0	0.358362	0.0525789	0.0506961	0	0.0008	0.0122774	0.461554	0.00633809	0.088798	0.118001	0.256401	0.469538	1.0173	0	0	0.0688706	0	0	0	0.02	0.210888	1.00329
TCGA.C8.A130	0.0609823	0	0.00553521	0.148294	0	0.142125	0	0.24628	0.0837222	0.0204331	0	0.001	0	0.462092	0.00698775	0.0429288	0.0871983	0.280544	0.417659	0.903845	0	0	0.120281	0	0	0	0.15	0.0960756	1.04628
TCGA.AO.A0J2	0.00585497	0	0.00489257	0.0385681	0	0.0722944	0	0.331073	0.224179	0.0345995	0	0.00482834	0.076891	0.462108	0.0363037	0.163702	0.114532	0.0748684	0.389406	0.842673	0.00394899	0.0006	0.122257	0	0.0217128	0	0.05	0.165111	1.02369
TCGA.3C.AALI	0.0394744	0	0	0.139121	0	0	0	0.260193	0.112116	0.148077	0	0.0139596	0.00949845	0.462246	0	0.304638	0.103275	0.0622381	0.470151	1.0171	0	0.0149656	0.0520247	0	0	0.0006	0.02	0.197694	1.01917
TCGA.AN.A046	0.0495757	0	0.00547413	0.114545	0	0.0571521	0.0046673	0.229627	0.137479	0.0303285	0	0.0625118	0.00110097	0.462834	0.0330454	0.0862339	0.136822	0.162613	0.418714	0.904674	0.0192595	0	0.0882181	0	0.0109744	0	0.02	0.266837	0.976456
TCGA.BH.A18Q	0.0665141	0	0.00720994	0.0893493	0	0.0874773	0	0.260665	0.141229	0.0319593	0	0.0277255	0.011413	0.462877	0.0223333	0.00466879	0.188335	0.20016	0.415497	0.89764	0	0.0615909	0.0600346	0	0	0	0.06	0.141416	1.04758
TCGA.EW.A1J6	0.134045	0	0.00854806	0	0	0.137897	0	0.273529	0.133685	0.0019477	0.0230133	0.00396351	0.0198094	0.462909	0.0132287	0.0141461	0.127463	0.257597	0.412434	0.890962	0	0.0208581	0.103799	0	0	0	0.02	0.215785	0.99734
TCGA.C8.A8HR	0.0244753	0	0	0.0886307	0	0.207884	0	0.337013	0.0913029	0.0378263	0	0	0.0128455	0.462965	0.0149378	0	0.129216	0.374878	0.519032	1.1211	0	0	0.0180028	0	0	0	0.02	0.219373	1.00691
TCGA.E2.A576	0.0415658	0	0.0194248	0.114817	0	0.0923468	0	0.230942	0.0731837	0.0654112	0	0	0.0565675	0.463317	0	0.026896	0.0677886	0.166937	0.261621	0.564671	0	0.00333263	0.271729	0	0	0	0.23	0.0743573	1.05993
TCGA.C8.A138	0.0709433	0	0.0113734	0.150962	0	0.0386466	0	0.189063	0.0896028	0.0608134	0	0	0.041238	0.46358	0.0151391	0.223633	0.043707	0.14625	0.428729	0.924823	0	0.0185943	0.0805871	0	0.0085098	0	0	0.342482	0.94284
TCGA.EW.A3E8	0.0640648	0.0192633	0	0	0	0.124697	0	0.338059	0.0907322	0.122629	0	0.042554	0.0006	0.464541	0.0308246	0.152121	0.15624	0.0637616	0.402947	0.86741	0.00109088	0	0.131467	0	0	0	0.02	0.219158	0.999654
TCGA.E9.A244	0.0755167	0	0	0.0730791	0	0.21418	0.00169546	0.273174	0.0563992	0.0009	0	0.0429135	0	0.464683	0	0.269034	0.109554	0.156734	0.535322	1.15201	0	0	0	0	0	0	0.08	0.12556	1.05488
TCGA.BH.A0BD	0.0552125	0	0.00296758	0.0762516	0	0.186285	0	0.320015	0.101822	0.0319075	0	0.0105223	0	0.464969	0.0197698	0.0537894	0.0712665	0.220292	0.365118	0.785252	0	0.078704	0.0912097	0	0	0	0.05	0.157669	1.0195
TCGA.A2.A0SU	0.0651505	0	0.001	0.0616142	0	0.201328	0	0.321686	0.0423886	0.0779687	0	0.0159436	0	0.465394	0.0152199	0.146159	0.0406577	0.233986	0.436022	0.936888	0.00687629	0.00604161	0.0857106	0	0	0	0.32	0.0612898	1.06016
TCGA.D8.A1XZ	0.0776299	0	0.01166	0.0496412	0	0.193079	0	0.315911	0.100382	0.0224509	0	0.0114692	0	0.466311	0.00602393	0.0352054	0.0851594	0.365098	0.491487	1.05399	0	0	0.0422017	0	0	0	0.07	0.139982	1.03225
TCGA.E9.A249	0.103072	0	0	0.0519674	0	0.0942692	0	0.283192	0.167315	0.021608	0	0.0281197	0	0.466351	0	0.189928	0.0714036	0.252867	0.514199	1.1026	0	0	0.0194501	0	0	0	0.28	0.070313	1.06586
TCGA.E2.A14P	0.0808874	0	0	0	0	0.136358	0	0.313758	0.157498	0.0199013	0	0.0533674	0.0183509	0.466363	0.0111235	0.172373	0.187616	0.0955472	0.46666	1.00064	0.0181985	0	0.0487779	0	0	0	0.02	0.21357	1.01159
TCGA.B6.A408	0.0501138	0	0.0121514	0.0487385	0	0.152817	0	0.350602	0.13145	0.0663344	0	0.0049836	0	0.466589	0	0.20141	0.0536805	0.246973	0.502064	1.07603	0	0	0.0313473	0	0	0	0.04	0.176781	1.02103
TCGA.BH.A0EE	0.0626178	0	0	0.00708551	0	0.174587	0	0.322984	0.0934416	0.0549555	0	0.0750893	0	0.467776	0.00312603	0.0608363	0.203964	0.137087	0.405013	0.865827	0	0.0778934	0.0493174	0	0	0	0.02	0.2731	0.990148
TCGA.BH.A0B7	0.10524	0	0	0.0186714	0	0.188409	0	0.311131	0.10596	0.0167621	0.0244019	0.00860126	0	0.468046	0	0.274708	0.0780857	0.149199	0.501993	1.07253	0	0	0.0299609	0	0	0	0.01	0.323635	0.955687
TCGA.BH.A8FY	0	0.0333473	0	0	0	0.212428	0	0.330812	0.118384	0	0	0.0876291	0.0162932	0.468082	0.072812	0	0	0.304961	0.377773	0.807066	0.0104659	0	0.143575	0	0.0001	0	0.61	0.0121803	1.07779
TCGA.BH.A28Q	0.0868573	0	0	0.0553475	0	0.254164	0	0.324431	0.0702668	0	0	0.00163529	0	0.468271	0.019025	0	0.0705346	0.340443	0.430003	0.918277	0	0.0186442	0.0830817	0	0	0	0.58	0.018202	1.07788
TCGA.AC.A2QI	0.105085	0	0	0.0300705	0	0.169304	0	0.29487	0.0941272	0.0314389	0	0.0382881	0	0.468314	0	0.150746	0.0777589	0.277327	0.505832	1.08011	0	0	0.0258546	0	0	0	0.03	0.183604	1.01506
TCGA.EW.A1P3	0.00472296	0.0131914	0	0	0	0.18546	0	0.387886	0.158119	0.0443077	0	0.0627527	0	0.468553	0.0322895	0.151637	0.119447	0.08825	0.391624	0.835815	0.0217009	0	0.111748	0	0.00637434	0	0.31	0.0644771	1.06157
TCGA.BH.A0DG	0.118595	0	0	0.0555727	0	0.139363	0.0122691	0.246666	0.0636848	0.0313485	0	0.0479178	0	0.468752	0	0.117177	0.0760937	0.280893	0.474164	1.01155	0	0	0.0570847	0	0	0	0.03	0.184501	1.01041
TCGA.AC.A23C	0.1085	0	0.00771386	0.0497777	0	0.194703	0	0.28	0.0699363	0.0153607	0	0.0229304	0.0001	0.469022	0.00452003	0.00927513	0.102913	0.324599	0.441307	0.940909	0	0	0.0897187	0	0	0	0.44	0.0391466	1.06912
TCGA.A2.A0ES	0.121238	0	0.00249302	0.0662892	0	0.259559	0	0.274521	0.0149623	0	0	0	0.00471936	0.469261	0.00510307	0	0.0484849	0.336569	0.390157	0.831428	0.039213	0.0206329	0.0807361	0	0	0	0.37	0.0531846	1.06153
TCGA.E2.A10B	0.0813188	0	0.0006	0.0505323	0	0.196732	0	0.317505	0.0653365	0.0554366	0	0.0199501	0	0.469906	0.0318141	0.021808	0.0513647	0.322392	0.427379	0.909498	0.00524668	0.00453135	0.0929745	0	0	0	0.73	-0.002	1.0808
TCGA.GM.A2DN	0.0993194	0	0.0129567	0.118808	0	0.0500764	0	0.221869	0.137355	0.0344371	0	0.00834139	0.00958139	0.470875	0.0257826	0.286642	0.0892074	0.0820177	0.48365	1.02713	0	0	0.0454751	0	0	0	0	0.365297	0.934316
TCGA.A2.A0CU	0.141081	0	0	0.0440888	0	0.199368	0	0.278398	0.051403	0.0276273	0	0.00733992	0	0.470908	0.0129335	0	0.0788104	0.321019	0.412763	0.876527	0	0	0.116329	0	0	0	0.58	0.0179762	1.07429
TCGA.AR.A24R	0.0504287	0	0.00297373	0.0572209	0	0.21551	0	0.341861	0.0804957	0.0458549	0	0.0114647	0.00730781	0.471257	0.0155489	0.0702003	0.085492	0.257057	0.428298	0.908842	0.0119827	0.01054	0.0779224	0	0	0	0.28	0.0695346	1.05666
TCGA.E2.A10E	0.0837084	0	0.0114166	0.015	0	0.220513	0	0.347488	0.124246	0.00272919	0	0.00331198	0.0106217	0.471546	0.00785856	0.0798455	0.156106	0.182174	0.425984	0.903377	0.03352	0	0.0689494	0	0	0	0.48	0.0336096	1.07877
TCGA.AO.A0J6	0.00125359	0	0	0.0781828	0	0.0810352	0	0.275646	0.173243	0.0213679	0	0.0652942	0.0513302	0.471707	0.00927067	0.0886751	0.129744	0.105525	0.333215	0.706402	0	0.179284	0.0157945	0	0	0	0.01	0.320366	0.967334
TCGA.AR.A0TT	0.0817043	0	0	0.024934	0	0.19035	0.00661532	0.336738	0.0711225	0.0686493	0	0.0285622	0	0.471938	0.0009	0.224153	0.0877063	0.177899	0.490658	1.03967	0	0	0.0374473	0	0	0	0	0.370971	0.931089
TCGA.GM.A3NW	0.0835494	0	0.00319778	0	0	0.243028	0	0.359972	0.116944	0	0	0.00541843	0.0201184	0.472256	0.0113867	0	0.0989537	0.231078	0.341418	0.722951	0.01681	0	0.169516	0	0	0	0.34	0.0586337	1.05863
TCGA.A7.A2KD	0.075637	0	0.0009	0.0249118	0	0.234911	0.00380737	0.330355	0.0600209	0.0316159	0	0.0404579	0	0.472262	0	0.101755	0.0901296	0.298235	0.490119	1.03781	0	0	0.0376564	0	0	0	0.02	0.207299	1.00418
TCGA.5T.A9QA	0	0.00825922	0.00314603	0	0	0.292656	0	0.386392	0.0166175	0.0771181	0	0.0745386	0	0.472336	0	0.246492	0.00102716	0.236101	0.48362	1.02389	0	0	0.0251051	0	0.0189387	0	0.55	0.0218556	1.09931
TCGA.BH.A1FL	0.14042	0	0	0.0706335	0	0.0669521	0	0.201898	0.134945	0	0	0.0594867	0	0.472437	0.0162006	0.0827424	0.0563	0.243383	0.398626	0.843764	0	0	0.128937	0	0	0	0.55	0.0229259	1.06757
TCGA.BH.A0AU	0.0449435	0	0.0146624	0.0443796	0	0.197314	0.00386722	0.364244	0.0747807	0.0882819	0.00453711	0	0	0.472766	0	0.172384	0.0800619	0.221213	0.473659	1.00189	0	0.00673294	0.0468416	0	0	0	0.06	0.14478	1.03165
TCGA.AR.A1AK	0.057898	0	0.00157253	0.0683139	0	0.194164	0	0.310407	0.0969833	0.0192594	0	0.0351227	0	0.473314	0.00197397	0	0.101775	0.346309	0.450058	0.950866	0	0	0.0747117	0	0	0.00191639	0.02	0.248337	0.985464
TCGA.E9.A3QA	0.0401131	0.0202485	0	0.0530382	0	0.0919154	0.0123443	0.291977	0.0965053	0.0912119	0	0.0683661	0	0.473743	0	0.204967	0.190831	0.0786143	0.474412	1.00141	0	0.0357133	0.0161323	0	0	0	0	0.471152	0.882128
TCGA.BH.A0B3	0.0231584	0	0.0953573	0.0634644	0	0.0874932	0.0009	0.239045	0.0955201	0.0551314	0	0.0529442	0	0.473969	0.0045287	0.100953	0.206823	0.191589	0.503894	1.06314	0	0.0009	0.0212333	0	0	0	0.01	0.296038	0.973515
TCGA.EW.A1PG	0.0616907	0	0.00273076	0	0	0.22569	0	0.329626	0.103936	0	0	0.0801188	0	0.474167	0.0240959	0.0300001	0.0483016	0.236795	0.339193	0.715345	0.00227259	0.105239	0.0129755	0.0311328	0.0337031	0.00131799	0.51	0.0281448	1.07065
TCGA.S3.A6ZF	0.138374	0	0	0.0272628	0	0.149133	0	0.26144	0.103384	0.00892362	0	0.0473191	0	0.474396	0	0.112604	0.0969075	0.21552	0.425031	0.895942	0	0.017363	0.0832096	0	0	0	0.18	0.0894585	1.04716
TCGA.A8.A08O	0.0577291	0	0.00663294	0.0140072	0	0.227474	0	0.334874	0.0615172	0.0458829	0	0	0.061159	0.474403	0.0236192	0.0603714	0.0371815	0.268655	0.389827	0.821721	0	0	0.135771	0	0	0	0.93	-0.0249	1.08994
TCGA.BH.A0C0	0.0348318	0	0	0.132305	0	0.0823247	0.0239458	0.274662	0.0953278	0.0730635	0	0.0217876	0.0108469	0.474433	0.0219683	0.105612	0.169402	0.154538	0.451519	0.951704	0.00119961	0	0.0728482	0	0	0	0	0.400741	0.917515
TCGA.AC.A2FM	0.0309051	0	0.00513189	0.0159681	0	0.278693	0	0.376617	0.06543	0.0324937	0	0.0388391	0.00722677	0.474688	0.0274476	0	0.0403327	0.283759	0.351539	0.740569	0.00474662	0	0.169027	0	0	0	0.89	-0.0198	1.08901
TCGA.EW.A1P0	0	0.0470291	0	0	0	0.131613	0	0.377161	0.124201	0.121347	0.0100064	0.0406699	0	0.474866	0.0009	0.344578	0.0604723	0.0604348	0.466385	0.982141	0	0	0.0587842	0	0	0	0.1	0.121884	1.05351
TCGA.E9.A22H	0.156438	0	0.0218916	0.0794304	0	0.113285	0	0.203877	0.0717996	0.0187921	0	0.00140761	0.0118557	0.4749	0.00303326	0.0007	0.0440954	0.363966	0.411795	0.867118	0.00280664	0.00587057	0.104584	0	0	0	0.47	0.0339324	1.06668
TCGA.AR.A1AT	0.0390086	0	0	0.0956418	0	0.168874	0	0.317659	0.0999832	0.0488025	0	0.022594	0	0.474904	0.00587657	0.157914	0.0917792	0.237876	0.493446	1.03904	0	0	0.0316509	0	0	0	0.02	0.256891	0.984872
TCGA.A8.A07C	0.0675705	0	0	0.0334479	0	0.210378	0.0257192	0.341719	0.0864696	0.0191517	0	0.0323592	0	0.475096	0	0.105812	0.106098	0.27165	0.48356	1.01782	0	0.0036052	0.0333471	0	0.0043909	0	0.02	0.196099	1.00909
TCGA.E2.A1LE	0.00481114	0	0	0.180574	0	0.101568	0	0.284162	0.0651011	0.117493	0	0	0.00606175	0.475609	0.0305324	0.21968	0.0792797	0.150127	0.479619	1.00843	0	0	0.0447721	0	0	0	0.01	0.31437	0.959868
TCGA.AR.A24W	0.188397	0	0.0294383	0.0604998	0	0.194746	0	0.197461	0.00271554	0	0	0	0	0.475797	0.00139736	0	0	0.202335	0.203732	0.428192	0.00348226	0.0499323	0.259949	0.00684392	0	0.0003	0.75	-0.0053	1.08663
TCGA.E2.A1B4	0.104015	0	0.0011423	0.0400142	0	0.151194	0	0.318756	0.0697817	0.0977801	0	0.0119546	0	0.475882	0.00395954	0.108242	0.0463379	0.277031	0.43557	0.915291	0	0.00394807	0.0846001	0	0	0	0.59	0.0164581	1.07555
TCGA.E2.A1IK	0.0690681	0	0.0283506	0.115066	0	0.122303	0	0.240522	0.0635095	0.0547093	0.0229193	0	0	0.475926	0	0.145462	0.119488	0.237668	0.502618	1.05608	0	0	0.0119636	0.00949245	0	0	0.22	0.0770892	1.06418
TCGA.EW.A424	0.129151	0	0.0695863	0.0864858	0	0.0114187	0	0.155264	0.143845	0	0	0.0357088	0	0.476196	0.0466498	0	0.006902	0.320246	0.373797	0.784966	0	0	0.150007	0	0	0	0.74	-0.005	1.07498
TCGA.AR.A5QP	0.0556677	0	0.109399	0.0852787	0	0.144505	0	0.214779	0.0702734	0	0	0.0118765	0.0007	0.477701	0.00595489	0.0914569	0.0393301	0.329934	0.466676	0.97692	0	0	0.0555741	0	0	0	0.17	0.0918136	1.0454
TCGA.AO.A1KS	0.100131	0	0.0111473	0	0	0.28357	0	0.35489	0.0633409	0.00797879	0	0	0.0122297	0.478397	0	0.0366908	0.0462211	0.269023	0.351935	0.735654	0.00441281	0.0550427	0.107039	0	0	0.00317399	0.65	0.00647493	1.0754
TCGA.AR.A24U	0.0640425	0.00630032	0	0.0310119	0	0.274211	0.0267646	0.357691	0.0476993	0.00901528	0	0.0195109	0	0.478556	0.00425706	0.136793	0.0928043	0.206135	0.439989	0.91941	0.0153298	0.00688079	0.0592439	0	0	0	0.03	0.188992	1.00983
TCGA.BH.A0B0	0.0775522	0	0	0.0747998	0	0.183172	0	0.314279	0.0781659	0.0529417	0	0.0129796	0	0.479611	0.00843317	0.167599	0.0639688	0.146321	0.386321	0.805488	0	0.0233548	0.110713	0	0	0	0.03	0.180291	1.01104
TCGA.GM.A3XN	0.099874	0	0.00559079	0.0644153	0	0.182031	0	0.29226	0.0738471	0.0363817	0	0.0178022	0	0.479942	0.00185224	0.169367	0.093945	0.218833	0.483998	1.00845	0	0	0.0360596	0	0	0	0.05	0.163536	1.02365
TCGA.C8.A8HP	0.0385936	0	0.0148476	0.11619	0	0.0972107	0	0.287265	0.139582	0.0504719	0	0.0230603	0	0.479957	0.00518507	0.189906	0.0863899	0.179188	0.460669	0.959814	0	0.0293309	0.0300438	0	0	0	0	0.341196	0.945003
TCGA.A8.A099	0.0772971	0	0.00372823	0.0361032	0	0.241857	0	0.340983	0.057111	0.0420145	0	0.0218547	0	0.479966	0.0261377	0	0.068	0.376542	0.470679	0.980651	0.00814803	0	0.0412063	0	0	0	0.48	0.0317231	1.07556
TCGA.AO.A0JD	0.0688983	0	0.00733783	0.0646191	0	0.179842	0	0.322602	0.103854	0.038906	0	0.00502215	0.0122941	0.480773	0.0101926	0.0969925	0.108056	0.196643	0.411884	0.856712	0.037206	0	0.0701366	0	0	0	0.2	0.0858965	1.05003
TCGA.HN.A2NL	0.0627102	0	0.00489046	0.172534	0	0.0698524	0	0.241965	0.114693	0.0574189	0	0	0	0.4821	0	0.236345	0.0913966	0.161856	0.489598	1.01555	0	0	0.0283024	0	0	0	0.02	0.220815	1.00421
TCGA.B6.A0RN	0.0699957	0	0	0	0	0.255758	0	0.391055	0.122033	0.0132635	0	0.0005	0.0206877	0.482238	0.00957682	0	0.0510659	0.302152	0.362795	0.752315	0.0200754	0	0.134923	0	0	0	0.76	-0.0061	1.08294
TCGA.A2.A0D0	0.0703572	0	0	0.0662694	0	0.145576	0	0.290531	0.118796	0.0261591	0	0.04923	0.00617102	0.482558	0	0.209758	0.0959207	0.182666	0.488345	1.01199	0.00454875	0	0.0235583	0	0	0.001	0.03	0.183202	1.01878
TCGA.A8.A07U	0.0715248	0	0.0007	0.0586742	0	0.107127	0.0370508	0.318312	0.122022	0.0521132	0	0.0209226	0.012437	0.482571	0.0154662	0.0927689	0.23868	0.100664	0.447579	0.927489	0	0.0106613	0.0592319	0	0	0	0	0.48057	0.877199
TCGA.AR.A0U0	0.0444646	0	0.00945917	0.0237379	0	0.162357	0.0247645	0.307471	0.107113	0.013237	0	0.0975458	0	0.482679	0	0.0901826	0.233639	0.156061	0.479883	0.994208	0	0	0.0374389	0	0	0	0.01	0.337312	0.95857
TCGA.BH.A1ET	0.144306	0	0.00568379	0.0502576	0	0.237205	0	0.282454	0.0452495	0	0	0	0	0.482702	0.0243296	0	0.0525727	0.351759	0.428661	0.888045	0	0	0.0886365	0	0	0	0.85	-0.0128	1.08762
TCGA.A7.A426	0.0906456	0	0	0.166814	0	0.0599192	0	0.183418	0.123499	0	0	0	0.0418956	0.482774	0.0143547	0	0.0236056	0.204829	0.242789	0.502905	0	0	0.274437	0	0	0	0.18	0.0890141	1.05455
TCGA.D8.A27W	0.08381	0	0.131511	0.0585276	0	0.121587	0	0.19263	0.0365071	0.0345354	0	0.005366	0.0111119	0.482956	0	0.0711028	0.0371613	0.358337	0.466601	0.966136	0	0	0.0498492	0	0	0.0006	0.06	0.144402	1.02491
TCGA.A8.A06U	0.102503	0	0.0141972	0.0666151	0	0.123642	0	0.260342	0.0781942	0.0585054	0	0.0295764	0.0103094	0.483543	0.0185224	0.0407827	0.115991	0.273814	0.44911	0.92879	0	0	0.0673471	0	0	0	0.07	0.138645	1.02896
TCGA.A2.A0T6	0.133386	0	0	0.0541388	0	0.203755	0	0.296129	0.0781742	0.0141996	0	0	0	0.483653	0	0.0146476	0.0627115	0.262384	0.339743	0.702452	0	0	0.176524	0	0	0.0001	0.03	0.187153	1.00648
TCGA.BH.A0HN	0	0.0103641	0	0	0	0.209441	0	0.354769	0.018441	0.126886	0	0.118601	0	0.483733	0.0792455	0	0.00754566	0.31703	0.403821	0.834802	0.0106278	0	0.0931411	0	0.00491665	0.00375975	0.82	-0.0102	1.0894
TCGA.A7.A13F	0	0.00155436	0	0	0	0.297516	0	0.406989	0.0281549	0.0813182	0	0.0752741	0	0.483818	0.0211298	0.127291	0.0107144	0.286112	0.445248	0.920279	0	0	0.0709344	0	0	0	0.35	0.0557563	1.07089
TCGA.A2.A0T2	0.0594836	0	0.0080868	0.101258	0	0.159094	0	0.295697	0.114882	0.0217207	0	0	0.0196649	0.484191	0.00733538	0.103861	0.102909	0.280374	0.49448	1.02125	0	0	0.0152598	0	0	0.0060694	0.15	0.0952161	1.0556
TCGA.AO.A128	0.0459573	0	0.00198301	0.105652	0	0.0939811	0.0655613	0.295781	0.103976	0.0322629	0	0.027399	0.00769106	0.484463	0	0.0695695	0.239929	0.136525	0.446024	0.920657	0	0	0.0695129	0	0	0	0	0.550595	0.83474
TCGA.B6.A0IQ	0.0931297	0	0.0082833	0.0377911	0	0.0480416	0	0.312828	0.233138	0.031649	0	0.0173396	0.0151383	0.48451	0	0.235411	0.160604	0.0569977	0.453012	0.934991	0.0275524	0	0.0349253	0	0	0	0.05	0.164466	1.03345
TCGA.B6.A0X0	0.0694536	0	0	0.149795	0	0	0	0.238901	0.215055	0.0238453	0	0.0173512	0.00905771	0.484558	0.0229934	0.156983	0.0498785	0.254205	0.48406	0.998971	0.00727954	0	0.0241028	0	0	0	0.45	0.0388626	1.07673
TCGA.E9.A227	0.072677	0	0	0.162797	0	0.156085	0.0131806	0.2405	0.0514911	0.0197427	0.00906249	0	0	0.485036	0.0257571	0	0.0546871	0.28667	0.367114	0.756881	0.0471587	0.0413819	0.059309	0	0	0	0.05	0.162174	1.01758
TCGA.BH.A1EU	0.101865	0.0385834	0	0.0221293	0	0.249007	0	0.3222	0.0673729	0.00581987	0	0.0005	0	0.485278	0	0.103528	0.0400532	0.264206	0.407788	0.840319	0	0.0182573	0.0886586	0	0	0	0.02	0.193773	1.00482
TCGA.XX.A899	0.107054	0.0551871	0	0.0898633	0	0.132388	0.0240494	0.207384	0.0458424	0.00510453	0	0.0261023	0	0.485591	0.0175189	0.0838859	0.0571939	0.224901	0.3835	0.789759	0	0	0.130909	0	0	0	0.02	0.261582	0.973566
TCGA.A2.A0CW	0.0800671	0	0.00288621	0.0231524	0	0.179694	0	0.339464	0.115246	0.0445252	0	0.0401709	0	0.485741	0.00271059	0.118602	0.0894707	0.203039	0.413822	0.851941	0	0.0325816	0.0678551	0	0	0	0.05	0.152877	1.02276
TCGA.AC.A2FF	0.0901666	0	0.013544	0.114101	0	0.163695	0	0.258942	0.0653339	0.0299128	0	0.009189	0	0.485942	0.0115767	0	0.0708962	0.288643	0.371116	0.763703	0	0.015201	0.127741	0	0	0	0.02	0.207373	0.997689
TCGA.A2.A0EW	0.00725595	0	0	0.215298	0	0.0873118	0	0.237996	0.150685	0	0	0	0.025566	0.486116	0.0441553	0.0608927	0.00592528	0.229289	0.340262	0.699961	0	0.0223657	0.151256	0	0	0	0.22	0.0782439	1.05659
TCGA.A8.A0A4	0.165059	0	0.00654326	0.050614	0	0.12928	0	0.236793	0.0702524	0.03726	0	0.0127382	0.0145812	0.486328	0.00204894	0.0401016	0.0683675	0.296497	0.407015	0.836914	0	0	0.106657	0	0	0	0.57	0.0189718	1.07156
TCGA.BH.A0HU	0.0712622	0	0.00496171	0.0993965	0	0.119726	0	0.281022	0.0906956	0.0706009	0	0.0298197	0	0.486462	0.00417801	0.146432	0.0588015	0.235828	0.445239	0.91526	0	0.0318933	0.0364052	0	0	0	0.32	0.0593858	1.06383
TCGA.E2.A572	0	0.0229093	0.00273714	0.25435	0	0	0	0.206378	0.0865167	0.119862	0	0.0003	0	0.486675	0.0393662	0.0967811	0.0195671	0.173417	0.329132	0.676287	0.00123718	0.0278333	0.153812	0	0.00132324	0	0.23	0.0740825	1.05469
TCGA.B6.A409	0.0475164	0	0	0.0964893	0	0.106507	0	0.336701	0.12369	0.106504	0	0.00598609	0	0.486693	0.0179986	0.141251	0.122872	0.189778	0.4719	0.969606	0	0	0.0414073	0	0	0	0.17	0.0920903	1.05678
TCGA.AC.A8OS	0.0745662	0	0.0004	0.143338	0	0.107045	0	0.229638	0.104268	0.0183256	0	0.0387548	0	0.486697	0.0328819	0.0103631	0.0569528	0.187078	0.287276	0.590256	0	0	0.226055	0	0	0	0.05	0.155857	1.02101
TCGA.D8.A1XA	0.00199409	0.015597	0	0	0.0224218	0.236059	0	0.407061	0.0565437	0.0920368	0	0.0633974	0	0.48805	0	0.338949	0.019506	0.0681009	0.426556	0.874001	0	0	0.0815274	0.00386727	0	0	0.52	0.025218	1.09878
TCGA.A2.A0SW	0.0387245	0	0.0180303	0.152896	0	0.102295	0.00238443	0.247865	0.11799	0.025195	0	0.0232234	0.00752652	0.488265	0.0214715	0.136271	0.108401	0.143671	0.409814	0.839326	0.00368312	0	0.0982373	0	0	0	0.02	0.255255	0.981301
TCGA.A2.A0EO	0.0690154	0	0.0181337	0.0729893	0	0.281627	0	0.314352	0.0233017	0.00942354	0	0.0144055	0	0.488896	0.0103062	0.0894135	0.0703257	0.252828	0.422873	0.864956	0.00547808	0	0.0827531	0	0	0	0.07	0.131851	1.03139
TCGA.AO.A0JA	0.0883168	0	0.0181679	0.0746425	0	0.25651	0	0.307818	0.0247208	0.0265873	0	0	0	0.488946	0.0185097	0.0214753	0.0431626	0.314533	0.397681	0.813344	0	0	0.113373	0	0	0	0.19	0.0878535	1.04665
TCGA.A2.A0T1	0.0474985	0	0.0007	0.0479716	0	0.197623	0	0.35835	0.0783019	0.0824254	0	0.0226748	0.0124492	0.489644	0.0227166	0.207584	0.0998968	0.140995	0.471192	0.962315	0.0006	0	0.0384934	0	0	0	0.01	0.329639	0.950836
TCGA.AC.A3QQ	0.0382301	0.0231684	0	0.152002	0	0.023588	0	0.27247	0.114093	0.13479	0	0	0.0037806	0.489651	0.032939	0.17062	0.0527103	0.166072	0.422341	0.862534	0.00232182	0	0.0856864	0	0	0	0.05	0.15208	1.02368
TCGA.LL.A5YL	0.106933	0	0	0.104634	0	0.129728	0	0.233292	0.0822872	0.0212772	0	0	0.0457415	0.4906	0.0140445	0	0.0424879	0.348228	0.40476	0.825031	0.00159712	0	0.0964823	0	0	0.00655985	0.05	0.150665	1.02315
TCGA.EW.A6SD	0.0367047	0	0.0458845	0.0545471	0	0.17972	0	0.324082	0.10391	0.040452	0	0.0292192	0.0004	0.490838	0.006572	0.11583	0.11779	0.225467	0.465659	0.948703	0.00213472	0	0.0413341	0	0	0	0.02	0.212563	1.00067
TCGA.AO.A1KQ	0.0342986	0	0	0.203805	0	0.0174403	0	0.233859	0.149185	0.0672342	0	0.0191942	0	0.491157	0.0202471	0.246195	0.078735	0.126152	0.471329	0.959631	0	0	0.0375143	0	0	0	0	0.375919	0.929998
TCGA.A2.A0EX	0.0211653	0.00366925	0	0.0849498	0	0.189801	0	0.320018	0.119834	0.010383	0	0	0.0620065	0.491809	0.0426007	0.225645	0.0731463	0.0700074	0.4114	0.836504	0	0	0.0967915	0	0	0	0.48	0.0319653	1.08127
TCGA.E9.A1RD	0	0.00606548	0	0	0	0.38782	0	0.462456	0.0214413	0.0531951	0	0.0242938	0	0.492816	0.0407797	0	0	0.298303	0.339083	0.688052	0	0.0182088	0.149892	0	0	0	0.52	0.0246267	1.07967
TCGA.AC.A6NO	0.129155	0	0	0.0624238	0	0.0696701	0	0.285298	0.19793	0.0176975	0	0	0.0159733	0.49285	0	0.164197	0.0554729	0.216821	0.436491	0.885647	0.0105031	0.0154557	0.0447005	0	0	0	0.42	0.0461579	1.06818
TCGA.OL.A66N	0.077141	0	0.0307925	0.100466	0	0.138116	0	0.247413	0.108296	0.001	0	0	0.0370992	0.492911	0.0122244	0	0.00771343	0.266323	0.286261	0.580756	0	0.00834845	0.212488	0	0	0	0.06	0.144579	1.02398
TCGA.GM.A3XL	0.0157891	0	0.00166983	0.0726774	0	0.0777891	0.0374356	0.331733	0.208818	0.00769059	0	0.0293062	0.042287	0.493463	0	0.156838	0.114148	0.179303	0.450289	0.912508	0.00580353	0.0115689	0.0388753	0	0	0	0.01	0.302618	0.964412
TCGA.A2.A25E	0.208446	0	0	0	0	0.180809	0.00218657	0.285868	0.0841116	0.0187613	0	0	0	0.494314	0.00135055	0.00915933	0.0918469	0.293157	0.395514	0.800127	0.0341623	0	0.0760097	0	0	0	0.66	0.00577079	1.08081
TCGA.D8.A27T	0.0979888	0	0.00190681	0.0733542	0	0.219527	0.0006	0.299402	0.0646398	0.0146353	0	0.0216851	0	0.494337	0.0299988	0.0581625	0.063548	0.255628	0.407338	0.824007	0	0.0208778	0.0774366	0	0	0	0.07	0.130921	1.02899
TCGA.PL.A8LZ	0.0341347	0	0.00133004	0	0	0.248777	0	0.403242	0.129539	0.0249259	0	0.0429512	0.0127278	0.494385	0.00906869	0.082806	0.204027	0.134256	0.430158	0.870086	0	0.0290012	0.0464557	0	0	0	0	0.366265	0.939896
TCGA.AQ.A04H	0.0060258	0	0.00128535	0	0	0.271979	0	0.397315	0.0579326	0.0674037	0	0.0899389	0	0.494565	0	0.249568	0.064111	0.180916	0.494594	1.00006	0	0	0.0108404	0	0	0	0.59	0.0165668	1.10042
TCGA.AC.A2BM	0.0772073	0	0.00113492	0.0195695	0	0.285516	0	0.397314	0.0878946	0.023903	0	0.0002	0	0.495426	0	0.0838442	0.0472087	0.256383	0.387436	0.782026	0	0.0257991	0.0897059	0	0	0.00164058	0.07	0.129186	1.03234
TCGA.AO.A03R	0.0422833	0	0.00350975	0.155524	0	0.00597088	0	0.294292	0.193948	0.0943737	0	0	0	0.49561	0.0528068	0.0232993	0.185421	0.164049	0.425576	0.858692	0.0132032	0	0.0579702	0	0.00764112	0	0.02	0.284823	0.976483
TCGA.AN.A0AL	0.161806	0	0.019626	0.00316741	0	0.166855	0.00406291	0.276619	0.0838543	0.0218467	0	0.0346386	0	0.495857	0	0.188904	0.046703	0.173935	0.409542	0.825928	0	0.0637655	0.0308356	0	0	0	0.02	0.238818	0.987295
TCGA.AC.A8OQ	0.0567654	0	0.111939	0.0118063	0	0.0444705	0	0.253767	0.0986405	0.110656	0	0.0622031	0	0.49648	0.0295033	0.259998	0.0931564	0.0794718	0.46213	0.930812	0	0	0.0413897	0	0	0	0.02	0.280998	0.970212
TCGA.A7.A4SD	0.0740288	0	0.0359157	0.0747853	0	0.0696425	0.0125885	0.268953	0.147427	0.0392955	0	0.0428447	0	0.496528	0.00507481	0.213645	0.171537	0.0725835	0.46284	0.932154	0	0.0171003	0.0235319	0	0	0	0.02	0.288651	0.975099
TCGA.B6.A0I8	0.00129457	0.00128303	0	0	0	0.365866	0	0.432011	0.0178824	0.0482631	0	0.0221729	0.0401115	0.496873	0.0520365	0.200913	0.00643332	0.0228098	0.282193	0.567938	0	0	0.220934	0	0	0	0.86	-0.0139	1.10445
TCGA.E2.A158	0.0248219	0	0.00532294	0.0590771	0	0.0600334	0	0.310717	0.250684	0	0	0.0727032	0.0242885	0.496931	0.0457929	0.141998	0.120715	0.117737	0.426243	0.857751	0	0.00669352	0.0620172	0	0.00811587	0	0.48	0.0330727	1.0801
TCGA.E2.A15D	0.108657	0	0.00151844	0.0780379	0	0.131524	0	0.291314	0.15979	0	0.0102508	0	0.00722863	0.497007	0.00318842	0.118846	0.0894909	0.236375	0.4479	0.901194	0	0	0.0550932	0	0	0	0.4	0.0475159	1.06802
TCGA.E2.A159	0.0346539	0	0.00845232	0.098795	0	0.193167	0.0234978	0.33018	0.0725909	0.0409243	0	0.0249832	0	0.497064	0	0.106189	0.153679	0.187431	0.4473	0.899883	0.00271002	0.0009	0.0520046	0	0	0	0	0.370231	0.932363
TCGA.AO.A124	0.173075	0	0.00569285	0	0	0.156239	0	0.291765	0.118965	0.016561	0	0.0266125	0	0.497145	0.00928765	0.287542	0.0203229	0.0721688	0.389322	0.783114	0	0.0930189	0	0.0205141	0	0	0.1	0.118705	1.04773
TCGA.AO.A03M	0.083529	0	0.00601858	0.10857	0	0.113346	0.0001	0.245636	0.128051	0.00413894	0	0.0283	0.0251056	0.497159	0.0302996	0.100059	0.121033	0.143647	0.395039	0.794592	0.00222184	0	0.105625	0	0	0	0.02	0.200568	1.00407
TCGA.B6.A0RS	0.0753924	0	0	0.0794912	0	0.223835	0.00702969	0.324273	0.0780836	0.0153244	0	0.0183012	0	0.497458	0	0.0968294	0.0605713	0.303204	0.460605	0.925918	0	0.0298662	0.0120714	0	0	0	0.45	0.0382583	1.07707
TCGA.OL.A6VQ	0.138545	0	0	0.0310114	0	0.30243	0.00816733	0.315114	0.00451601	0	0	0.0136737	0	0.498344	0.016197	0	0.0833995	0.147894	0.247491	0.496626	0.0611933	0	0.189131	0.00384176	0	0	0.52	0.024917	1.06988
TCGA.E2.A1IH	0.0254498	0.030965	0	0.108968	0	0.179796	0	0.291717	0.107642	0.00427889	0.041268	0	0	0.498368	0.00773978	0.271293	0.101383	0.0878637	0.46828	0.939626	0	0	0.0333525	0	0	0	0	0.350279	0.94423
TCGA.AR.A2LM	0.103655	0	0.00245841	0.0862372	0	0.222405	0	0.306514	0.0841084	0	0	0	0	0.498865	0.0380054	0	0.0447056	0.246319	0.329029	0.659557	0.00463527	0.00206631	0.165404	0	0	0	0.25	0.07264	1.05092
TCGA.A8.A09X	0.0430512	0	0	0.142817	0	0.135717	0	0.296561	0.0875428	0.0733008	0	0.00760103	0.00899878	0.499029	0.0212393	0.0378351	0.0509702	0.302188	0.412233	0.82607	0	0.0170695	0.0716691	0	0	0	0.02	0.256515	0.980264
TCGA.E2.A10C	0.0420323	0	0	0.115064	0	0.154853	0	0.325035	0.0912234	0.0789589	0	0.018092	0	0.500223	0	0.203128	0.0582369	0.199193	0.460558	0.920705	0	0	0.039219	0	0	0	0.15	0.103658	1.05306
TCGA.BH.A18F	0.109166	0	0	0.0597664	0	0.22503	0	0.332482	0.0601204	0.0473314	0	0	0	0.501414	0	0.108768	0.0949947	0.203836	0.407599	0.812899	0.00547714	0	0.0855097	0	0	0	0.06	0.143224	1.02749
TCGA.D8.A1Y0	0.074217	0	0.00124583	0.00970556	0	0.276914	0	0.383528	0.087963	0.0186512	0	0.0327948	0	0.501491	0.021378	0	0.112431	0.26291	0.39672	0.79108	0.00403907	0	0.0977499	0	0	0	0.05	0.160722	1.0207
TCGA.A2.A04T	0.111878	0	0	0.0614418	0	0.0828353	0	0.302623	0.169053	0.0507344	0	0	0.025641	0.501584	0	0.199374	0.0789255	0.16238	0.440679	0.878575	0	0.0251548	0.0323432	0	0	0.0002	0.02	0.263716	0.979619
TCGA.AC.A3W7	0.0792909	0	0	0.108696	0	0.114969	0	0.291684	0.139374	0.037341	0	0.0211911	0.00118708	0.502049	0.00567468	0.0493397	0.0537338	0.261973	0.370721	0.738416	0	0.00793628	0.119294	0	0	0	0.58	0.0179764	1.07284
TCGA.BH.A0DT	0.113066	0	0	0.0706697	0	0.18183	0	0.298108	0.0978616	0.0184164	0	0.0203064	0	0.50215	0	0.0849015	0.115869	0.186343	0.387113	0.770911	0.0590938	0.0083023	0.0433406	0	0	0	0.1	0.121114	1.03726
TCGA.AQ.A54N	0.0873686	0	0.0009	0.158355	0	0.0421716	0	0.234139	0.189625	0.00234212	0	0	0.0220402	0.502802	0.0107345	0	0.0788485	0.369414	0.458997	0.912878	0	0.0167199	0.0214461	0	0	0	0.91	-0.0217	1.10217
TCGA.BH.A1EV	0	0.0037787	0.0004	0	0	0.358484	0	0.428508	0.0403023	0.0297215	0	0.0508722	0.019402	0.502961	0.0276125	0.29096	0	0.133157	0.45173	0.898141	0	0	0.0452111	0	0.0001	0	0.31	0.0647696	1.08355
TCGA.BH.A1FH	0.0259915	0	0.0170311	0.00402502	0	0.342174	0	0.456	0.113426	0.0004	0	0	0	0.503048	0.0623341	0.0318518	0.075096	0.130618	0.2999	0.596166	0.00676591	0	0.190281	0	0	0	0.54	0.0237527	1.07497
TCGA.D8.A1J8	0.0100062	0	0.0104788	0.0928368	0	0.157519	0.00780751	0.342455	0.163061	0.0140681	0	0	0.0475269	0.503304	0.0151435	0.0904112	0.186287	0.15779	0.449633	0.893362	0	0.00830847	0.0325247	0	0.00623039	0	0	0.344606	0.95003
TCGA.AR.A0TX	0.0556181	0	0	0.107657	0	0.137673	0.0260463	0.318769	0.105888	0.0491619	0	0.0213783	0	0.503422	0	0.0423614	0.0843736	0.282894	0.409629	0.813689	0	0.0307464	0.0562023	0	0	0	0.02	0.260681	0.978475
TCGA.A7.A26I	0	0	0.0004	0	0	0.359212	0	0.47611	0.0571347	0.0597637	0	0.00851744	0.0187824	0.50381	0.0175169	0.371867	0.0003	0.039933	0.429617	0.852736	0	0	0.0665759	0	0	0	0.07	0.134085	1.0611
TCGA.E9.A1ND	0.076338	0	0.00917452	0.0416644	0	0.124464	0.0482549	0.308671	0.103572	0.0323799	0	0.0680101	0	0.503858	0.00634719	0.0576047	0.239641	0.150869	0.454462	0.901964	0	0	0.0416807	0	0	0	0	0.415355	0.914662
TCGA.OL.A5RV	0.208909	0	0	0.0848291	0	0.0786674	0	0.1992	0.120533	0	0	0.0118881	0	0.504827	0	0.00826748	0.0340808	0.248297	0.290646	0.575733	0	0	0.204528	0	0	0	0.42	0.0463483	1.06306
TCGA.BH.A0E0	0.0136986	0	0	0	0	0.248311	0	0.469569	0.195821	0.0254367	0	0	0.021863	0.50513	0.0334606	0.0515446	0	0.120166	0.205171	0.406174	0.0868763	0.0904657	0.106654	0	0.00570247	0	0.22	0.0814526	1.04865
TCGA.E9.A243	0.0824473	0	0.00798259	0.122108	0	0.166897	0.0347137	0.29264	0.0570308	0.0339978	0	0	0	0.505178	0	0.0315276	0.145609	0.247474	0.42461	0.840516	0	0	0.0519848	0	0	0.0182275	0.07	0.139732	1.03508
TCGA.EW.A1J1	0.083816	0	0.00979197	0.0454284	0	0.194666	0	0.346528	0.111105	0.0407565	0	0	0.0196767	0.505241	0	0.121937	0.0890205	0.241536	0.452493	0.895597	0.0003	0	0.041942	0	0	0	0.05	0.159055	1.0234
TCGA.E2.A1IU	0.128055	0.0005	0.0250781	0.0778354	0	0.154553	0	0.273796	0.108001	0.0112426	0	0	0	0.505265	0.0161677	0	0.0645939	0.332789	0.41355	0.818482	0	0	0.0812237	0	0	0	0.44	0.0421981	1.0635
TCGA.AR.A5QN	0.111639	0	0	0.0627224	0	0.265989	0	0.306152	0.0341325	0.00603061	0	0.0248167	0	0.505331	0.00424232	0	0.101839	0.305416	0.411498	0.814313	0	0	0.0831715	0	0	0	0.4	0.0470324	1.06856
TCGA.D8.A27H	0.00305877	0.00515016	0	0	0	0.361376	0	0.456516	0.0319827	0.0631575	0	0	0.0406339	0.505359	0.0543788	0.30362	0.0327377	0.0556104	0.446347	0.883228	0	0	0.0482936	0	0	0	0.22	0.0809898	1.07335
TCGA.E2.A1AZ	0.101971	0	0	0	0	0.177175	0	0.35546	0.171021	0.00726389	0.0276349	0.0158323	0.00453099	0.50543	0.0150009	0.0876386	0.134311	0.131137	0.368088	0.728266	0	0.042098	0.0843844	0	0	0	0.03	0.190243	1.01109
TCGA.S3.AA10	0.0228555	0.0272483	0	0.0879675	0	0.0894572	0.0182352	0.350561	0.196769	0.0460992	0	0	0.0175528	0.506185	0.00320539	0.171172	0.201605	0.098861	0.474844	0.938083	0	0	0.0189714	0	0	0	0	0.486015	0.873509
TCGA.W8.A86G	0.236151	0	0.00802958	0.0592831	0	0.058558	0	0.164862	0.0851235	0.0211803	0	0.00437721	0.0345267	0.50723	0.0058314	0	0	0.351765	0.357596	0.704999	0	0.0154798	0.119694	0	0	0	0.78	-0.0065	1.08599
TCGA.B6.A0WS	0.123039	0	0.00801689	0.065782	0	0.139683	0	0.295509	0.0825411	0.0732856	0	0.0154613	0	0.507809	0.00198873	0.219954	0.0889107	0.12658	0.437433	0.861414	0	0.00698785	0.0477701	0	0	0	0.05	0.159786	1.02447
TCGA.E2.A1LS	0.133148	0	0	0.0976142	0	0.111746	0	0.237906	0.114824	0.0113357	0	0.0391739	0	0.507842	0.012832	0	0.0799499	0.338168	0.43095	0.848591	0	0.0612082	0	0	0	0	0.59	0.0155836	1.08472
TCGA.B6.A0IO	0.103992	0	0.00713859	0.0916435	0	0.1349	0.00363373	0.296081	0.103275	0.054272	0	0.00905289	0	0.507909	0.00768759	0.148046	0.080901	0.217595	0.454229	0.894313	0	0.00178313	0.0360791	0	0	0	0.38	0.0514658	1.06695
TCGA.A7.A4SC	0.0925716	0	0	0.107159	0	0.203361	0	0.275332	0.0653407	0.00662993	0	0.0330027	0	0.508065	0.0195847	0	0.0608572	0.30527	0.385712	0.759179	0	0	0.106223	0	0	0	0.74	-0.0039	1.08346
TCGA.A8.A06Y	0.0148261	0	0	0	0	0.23509	0	0.466233	0.116474	0.114669	0.00189909	0.0251084	0	0.508066	0	0.138566	0.00631632	0.119153	0.264036	0.519687	0	0.0816487	0.146249	0	0	0	0.79	-0.0085	1.08889
TCGA.AR.A24H	0.128683	0	0.0149673	0.0869589	0	0.112678	0.00427491	0.272584	0.113513	0.0421182	0	0.00488349	0	0.508076	0.0003	0.150143	0.0540855	0.254014	0.458542	0.902507	0	0	0.0334078	0	0	0	0.06	0.145553	1.02788
TCGA.B6.A0RE	0	0.0104589	0	0.0392952	0	0.251033	0	0.458461	0.206928	0.0005	0	0	0	0.508215	0.0258163	0.384084	0	0	0.4099	0.806549	0	0.0317974	0.048149	0	0.00197062	0	0.15	0.101742	1.07783
TCGA.AO.A0J5	0	0	0.00118987	0	0	0.352949	0	0.427056	0.0728694	0.00123827	0	0.0795171	0.0006	0.508363	0.064213	0.189854	0	0.148136	0.402203	0.791172	0	0	0.089448	0	0	0	0.48	0.0321659	1.08172
TCGA.A1.A0SB	0.00462831	0	0	0	0	0.302797	0	0.4642	0.161403	0	0	0	0.0399714	0.5088	0.0363976	0	0	0.260133	0.29653	0.582804	0	0.109429	0.0810441	0	0.00419731	0	0.97	-0.0403	1.10298
TCGA.A2.A0ET	0.104141	0	0.00594398	0.0957744	0	0.206756	0	0.278742	0.0474866	0.0245002	0	0.0247903	0	0.509392	0.0490879	0	0.0335909	0.345667	0.428346	0.840896	0.0424911	0.0145646	0	0.0005	0.00469873	0	0.73	-0.003	1.08798
TCGA.D8.A1JN	0.0652058	0	0.00569176	0.0784949	0	0.18163	0	0.340121	0.119069	0.0394226	0.00708702	0	0.0139242	0.510525	0.0458034	0	0.0511562	0.268987	0.365946	0.716804	0	0	0.123529	0	0	0	0.73	-0.0029	1.08035
TCGA.E2.A15I	0.113985	0	0	0.0748427	0	0.148921	0	0.265817	0.111487	0.00540843	0.0563769	0	0	0.511022	0	0.116607	0.0744112	0.216538	0.407556	0.797531	0	0.00363115	0.0777914	0	0	0	0.44	0.0420147	1.06715
TCGA.AC.A5XS	0.087984	0	0.0138597	0.0836555	0	0.215347	0	0.326369	0.096502	0.0145199	0	0	0	0.511868	0.00351064	0	0.101208	0.338466	0.443184	0.865817	0	0	0.021857	0	0	0.0230901	0.02	0.209741	1.00378
TCGA.A2.A0SY	0.183922	0	0	0.0270512	0	0.198276	0	0.289617	0.0913412	0	0	0.0113832	0	0.511973	0.0227179	0.0377545	0.0849892	0.2474	0.392862	0.767348	0.0009	0	0.0942654	0	0	0	0.03	0.179005	1.00961
TCGA.S3.AA14	0.101684	0	0.00545114	0.0822405	0	0.127128	0	0.259215	0.132087	0	0	0.0637427	0	0.512333	0.0334547	0.00349212	0.0417531	0.26421	0.34291	0.669311	0	0	0.144757	0	0	0	0.64	0.00962344	1.07272
TCGA.C8.A137	0.0553063	0	0.0103459	0	0	0.292326	0	0.411824	0.0683101	0.0511873	0	0.00830602	0.0268648	0.512647	0.0253567	0.30064	0.0359305	0.0676362	0.429564	0.837934	0	0	0.0498825	0	0.0079071	0	0.64	0.0096208	1.09692
TCGA.AC.A23H	0.00135035	0.00784136	0	0	0	0.315112	0	0.423519	0.0411271	0.0672799	0	0.0572596	0.0227933	0.512764	0	0.347769	0.00581771	0.067259	0.420846	0.82074	0	0	0.0663908	0	0	0	0.08	0.127121	1.05924
TCGA.A2.A0CV	0.127455	0	0	0.0883961	0	0.168696	0	0.279481	0.101369	0.00941662	0.0188305	0	0	0.514163	0.0208161	0	0.077706	0.328644	0.427166	0.830798	0.0209699	0.00762679	0.0300745	0	0	0	0.19	0.0883678	1.05121
TCGA.A8.A09N	0.0943572	0	0.00199321	0.131983	0	0.16665	0	0.276084	0.0612073	0.0482264	0	0.00125592	0.00858539	0.514259	0.00905574	0	0.0933765	0.286449	0.388881	0.756197	0	0	0.0968603	0	0	0	0.81	-0.0092	1.08879
TCGA.BH.A0BG	0.0613663	0.00448738	0	0.0170579	0	0.186854	0	0.37938	0.144528	0.0479985	0	0.0102095	0.0417961	0.514297	0.0139213	0.108144	0.163577	0.0704108	0.356054	0.692311	0	0.010765	0.118884	0	0	0	0.02	0.282748	0.974497
TCGA.E2.A15S	0.00262282	0	0.0002	0.120237	0	0.180688	0	0.234985	0.0238846	0.0304117	0	0.156974	0	0.515018	0.0165856	0.263238	0.0376032	0.115696	0.433122	0.840984	0.0112612	0	0.0400406	0	0.0006	0	0.95	-0.0282	1.12572
TCGA.A1.A0SQ	0.00431441	0	0.012313	0.0381221	0	0.312538	0	0.460278	0.146323	0.00141659	0	0	0	0.515027	0.0636961	0.0746571	0	0.18453	0.322883	0.626925	0.00152406	0	0.160565	0	0	0	0.61	0.013495	1.08339
TCGA.EW.A1IW	0.139375	0	0	0.03518	0	0.238154	0	0.328231	0.0676478	0.0224294	0	0.0125416	0	0.515328	0	0.00835441	0.0819981	0.280714	0.371066	0.720058	0.0344059	0.00662495	0.0725753	0	0	0	0.13	0.106889	1.03948
TCGA.E9.A1RH	0	0	0.00188316	0	0	0.434979	0	0.478233	0.0409527	0.0023016	0	0.0336911	0.00160672	0.515414	0.0259048	0.247142	0.104904	0.0385053	0.416456	0.808003	0.0188668	0	0.0480263	0	0.00123665	0	0.47	0.0354197	1.0939
TCGA.BH.A0AW	0.0386888	0	0.00286772	0.0488832	0	0.248315	0.00380436	0.407899	0.0765054	0.0792743	0	0	0.0171525	0.515491	0.0166166	0.141234	0.104677	0.137607	0.400134	0.776219	0.00240632	0	0.0819681	0	0	0	0	0.373414	0.928981
TCGA.A2.A4S2	0.111824	0	0.00394532	0.0979656	0	0.159646	0.00592596	0.271154	0.0764954	0.0290863	0	0.0309704	0	0.515859	0.00698536	0.225117	0.0485774	0.160992	0.441672	0.856187	0	0.00763696	0.0348315	0	0	0	0.05	0.159856	1.02533
TCGA.E2.A1IJ	0.0872851	0	0.00163202	0.0564166	0	0.243001	0	0.344485	0.0784414	0.0230422	0	0.0261536	0	0.515972	0.0260689	0	0.0786628	0.247903	0.352635	0.683438	0.00932835	0.00237305	0.119692	0	0	0	0.05	0.151214	1.02086
TCGA.AN.A0XP	0.0352246	0	0.00519394	0	0	0.279306	0	0.393322	0.0305582	0.0834577	0	0.0823759	0	0.516117	0.0198116	0.23639	0.00206511	0.0546304	0.312897	0.606253	0	0.0273353	0.141458	0	0.00219325	0	0.72	-0.0006	1.09082
TCGA.A2.A1G0	0.116021	0	0.0508369	0.0793033	0	0.238277	0	0.270089	0.0318119	0	0	0	0	0.516251	0.0113808	0	0.0516233	0.262977	0.325981	0.63144	0.0809952	0	0.0767728	0	0	0	0.31	0.0670803	1.04854
TCGA.A2.A1G4	0.133566	0	0.00409609	0.0628308	0	0.106172	0	0.239687	0.133515	0	0	0.0762779	0	0.516458	0.033233	0.0456986	0.0423461	0.310285	0.431563	0.835621	0	0	0.0519789	0	0	0	0.61	0.0138036	1.07517
TCGA.E9.A1R5	0	0.00767531	0	0	0	0.290751	0	0.444266	0.0567881	0.0967266	0	0.0652585	0	0.5172	0.0174018	0.329727	0.00996076	0.0598349	0.416925	0.806118	0	0.00267329	0.0632021	0	0	0	0.32	0.0611355	1.08436
TCGA.E9.A1QZ	0.0533801	0.0639627	0	0.0389579	0	0.25512	0	0.327487	0.0618421	0.010525	0	0.0334194	0	0.517207	0.0105489	0.0425261	0.153314	0.134549	0.340937	0.65919	0.00866344	0	0.133192	0	0	0	0.01	0.294414	0.96567
TCGA.AR.A1AX	0.130821	0	0	0.0733396	0	0.0910529	0.00615942	0.236856	0.0940303	0.0456135	0	0.0764144	0	0.517431	0.0354986	0.0261157	0.144447	0.0719741	0.278036	0.537339	0	0	0.204534	0	0	0	0	0.342454	0.94398
TCGA.AN.A0AM	0.0544064	0	0.00507264	0.0165611	0	0.196671	0	0.389917	0.128496	0.0647495	0	0.0414335	0.0120094	0.5194	0.0129286	0.0902067	0.164753	0.211198	0.479086	0.922384	0	0	0.00151418	0	0	0	0.04	0.17591	1.02804
TCGA.GM.A2DD	0.0336702	0	0	0	0	0.277865	0	0.445994	0.10834	0.0597881	0	0.0270136	0.0128628	0.51954	0.0252661	0.0918234	0.126041	0.17753	0.42066	0.809677	0	0.026149	0.0336508	0	0	0	0.02	0.225924	0.99916
TCGA.E2.A15F	0.0868767	0	0	0	0	0.248757	0	0.406681	0.102868	0.0550562	0	0.0264448	0	0.520002	0	0.201694	0	0.157843	0.359537	0.691415	0	0.0649396	0.0555209	0	0	0	0.17	0.0899857	1.05266
TCGA.E9.A1R7	0.0617964	0	0.0145618	0	0	0.349853	0	0.377185	0.0273329	0	0.0199438	0	0.0466676	0.520155	0	0.0506266	0.0467536	0.260951	0.358331	0.688893	0	0	0.121514	0	0	0	0.97	-0.034	1.09702
TCGA.BH.A1FD	0.0760013	0	0.0156773	0	0	0.242027	0	0.429255	0.10247	0.0847578	0	0	0	0.520933	0.00961432	0.216158	0.024755	0.163661	0.414188	0.795089	0	0.0143746	0.0491046	0	0.00139926	0	0.3	0.0683332	1.06336
TCGA.EW.A1PH	0.144029	0	0.0144424	0.0678231	0	0.112428	0.0217925	0.286437	0.148188	0.00402862	0	0.00861235	0	0.521344	0.00105212	0.153976	0.0600582	0.174167	0.389254	0.746634	0	0.0886625	0	0	0	0.0007	0.25	0.0731138	1.05838
TCGA.GM.A5PV	0.0638776	0	0.00383094	0.0980263	0	0.211883	0	0.33877	0.10673	0.0201566	0	0	0.0169298	0.521435	0	0.0880464	0.0730884	0.26577	0.426904	0.818711	0.0132201	0.00530955	0.0331312	0	0	0	0.21	0.0844853	1.056
TCGA.BH.A0HB	0.0589416	0	0.00963882	0.0133651	0	0.265386	0	0.421666	0.0655879	0.0906916	0	0.00267039	0.0153381	0.52162	0	0.160413	0.0708994	0.202392	0.433705	0.831457	0.00570501	0	0.0389707	0	0	0	0.02	0.27459	0.974616
TCGA.AO.A0J4	0.101995	0	0	0.0031855	0	0.177099	0	0.355352	0.148634	0.0296189	0	0.0615501	0	0.522082	0	0.187664	0.191562	0.0763311	0.455558	0.872578	0	0	0.0223602	0	0	0	0.01	0.31635	0.964332
TCGA.BH.A1FB	0.0824178	0	0	0	0	0.247641	0.00457742	0.363274	0.101288	0.00976747	0	0.0768291	0	0.522521	0.0291459	0.0663682	0.107644	0.107135	0.310293	0.593839	0.0110617	0	0.156124	0	0	0	0.02	0.222373	0.992853
TCGA.A2.A04X	0.0768882	0	0.0169016	0.115168	0	0.117095	0	0.289978	0.100347	0.0725351	0	0.0236708	0	0.522606	0.00354228	0.064485	0.0907631	0.222967	0.381757	0.730488	0	0.0438284	0.0518086	0	0	0	0.02	0.254353	0.980573
TCGA.B6.A0IN	0.137304	0.00632819	0	0.0191327	0	0.180474	0	0.323468	0.0833386	0.0596555	0	0.0368485	0	0.523082	0.0208878	0.145633	0.057382	0.170971	0.394874	0.754899	0.0396989	0	0.0423455	0	0	0	0.05	0.156454	1.01868
TCGA.A2.A0EY	0.0574748	0	0.00359268	0.0481816	0	0.238393	0	0.371049	0.132357	0.0003	0	0.0397949	0.00307077	0.523164	0.0291754	0	0.0894214	0.250245	0.368841	0.70502	0.0152084	0	0.0927866	0	0	0	0.29	0.0688906	1.05598
TCGA.LQ.A4E4	0.00184766	0.0009	0	0	0	0.341469	0	0.445946	0.0240763	0.0804013	0	0.075201	0	0.523895	0.0510205	0.058827	0.00833016	0.144075	0.262253	0.500583	0	0	0.213856	0	0	0	0.84	-0.0124	1.09481
TCGA.PL.A8LV	0.105926	0.0169793	0	0.0716455	0	0.0663808	0	0.32415	0.206468	0.0513005	0	0.00187664	0.00393891	0.524516	0.0210669	0.221718	0.139296	0.0623355	0.444416	0.847288	0	0	0.0310685	0	0	0	0.02	0.260942	0.985438
TCGA.AR.A1AI	0.0658173	0	0.0051241	0.0948885	0	0.185412	0.0276471	0.319536	0.106477	0	0	0.0385079	0.0007	0.524574	0.0293524	0.105579	0.109268	0.160577	0.404776	0.771629	0.00216054	0.028491	0.039948	0	0	0	0.02	0.254231	0.982373
TCGA.MS.A51U	0.138373	0	0.00508832	0.132166	0	0.100711	0	0.247176	0.13859	0.00787399	0.00184778	0	0	0.524651	0.0157435	0.0304511	0.144763	0.232832	0.423789	0.807755	0	0	0.0515596	0	0	0	0.22	0.0781365	1.06144
TCGA.3C.AALK	0.0385526	0	0.0242286	0.0833784	0	0.229107	0	0.359823	0.0793576	0.0513593	0	0.00966277	0.00905345	0.524699	0.0157219	0	0.0867063	0.253147	0.355575	0.677674	0	0.0123062	0.10742	0	0	0	0.26	0.0724536	1.05481
TCGA.B6.A0I2	0.0461333	0	0	0.155871	0	0.0600673	0	0.230502	0.101344	0.0690909	0	0.054494	0.0385425	0.525543	0.00922712	0.14853	0.221186	0.0342654	0.413209	0.786251	0.0003	0	0.0609816	0	0	0	0	0.462363	0.889162
TCGA.BH.A18R	0.148295	0	0.0275047	0.0291212	0	0.200448	0.0368178	0.306843	0.0695767	0	0	0.0138401	0	0.525604	0.00734468	0	0.0736222	0.256465	0.337432	0.641989	0.0414441	0.0167247	0.0787961	0	0	0	0.38	0.0513511	1.05345
TCGA.BH.A0BF	0.0971095	0	0.00407575	0.0746484	0	0.148696	0.00890415	0.307832	0.122049	0.0281835	0	0.0412214	0.00165973	0.526547	0.0168369	0.0473399	0.0882399	0.16143	0.313847	0.596048	0	0	0.159606	0	0	0	0	0.344976	0.939782
TCGA.A8.A0A6	0.0616261	0	0	0.0821664	0	0.202196	0	0.355851	0.122925	0.0307311	0.0163036	0.010731	0	0.526678	0	0.0144633	0.121358	0.253398	0.389219	0.739006	0.00506707	0.0127115	0.0663245	0	0	0	0.02	0.291562	0.967531
TCGA.AC.A2BK	0.0246756	0	0.00268183	0.186264	0	0.134269	0	0.279463	0.145194	0	0	0	0.0336192	0.526704	0.018607	0	0.0747916	0.261388	0.354787	0.673598	0	0	0.111353	0	0.0071563	0	0.58	0.0170701	1.08335
TCGA.AR.A251	0.0796391	0	0.00593485	0.0253092	0	0.293513	0	0.401394	0.107881	0	0	0.0146502	0	0.526927	0.0240662	0.0418622	0.157789	0.231322	0.45504	0.863572	0	0.0148106	0.00289878	0.0003	0	0	0.28	0.0706637	1.07445
TCGA.D8.A1JI	0.0016294	0.00271691	0	0	0	0.292974	0	0.427156	0.134082	0.0001	0	0.0957007	0	0.527203	0.0789265	0.0348322	0.00100425	0.201273	0.316036	0.599458	0.0219176	0	0.129984	0	0.00481031	0	0.91	-0.0219	1.09298
TCGA.BH.A0RX	0.0534399	0	0	0.103961	0	0.163561	0.0115166	0.322005	0.126647	0.0202805	0	0	0.0481314	0.527537	0	0.158007	0.136736	0.1079	0.402643	0.76325	0	0.0120816	0.0577387	0	0	0	0.02	0.198683	1.01438
TCGA.BH.A0E6	0.120895	0	0.0356484	0.128387	0	0.054925	0	0.227459	0.110186	0.0623477	0	0.00896647	0.00694153	0.528297	0	0.312242	0.0631414	0.0861433	0.461527	0.873613	0	0	0.0101758	0	0	0	0.03	0.181479	1.02279
TCGA.AO.A12D	0.0277738	0	0.0173913	0.0489324	0	0.261683	0.00225736	0.418623	0.0929004	0.0617822	0	0.0158094	0	0.52853	0.00971034	0.0950534	0.0999026	0.195484	0.40015	0.757101	0	0.0175251	0.0537945	0	0	0	0.02	0.252477	0.983978
TCGA.C8.A12V	0.0358137	0	0	0.10013	0	0.143624	0.0150479	0.32495	0.111354	0.0549241	0	0.0677836	0	0.528677	0.002063	0.153143	0.161655	0.133952	0.450813	0.852719	0	0	0.02051	0	0	0	0	0.549879	0.837189
TCGA.B6.A0RL	0	0.018053	0	0	0	0.21299	0	0.474642	0.206852	0.0547999	0	0.0091232	0.0272941	0.529113	0.0314049	0.250282	0.00757784	0.134468	0.423733	0.800837	0	0	0.0436327	0	0.00352165	0	0.92	-0.0232	1.11296
TCGA.OL.A66L	0.00993297	0.00242191	0	0.246017	0	0.0383394	0	0.270377	0.14272	0.0893181	0	0	0.0006	0.529349	0.0690542	0.0625451	0.0828579	0.192262	0.406719	0.768339	0.0008	0	0.0606863	0	0.00244099	0	0.15	0.0970342	1.05219
TCGA.5L.AAT0	0.053208	0	0	0.12182	0	0.116935	0	0.320138	0.121978	0.0812253	0	0.0343048	0	0.529471	0.00453605	0.073227	0.0851366	0.243357	0.406257	0.767288	0	0	0.0642722	0	0	0	0.03	0.191318	1.00912
TCGA.OL.A66O	0.0123709	0	0.09887	0.136902	0	0.0601913	0	0.18861	0.0612091	0.0672101	0	0	0.092975	0.529728	0.0115429	0.0103623	0.00863252	0.323865	0.354403	0.669028	0	0.00968894	0.104658	0	0	0.00152215	0.95	-0.0279	1.09408
TCGA.B6.A0IK	0.103905	0	0.0243479	0.0656865	0	0.175636	0	0.323162	0.0977372	0.0497886	0	0.012628	0	0.52973	0.00620338	0.0507551	0.0677928	0.261573	0.386325	0.729286	0	0.0498533	0.0340924	0	0	0	0.12	0.111226	1.03815
TCGA.BH.A2L8	0.0607456	0	0	0.151912	0	0.105753	0	0.301423	0.141428	0.0542419	0	0	0.015792	0.529873	0.0324019	0.0707788	0.0744601	0.169916	0.347557	0.655926	0.0101182	0	0.112452	0	0	0	0.01	0.302503	0.959001
TCGA.D8.A145	0.080688	0	0.139449	0.0497918	0	0.125158	0	0.216625	0.0739292	0.0175377	0	0.0436211	0	0.530175	0.0109724	0.119954	0.0426418	0.19327	0.366838	0.691919	0	0	0.102988	0	0	0	0.34	0.0583446	1.04928
TCGA.B6.A0RV	0.0913011	0	0	0.13149	0	0.146812	0	0.286854	0.0811573	0.058884	0	0.0208907	0	0.530536	0.0167162	0.145693	0.0675448	0.212093	0.442047	0.833208	0	0	0.0274176	0	0	0	0.07	0.138705	1.03301
TCGA.BH.A42V	0.109139	0	0	0.110869	0	0.133642	0	0.298799	0.156942	0.00821536	0	0	0.0124855	0.531293	0.0206652	0.106326	0.0435038	0.216118	0.386613	0.727684	0.0003	0	0.0817935	0	0	0	0.05	0.161467	1.018
TCGA.A2.A25F	0.0278805	0.0228012	0	0.0360035	0	0.294906	0.0471185	0.402965	0.052935	0.00800611	0.0208966	0.021464	0	0.532011	0.0004	0.190983	0.115503	0.129553	0.436439	0.820357	0	0.00441062	0.0271061	0	0	0	0	0.490859	0.871072
TCGA.B6.A0I6	0.0271043	0	0.00982249	0	0	0.302598	0	0.465242	0.0710206	0.0916235	0	0.0298822	0	0.532051	0.0131754	0.30056	0.00127327	0.103641	0.41865	0.78686	0	0	0.0490098	0	0.0003	0	0.18	0.0898103	1.06872
TCGA.E9.A1R0	0.118547	0	0.00292544	0.0975073	0	0.153086	0	0.286077	0.076719	0.0562728	0	0.0277319	0	0.532789	0	0.0805877	0.0314982	0.210565	0.322651	0.605589	0	0.0164587	0.128101	0	0	0	0.12	0.113366	1.03402
TCGA.E2.A14Z	0.0263604	0	0	0.105171	0	0.204445	0.0170373	0.389219	0.122461	0.0452762	0	0.0134045	0	0.534155	0.0280878	0.0258985	0.0934843	0.230313	0.377783	0.707254	0	0.0122812	0.0757805	0	0	0	0.01	0.297083	0.963474
TCGA.A1.A0SJ	0.11988	0	0.0708222	0.0257148	0	0.251256	0	0.291236	0.0102142	0.0297659	0	0.0283443	0	0.535997	0	0.0820333	0.0805996	0.211757	0.37439	0.698493	0.0348916	0	0.053644	0	0	0.00107797	0.48	0.0320496	1.06351
TCGA.D8.A1JF	0.102068	0	0.107607	0.0249666	0	0.205136	0	0.277041	0.0516396	0.020266	0	0.0243571	0	0.536041	0	0.0812543	0.0620454	0.275272	0.418572	0.780859	0	0	0.0453874	0	0	0	0.31	0.0680344	1.05099
TCGA.BH.A0BT	0.0991712	0	0	0.0790991	0	0.13688	0	0.330572	0.131583	0.0621088	0	0	0.0286081	0.53745	0.00531995	0.092766	0.0756869	0.189143	0.362916	0.675255	0.015353	0.0155286	0.0687523	0	0	0	0.18	0.0889524	1.04723
TCGA.A2.A0YL	0.107598	0	0.00332131	0.111406	0	0.263207	0	0.315142	0.0370955	0.0148402	0	0	0	0.537468	0.00249026	0	0.108082	0.22707	0.337642	0.628209	0.025922	0	0.0989679	0	0	0	0.21	0.0855175	1.05291
TCGA.D8.A13Y	0	0.0177983	0	0.184512	0	0.136862	0	0.298339	0.156911	0.00456594	0	0	0.0370622	0.537711	0.0405208	0.332979	0.0154699	0.00580115	0.39477	0.734169	0	0	0.0631264	0	0.00439223	0	0.95	-0.0279	1.12762
TCGA.GM.A2DC	0.0923508	0	0.00835166	0.0832335	0	0.199954	0	0.32293	0.0638565	0.0591194	0	0.0278639	0.0030579	0.537788	0.00586671	0	0.0693181	0.306587	0.381771	0.709892	0	0	0.0804405	0	0	0	0.79	-0.0083	1.08594
TCGA.BH.A0BM	0.203591	0	0	0.0705979	0	0.0913101	0	0.239607	0.129273	0.0190239	0	0	0.024154	0.53795	0.0126604	0.0923317	0.0789101	0.181937	0.365839	0.680062	0	0	0.0962116	0	0	0	0.7	0.00223881	1.07878
TCGA.A7.A0CG	0.0912382	0	0	0.0902693	0	0.253485	0	0.338076	0.0755003	0.00909039	0	0.0191693	0	0.538753	0.0205871	0.0303573	0.0748093	0.203005	0.328759	0.610222	0.00260249	0	0.129886	0	0	0	0.03	0.183835	1.00901
TCGA.D8.A27M	0.116523	0.0446625	0	0.0515101	0	0.139199	0	0.265105	0.0974411	0.0284652	0	0.0612726	0	0.539074	0.0114499	0.0131007	0.158856	0.221211	0.404617	0.750579	0	0.0136349	0.0426741	0	0	0	0.01	0.322011	0.954712
TCGA.AC.A4ZE	0.0772095	0	0	0.0888208	0	0.222755	0	0.359722	0.136968	0	0.0138248	0	0	0.539578	0.00615373	0	0.0419919	0.286973	0.335119	0.621077	0	0	0.125303	0	0	0	0.5	0.0298079	1.07296
TCGA.AO.A03V	0.128212	0	0.00648442	0.0603759	0	0.224014	0	0.322308	0.0552924	0.043002	0	0.022478	0	0.539858	0	0.0598576	0.107817	0.255571	0.423245	0.783994	0	0	0.036897	0	0	0	0.57	0.0188298	1.08119
TCGA.AO.A0JJ	0.0801167	0	0.0458228	0.0818415	0	0.224386	0	0.331199	0.0742142	0.0325985	0	0.00115945	0	0.540139	0.0292043	0	0.0581872	0.29595	0.383342	0.709709	0.00279769	0.0011066	0.0726144	0	0	0	0.15	0.102723	1.03911
TCGA.D8.A1XL	0.0427961	0	0.0004	0.0674625	0	0.163853	0	0.378975	0.166097	0.0490259	0	0.0444114	0.00736633	0.541412	0.0414125	0.0258909	0.130213	0.186783	0.384298	0.709808	0.00162245	0	0.0667802	0	0.00593132	0	0.02	0.281716	0.971679
TCGA.AQ.A1H3	0.131883	0	0	0.0368706	0	0.270525	0.00204951	0.35394	0.0682404	0.0131255	0	0.0189969	0	0.541691	0.00216998	0.0228542	0.085666	0.175031	0.285721	0.527463	0.085747	0.0211269	0.065714	0	0	0	0.31	0.0667607	1.05356
TCGA.E2.A15M	0.0913627	0	0	0.0370425	0	0.309543	0.00226139	0.396206	0.0828659	0.00153621	0.0179527	0	0	0.542564	0.00856523	0.0155323	0.0632372	0.314841	0.402176	0.741251	0.00958202	0.0111006	0.034577	0	0	0	0.02	0.275891	0.973448
TCGA.AO.A0JE	0.0743693	0	0.00711444	0.0849904	0	0.15566	0.0106406	0.358911	0.120505	0.0721046	0	0.017349	0	0.542734	0.00634394	0.00196373	0.0912733	0.261674	0.361255	0.665622	0.00223422	0.0259306	0.0657673	0	0	0.0020787	0.02	0.228368	0.991707
TCGA.S3.AA17	0.0588126	0.0100418	0	0.0994121	0	0.130122	0.0233669	0.298849	0.0902608	0.0550998	0	0.0766402	0	0.543756	0.00194171	0.198802	0.113213	0.132192	0.446148	0.820493	0	0.00126594	0.00883005	0	0	0	0	0.397989	0.918668
TCGA.AR.A0U2	0.103161	0	0.0140655	0.0581558	0	0.268921	0	0.340123	0.0695376	0.00166449	0	0.0224138	0.00618329	0.544103	0	0.174603	0.0691067	0.175952	0.419661	0.77129	0	0	0.0362362	0	0	0	0.09	0.122701	1.03996
TCGA.BH.A0HK	0.12901	0	0.0441584	0.029763	0	0.25035	0	0.313835	0.0319699	0.0315147	0	0.0275366	0	0.544303	0.0238241	0	0.0536499	0.298935	0.376409	0.691544	0.0538925	0.00544139	0.0187292	0	0	0.00122488	0.47	0.034176	1.06528
TCGA.A2.A04P	0.0962585	0.0458133	0.0195351	0.0591975	0	0.118293	0	0.323696	0.178465	0.0269387	0	0	0	0.544501	0.00430975	0	0.147345	0.192482	0.344137	0.632022	0	0.0839265	0.0274364	0	0	0	0.02	0.221768	1.00338
TCGA.A1.A0SE	0.0922533	0	0.0126966	0.119709	0	0.225905	0	0.295865	0.0122577	0.057702	0	0.0241754	0	0.544699	0.0135487	0	0.0610175	0.210199	0.284765	0.522794	0.0183405	0	0.152196	0	0	0	0.47	0.0337382	1.06688
TCGA.AR.A1AQ	0.0437469	0	0.038121	0.0442805	0	0.189805	0.0333244	0.386445	0.132894	0.0304212	0	0.0321651	0	0.544758	0.00361895	0.176095	0.0864491	0.150048	0.416211	0.764029	0.00763417	0.00269274	0.0287036	0	0	0	0.01	0.304573	0.959651
TCGA.A2.A1FW	0.116616	0	0.034679	0.048009	0	0.307425	0	0.339771	0.0323463	0	0	0	0.00719301	0.546268	0.00383535	0.00787383	0.0645952	0.298869	0.375174	0.686794	0	0.0004	0.0781189	0	0	0	0.93	-0.0256	1.09143
TCGA.BH.A18H	0.138484	0	0.00677466	0.0144468	0	0.151469	0.0396486	0.306711	0.0655599	0.0500337	0	0.0798552	0	0.546272	0	0.262648	0.108498	0.0616202	0.432767	0.792219	0.0007	0	0.0202563	0	0	0	0	0.348109	0.942419
TCGA.E9.A1N8	0.00225529	0	0	0	0	0.290803	0	0.489091	0.198288	0	0	0	0.0558088	0.547155	0	0.357421	0.0584147	0	0.415836	0.759996	0	0	0.037009	0	0	0	0.22	0.0810808	1.08658
TCGA.E2.A15C	0.134399	0	0.0515408	0.0495291	0	0.165064	0	0.309406	0.144342	0	0	0	0.00245957	0.547335	0	0.0822875	0.0839185	0.211446	0.377652	0.689984	0	0	0.0750134	0	0	0	0.47	0.0339391	1.06477
TCGA.B6.A40C	0.0766987	0	0	0.0971961	0	0.173296	0	0.320746	0.0804037	0.0670459	0	0.052782	0	0.547423	0.070629	0	0.0538552	0.319825	0.444309	0.811638	0	0	0.0082681	0	0	0	0.29	0.0690707	1.0611
TCGA.E9.A226	0.00160518	0	0.0004	0	0	0.383523	0	0.482275	0.0519905	0.0467621	0	0.0640366	0	0.548317	0.0152824	0.19311	0	0.203077	0.41147	0.750423	0	0.0301305	0.010064	0	0	0	0.48	0.033161	1.09211
TCGA.BH.A0E9	0.127023	0	0	0.126578	0	0.262577	0	0.278423	0.0158464	0	0	0.0163293	0	0.548353	0.0151561	0	0.0339551	0.247209	0.29632	0.540382	0.0366459	0.0162331	0.102448	0	0	0	0.44	0.039404	1.06561
TCGA.A8.A09Z	0.00406919	0	0.00342787	0.0276442	0	0.272728	0.00434438	0.438799	0.0976724	0.0640544	0	0.0689533	0.0068239	0.549718	0.0115568	0.0566594	0.108734	0.153858	0.330808	0.601778	0.0009	0	0.10917	0	0.00945188	0	0.06	0.140891	1.03328
TCGA.B6.A0IP	0.0341247	0.162364	0	0.139113	0	0.00262728	0	0.180465	0.113778	0.06406	0	0.0293289	0.00462735	0.550024	0.0306213	0.160946	0.0731065	0.0219012	0.286575	0.521023	0.00737942	0	0.156022	0	0	0	0.48	0.0331145	1.06561
TCGA.D8.A140	0.0314946	0	0.119722	0.0622243	0	0.169777	0	0.321273	0.0898333	0.0616624	0	0.0160948	0	0.550809	0.001	0.0432179	0.0595535	0.273016	0.376788	0.684063	0	0.0127219	0.059725	0	0	0	0.3	0.0682192	1.05027
TCGA.A2.A04Q	0.0533327	0	0	0.108509	0	0.12122	0	0.317534	0.131884	0.0644304	0	0.046669	0.0261012	0.552146	0.0262668	0.171909	0.132049	0.0733749	0.4036	0.730965	0.0113231	0	0.0329311	0	0	0	0	0.426195	0.904523
TCGA.BH.A0B9	0.0360979	0.00501265	0	0.129014	0	0.147596	0.0158593	0.367316	0.134051	0.0698095	0	0.0147838	0	0.552224	0.00912995	0.122686	0.179154	0.0859092	0.396879	0.718691	0.0236815	0	0.0272155	0	0	0	0	0.376623	0.932312
TCGA.D8.A141	0.0659822	0	0	0.0753361	0	0.208439	0	0.391041	0.121394	0.0612082	0	0.0199172	0	0.552276	0.00543586	0.133459	0.101942	0.171754	0.41259	0.747072	0	0	0.0351334	0	0	0	0.01	0.296517	0.965613
TCGA.A2.A0EQ	0.0726253	0	0	0.121714	0	0.1817	0.0270628	0.330878	0.0693212	0.0527943	0	0.0274159	0	0.552633	0	0.176803	0.123891	0.120731	0.421426	0.762577	0	0	0.0259409	0	0	0	0	0.384988	0.925011
TCGA.A8.A0A2	0.0808857	0	0.0465554	0.0819146	0	0.215705	0	0.325673	0.0502602	0.0597083	0	0.0177235	0	0.552753	0.0486771	0	0.0536942	0.269077	0.371449	0.671998	0	0	0.0757986	0	0	0	0.32	0.061915	1.05283
TCGA.AR.A1AH	0.0236446	0	0	0.0479075	0	0.30755	0	0.453788	0.135072	0.0111651	0	0	0.0275624	0.552902	0.0530309	0.326668	0.0136199	0	0.393318	0.71137	0	0	0	0.0419743	0.011805	0	0.26	0.0722668	1.08477
TCGA.A2.A4RY	0.197432	0	0	0.0781084	0	0.0833023	0	0.269165	0.185862	0	0	0.00842107	0	0.553126	0.0246823	0.0194873	0.0456292	0.231973	0.321772	0.581733	0.0168551	0.0128154	0.0954309	0	0	0	0.15	0.104818	1.03686
TCGA.BH.AB28	0.195841	0	0	0.0614012	0	0.130516	0	0.277274	0.102857	0.043902	0	0.0193944	0	0.553911	0.0227784	0	0.0671804	0.31684	0.406799	0.734413	0	0.0126852	0.0266049	0	0	0	0.05	0.154321	1.02308
TCGA.C8.A26Z	0.00481656	0.00620404	0	0	0	0.321113	0	0.427582	0.0712838	0.0351845	0	0.11577	0	0.554372	0.0528861	0.120327	0.0205035	0.0548613	0.248578	0.448396	0.0003	0	0.1967	0	0	0	0.97	-0.0368	1.10644
TCGA.BH.A18V	0.0969809	0	0	0.162398	0	0.0544298	0	0.273199	0.127664	0.0911054	0	0.0003	0.0215179	0.554396	0.0154058	0.0774329	0.149314	0.159909	0.402062	0.725224	0	0.00999751	0.0334974	0	0	0	0.01	0.317036	0.958551
TCGA.D8.A73U	0.0639734	0	0	0.169797	0	0.155227	0.00596368	0.286342	0.0499446	0.0752065	0	0.0272705	0.0075186	0.554902	0.0286726	0.150961	0.08213	0.113682	0.375446	0.676599	0	0	0.0696521	0	0	0	0.01	0.330195	0.948982
TCGA.C8.A3M7	0.100922	0	0.0962568	0.0735732	0	0.197147	0	0.278991	0.0818442	0	0	0	0.00523489	0.554978	0.00290648	0	0.0576085	0.213818	0.274333	0.494313	0	0.0108679	0.15982	0	0	0	0.44	0.0446261	1.05612
TCGA.E2.A15K	0.0106254	0	0.0007	0	0.0234257	0.342945	0	0.46606	0.0766969	0.022993	0	0.0780257	0	0.555412	0.0629861	0	0	0.171945	0.234931	0.422985	0.0167152	0.00485381	0.188062	0	0	0	0.67	0.00444786	1.08756
TCGA.B6.A1KN	0.143283	0	0.00662775	0.0931505	0	0.17652	0	0.285725	0.0920968	0.017108	0	0.0272023	0	0.555988	0.00309244	0.00345262	0.106092	0.203471	0.316108	0.568551	0	0.0751382	0.0510294	0	0	0.00173645	0.05	0.165142	1.02144
TCGA.A8.A08X	0.0157502	0	0.187154	0.00455893	0	0.192284	0	0.300074	0.0614805	0.0463095	0	0.0497175	0	0.557254	0.00705842	0.14526	0.0517949	0.194603	0.398716	0.715501	0	0.0144309	0.029599	0	0	0	0.02	0.260581	0.976527
TCGA.E2.A1L7	0.0610206	0	0.0002	0.154011	0	0.152479	0.0188177	0.328826	0.123298	0.0342317	0.0150456	0	0	0.559103	0	0.0997682	0.10555	0.198368	0.403686	0.722024	0.00820527	0.00657427	0.0223925	0	0	0	0.02	0.23799	0.993337
TCGA.EW.A3U0	0.0998326	0	0	0.178784	0	0.0546304	0.0192985	0.238935	0.141451	0.0235552	0	0.0425245	0	0.560076	0.0121957	0.130649	0.120242	0.163177	0.426264	0.761082	0	0	0.0136606	0	0	0	0	0.38231	0.925776
TCGA.E2.A14Q	0.101675	0	0.00582359	0.132309	0	0.241943	0.0006	0.320468	0.0676589	0.0102662	0.0001	0	0	0.560375	0.0007	0	0.11295	0.227313	0.340963	0.608454	0	0	0.0986718	0	0	0	0.52	0.0254884	1.08052
TCGA.OL.A66I	0.00226755	0.00118139	0	0.170319	0	0.198715	0.00574193	0.369997	0.0688736	0.0966668	0	0	0.0172426	0.561007	0.0039256	0.119873	0.134169	0.0987988	0.356767	0.635941	0.0334378	0	0.0487877	0	0	0	0	0.470395	0.881618
TCGA.A2.A0CK	0.0828838	0	0.0008	0.133112	0	0.272907	0	0.332274	0.035163	0.0242047	0	0.0120052	0	0.561075	0.0174069	0	0.0528846	0.325263	0.395554	0.704993	0	0	0.0433686	0	0	0	0.22	0.0798935	1.05938
TCGA.AN.A0XV	0.0923418	0	0.00185985	0.0555509	0	0.225682	0	0.389361	0.138127	0.025552	0.0117695	0.0109478	0	0.561831	0.00262729	0.0879238	0.111717	0.161603	0.363871	0.647652	0	0	0.0742984	0	0	0	0.31	0.0661972	1.06237
TCGA.C8.A132	0.0903331	0	0	0.0788356	0	0.162228	0	0.352578	0.142728	0.047622	0.0160172	0.0243507	0	0.562115	0	0.156583	0.0785588	0.161571	0.396713	0.705751	0	0.0261352	0.0150375	0	0	0	0.02	0.248963	0.986803
TCGA.D8.A4Z1	0.119256	0	0.0163175	0.0959702	0	0.143372	0	0.288827	0.142842	0.00261319	0	0.0403249	0.00193151	0.562627	0.0332535	0	0.0471988	0.199199	0.279651	0.497045	0	0	0.157722	0	0	0	0.27	0.0719341	1.04938
TCGA.A8.A06Z	0.00290493	0	0	0	0	0.410305	0	0.486394	0.00739305	0.068696	0	0.0726848	0.001	0.562984	0.0193388	0.199251	0.011309	0.149393	0.379292	0.673717	0.0110664	0	0.0466575	0	0	0	0.32	0.0603491	1.07731
TCGA.E2.A155	0.0952926	0	0.00585861	0	0	0.266299	0	0.450955	0.154136	0.0305201	0	0.0134038	0	0.56551	0.0291825	0.094435	0.0668885	0.114616	0.305122	0.539553	0	0	0.127468	0	0.00190021	0	0.85	-0.0128	1.08556
TCGA.AR.A1AW	0.112593	0.0436733	0.0112882	0.093626	0	0.106119	0.0312952	0.270796	0.091438	0.0419441	0.00207457	0.0314852	0	0.565536	0	0.180355	0.105558	0.136031	0.421944	0.746094	0	0	0.01252	0	0	0	0	0.452173	0.89123
TCGA.A1.A0SG	0.114218	0.175804	0	0.0447647	0	0.169504	0	0.220664	0.0511603	0	0	0.0101276	0	0.565578	0.00168865	0.0134291	0.0499892	0.240808	0.305915	0.54089	0.0231596	0	0.105348	0	0	0	0.08	0.126164	1.02955
TCGA.LD.A7W6	0.098001	0	0.00486478	0.135079	0	0.143527	0	0.296499	0.104115	0.0488569	0	0.0319507	0	0.566395	0.0190053	0	0.0765633	0.196878	0.292446	0.516329	0	0	0.141159	0	0	0	0.35	0.0577314	1.05959
TCGA.AO.A12A	0.125924	0	0.00229589	0.132112	0	0.126824	0	0.27698	0.0877682	0.0623876	0	0.0291884	0	0.566501	0.00788861	0	0.0833136	0.265212	0.356414	0.629151	0.0134745	0.0321758	0.0314344	0	0	0	0.28	0.0703607	1.05834
TCGA.BH.A0DK	0.0853384	0	0.0009	0.104672	0	0.235516	0	0.355387	0.0664366	0.0534347	0	0.0202425	0	0.56654	0	0.101735	0.104175	0.175805	0.381715	0.673766	0	0	0.0517591	0	0	0	0.01	0.33373	0.947891
TCGA.A2.A25D	0.0894338	0	0	0.148531	0	0.146151	0.0339533	0.300242	0.0837578	0.0363799	0	0.0283486	0	0.566555	0.0353553	0	0.100176	0.19713	0.332661	0.587164	0	0.028649	0.0721355	0	0	0	0.01	0.294725	0.963374
TCGA.E2.A15J	0	0.0107375	0	0	0	0.242998	0	0.48382	0.217458	0.0233638	0	0.0448442	0.0272482	0.566649	0.0401488	0.255139	0	0.0376434	0.332931	0.587543	0	0.0614046	0.0359765	0	0.0030385	0	0.42	0.0463965	1.08345
TCGA.E9.A248	0.0278659	0.0523519	0.0564042	0.142224	0	0.135318	0.0159597	0.264774	0.0738985	0.0395976	0.0201312	0.00301043	0	0.566761	0	0.12007	0.0920717	0.180944	0.393086	0.693565	0	0	0.0401532	0	0	0	0.01	0.331225	0.946852
TCGA.BH.A0BZ	0.0398398	0	0.00754055	0.0977181	0	0.220278	0	0.39468	0.0920868	0.0823153	0	0.0282983	0	0.568077	0.00416362	0.0603474	0.154072	0.1716	0.390183	0.686849	0	0	0.0417399	0	0	0	0	0.341725	0.947697
TCGA.GM.A2DH	0.0678836	0	0	0.0596815	0	0.158156	0.00162281	0.385359	0.197577	0.0280025	0	0.0556525	0	0.568576	0.0297316	0.140629	0.102266	0.0655199	0.338147	0.594725	0.00423002	0.0121369	0.0672795	0	0.00963047	0	0.01	0.302063	0.961421
TCGA.AR.A2LH	0.0634325	0.0104295	0	0.103978	0	0.257256	0	0.353795	0.0653607	0.0311785	0	0.0236509	0.0133773	0.568664	0.0550625	0	0.0998245	0.202807	0.357693	0.629007	0	0.00110042	0.0725425	0	0	0	0.02	0.20411	1.0045
TCGA.E2.A1IO	0.106012	0	0	0.119108	0	0.211757	0	0.336035	0.0718825	0.052395	0	0.00808783	0	0.569242	0	0.0774755	0.0842094	0.187389	0.349074	0.613226	0	0.0153982	0.0662854	0	0	0	0.11	0.117547	1.03976
TCGA.OL.A5RY	0.143655	0.0536477	0	0.0862667	0	0.157808	0	0.271747	0.110172	0.00376694	0.00382519	0	0.0105731	0.569715	0.0076459	0.0167141	0.0750927	0.284823	0.384276	0.674506	0.0009	0.00531489	0.039792	0	0	0	0	0.4353	0.899531
TCGA.C8.A1HK	0.0838434	0	0.0613039	0.0849498	0	0.190106	0	0.32769	0.095632	0.0419518	0	0	0.0127769	0.570564	0	0.0293155	0.0640388	0.300309	0.393663	0.689954	0	0.0152451	0.0205273	0	0	0	0.65	0.00673428	1.08057
TCGA.A2.A0YE	0.035025	0	0.0163776	0	0	0.213176	0	0.490174	0.19263	0.0843676	0	0	0.0292301	0.570807	0.020223	0.217062	0.0410716	0.0345934	0.31295	0.548258	0	0	0.116243	0	0	0	0.44	0.0449865	1.07336
TCGA.EW.A1J3	0.00723407	0	0.00336828	0	0	0.322352	0	0.524978	0.188138	0.0144875	0	0	0.0352791	0.570859	0.0405022	0.0772751	0.0433576	0.163109	0.324244	0.567993	0.00406848	0.0383609	0.0456816	0.0106798	0.00610619	0	0.32	0.0618347	1.06674
TCGA.D8.A143	0.103172	0	0.0720075	0.0655821	0	0.157134	0.0146139	0.30123	0.120318	0.00916445	0	0.0297542	0	0.571746	0.00208547	0.21059	0.0566436	0.151232	0.420551	0.735556	0	0.00347531	0.00422741	0	0	0	0.15	0.0988017	1.0473
TCGA.A2.A0ST	0.0487069	0.0686395	0	0.128745	0	0.141539	0.00525688	0.31127	0.112292	0.0521826	0	0.0157318	0	0.573093	0.00903227	0.112612	0.17549	0.0568844	0.354018	0.617732	0.0354652	0.0123712	0.0250518	0	0	0	0	0.581554	0.819377
TCGA.PL.A8LY	0.0913027	0	0.0007	0.167934	0	0.0589346	0	0.244934	0.177638	0.00836111	0	0.0619994	0.00739486	0.574265	0.0272772	0	0.0161918	0.350316	0.393785	0.685721	0	0	0.0320003	0	0	0	0.37	0.0533102	1.0703
TCGA.E2.A14N	0.10752	0	0.00280914	0.00518785	0	0.258338	0.0124982	0.428748	0.157911	0	0.015278	0.0157678	0	0.57531	0.0037882	0.0763752	0.209095	0.0922908	0.381549	0.663206	0	0.0291314	0.0111016	0	0.00290817	0	0.02	0.264009	0.995777
TCGA.A2.A0T5	0.00346382	0.0144461	0	0	0	0.305387	0	0.521361	0.141015	0.0749589	0	0.0308652	0.00577664	0.575913	0.0360719	0.199985	0.0158138	0.0443742	0.296245	0.514393	0.00189419	0	0.117816	0	0.00813176	0	0.32	0.0599004	1.0701
TCGA.AR.A252	0.0352517	0	0.00140514	0.144547	0	0.274427	0.0271329	0.372982	0.0329177	0.038504	0	0.0220493	0	0.576235	0.0332534	0.0210517	0.0860626	0.206394	0.346761	0.601771	0.016918	0	0.0600859	0	0	0	0.02	0.220223	0.998777
TCGA.AN.A03Y	0.0752259	0	0	0.159141	0	0.189185	0	0.338826	0.119662	0.029979	0	0.00306004	0	0.576253	0.0192943	0.0215302	0.0792603	0.225889	0.345974	0.600385	0	0	0.0777733	0	0	0	0.35	0.0568354	1.06605
TCGA.EW.A1P4	0.00372722	0	0	0.0621997	0	0.206332	0.0358686	0.382973	0.12828	0.0124927	0	0.0600148	0.069708	0.578622	0.00974403	0.0768165	0.0880993	0.115892	0.290552	0.502145	0.0377296	0.00642701	0.0774458	0	0	0.00922305	0.02	0.205304	1.00784
TCGA.E2.A1LG	0.0008	0.0167002	0	0	0	0.295804	0	0.510438	0.171749	0.042885	0	0.0511228	0	0.579061	0.021712	0.1412	0.125233	0.00846482	0.296609	0.512225	0.0005	0.0248237	0.0888291	0	0.0101824	0	0.28	0.0702778	1.07204
TCGA.C8.A26W	0.0948453	0	0	0.113082	0	0.221266	0.0076819	0.34175	0.0861509	0.0266513	0	0.0298015	0	0.579478	0.0134709	0	0.098411	0.283004	0.394886	0.68145	0.00681698	0	0.0188192	0	0	0	0.1	0.120591	1.04316
TCGA.E9.A1N9	0.103022	0	0.0021143	0.0770144	0	0.310867	0.0122988	0.395898	0.0485548	0.0241775	0.0018001	0	0	0.579849	0.00899173	0.0449958	0.105713	0.235526	0.395227	0.681603	0.0003	0	0.024626	0	0	0	0.39	0.0485218	1.07441
TCGA.B6.A0IH	0.0542061	0	0.0512226	0.118929	0	0.213679	0	0.326099	0.0739021	0.0385173	0.00409703	0.0255217	0	0.580075	0.0151557	0	0.117821	0.177419	0.310397	0.535097	0.00325219	0	0.106276	0	0	0	0.12	0.114551	1.04043
TCGA.BH.A42U	0.0230281	0.0950359	0	0.103956	0	0.0434959	0	0.313141	0.1236	0.146044	0	0.0450268	0	0.580188	0	0.233139	0.0945037	0.0818153	0.409458	0.705734	0	0	0	0	0.010354	0	0.05	0.16946	1.02587
TCGA.E2.A108	0.062081	0	0	0.153957	0	0.183535	0	0.36469	0.132156	0.0489994	0	0.0009	0	0.581628	0.00747056	0.0419592	0.0914533	0.205612	0.346495	0.595732	0	0	0.0718349	0	0	0	0	0.350029	0.940305
TCGA.LL.A5YO	0.109594	0.00161755	0	0.0817251	0	0.158519	0	0.347533	0.0842636	0.10475	0	0.0207818	0.0211675	0.582419	0	0.151599	0.154293	0.08272	0.388612	0.667238	0.00173894	0	0.0272298	0	0	0	0.02	0.271297	0.98217
TCGA.BH.A209	0.105555	0	0	0.109354	0	0.181194	0.0434904	0.355212	0.0910345	0.0394927	0	0.0129979	0	0.583119	0.00253257	0.0772926	0.122432	0.139369	0.341626	0.585859	0	0.0242372	0.0510187	0	0	0	0	0.445632	0.894375
TCGA.A8.A0A7	0.0881597	0	0	0.154215	0	0.205168	0.0117735	0.318868	0.0422729	0.0596535	0	0.0228468	0	0.58409	0.00613308	0.117995	0.107599	0.146345	0.378072	0.647285	0	0	0.0378377	0	0	0	0	0.445533	0.894407
TCGA.AO.A129	0.0794381	0.00952743	0	0.0835467	0	0.125086	0.00829352	0.334509	0.15404	0.0470895	0	0.0774913	0	0.584513	0.00880067	0.154996	0.139374	0.107639	0.41081	0.702825	0	0.00388806	0.0008	0	0	0	0.01	0.334799	0.95086
TCGA.C8.A135	0.102521	0	0.0193375	0.111181	0	0.295705	0.00232211	0.351791	0.0361639	0.0175999	0	0	0	0.58483	0.0108493	0	0.054974	0.302836	0.368659	0.630369	0.00968647	0	0.0368242	0	0	0	0.18	0.0891485	1.05285
TCGA.AC.A2FO	0.119548	0.0106009	0	0.0979148	0	0.269967	0.0108261	0.358372	0.0373396	0.0402387	0	0	0	0.586436	0.015566	0	0.0693243	0.249579	0.334469	0.570342	0.0131806	0	0.0659145	0	0	0	0.02	0.206966	1.00098
TCGA.A2.A4RX	0.191663	0	0	0.0279819	0	0.192372	0	0.357012	0.127534	0.0371059	0	0.00989407	0	0.586551	0	0.188197	0.0581787	0.136467	0.382843	0.652702	0	0.0108205	0.0197862	0	0	0	0.02	0.232943	0.992961
TCGA.E2.A15L	0	0.00101585	0	0	0	0.457337	0	0.517138	0.0120777	0.0477227	0	0.0166402	0.0517711	0.586565	0.0689646	0.275536	0.00214951	0.00613408	0.352785	0.601442	0	0	0.0596385	0	0.00101201	0	0.58	0.018155	1.10654
TCGA.BH.A0C1	0.103279	0	0.00662745	0.0905402	0	0.295897	0	0.386832	0.0731932	0.0177421	0	0	0	0.587279	0.0003	0	0.0546377	0.271671	0.326609	0.556139	0.00506305	0.034788	0.0462178	0	0	0	0.2	0.0873658	1.05341
TCGA.AC.A3BB	0.0606312	0.00619723	0	0.173474	0	0.179361	0	0.334697	0.113488	0.0418485	0	0.0131662	0	0.588165	0.00962382	0.0536016	0.0541776	0.234237	0.35164	0.597859	0	0.0160631	0.0441311	0	0	0	0.02	0.250174	0.985633
TCGA.A2.A0EN	0.0893261	0	0	0.0934016	0	0.200668	0	0.369106	0.106506	0.0619315	0	0.0366548	0	0.588488	0.0125744	0.0204604	0.078857	0.228933	0.340825	0.579153	0.0176898	0	0.0529973	0	0	0	0.02	0.226444	0.993234
TCGA.A2.A3Y0	0.0202573	0	0	0.153248	0	0.126771	0	0.367567	0.158313	0.0824833	0	0	0.0501821	0.591255	0.00631218	0.165311	0.100776	0.119307	0.391706	0.662499	0	0.00186441	0.0151746	0	0	0	0.01	0.312285	0.963549
TCGA.AR.A0TR	0.147309	0.019162	0	0.0778508	0.0472582	0.041756	0	0.265099	0.0499631	0.126121	0	0.0824116	0	0.591832	0.0197342	0	0.0802419	0.222063	0.322039	0.544139	0.0008	0	0.0853018	0	0	0	0.98	-0.0457	1.09776
TCGA.C8.A1HF	0.0185165	0	0.00879703	0.10496	0	0.228313	0.0408016	0.442244	0.10401	0.0691195	0.0102702	0.00713555	0	0.591923	0	0.00274201	0.0960095	0.301823	0.400575	0.676734	0	0	0.00750165	0	0	0	0.02	0.262729	0.983877
TCGA.A1.A0SN	0.0860472	0	0.00459549	0.0694891	0	0.312287	0.00213504	0.414349	0.0642829	0.0356447	0	0.0177639	0	0.592245	0	0.0701989	0.0741646	0.225834	0.370198	0.625076	0	0.0105884	0.0269688	0	0	0	0.05	0.158763	1.02613
TCGA.C8.A1HJ	0.172317	0	0	0.0476841	0	0.11558	0.0458172	0.311657	0.14996	0.0003	0.0130106	0.0488028	0	0.593471	0	0.0755489	0.123482	0.139607	0.338639	0.570606	0	0.0620561	0.00583798	0	0	0	0.22	0.0825979	1.05958
TCGA.A2.A3XS	0.129634	0	0	0.0786326	0	0.141136	0	0.363029	0.132967	0.0889263	0	0.0241754	0	0.595471	0.0390619	0.0911572	0.0960559	0.133197	0.359472	0.603676	0	0.0136465	0.0314107	0	0	0	0.12	0.115894	1.04003
TCGA.AO.A03L	0.0792333	0	0.00493653	0.0790916	0	0.274345	0	0.398081	0.118099	0.00563695	0	0.0356586	0	0.597001	0.0210113	0.0043784	0.0901389	0.208914	0.324442	0.543453	0	0	0.0785564	0	0	0	0.22	0.0791894	1.05672
TCGA.C8.A1HM	0.0639958	0	0.0051446	0.147707	0	0.079693	0.0937355	0.308001	0.125921	0.00865187	0	0.0124416	0.0604183	0.597708	0.00385537	0	0.141868	0.16707	0.312793	0.523321	0	0.0020414	0.0874568	0	0	0	0	0.354737	0.939697
TCGA.B6.A0WZ	0	0.0040882	0	0	0	0.271263	0	0.467309	0.0953977	0.100648	0	0.127276	0	0.598673	0.0513527	0.244873	0	0	0.296226	0.494804	0	0.0351233	0.0608178	0	0.0091604	0	0.64	0.0100083	1.09806
TCGA.B6.A0IC	0.0002	0.0111257	0	0	0	0.392238	0	0.523464	0.0761585	0.0550676	0	0.0330306	0.0317181	0.599538	0.049522	0.190177	0	0.107405	0.347104	0.578952	0.0200751	0	0.0332442	0	0	0	0.88	-0.0194	1.11138
TCGA.WT.AB41	0.0767823	0	0	0.156309	0	0.138322	0	0.362698	0.169169	0.0552075	0	0.00394171	0.00140396	0.601135	0.00780356	0.0523266	0.0286423	0.250402	0.339175	0.564224	0	0.0396918	0.0199987	0	0	0	0	0.431563	0.901345
TCGA.E9.A1R2	0.1273	0	0	0.0891411	0	0.199874	0	0.377008	0.155248	0.0218854	0	0.00811018	0	0.601559	0.00431329	0	0.114824	0.216456	0.335593	0.557872	0	0.0254495	0.0373984	0	0	0	0.15	0.103164	1.05157
TCGA.A7.A3J1	0.118224	0	0	0.0986562	0	0.233055	0.00117972	0.342801	0.0729938	0.0355719	0	0.0425673	0	0.602248	0.0061199	0	0.0645256	0.254636	0.325281	0.540112	0	0.0303016	0.0421693	0	0	0	0.02	0.203287	1.00394
TCGA.AQ.A04J	0.280443	0	0	0.0928124	0	0.0731909	0.0273359	0.230945	0.118062	0.0123554	0	0.0001	0	0.6043	0.00579924	0.116929	0.0523398	0.162708	0.337776	0.558955	0	0.0324197	0.0254863	0	0	0	0.01	0.303255	0.960026
TCGA.C8.A1HG	0.0275766	0	0.10333	0.177518	0	0.0914135	0.0215664	0.268246	0.0757908	0.0794751	0.00847392	0	0.0196747	0.604819	0	0.0201008	0.0758824	0.261551	0.357534	0.591143	0.00202894	0	0.0356182	0	0	0	0.02	0.2521	0.981011
TCGA.EW.A1IY	0.0289785	0	0.0080047	0.00184362	0	0.39035	0	0.531947	0.141597	0	0.0038724	0.0303208	0	0.604967	0.0124692	0.0147711	0.18966	0.0776057	0.294506	0.486813	0.024689	0	0.0641393	0	0.0116993	0	0.01	0.326604	0.961045
TCGA.LL.A441	0.247464	0.043233	0	0.0796521	0.0192876	0.0294205	0	0.155629	0.0370282	0.0698928	0	0.0790468	0	0.605025	0	0.20569	0.0647593	0.10376	0.374209	0.618502	0	0	0.0207666	0	0	0	0	0.574813	0.827536
TCGA.BH.A18N	0.0007	0.00555044	0	0	0	0.434724	0	0.493162	0.00928096	0.0491574	0	0.106772	0	0.606185	0.0502345	0.135515	0.018738	0.164351	0.368839	0.60846	0.0154757	0	0.00741888	0	0	0.00210231	0.64	0.0083663	1.10033
TCGA.BH.A0BA	0.115453	0	0.0636484	0.0758451	0	0.264786	0	0.340434	0.0756488	0	0	0	0.0109311	0.606312	0.00739575	0	0.0484173	0.152672	0.208485	0.343857	0.00360651	0	0.181597	0	0	0	0.22	0.0744983	1.05067
TCGA.E9.A1N3	0	0.061439	0	0.147802	0	0.273118	0	0.397636	0.0585146	0.0660038	0	0	0	0.606877	0.0585374	0.0760028	0.0271665	0.0745955	0.236302	0.389374	0.011925	0	0.144895	0	0	0	0.97	-0.0412	1.10631
TCGA.BH.A1FE	0.00732897	0	0	0	0	0.522681	0	0.540911	0.0182299	0	0	0	0.0602026	0.608442	0.103425	0.0469927	0	0.20552	0.355937	0.584997	0	0	0.0282557	0	0.00736488	0	0.63	0.0107221	1.10184
TCGA.AN.A0FN	0.0731797	0.00808055	0	0.038765	0	0.317178	0.00418308	0.418815	0.0961125	0.0013415	0.0696544	0	0	0.608495	0	0.0411572	0.0974049	0.192057	0.330619	0.543339	0	0	0.0608859	0	0	0	0.02	0.222711	0.999143
TCGA.D8.A1JB	0.146656	0	0	0.156834	0	0.114172	0	0.281737	0.102094	0.0654705	0.0152117	0.00892768	0	0.609367	0.00267496	0.00769758	0.138545	0.179202	0.328119	0.538459	0	0	0.0625142	0	0	0	0	0.339057	0.9469
TCGA.C8.A12U	0.035582	0	0.00152652	0.226211	0	0.082758	0.0171052	0.28342	0.151297	0.0322602	0	0.0626578	0	0.609397	0.0345069	0.0810907	0.0825759	0.118566	0.316739	0.519759	0	0	0.0738632	0	0	0	0.05	0.164308	1.02598
TCGA.B6.A0X1	0.0923352	0	0.0108188	0.11988	0	0.0914616	0.0273014	0.324007	0.148606	0.0566376	0	0.036242	0.0262614	0.609544	0.0143135	0.0331493	0.0773164	0.157001	0.28178	0.462281	0	0.0839723	0.0236091	0	0	0.00109414	0.22	0.0764201	1.05811
TCGA.OL.A5DA	0.0900461	0	0.00451505	0.154691	0	0.158469	0	0.36161	0.182612	0.0205291	0	0	0	0.610862	0	0.00899266	0.0975366	0.225823	0.332352	0.544071	0	0	0.0567857	0	0	0	0.28	0.0693694	1.06551
TCGA.A8.A09G	0.0789316	0	0	0.0850793	0	0.248294	0	0.410181	0.13016	0.0317262	0	0.0195845	0.0177383	0.611514	0.0282484	0	0.100301	0.191714	0.320263	0.523721	0.0019474	0	0.0662752	0	0	0	0.13	0.105702	1.04863
TCGA.B6.A0X5	0.023518	0	0	0	0	0.37016	0	0.582203	0.145688	0.0663551	0	0.00617783	0	0.611899	0.0740633	0.1143	0.0009	0.00537767	0.194641	0.318094	0	0	0.193414	0	0	0	0.91	-0.0211	1.11053
TCGA.AO.A1KO	0.0817009	0	0.044025	0.106517	0	0.358198	0	0.358198	0	0	0	0.00383631	0.0204722	0.614749	0.0156493	0.0210188	0	0.24254	0.279208	0.454182	0	0.085317	0.0207257	0	0	0	0.39	0.0489577	1.07023
TCGA.A2.A0D3	0.116148	0	0	0.163035	0	0.189483	0	0.336048	0.142771	0.00379357	0	0	0	0.615231	0.0130281	0.0398465	0.114705	0.166925	0.334505	0.543706	0	0.0007	0.0495311	0	0	0	0.28	0.0712812	1.0666
TCGA.AN.A0XS	0.0595437	0.00646572	0.0549213	0.116016	0	0.235536	0	0.380002	0.112238	0.0322284	0	0	0	0.616949	0.00714066	0.0710632	0.0727339	0.195056	0.345993	0.560813	0	0.0003	0.0367262	0	0	0	0.07	0.129669	1.03437
TCGA.OL.A66P	0.00510782	0.0003	0.106728	0.211732	0	0.140101	0	0.234417	0.0692285	0.025088	0	0.0419439	0.0167999	0.617029	0.00548797	0.093886	0.036399	0.211739	0.347512	0.563202	0.00148242	0	0.0339369	0	0	0	0	0.365864	0.932421
TCGA.E2.A2P5	0.0688876	0	0.00494744	0.0721631	0	0.313453	0	0.462456	0.108401	0.0406015	0	0.00572441	0.0040628	0.618241	0.00364807	0	0.0683325	0.209475	0.281455	0.455251	0.00203488	0.00463821	0.0936302	0	0	0	0.37	0.0534091	1.06941
TCGA.B6.A0WX	0.173494	0	0	0.0670051	0	0.195204	0	0.376798	0.138711	0.0428825	0	0.00162291	0	0.618919	0.0102772	0.0437318	0.127056	0.173292	0.354357	0.572541	0	0	0.026724	0	0	0	0.05	0.160923	1.02727
TCGA.E2.A1BC	0.138006	0	0.0109125	0	0	0.297372	0	0.405345	0.107974	0	0	0	0.0649596	0.619223	0.0129658	0.0619452	0.059334	0.191373	0.325618	0.525849	0.0145115	0	0.0406476	0	0	0	0.76	-0.0059	1.08739
TCGA.C8.A12M	0.130385	0	0.00838595	0.115412	0	0.209982	0	0.334779	0.0738477	0.0509494	0	0.0317532	0	0.620715	0.00487135	0.0327145	0.0590311	0.144202	0.240819	0.38797	0	0	0.138466	0	0	0	0.73	-0.0028	1.08428
TCGA.LL.A7SZ	0.0197298	0	0.209317	0.110825	0	0.0596245	0	0.250594	0.147235	0.043734	0	0.0317482	0	0.622214	0.00122537	0.0893866	0.0319467	0.241476	0.364035	0.585063	0	0	0.0137509	0	0	0	0.02	0.218112	0.995937
TCGA.E2.A15E	0.228952	0.0880366	0	0.0766254	0.0774181	0.0149323	0	0.177708	0.0540185	0.0313392	0	0.051824	0	0.623146	0.02096	0	0.0437839	0.26819	0.332934	0.534279	0	0	0.0439194	0	0	0	0.28	0.0693314	1.05851
TCGA.EW.A1OV	0.138598	0	0	0.122829	0	0.223589	0.00493776	0.353399	0.0634334	0.0614392	0	0.0101773	0	0.625004	0	0.165702	0.126651	0.0819247	0.374278	0.598842	0	0	0.0007	0	0	0	0	0.442084	0.896652
TCGA.AC.A2FB	0.143984	0	0.00107595	0.102035	0	0.284478	0.0527091	0.37957	0.0423825	0	0	0	0	0.626664	0.0108295	0	0.120569	0.132116	0.263514	0.420503	0	0.0245636	0.0852576	0	0	0	0.01	0.33347	0.948274
TCGA.E2.A15A	0.120842	0.0648069	0	0.102802	0	0.171303	0	0.320644	0.0853133	0.0640283	0	0.0193464	0	0.628442	0.022579	0	0.129755	0.181713	0.334047	0.531547	0.0021045	0	0.035406	0	0	0	0	0.353694	0.938925
TCGA.GM.A3NY	0.151712	0	0.00200487	0.0995417	0	0.236923	0	0.36168	0.124757	0	0	0	0.0135141	0.628453	0.00722788	0	0.112317	0.233638	0.353182	0.561987	0	0	0.0183644	0	0	0	0.44	0.0435033	1.07896
TCGA.E2.A1II	0.00858436	0.00365586	0	0.171301	0	0.267406	0.0389944	0.43438	0.0990941	0.0288855	0	0.00917168	0.00369741	0.630791	0.0143	0.0640762	0.153969	0.104252	0.336596	0.53361	0	0.0045344	0.0280785	0	0	0	0	0.383056	0.930584
TCGA.GM.A2DI	0.084857	0	0	0.141301	0	0.342933	0.0420533	0.385687	0	0.0007	0	0.0193935	0	0.631238	0.0112939	0.0911454	0.098703	0.148677	0.349819	0.554179	0	0	0.0189309	0	0	0	0	0.360789	0.937342
TCGA.AC.A2FE	0.0379018	0	0	0.220719	0	0.123884	0	0.300286	0.0831248	0.0932768	0	0.0542578	0.0183051	0.631469	0.0614678	0.0254647	0.118341	0.126543	0.331816	0.525466	0.00406067	0	0.0326542	0	0	0	0.02	0.256079	0.990968
TCGA.AQ.A7U7	0.0806767	0.0125354	0	0.15078	0	0.213167	0.0102832	0.383168	0.127884	0.0318331	0.00387994	0.0009	0	0.63194	0.00308162	0.0369894	0.1297	0.155339	0.325111	0.514464	0	0	0.0429394	0	0	0	0.01	0.323907	0.955699
TCGA.AR.A0TS	0.248339	0.0387045	0	0.0325985	0.0658076	0.0941897	0.00324895	0.267687	0.0605134	0.0439277	0	0.0457282	0	0.633058	0.015258	0.0636775	0.125968	0.155305	0.360208	0.568998	0	0	0.00673396	0	0	0	0	0.439674	0.897382
TCGA.A7.A4SA	0.108117	0	0	0.150859	0	0.22805	0.0128127	0.359961	0.060097	0.0590014	0	0.0169202	0	0.635858	0.0215356	0	0.128423	0.157433	0.307391	0.483428	0.0100951	0	0.0466558	0	0	0	0.02	0.227722	0.999919
TCGA.BH.A0H5	0.0747534	0.0372366	0	0.177016	0	0.153743	0	0.314674	0.0671363	0.0937955	0	0.0324422	0	0.636123	0.0239465	0.110278	0.124247	0.09135	0.349821	0.549927	0	0	0.0140565	0	0	0	0	0.425821	0.904809
TCGA.S3.AA15	0.0954966	0.100512	0.156797	0.0848383	0	0.0535372	0.0489177	0.167009	0.0640538	0.0005	0	0.0319531	0	0.636605	0	0.0863441	0.0501821	0.167641	0.304168	0.477796	0	0	0.0592551	0	0	0	0.01	0.328976	0.94552
TCGA.A8.A093	0	0.00958981	0	0	0	0.360522	0	0.482825	0.0211199	0.101182	0	0.145034	0	0.637448	0.0437485	0.128294	0.00106342	0.0432267	0.216333	0.339374	0.0144035	0	0.129855	0	0	0.00196074	0.91	-0.0226	1.1095
TCGA.E9.A54Y	0.0972772	0	0	0	0	0.239419	0	0.474508	0.152869	0.08222	0	0.0680283	0	0.639814	0.00119002	0.237958	0.0192453	0.0709986	0.329392	0.514825	0	0	0	0.0258198	0	0.00497436	0.64	0.0102773	1.09649
TCGA.A1.A0SK	0	0.0111957	0.00318767	0.0469407	0	0.31157	0	0.580512	0.261611	0.00733066	0	0	0	0.641836	0	0.327375	0.0102702	0.00380768	0.341453	0.531994	0	0	0.0167112	0	0	0	0.6	0.0145045	1.12667
TCGA.OL.A5RX	0.0830612	0	0	0.0439352	0	0.164304	0	0.399313	0.21715	0.0178583	0	0.115834	0	0.642143	0.04733	0.118679	0.037603	0.0644036	0.268016	0.417377	0	0	0.0886072	0	0.00123419	0	0.31	0.0657459	1.06156
TCGA.B6.A0RT	0.08975	0	0	0.207985	0	0.0762624	0.0178793	0.303179	0.101667	0.10737	0	0.0422484	0	0.643162	0.0193022	0.0519679	0.15827	0.0903572	0.319898	0.497383	0	0	0.0369403	0	0	0	0	0.506934	0.861572
TCGA.E2.A3DX	0.103774	0.0303185	0	0.239977	0	0.169088	0	0.269438	0.10035	0	0	0	0	0.643508	0.0164124	0.0113154	0.064127	0.196695	0.28855	0.448401	0	0	0.0679422	0	0	0	0.02	0.204858	1.0067
TCGA.OL.A5D7	0.0546239	0.0314802	0	0.15879	0	0.0654464	0.0496358	0.358979	0.217382	0.0265149	0	0.0416651	0	0.645539	0.00448199	0.0821293	0.122341	0.125321	0.334274	0.517822	0	0.00826166	0.0119257	0	0	0	0.02	0.226226	1.00092
TCGA.B6.A0IE	0.0900009	0	0.0763887	0.194585	0	0.131477	0	0.283059	0.0304048	0.121177	0	0	0.00352407	0.647558	0.033106	0.0381074	0.0427717	0.0589189	0.172904	0.267009	0	0	0.179538	0	0	0	0.53	0.0240892	1.07401
TCGA.BH.A1FC	0.0546851	0	0	0.0912195	0	0.0759129	0.0954247	0.458118	0.242536	0.0442442	0	0.0439083	0	0.647931	0.0143489	0.065876	0.150432	0.0645457	0.295203	0.455609	0	0	0.0505474	0	0.00631871	0	0.02	0.277432	0.978148
TCGA.A2.A0YK	0.12426	0.0431205	0	0.141091	0	0.144772	0.0250446	0.3118	0.133136	0.00884771	0.0290376	0	0	0.64931	0	0	0.0960739	0.177494	0.273568	0.421321	0.00717709	0	0.0699448	0	0	0	0.01	0.293628	0.964964
TCGA.AR.A2LO	0.150286	0	0	0.14265	0	0.168747	0	0.35779	0.163123	0.0259189	0	0	0	0.650726	0.00965286	0	0.0753299	0.23893	0.323913	0.497771	0	0.00916225	0.0161997	0	0	0	0.02	0.214607	1.00308
TCGA.PE.A5DE	0.0944051	0	0.0041907	0.234442	0	0.0865632	0	0.299768	0.167773	0.0454316	0	0.00379163	0.0156675	0.652265	0.0271096	0.0839995	0.145368	0.0593729	0.31585	0.484236	0.0084622	0	0.023422	0	0	0	0	0.392446	0.923844
TCGA.D8.A1JM	0.0371243	0	0	0.200256	0	0.128177	0.0156834	0.35733	0.180687	0.0327826	0	0	0.0651354	0.659846	0.0015175	0.0477458	0.132462	0.0629994	0.244725	0.370882	0	0	0.0954295	0	0	0	0.52	0.0248986	1.10453
TCGA.LD.A66U	0.0276813	0	0.00683061	0.195538	0	0.258609	0	0.417486	0.0924313	0.0664461	0	0	0.0132486	0.660785	0.0211821	0	0.0930757	0.167351	0.281609	0.426174	0.0066774	0	0.0509285	0	0	0	0.05	0.16356	1.03452
TCGA.BH.A28O	0.0953119	0	0.0262613	0.140141	0	0.275883	0	0.375795	0.0660189	0.0338931	0	0.0248406	0	0.66235	0.0113904	0	0.0452526	0.236576	0.293219	0.442694	0	0	0.0444311	0	0	0	0.27	0.0717232	1.06209
TCGA.A2.A0CL	0.144169	0	0	0.0933565	0	0.202973	0.0469243	0.364883	0.0883956	0.0265906	0	0.060037	0	0.662446	0.00778814	0.027541	0.138669	0.13383	0.307828	0.464684	0	0.0125254	0.0172007	0	0	0	0	0.435102	0.899902
TCGA.AO.A0JG	0.13014	0	0	0.175548	0	0.210796	0	0.344157	0.119412	0.0139492	0.0111644	0.00205915	0	0.663069	0	0.0411002	0.0867625	0.175172	0.303035	0.457019	0	0	0.0338961	0	0	0	0.12	0.111677	1.05085
TCGA.BH.A0W5	0.21286	0.0189813	0	0.0198052	0	0.228204	0	0.385264	0.107195	0.0498653	0	0.026184	0	0.663095	0.0001	0.172393	0.0425575	0.0931072	0.308157	0.464726	0	0	0.0287461	0	0	0	0	0.402706	0.915298
TCGA.BH.A0BS	0	0	0.00283242	0	0	0.448742	0	0.600217	0.0721173	0.0793579	0	0.0636832	0	0.666733	0.0641913	0.106242	0.0279504	0.0885291	0.286913	0.430327	0.0140449	0	0.0259979	0	0.00631189	0	0.93	-0.0259	1.11603
TCGA.OL.A5RU	0.0776674	0.0837291	0	0.179142	0	0.134773	0.00762196	0.31374	0.133409	0.0379366	0	0.0136526	0	0.667931	0	0.0999144	0.0572197	0.137121	0.294255	0.440546	0	0.00262603	0.0351878	0	0	0	0.02	0.194208	1.00968
TCGA.A2.A0CR	0.0753538	0.0041385	0	0.194316	0	0.19303	0	0.364448	0.108684	0.0627346	0	0	0.0299158	0.668172	0.0157953	0.110387	0.0652381	0.115749	0.30717	0.459716	0	0	0.0246584	0	0	0	0	0.524836	0.852434
TCGA.E9.A3X8	0.0166989	0	0.0614444	0.264258	0	0.126264	0	0.285803	0.0934929	0.0660463	0	0.011944	0.0296822	0.669831	0.0150465	0.00100051	0.0723256	0.19356	0.281933	0.420902	0	0	0.0482215	0	0	0	0.02	0.217358	1.00477
TCGA.AR.A24X	0.0590437	0	0.0007	0.0225862	0	0.273695	0	0.554702	0.281007	0	0	0	0.0369735	0.674005	0.054976	0.0466225	0.0910785	0.0499396	0.242617	0.359962	0.00879127	0	0.0704291	0	0.00410942	0	0.15	0.0969025	1.06064
TCGA.EW.A2FS	0.108608	0	0.117997	0.124675	0	0.159711	0	0.314118	0.142685	0.0117213	0.0133015	0	0	0.678699	0	0.0380075	0.076632	0.171836	0.286475	0.422095	0.0127879	0	0	0.0220373	0	0	0.15	0.100641	1.04389
TCGA.A1.A0SF	0.0728465	0	0.0577897	0.190808	0	0.228002	0	0.360352	0.0615347	0.0708158	0	0	0	0.681796	0	0	0.0611706	0.166677	0.227848	0.334188	0	0.0196877	0.0706682	0	0	0	0.07	0.132505	1.03687
TCGA.E9.A22D	0.0667172	0	0.00992	0.184728	0	0.147773	0.0933337	0.352969	0.0515392	0.0603232	0	0.068224	0	0.682558	0.0160646	0.0486626	0.0877775	0.112692	0.265197	0.388534	0.00378029	0	0.0484644	0	0	0	0	0.380853	0.925888
TCGA.AC.A6IX	0.147106	0.161787	0	0.116833	0	0.114043	0	0.249689	0.105934	0.0297118	0	0.00650765	0.00376348	0.685685	0.0111638	0	0.0361759	0.178092	0.225432	0.328769	0	0.0257589	0.0631237	0	0	0	0.01	0.297698	0.962025
TCGA.AO.A1KP	0.0936095	0	0.00330584	0	0	0.262652	0	0.546756	0.277344	0.00676014	0	0.045102	0	0.688773	0.0201457	0.0875783	0	0	0.107724	0.1564	0	0.11673	0.0538662	0	0.0292676	0.00363946	0.56	0.0197129	1.08959
TCGA.OK.A5Q2	0.127624	0.0839243	0	0.0936256	0	0.190939	0.00128464	0.373082	0.180859	0	0	0.0106814	0	0.688938	0	0.05149	0.0416096	0.170718	0.263817	0.382933	0.00968526	0.00816892	0.0293908	0	0	0	0.02	0.222611	0.996486
TCGA.A2.A3XZ	0.12394	0.128596	0	0.0587234	0	0.180102	0	0.363511	0.0962701	0.0871387	0	0.014502	0.0006	0.689873	0	0.0403485	0.0577744	0.176713	0.274836	0.398386	0.0069946	0.0116914	0.0165706	0	0	0	0	0.365318	0.932292
TCGA.E2.A14X	0.178417	0	0.080545	0.0682542	0	0.201922	0.00338551	0.35195	0.146643	0	0.00668609	0.00701666	0	0.692869	0	0.0474416	0.089463	0.157469	0.294374	0.424862	0	0.0003	0.0124084	0	0	0	0.08	0.127069	1.03536
TCGA.GM.A2DA	0.0979777	0	0.00170622	0.192702	0	0.281852	0	0.39561	0.103956	0.00980148	0	0	0.00622809	0.694224	0.00981636	0	0.114023	0.113272	0.237112	0.341549	0.00214532	0	0.0665193	0	0	0	0.02	0.193564	1.02279
TCGA.LL.A5YN	0.12022	0.0380534	0	0.141641	0	0.194706	0	0.375943	0.0586878	0.122549	0	0.00702602	0.0126292	0.695512	0	0.141647	0.0575772	0.090513	0.289737	0.416581	0	0	0.0147506	0	0	0	0	0.518551	0.856583
TCGA.E9.A1NE	0.0986659	0	0.00157859	0.208922	0	0.230817	0	0.337784	0.0986918	0.00827607	0	0.0496375	0	0.696589	0.037805	0.0245097	0.124058	0.0674117	0.253784	0.364325	0	0	0.0441924	0	0.00543462	0	0.01	0.316452	0.963489
TCGA.AO.A1KR	0.0929241	0	0	0.179562	0	0.0937402	0	0.337229	0.243488	0	0	0.0424242	0.0450283	0.697167	0.0162463	0.0206619	0.0850515	0.0704902	0.19245	0.276046	0	0.0808	0.029583	0	0	0	0.51	0.0284795	1.09895
TCGA.D8.A3Z5	0.129295	0	0.121992	0.150838	0	0.0420548	0	0.248449	0.201844	0.00454993	0	0	0.0501897	0.700764	0.0236802	0	0.0499578	0.218344	0.291982	0.416663	0	0	0	0.00725339	0	0	0.67	0.00397479	1.08316
TCGA.E2.A1B6	0.0849386	0.108149	0	0.132607	0	0.110828	0.00818727	0.295982	0.0613568	0.11561	0	0.0799832	0	0.70166	0.0196276	0.111083	0.104106	0.0464277	0.281244	0.400827	0	0.0170957	0	0	0	0	0	0.509933	0.860954
TCGA.E9.A5FK	0.0514999	0.0381759	0	0.227471	0	0.137456	0	0.380217	0.134614	0.108147	0	0	0.00526068	0.702625	0.0121814	0.0158812	0.0617666	0.158589	0.248418	0.353557	0	0.0163427	0.0326148	0	0	0	0	0.445047	0.894951
TCGA.A2.A0CO	0.147437	0	0	0.125505	0	0.195543	0	0.42639	0.148221	0.0826264	0	0.00441445	0	0.703747	0.0108859	0.0332514	0.091801	0.15574	0.291678	0.414464	0	0.00167582	0.00236259	0.0005	0	0	0.05	0.163226	1.03056
TCGA.GM.A2DO	0.24192	0	0	0.177808	0	0.100917	0.0219443	0.23708	0.0898408	0.0243772	0.0494035	0	0	0.706211	0	0.11354	0.0839779	0.0759418	0.27346	0.387221	0	0.0002	0.0201351	0	0	0	0	0.486001	0.87361
TCGA.EW.A1P7	0.1187	0.189677	0	0.145928	0	0.0587599	0	0.246504	0.174072	0.0136725	0.00836131	0	0	0.70917	0	0.0992572	0.078162	0.102924	0.280343	0.395311	0	0	0.0104867	0	0	0	0	0.459057	0.887645
TCGA.EW.A6SB	0	0.049547	0.173985	0.0803651	0	0.186716	0	0.377547	0.132092	0.0587393	0	0	0.0307793	0.712224	0	0.110448	0.0601104	0.0968407	0.267399	0.375442	0.0152645	0.00511285	0	0	0	0	0	0.366295	0.932055
TCGA.LD.A7W5	0.115045	0	0	0.138676	0	0.256674	0	0.453102	0.143092	0.0533367	0	0.0163168	0.00477604	0.727916	0.0266814	0.0479288	0.0699797	0.109532	0.254122	0.349109	0	0	0.0179618	0	0	0	0.01	0.300971	0.967711
TCGA.EW.A1IZ	0.0646458	0.0076449	0.0304096	0.322908	0	0.0323152	0.00709833	0.249207	0.193581	0.0162121	0.0542836	0	0.00585379	0.734953	0	0.0314007	0.0824331	0.131463	0.245297	0.333759	0	0	0.0197505	0	0	0	0	0.348966	0.947543
TCGA.E2.A1B5	0.0646039	0.0713691	0	0.135238	0	0.1811	0.00902482	0.407644	0.0736289	0.14389	0	0.0935442	0	0.772399	0.0277965	0.0218551	0.108095	0.0593437	0.217091	0.28106	0.0027622	0	0	0	0.00774787	0	0	0.420114	0.909302
TCGA.B6.A3ZX	0.213079	0.126105	0	0.138697	0.0163542	0.0647118	0	0.307187	0.182593	0.0435283	0	0.0206426	0	0.805711	0.0003	0.0882903	0.0355833	0.0641715	0.188345	0.233763	0	0	0.00593987	0	0	0	0	0.535617	0.846225
TCGA.AO.A0JC	0.323422	0.0436247	0	0.183232	0	0.0611201	0.0353016	0.237371	0.076984	0.0639652	0.00708557	0.0189285	0	0.813664	0	0.0346575	0.0485959	0.101245	0.184498	0.22675	0	0	0	0.00183756	0	0	0	0.56484	0.828843
TCGA.E9.A2JT	0.181624	0.236348	0	0.167062	0	0.155463	0.0133214	0.233691	0.0547981	0.0101091	0	0.011229	0	0.829954	0.00267366	0.0312304	0.0615264	0.0568219	0.152252	0.183447	0	0.00916851	0.0086254	0	0	0	0	0.507858	0.860872

## Sheet: coldNAT
Input.Sample	B.cells.naive	B.cells.memory	Plasma.cells	T.cells.CD8	T.cells.CD4.naive	T.cells.CD4.memory.resting	T.cells.CD4.memory.activated	T.cells.follicular.helper	T.cells.regulatory.(Tregs)	CD4	T.cells.gamma.delta	NK.cells.resting	NK.cells.activated	lymphocyte	Monocytes	Macrophages.M0	Macrophages.M1	Macrophages.M2	Macrophages	Maclymph	Dendritic.cells.resting	Dendritic.cells.activated	Mast.cells.resting	Mast.cells.activated	Eosinophils	Neutrophils	P-value	Pearson.Correlation	RMSE
TCGA.A7.A0CE	0.0123752	0	0.0140194	0.0838823	0	0.115589	0	0.0653505	0	0.264822	0	0.0092921	0.0434939	0.344003	0.0567629	0	0.0280536	0.404891	0.489707	1.42356	0.00445478	0	0.161836	0	0	0	0.09	0.131401	1.03545
TCGA.A7.A0CH	0.0889836	0.0517766	0	0.0327089	0	0.0627764	0	0.075685	0.0286554	0.199826	0	0.0142709	0.0155628	0.37042	0.0109816	0.178492	0.0261827	0.358834	0.57449	1.55092	0	0	0.0550903	0	0	0	0.04	0.19235	1.01636
TCGA.A7.A0D9	0.00433119	0.0008	0	0	0	0.325195	0	0.0253379	0.002581	0.353114	0	0	0.0420451	0.40029	0.0668158	0.112254	0.0150414	0.387945	0.582056	1.45409	0	0	0.013424	0	0.00422465	0	0.23	0.0791531	1.07269
TCGA.A7.A0DB	0.00205754	0	0.001	0	0	0.14756	0	0.00351124	0.00224836	0.153319	0	0.0107511	0.0368343	0.203962	0.0472741	0	0	0.67791	0.725184	3.55549	0	0	0.0708582	0	0	0	0.01	0.266428	1.00578
TCGA.A7.A13E	0.00777521	0	0.0174379	0	0	0.236674	0	0.0126035	0.0005	0.249778	0	0.0005	0.0655575	0.341048	0.0672094	0	0.0199731	0.43502	0.522202	1.53117	0.00688166	0	0.12105	0	0.0088234	0	0.1	0.124799	1.04175
TCGA.A7.A13G	0.00208083	0.00432369	0	0	0	0.389806	0	0.0286298	0.00341802	0.421854	0	0.0348863	0.0655304	0.528675	0.0788459	0	0.0115749	0.294505	0.384926	0.728096	0	0	0.0587757	0	0.0276235	0	0.72	0.0025158	1.0933
TCGA.BH.A0AY	0.0905743	0	0.135668	0.0953111	0	0.113025	0	0.0460213	0	0.254357	0	0.0225372	0.0221543	0.525291	0.00570982	0	0.0275675	0.364859	0.398136	0.757935	0	0	0.0765728	0	0	0	0.41	0.0468537	1.05956
TCGA.BH.A0AZ	0	0	0.00435411	0	0	0.314836	0	0.122243	0	0.43708	0	0.0154467	0	0.45688	0.066722	0.157226	0.0168848	0.155686	0.396518	0.867882	0.00352426	0	0.122737	0	0.0203403	0	0.32	0.0618228	1.06239
TCGA.BH.A0B5	0.0546469	0	0	0	0	0.164739	0	0	0	0.164739	0	0.0172721	0.0182545	0.254912	0.0623069	0	0.0140281	0.469913	0.546248	2.14289	0	0.00386394	0.187207	0	0.00776841	0	0.68	0.00730875	1.09714
TCGA.BH.A0B8	0.0188479	0	0.00367253	0	0	0.310178	0	0.0222252	0.00595874	0.338362	0	0	0.111723	0.472605	0.0744467	0	0.00907861	0.313314	0.396839	0.839684	0.0002	0	0.106956	0	0.023434	0	0.66	0.0119205	1.0863
TCGA.BH.A0BC	0.118683	0	0.00387615	0.0721809	0	0.088238	0	0.0379296	0.0142965	0.212645	0	0.0393094	0	0.374514	0.0168438	0	0	0.449939	0.466783	1.24637	0	0.0288387	0.122761	0.00710323	0	0	0.35	0.0554837	1.06693
TCGA.BH.A0BJ	0.199413	0	0.0189456	0.0989382	0	0.165589	0	0.0400344	0.0263112	0.330873	0	0.00140532	0.0179599	0.568597	0.0336343	0	0	0.31316	0.346794	0.609913	0	0.00956472	0.0750443	0	0	0	0.53	0.0252567	1.07176
TCGA.BH.A0BV	0.091855	0	0.00559888	0	0	0.156927	0	0.127594	0	0.284521	0	0	0.0824635	0.464438	0.0384073	0	0	0.305532	0.34394	0.74055	0	0.0820222	0.1096	0	0	0	0.71	0.00377294	1.0763
TCGA.BH.A0BW	0.149273	0.103916	0	0.0922876	0	0.15947	0.0204794	0.111918	0.00352392	0.387679	0	0.0161667	0	0.657035	0	0.106979	0.0453414	0.147801	0.300121	0.456781	0	0.0307583	0.0120856	0	0	0	0.01	0.298707	0.961832
TCGA.BH.A0C3	0.0873286	0	0.0808123	0.160103	0	0.210105	0	0.0543977	0.00336087	0.427967	0	0.0289038	0.00474235	0.629754	0.0176719	0.00439881	0	0.230307	0.252377	0.400756	0	0.0158492	0.10202	0	0	0	0.36	0.051332	1.05974
TCGA.BH.A0DD	0.0009	0.00711687	0	0	0	0.260026	0	0.0248357	0.0207726	0.305634	0	0.0136084	0.0613686	0.388628	0	0.185648	0.00730964	0.391888	0.584846	1.5049	0	0	0.0206581	0	0.00584855	0	0.37	0.0495686	1.09546
TCGA.BH.A0DH	0.0396549	0	0	0.116327	0	0.109362	0	0.0591824	0.0174516	0.302323	0	0.0406877	0.0157164	0.398382	0.0461088	0	0.0236424	0.409467	0.479218	1.20291	0	0.00543149	0.116968	0	0	0	0.18	0.0860363	1.0536
TCGA.BH.A0DL	0.0969033	0	0	0.0760597	0	0.150241	0	0.0594605	0.0420952	0.327856	0	0.0370587	0	0.461818	0.0263759	0	0.0866914	0.312903	0.425971	0.922378	0	0.0243854	0.0878262	0	0	0	0.18	0.0894941	1.04674
TCGA.BH.A0DO	0.151245	0	0.078175	0.114314	0	0.188624	0	0.0701949	0	0.373133	0	0.043103	0.00250799	0.648164	0.02173	0.154145	0.0246339	0.106921	0.30743	0.474309	0	0	0.0444062	0	0	0	0.36	0.0545759	1.05946
TCGA.BH.A0DP	0.1791	0	0.027844	0.0168936	0	0.214055	0	0.0469319	0	0.277881	0	0.0486273	0	0.533452	0.0392198	0	0.00881532	0.301967	0.350002	0.656108	0	0.00105619	0.11549	0	0	0	0.35	0.0556689	1.05497
TCGA.BH.A0DQ	0.206519	0	0.0186871	0.0468434	0	0.187388	0	0.11728	0	0.351511	0	0.0551601	0	0.631876	0.0337134	0.0483367	0.0140744	0.196326	0.29245	0.462828	0	0	0.0756734	0	0	0	0.63	0.0132415	1.07303
TCGA.BH.A0DV	0.149488	0	0.0840696	0.075457	0	0.183825	0	0.0539653	0	0.313248	0	0.0144863	0.0292244	0.590516	0	0	0	0.365236	0.365236	0.618503	0	0.0157107	0.0285372	0	0	0	0.57	0.0185164	1.07583
TCGA.BH.A0DZ	0.107062	0	0.00193374	0.171792	0	0.0489897	0	0.143101	0.0281647	0.392047	0	0.0322224	0	0.533265	0.0151287	0	0	0.413299	0.428428	0.803406	0	0.0249878	0.01332	0	0	0	0.35	0.0553961	1.07147
TCGA.BH.A0E1	0.0602263	0	0.109066	0.0808743	0	0.332476	0	0.0533522	0	0.466702	0	0.0770678	0	0.713062	0.0346399	0	0	0.183294	0.217934	0.305632	0	0.051859	0.0171449	0	0	0	0.28	0.066042	1.06106
TCGA.BH.A0H7	0.164139	0	0.0302824	0.12357	0	0.107261	0	0.101213	0.00462729	0.336672	0	0.00743767	0.00535078	0.543882	0.010128	0	0.0319212	0.344776	0.386826	0.711231	0.00154168	0.0183983	0.0493526	0	0	0	0.36	0.0506603	1.06132
TCGA.BH.A0H9	0.103302	0	0.0164252	0.0458413	0	0.312895	0	0.0333983	0.0165279	0.408662	0	0	0.136516	0.664905	0.0779643	0.0072069	0.00155291	0.236316	0.32304	0.485844	0	0.0005	0.0115471	0	0	0	0.62	0.0154909	1.09632
TCGA.BH.A18K	0.145354	0	0.00357881	0.0652109	0	0.102148	0	0.104431	0	0.27179	0	0.0434469	0.0009	0.46507	0.0184093	0	0.00295913	0.397686	0.419055	0.901058	0	0.0104568	0.105432	0	0	0	0.77	-0.0016	1.08386
TCGA.BH.A18L	0.00254802	0	0.00328966	0	0	0.318355	0	0.0588521	0.0512148	0.428422	0	0.0740541	0.0288828	0.537196	0.0733277	0.0590431	0.00738775	0.304459	0.444217	0.826918	0	0	0.00965727	0	0.00892912	0	0.49	0.0316134	1.08431
TCGA.BH.A18M	0.00887278	0	0.0227216	0.0921563	0	0.159216	0	0.0410575	0.00241669	0.294847	0	0	0.0477717	0.374213	0.114727	0.0229951	0.0179787	0.232097	0.387798	1.0363	0	0.0118041	0.223422	0	0.00276345	0	0.5	0.0295223	1.07029
TCGA.BH.A18P	0.0605317	0	0.0001	0.0945814	0	0.293973	0	0.023075	0	0.411629	0	0.0799236	0	0.552184	0.0341883	0	0.0044292	0.285514	0.324131	0.586998	0	0.0237593	0.0825872	0	0.0173444	0	0.87	-0.016	1.09321
TCGA.BH.A18S	0	0	0.0005	0.0301164	0	0.0955981	0	0.138048	0.0007	0.264462	0	0.00598093	0.0126392	0.283582	0	0.22719	0.0149201	0.396564	0.638674	2.25216	0	0	0.0682063	0	0.00954737	0	0.05	0.154691	1.04902
TCGA.BH.A18U	0.0405185	0	0.0140641	0.00927656	0	0.238165	0	0.0903672	0	0.337809	0	0.02578	0.0329811	0.451152	0.0443713	0	0.0402332	0.317987	0.402591	0.892362	0	0.0553033	0.0909529	0	0	0	0.48	0.0330411	1.06655
TCGA.BH.A1EN	0.14647	0	0	0.0488903	0	0.157402	0	0	0.042459	0.248751	0	0.088077	0	0.483299	0.0363683	0	0.0685579	0.345221	0.450147	0.931406	0	0	0.0665544	0	0	0	0.45	0.038801	1.06833
TCGA.BH.A1EO	0.00234874	0	0.00114154	0	0	0.178121	0	0.0085369	0.00293785	0.189595	0	0.0050012	0.0180494	0.216136	0.0347552	0	0	0.634732	0.669488	3.09753	0	0.0103031	0.104073	0	0	0	0.03	0.239781	1.01255
TCGA.BH.A1F0	0.149188	0	0	0.0847426	0	0.150015	0	0.113059	0	0.347817	0	0.0114425	0.00506138	0.513508	0.0167715	0	0.0473991	0.332649	0.396819	0.772761	0	0.0194197	0.070253	0	0	0	0.49	0.0317627	1.06898
TCGA.BH.A1F2	0.0370462	0	0	0	0	0.262022	0	0.0775603	0	0.339583	0	0.0328626	0	0.409491	0.0784264	0.00694978	0.0679691	0.322263	0.475609	1.16146	0	0.00220578	0.112694	0	0	0	0.64	0.0124273	1.07707
TCGA.BH.A1F6	0.00178251	0	0.00775378	0	0	0.200052	0	0.0249113	0.00138363	0.226347	0	0.0004	0.0571876	0.293471	0.0217174	0	0	0.494578	0.516296	1.75928	0	0.017295	0.172252	0	0.0007	0	0.17	0.0946357	1.06291
TCGA.BH.A1F8	0	0	0.00328104	0.0979159	0	0.219491	0	0.135515	0	0.452922	0	0	0.00366503	0.459868	0.0581617	0	0.0323683	0.244197	0.334727	0.727877	0.0002	0	0.198556	0	0.00667499	0	0.45	0.0378886	1.07151
TCGA.BH.A1FG	0.154287	0	0.0104563	0.0789138	0	0.172305	0	0.0470797	0.00282552	0.301124	0	0	0.0119115	0.477779	0.00972287	0	0.0206923	0.323973	0.354388	0.741742	0	0.0131476	0.102803	0.0488604	0.00302154	0	0.59	0.0174383	1.07445
TCGA.BH.A1FJ	0.0385735	0	0.0170679	0.00928277	0	0.316997	0	0.0656914	0	0.391972	0	0	0.0521567	0.49977	0.0168372	0	0.0118801	0.281259	0.309976	0.620237	0	0.0230081	0.166852	0	0.0004	0	0.41	0.0463476	1.06491
TCGA.BH.A1FM	0.141849	0	0.016715	0.128033	0	0.120896	0	0.0572289	0	0.306159	0	0.0441774	0.0239759	0.532876	0.046913	0	0.00287129	0.324768	0.374553	0.702889	0	0.00995368	0.0780649	0	0.00455279	0	0.68	0.00686669	1.07804
TCGA.BH.A1FN	0.0315068	0	0.00894823	0.0757025	0	0.16697	0	0.0715537	0	0.314226	0	0	0.0263306	0.381012	0.0395094	0	0.0557393	0.322398	0.417647	1.09615	0.0192878	0	0.182053	0	0	0	0.06	0.14075	1.02636
TCGA.BH.A1FR	0.0882704	0	0.0118342	0.0271628	0	0.115674	0	0.00717211	0.00598514	0.155994	0	0.0267344	0	0.282833	0	0.289039	0.0349988	0.323656	0.647694	2.29002	0.00647223	0	0.0630013	0	0	0	0.01	0.283365	0.984679
TCGA.BH.A1FU	0.109953	0	0	0.177443	0	0.228826	0	0.0391528	0	0.445421	0	0.0268435	0.00860852	0.590826	0.0203792	0.00456371	0.0356858	0.232536	0.293164	0.496194	0	0	0.11601	0	0	0	0.53	0.0227523	1.07808
TCGA.BH.A203	0.102828	0	0.0125133	0.018259	0	0.273127	0	0.00514727	0	0.296533	0	0.0622106	0	0.474085	0.0214546	0	0	0.321794	0.343249	0.724024	0	0.0928933	0.089773	0	0	0	0.85	-0.0096	1.08168
TCGA.BH.A204	0.0592902	0	0.0162486	0	0	0.437456	0	0.0241949	0.00262477	0.464276	0	0.0165313	0.0748453	0.631191	0.0576752	0	0.00399421	0.235127	0.296796	0.470216	0	0.0117506	0.0602618	0	0	0	0.7	0.00493921	1.09214
TCGA.BH.A208	0.0918417	0	0.168737	0.0954827	0	0.12148	0	0.0747867	0	0.291749	0	0.00572435	0	0.558052	0.013496	0	0	0.308853	0.322349	0.577633	0	0.084107	0.0137603	0.021732	0	0	0.42	0.0422764	1.06047
TCGA.E2.A153	0.00184997	0.00810197	0	0	0	0.17603	0	0.0961118	0.0326625	0.304804	0	0.0119616	0.0247978	0.351516	0.0019555	0.405581	0.0152516	0.113698	0.536486	1.52621	0.0031342	0	0.0728014	0	0.0360631	0	0.05	0.165553	1.04744
TCGA.E2.A1IG	0.00170662	0	0.00818071	0	0	0.292282	0	0.129886	0	0.422168	0	0	0.0432897	0.475345	0.062935	0.073954	0.0166916	0.207184	0.360764	0.758953	0.0009	0.00269618	0.153398	0	0.00686054	0	0.41	0.0455612	1.06572
TCGA.E2.A1LB	0.207196	0	0.0207092	0.070442	0	0.233815	0	0.0784388	0.0324894	0.415185	0	0.0320095	0	0.675101	0.0189103	0	0.0251668	0.22071	0.264788	0.392219	0	0.0601119	0	0	0	0	0.83	-0.008	1.09024
TCGA.E9.A1N4	0.093589	0	0.0137782	0.148763	0	0.16829	0	0.152931	0	0.469984	0	0.0111083	0.0116073	0.600067	0.0189044	0.102928	0.00661898	0.202859	0.33131	0.552122	0	0.0350616	0.0335611	0	0	0	0.24	0.0788509	1.05632
TCGA.E9.A1N5	0.146965	0	0.00645022	0	0	0.0676942	0	0.0944069	0.00684384	0.168945	0	0	0.0434617	0.365821	0	0.303555	0.00233975	0.269077	0.574971	1.57173	0	0.0007	0.0585158	0	0	0	0.08	0.13394	1.05441
TCGA.E9.A1N6	0.120378	0	0.0154777	0.0985264	0	0.142093	0	0.0609288	0.0174412	0.318989	0	0.00502363	0	0.459869	0.00606804	0.0434418	0.0117625	0.398201	0.459473	0.999139	0	0.0230238	0.0576341	0	0	0	0.28	0.0663287	1.0609
TCGA.E9.A1NA	0.0714057	0	0.0003	0.0801942	0	0.0948798	0	0.0428405	0.00864611	0.226561	0	0.0710473	0	0.369314	0.0549791	0	0.0056514	0.470592	0.531222	1.4384	0	0	0.086764	0	0	0.0126521	0.23	0.0796736	1.06213
TCGA.E9.A1NF	0.00383285	0	0.00231895	0	0	0.246964	0	0.00340611	0.00116342	0.251533	0	0	0.0793151	0.337	0.0475538	0	0.0122106	0.457409	0.517174	1.53464	0.00280267	0	0.14276	0	0.0003	0	0.05	0.166219	1.02858
TCGA.E9.A1NG	0.00138958	0	0.00148124	0.0139598	0	0.263122	0	0.00422285	0.0003	0.281604	0	0	0.0351347	0.31961	0.0595831	0	0.0131343	0.515196	0.587914	1.83947	0	0.0046596	0.0825266	0	0.00527822	0	0.25	0.0768692	1.07385
TCGA.E9.A1RB	0.166847	0	0.0206103	0.148618	0	0.203777	0	0.0127656	0	0.365161	0	0.0499442	0	0.602562	0.0282696	0.0002	0.00291314	0.169784	0.201166	0.333852	0	0.0054515	0.0692466	0	0	0.121551	0.23	0.079896	1.05592
TCGA.E9.A1RC	0.0078026	0	0.0003	0	0	0.286874	0	0	0.00815608	0.29503	0	0.0224463	0.0629968	0.388576	0.109601	0	0.0370131	0.314234	0.460848	1.18599	0.00111699	0	0.149507	0	0	0	0.37	0.0493839	1.06706
TCGA.E9.A1RF	0.0380187	0	0.00227128	0	0	0.224854	0	0.00884179	0.00215458	0.235851	0	0	0.0736944	0.349835	0	0	0.00768041	0.524308	0.531989	1.52068	0	0	0.108857	0	0.00931905	0	0.18	0.0858046	1.0693
TCGA.E9.A1RI	0.00392035	0	0.00364684	0	0	0.459428	0	0.0142959	0.00266395	0.476388	0	0.0152136	0.0547183	0.553887	0.0608536	0	0.0158979	0.26976	0.346511	0.6256	0	0	0.0918609	0	0.00774082	0	0.57	0.0187616	1.08764
TCGA.GI.A2C8	0.166309	0	0.0093958	0.00679987	0	0.195992	0	0.0165421	0	0.219334	0	0.0256209	0	0.42066	0.0346559	0	0.0240871	0.333268	0.392011	0.931896	0	0.00579502	0.121265	0.00716646	0.0387629	0.0143399	0.95	-0.0317	1.08913
TCGA.GI.A2C9	0.00186399	0	0.0154165	0.024824	0	0.358223	0	0.123131	0	0.506178	0	0	0	0.523458	0.0714637	0	0.00245876	0.31803	0.391952	0.748774	0	0.0162711	0	0.0683182	0	0	0.37	0.0484403	1.07583

## Sheet: hotNAT
Input.Sample	B.cells.naive	B.cells.memory	Plasma.cells	T.cells.CD8	T.cells.CD4.naive	T.cells.CD4.memory.resting	T.cells.CD4.memory.activated	T.cells.follicular.helper	T.cells.regulatory.(Tregs)	CD4	T.cells.gamma.delta	NK.cells.resting	NK.cells.activated	lymphocyte	Monocytes	Macrophages.M0	Macrophages.M1	Macrophages.M2	Macrophages	Maclymph	Dendritic.cells.resting	Dendritic.cells.activated	Mast.cells.resting	Mast.cells.activated	Eosinophils	Neutrophils	P-value	Pearson.Correlation	RMSE
TCGA.A7.A13F	0.0765742	0	0.0329775	0.0999198	0	0.170871	0	0.0102217	0.0246981	0.205791	0	0	0.0380165	0.453279	0.0433054	0	0.00622155	0.342796	0.392323	0.865521	0	0.00896796	0.145431	0	0	0	0.4	0.0477166	1.06135
TCGA.AC.A23H	0.0544967	0	0.00961427	0.115886	0	0.103337	0	0.012862	0	0.116199	0	0	0.0430944	0.33929	0.053465	0	0.00864957	0.282418	0.344533	1.01545	0.00280873	0	0.313368	0	0	0	0.23	0.0794569	1.06347
TCGA.AC.A2FB	0.0635766	0	0.0342637	0.0455326	0	0.198933	0	0	0.00669874	0.205631	0	0.0145627	0.00499642	0.368563	0.033771	0	0.0245813	0.390522	0.448874	1.2179	0	0	0.182563	0	0	0	0.08	0.137	1.02982
TCGA.AC.A2FF	0.119744	0	0.0172591	0.0329761	0	0.131409	0	0.0620787	0.0130446	0.206533	0	0.0317807	0	0.408293	0	0.123823	0.0339688	0.380123	0.537915	1.31747	0.00686883	0	0.0469239	0	0	0	0.03	0.223236	0.998664
TCGA.AC.A2FM	0.0908887	0	0.0110414	0.0951503	0	0.159544	0	0.0524207	0	0.211965	0	0.0254482	0.0238548	0.458348	0.0347119	0	0.0008	0.356661	0.392173	0.855622	0	0.00530635	0.0800782	0.0446534	0	0.0194553	0.28	0.0653245	1.05868
TCGA.BH.A0AU	0.145971	0	0	0.159568	0	0.25165	0	0.0862609	0.00425092	0.342162	0	0.0159978	0.0231226	0.686821	0.0190388	0	0	0.248831	0.26787	0.390014	0	0.019213	0.0260964	0	0	0	0.45	0.0375457	1.08185
TCGA.BH.A0B3	0.0700764	0	0	0.0964441	0	0.222949	0	0.0605495	0.0065673	0.290066	0	0.0547457	0	0.511332	0.0191292	0	0.0582087	0.337574	0.414912	0.811434	0.0103674	0.0130018	0.0503867	0	0	0	0.17	0.0966924	1.04827
TCGA.BH.A0B7	0.142103	0	0.0260912	0.112976	0	0.233931	0	0.0791983	0	0.31313	0	0.0506683	0	0.644968	0.0136223	0.0320613	0	0.293424	0.339107	0.525773	0	0.0151153	0	0.0008	0	0	0.46	0.0359677	1.0765
TCGA.BH.A0BA	0.0939736	0	0.104781	0.0792477	0	0.255856	0	0.0198191	0	0.275675	0	0.0241343	0	0.577811	0.0189499	0	0.0348192	0.226189	0.279958	0.484514	0	0	0.142231	0	0	0	0.26	0.0734129	1.04569
TCGA.BH.A0BM	0.0802494	0	0.00313643	0.128418	0	0.24749	0	0.0491587	0	0.296649	0	0.0847825	0	0.593235	0.022982	0.0435347	0.021338	0.210703	0.298557	0.50327	0.0327166	0.00172346	0.0720247	0	0.00174293	0	0.45	0.039097	1.07084
TCGA.BH.A0BQ	0.107809	0	0.0185332	0.109187	0	0.268185	0	0.0664793	0	0.334665	0	0	0.0220653	0.592259	0.0128806	0.0119942	0.015736	0.262101	0.302712	0.511114	0	0.0164114	0.0886176	0	0	0	0.33	0.0605365	1.05982
TCGA.BH.A0BS	0.065155	0	0.0905392	0.0126269	0	0.42913	0	0.0200674	0	0.449197	0	0.0714981	0	0.689016	0.0431146	0.0674265	0.00489069	0.145974	0.261406	0.37939	0	0.0217258	0.0274148	0	0.0004	0	0.25	0.074905	1.05671
TCGA.BH.A0BT	0	0	0.00169246	0.203515	0	0.110112	0	0.111036	0	0.221148	0	0.0117382	0	0.438094	0.0416611	0.159275	0.0281166	0.053189	0.282242	0.64425	0.00669162	0	0.26719	0	0.00578264	0	0.53	0.0255555	1.08687
TCGA.BH.A0BZ	0.0330025	0	0.0137603	0	0	0.333503	0	0.0178074	0	0.351311	0	0.0435557	0.0472632	0.488892	0.0856804	0	0.0162726	0.348762	0.450715	0.92191	0.00216115	0	0	0.0477053	0.0105265	0	0.46	0.0343123	1.07916
TCGA.BH.A0C0	0	0	0	0.0288096	0	0.234672	0	0.119247	0	0.353919	0	0.0301581	0.0223932	0.43528	0.0470163	0	0.0415769	0.33602	0.424613	0.975494	0	0.0214168	0.118689	0	0	0	0.78	-0.0021	1.0858
TCGA.BH.A0DG	0.0465344	0	0.0141537	0.133827	0	0.242654	0	0.0707263	0	0.31338	0	0.0628164	0.0001	0.570811	0.0348058	0	0	0.275832	0.310637	0.544204	0.00300369	0.0395342	0.0760591	0	0	0	0.38	0.0479815	1.06766
TCGA.BH.A0DK	0	0	0	0.00882022	0	0.256244	0	0.149165	0	0.405409	0	0	0.02137	0.435599	0.0670748	0.237369	0.00344831	0.0913429	0.399235	0.916519	0.00152167	0	0.138965	0	0.0246789	0	0.23	0.0789735	1.06144
TCGA.BH.A0DT	0.054303	0	0.0110244	0.0784225	0	0.278995	0	0.0645753	0	0.34357	0	0	0.0154591	0.502779	0.0391262	0	0.00196738	0.344862	0.385955	0.767643	0	0.0658625	0.042955	0	0.00244777	0	0.57	0.0197734	1.07945
TCGA.BH.A0E0	0	0.00394829	0	0.129084	0	0.198047	0	0.276601	0.0005	0.475148	0	0.0383755	0.0189348	0.66549	0.0512291	0.190426	0.00751415	0.00810937	0.257278	0.3866	0.00240408	0	0.0587485	0	0.0160572	0	0.14	0.105047	1.06583
TCGA.BH.A0H5	0.0606659	0	0.0231464	0.123773	0	0.266882	0	0.0584781	0	0.32536	0	0.0337654	0.01872	0.58543	0.0202891	0	0.0232465	0.296022	0.339557	0.580013	0	0.0322076	0.0428047	0	0	0	0.45	0.0386056	1.07309
TCGA.BH.A0HA	0.196284	0	0.00645358	0.215871	0	0.307822	0	0.0203401	0	0.328162	0	0.06394	0.0272314	0.837942	0.0456312	0.0124644	0	0.0745678	0.132663	0.15832	0	0.00448257	0.0195318	0	0.0053801	0	0.29	0.0642376	1.09328
TCGA.BH.A0HK	0	0.00797723	0	0	0	0.340037	0	0.0817959	0.00535204	0.427185	0	0.0348104	0.0457683	0.515741	0.0812303	0.0030308	0	0.326445	0.410706	0.796341	0	0.00362166	0.0642893	0	0.00564234	0	0.37	0.0499311	1.07247
TCGA.BH.A18J	0	0.00507925	0	0.0894579	0	0.250926	0	0.0409365	0	0.291862	0	0.0227666	0.014928	0.424094	0.0815411	0.234486	0.0289424	0.202171	0.547141	1.29014	0	0	0.0287653	0	0	0	0.45	0.0375468	1.08793
TCGA.BH.A18N	0.00459085	0	0.0199708	0	0	0.265344	0	0.110902	0	0.376246	0	0.00749887	0.0554412	0.463748	0.0736905	0	0.0218584	0.263328	0.358877	0.773863	0.00603115	0	0.167039	0	0.00430501	0	0.38	0.0481659	1.06256
TCGA.BH.A18Q	0.195691	0	0.0496861	0.0414575	0	0.197576	0	0.0458421	0.012671	0.256089	0	0.0516985	0.012275	0.606897	0.0165737	0	0.0255945	0.32202	0.364188	0.600082	0	0	0.0289148	0	0	0	0.68	0.00918075	1.07795
TCGA.BH.A18R	0.0706715	0	0.117202	0.0710626	0	0.286311	0	0.0198469	0	0.306158	0	0.0363166	0	0.60141	0.0182711	0	0.0004	0.194665	0.213336	0.354726	0	0.0004	0.183346	0.00154971	0	0	0.52	0.0267127	1.06784
TCGA.BH.A18V	0.0092085	0.00270118	0	0.0822851	0	0.105471	0	0.0876013	0.004164	0.197236	0	0.0198799	0.01135	0.322661	0.0760343	0.0573326	0.0221942	0.289817	0.445378	1.38033	0.00256951	0	0.212651	0	0.0167398	0	0.25	0.0746462	1.05531
TCGA.BH.A1ET	0.0236942	0	0.0206247	0.0213897	0	0.370175	0	0.0116004	0	0.381775	0	0.0604774	0.0059325	0.513894	0.068816	0	0.00476739	0.249366	0.322949	0.628436	0	0	0.163157	0	0	0	0.55	0.0223875	1.0757
TCGA.BH.A1EU	0.103592	0	0.0108116	0	0	0.294875	0	0.0820746	0	0.37695	0	0.0302401	0	0.521593	0.033265	0.0550375	0.00722699	0.239993	0.335523	0.643266	0	0	0.142884	0	0	0	0.36	0.051908	1.05873
TCGA.BH.A1EV	0.00272782	0	0.00776387	0	0	0.424818	0	0.0299725	0	0.454791	0	0.0017945	0.0623496	0.529427	0.0742367	0	0.00974646	0.246301	0.330284	0.623852	0	0.0177641	0	0.103236	0.019289	0	0.29	0.0640689	1.07126
TCGA.BH.A1EW	0.168776	0	0.021421	0.0681951	0	0.248926	0	0.0913173	0	0.340244	0	0	0.00987032	0.608506	0.0149011	0	0.0226603	0.251429	0.288991	0.474919	0	0.0186889	0.0828391	0	0	0.001	0.49	0.0297797	1.06864
TCGA.BH.A1FB	0.142585	0	0.0590655	0.12438	0	0.182541	0	0.0680358	0	0.250577	0	0.0205839	0	0.597192	0.0246	0	0.0130787	0.301327	0.339006	0.567667	0	0.00144514	0.0605571	0	0	0.00180011	0.46	0.0357316	1.06523
TCGA.BH.A1FC	0.0814655	0	0	0.0715896	0	0.176771	0	0.0652213	0	0.241993	0	0.0350271	0.0157599	0.445835	0.0316961	0	0.0920169	0.33418	0.457893	1.02705	0.0382354	0	0.0580368	0	0	0	0.19	0.0835798	1.05199
TCGA.BH.A1FD	0.107197	0	0.0159696	0	0	0.403757	0	0.0660868	0	0.469844	0	0.0180897	0	0.6111	0.069029	0	0.0123737	0.295623	0.377026	0.616963	0	0	0.00915178	0	0.00272181	0	0.37	0.0487951	1.07238
TCGA.BH.A1FE	0.114173	0	0	0.0880409	0	0.371805	0	0.0847883	0	0.456593	0	0	0	0.658807	0.00257518	0.02471	0	0.250826	0.278111	0.422144	0	0.0487392	0.0143427	0	0	0	0.46	0.0372724	1.08407
TCGA.BH.A1FH	0.00691183	0	0.0131236	0.0985086	0	0.211892	0	0.0292911	0.00135529	0.242539	0	0	0.027067	0.38815	0.0649174	0.0215032	0.011656	0.355647	0.453724	1.16894	0.0017256	0	0.144773	0	0	0.011628	0.33	0.0607647	1.063
TCGA.BH.A209	0.126958	0	0.00115076	0.0677389	0	0.170533	0	0.0497402	0.00460586	0.224879	0	0.0121416	0.00400129	0.43687	0.0185995	0	0.0765114	0.372552	0.467663	1.07049	0	0.0482935	0.0471734	0	0	0	0.14	0.100788	1.04719
TCGA.E2.A158	0.0102204	0	0.014923	0	0	0.335676	0	0.0104422	0.0109693	0.357088	0	0	0.0661195	0.448351	0.0776357	0	0.00391742	0.307784	0.389338	0.868377	0	0.00432538	0.157986	0	0	0	0.43	0.0404518	1.07047
TCGA.E2.A15I	0.157294	0	0.0696785	0.00318525	0	0.249767	0	0	0	0.249767	0.0283295	0	0.0387005	0.546955	0.00239973	0	0.0296344	0.311182	0.343216	0.627504	0	0.00549565	0.0747656	0.0227751	0.0067925	0	0.85	-0.0101	1.08107
TCGA.E2.A15K	0.0499919	0	0	0.163857	0	0.154211	0	0.0262204	0.0259435	0.206375	0	0.028194	0.040881	0.4893	0.0400078	0	0.00845604	0.425368	0.473832	0.968388	0	0.0037652	0.0181077	0.0149957	0	0	0.18	0.0924852	1.06152
TCGA.E2.A15M	0.0434847	0	0.0146284	0.0805875	0	0.282848	0	0.0805327	0	0.36338	0	0	0.127171	0.629253	0.0735286	0	0.0150684	0.185964	0.274561	0.436328	0.001	0	0	0.0759413	0.0192794	0	0.49	0.0301519	1.09289
TCGA.E2.A1BC	0.0887348	0	0	0.0591868	0	0.150405	0	0.0404367	0	0.190841	0	0	0.0540185	0.392782	0.019053	0	0.00831081	0.41356	0.440924	1.12257	0	0	0.159279	0	0	0.00701549	0.72	0.00309406	1.08794
TCGA.E2.A1L7	0.110621	0	0.00207529	0.136166	0	0.176575	0	0.0741305	0	0.250705	0	0	0.00293276	0.5025	0.0182125	0	0.0693711	0.376307	0.46389	0.923165	0.00173811	0	0.0318721	0	0	0	0.13	0.108893	1.04655
TCGA.E2.A1LH	0.191902	0	0	0.152572	0	0.140913	0	0.105313	0.0331332	0.27936	0	0.0224706	0	0.646304	0.0061439	0.0582281	0.0222275	0.263615	0.350215	0.541873	0	0.00348116	0	0	0	0	0.27	0.0724819	1.06293
TCGA.E2.A1LS	0.0384855	0	0.00321146	0	0	0.285384	0	0.0487291	0.00457138	0.338685	0	0	0.0900799	0.470462	0.0394548	0	0.0440236	0.320142	0.403621	0.857924	0	0	0.0027893	0.111619	0.00856861	0.00294133	0.85	-0.0088	1.10215
TCGA.E9.A1N9	0.12145	0	0.0428236	0.101698	0	0.154634	0	0.0640701	0	0.218704	0	0.054569	0.0113264	0.550571	0.0423137	0	0.0058903	0.311037	0.359241	0.652488	0	0.00823702	0.0819509	0	0	0	0.74	0.00165297	1.07628
TCGA.E9.A1ND	0.0498321	0	0	0.0675599	0	0.028215	0	0.0195136	0	0.0477285	0	0.0293627	0	0.194483	0.00799985	0.188015	0.0207043	0.521959	0.738678	3.79816	0.0002	0	0.0666609	0	0	0	0	0.333189	0.96638
TCGA.E9.A1R7	0.00420266	0	0.0133884	0.0146182	0	0.198858	0	0.040266	0.0008	0.239924	0	0	0.0683579	0.340491	0.072835	0	0.013322	0.42429	0.510447	1.49915	0.00549789	0	0.125508	0	0.0180177	0	0.14	0.102554	1.05031
TCGA.E9.A1RD	0.0510811	0	0	0.0445235	0	0.06735	0	0.0008	0.00282675	0.0709767	0	0.0263629	0	0.192944	0	0.159102	0.0189467	0.37585	0.553899	2.87077	0	0	0.253204	0	0	0	0.09	0.13145	1.05474
TCGA.E9.A1RH	0.0205733	0	0	0	0	0.299804	0	0.0130282	0	0.312833	0	0.0121217	0.0754073	0.420935	0.0596585	0	0.0143349	0.251401	0.325395	0.773029	0	0	0.25367	0	0	0	0.5	0.0290788	1.08042

## Sheet: GTEx
Input Sample	B cells naive	B cells memory	Plasma cells	T cells CD8	T cells CD4 naive	T cells CD4 memory resting	T cells CD4 memory activated	T cells follicular helper	T cells regulatory (Tregs)	CD4	T cells gamma delta	NK cells resting	NK cells activated	lymphocyte	Monocytes	Macrophages M0	Macrophages M1	Macrophages M2	Macrophages	Mac:lymph	Dendritic cells resting	Dendritic cells activated	Mast cells resting	Mast cells activated	Eosinophils	Neutrophils	P-value	Pearson Correlation	RMSE	Treg/CD8
GTEX.1117F.2826.SM.5GZXL	0	0.354436	0	0.128176	0.0339179	0	0	0	0.143306	0.177224	0	0.0255027	0.0339842	0.719323	0.0128801	0	0	0.136511	0.149392	0.207684	0	0.0895109	0.0183108	0	0	0.023464	0.81	-0.0123	1.09517	1.11803
GTEX.1122O.1226.SM.5H113	0	0.0973902	0	0.262735	0	0	0	0	0.15117	0.15117	0	0	0.0515714	0.562867	0.0205709	0	0	0.295336	0.315907	0.561247	0	0.0823842	0.0303874	0	0	0.00845471	0.91	-0.0242	1.10175	0.57537
GTEX.11EM3.1326.SM.5N9C6	0.03389	0.0210816	0	0.155065	0	0	0	0.0615868	0.100967	0.162553	0	0.17713	0.0122706	0.561991	0.0812618	0	0	0.159698	0.24096	0.428761	0	0.113055	0	0.046596	0.00448512	0.0329132	0.8	-0.0106	1.10347	0.651123
GTEX.11EMC.2026.SM.5A5JV	0	0.164453	0	0.26377	0	0	0.0251817	0.0159802	0.121896	0.163058	0	0.0312047	0	0.622485	0.030794	0	0	0.152152	0.182946	0.293896	0	0.162745	0.0237236	0	0	0.00810015	0.71	-0.0007	1.08861	0.462129
GTEX.11I78.2226.SM.5PNYA	0.0145874	0.0151491	0.00641731	0.231824	0	0	0.0328586	0.0237446	0.086189	0.142792	0	0.0153505	0.0747879	0.500909	0.0534827	0	0	0.218491	0.271974	0.542961	0	0.153188	0.0624875	0	0	0.0114418	0.88	-0.0216	1.09954	0.371786
GTEX.11P81.1926.SM.5BC53	0	0.0988541	0	0.0126386	0	0.0680482	0.0848206	0	0.0179451	0.170814	0	0.196588	0	0.478895	0.0275204	0	0	0.142502	0.170022	0.35503	0	0.251944	0.0682031	0	0	0.0309359	0.47	0.0333176	1.08248	1.41986
GTEX.11ZTT.2326.SM.5EQLG	0	0.0758166	0.00309907	0.149872	0	0	0.0276849	0	0.0752064	0.102891	0	0.106236	0	0.437915	0.0738556	0	0	0.155779	0.229634	0.524381	0.0405416	0.197198	0.0822632	0	0.0124485	0	0.85	-0.0173	1.08709	0.501804
GTEX.1211K.1926.SM.5EQLB	0.0068619	0.0124885	0	0.25646	0.012661	0	0.00158212	0.0234224	0.119256	0.156922	0	0.0929879	0.0460809	0.571801	0.0819362	0	0	0.148667	0.230603	0.403293	0	0.166371	0.0200009	0	0	0.0112234	0.81	-0.0122	1.11406	0.465008
GTEX.1269C.2426.SM.5FQSN	0.0452266	0	0.00714139	0.150925	0.089733	0	0.0340623	0.00878525	0.0200094	0.15259	0	0.0606177	0	0.4165	0.0383148	0	0	0.316095	0.35441	0.850924	0	0.192101	0.0169311	0.0138055	0	0.00625157	0.64	0.00574784	1.08816	0.132579
GTEX.12WSK.2226.SM.5GCO5	0.00396656	0.0606998	0.0106676	0.126024	0.0379038	0	0	0.0574633	0.0895666	0.184934	0	0.00759321	0.106888	0.500773	0.0659501	0	0	0.159476	0.225426	0.450157	0	0.212359	0.0387423	0	0	0.0226993	0.85	-0.0153	1.1	0.710712
GTEX.12ZZX.1126.SM.5EGKB	0.15697	0.00155828	0	0.130521	0.0206306	0	0	0	0.0461366	0.0667672	0	0	0.0662765	0.422094	0.0336816	0	0	0.24297	0.276651	0.655427	0	0.250589	0.0296442	0	0	0.0210216	0.42	0.0463475	1.07778	0.353479
GTEX.13113.1726.SM.5GCOO	0	0.0101124	0.0116608	0.147769	0.0850582	0	0	0	0.132224	0.217283	0	0.0572038	0.0575084	0.501537	0.0672372	0	0	0.20065	0.267887	0.534132	0	0.188514	0.0238889	0	0.0101151	0.00805769	0.64	0.00558575	1.09388	0.894802
GTEX.1313W.0826.SM.5EQ4T	0	0.177953	0	0.206083	0.0520109	0	0.103911	0	0.0319607	0.187883	0	0.0807154	0	0.652635	0.0447908	0	0	0.133171	0.177962	0.272682	0	0.134315	0.0292323	0.00585558	0	0	0.81	-0.0124	1.08638	0.155086
GTEX.131XW.0726.SM.5EGK3	0.0452212	0	0.0151486	0.195329	0.1396	0	0.0311123	0.0259104	0.0804061	0.277029	0	0.0598991	0.04388	0.636507	0.0727482	0	0	0.129014	0.201762	0.316984	0	0.123363	0.0383673	0	0	0	0.52	0.0230184	1.08516	0.411644
GTEX.131YS.0626.SM.5EGKL	0	0.181772	0	0.237456	0	0	0	0	0.175622	0.175622	0	0	0.0398107	0.634661	0.0325628	0	0	0.205895	0.238457	0.375724	0	0.105896	0.0209858	0	0	0	0.75	-0.0032	1.0898	0.7396
GTEX.132AR.0826.SM.5EGK6	0.016276	0.101962	0	0.287401	0.00777483	0	0	0.0221956	0.154897	0.184867	0	0	0.048586	0.639093	0.0418878	0	0	0.237593	0.27948	0.437308	0	0.0411552	0.0229722	0	0	0.0172998	0.9	-0.0231	1.1045	0.538958
GTEX.133LE.1726.SM.5K7VQ	0.0804533	0	0.0231224	0.0465781	0.182072	0	0	0	0.175286	0.357357	0	0.0652144	0.0697243	0.64245	0.0844769	0.00175768	0	0.0693688	0.155603	0.242203	0	0.147708	0.030387	0	0.00122618	0.0226261	0.7	-0.0003	1.09365	3.76326
GTEX.1399U.1826.SM.5PNZ1	0.0726401	0	0.00130765	0.218469	0.0223023	0	0	0.03694	0.107206	0.166448	0	0.0325799	0.0929183	0.584363	0.0714492	0	0	0.0757349	0.147184	0.251871	0	0.177024	0.0524836	0	0	0.0389456	0.71	-0.002	1.10363	0.490715
GTEX.13CF3.2126.SM.5IFJP	0.0623464	0.00391414	0.00693939	0.278057	0.0238514	0	0	0.0125167	0.0457385	0.0821067	0	0.0625007	0.0496295	0.545493	0.0727961	0	0	0.174119	0.246915	0.452646	0	0.135775	0.0365717	0	0	0.0352451	0.86	-0.0189	1.10456	0.164494
GTEX.13D11.1026.SM.5IJFB	0	0.140453	0	0.292685	0	0	0	0.00346142	0.100588	0.104049	0	0	0.0508607	0.588048	0.0312616	0	0	0.266243	0.297505	0.505919	0	0.0641144	0.0373704	0	0	0.0129619	0.88	-0.021	1.09834	0.343671
GTEX.13FTX.1126.SM.5N9EN	0.0244405	0	0.0144621	0.134913	0.0235972	0	0.0687267	0	0.0829259	0.17525	0	0.164606	0	0.513671	0.052647	0	0	0.227597	0.280244	0.545571	0	0.125056	0.0424112	0	0.0386176	0	0.84	-0.0141	1.09256	0.614662
GTEX.13FTY.2226.SM.5J1ND	0.0728682	0	0.00605961	0.00640268	0.103156	0	0.0290767	0	0.0647241	0.196957	0	0.169505	0	0.451793	0.0313699	0	0	0.223296	0.254666	0.563678	0	0.195218	0.0524573	0	0	0.0458661	0.52	0.0261022	1.07562	10.1089
GTEX.13N11.1726.SM.5J1OJ	0	0.113959	0	0.238102	0	0	0	0	0.104625	0.104625	0	0.00376385	0.0286287	0.489079	0.0290212	0	0	0.357367	0.386388	0.790033	0	0.099831	0.0156266	0	0	0.0090753	0.8	-0.012	1.09468	0.439414
GTEX.13NZ8.0126.SM.5IJCT	0	0.0405083	0.00607376	0.16929	0.00484369	0	0.0323344	0.0402592	0.0462145	0.123652	0	0.00289777	0.048677	0.391098	0.058828	0	0	0.154791	0.213619	0.546202	0	0.283543	0.0946376	0	0	0.0171025	0.69	0.00226755	1.09487	0.272991
GTEX.13O3O.0826.SM.5K7WE	0	0.196984	0	0.24291	0	0	0	0	0.192607	0.192607	0	0.00169599	0.0312026	0.6654	0.0265171	0	0.0055174	0.221656	0.25369	0.38126	0	0.0515118	0.0147024	0	0	0.0146958	0.88	-0.0222	1.09909	0.792914
GTEX.13PL6.2926.SM.5L3I2	0.0992365	0.115611	0	0.238647	0	0	0	0.00906783	0.138048	0.147116	0	0.13863	0	0.739241	0.0460928	0	0	0.0714263	0.117519	0.158973	0	0.109431	0.0252959	0	0	0.0085134	0.78	-0.0093	1.10766	0.578459
GTEX.13PVR.2226.SM.7DHKP	0.0512935	0.0146262	0.0211239	0.118975	0.112571	0	0	0	0.0757988	0.188369	0	0.105147	0.0823503	0.581885	0.0814355	0	0	0.0980164	0.179452	0.308397	0	0.129247	0.0711915	0	0	0.0382248	0.85	-0.0153	1.10166	0.6371
GTEX.13QIC.2326.SM.5LU5N	0.0257111	0.0518797	0	0.158274	0	0	0	0	0.162005	0.162005	0	0.036062	0.0407735	0.474705	0.0424449	0	0	0.155282	0.197727	0.416526	0	0.272322	0.0406314	0	0	0.0146152	0.38	0.0524011	1.07856	1.02357
GTEX.13SLX.2326.SM.5ZZWE	0.0784891	0	0	0.101049	0.0152446	0	0	0.0260817	0.114766	0.156092	0	0.0632082	0.0889196	0.487757	0.0446233	0	0	0.170938	0.215561	0.441944	0	0.202195	0.0487729	0	0	0.0457136	0.26	0.0701718	1.06645	1.13575
GTEX.13W3W.1226.SM.5LU4H	0.0323895	0.0214675	0.0217191	0.189492	0.0306704	0	0	0.037735	0.0682478	0.136653	0	0.0462967	0.082626	0.530644	0.064288	0	0	0.110188	0.174476	0.328801	0	0.230282	0.0404048	0	0	0.0241933	0.84	-0.0147	1.10794	0.360163
GTEX.145ME.1526.SM.5Q5F2	0.0436413	0	0.00664604	0.16808	0.0594677	0	0.00852805	0.0128487	0.0467533	0.127598	0	0.0775391	0.0573012	0.480805	0.0526488	0	0	0.200235	0.252884	0.52596	0	0.20217	0.0528142	0	0	0.0113265	0.81	-0.0123	1.1009	0.278161
GTEX.146FH.0826.SM.5SI8T	0	0.150628	0	0.181032	0	0	0.0218975	0	0.191094	0.212991	0	0.0375284	0	0.582179	0.0295358	0	0	0.271732	0.301268	0.517483	0	0.0893739	0.0181031	0	0	0.00907574	0.91	-0.0258	1.09197	1.05558
GTEX.14A5I.0726.SM.5TDEB	0.129923	0	0.0120506	0.0806895	0.0641013	0	0	0.0222671	0.0441171	0.130486	0	0.0576109	0	0.41076	0.0229105	0	0	0.348689	0.3716	0.904664	0	0.15524	0.0364325	0	0	0.0259681	0.64	0.00898335	1.07991	0.546752
GTEX.14AS3.1626.SM.5S2OY	0	0.0310754	0.0280065	0.0959035	0.0166561	0	0	0.0819525	0.116872	0.215481	0	0.0419526	0.0936706	0.506089	0.0543999	0	0	0.155421	0.209821	0.414593	0	0.240923	0.0283097	0	0	0.0148562	0.55	0.0176562	1.09212	1.21864
GTEX.14BMU.1626.SM.5TDE7	0.00526367	0.0936907	0	0.229698	0.0738034	0	0.0157936	0.0241153	0.0564015	0.170114	0	0	0.119035	0.617801	0.08059	0.0212027	0	0.0340703	0.135863	0.219914	0	0.0975841	0.105691	0	0.0171733	0.0258873	0.78	-0.008	1.10113	0.245546
GTEX.14H4A.2526.SM.5YYAY	0.0622147	0.0167178	0.00752591	0.138594	0.101687	0	0	0.00171472	0.125496	0.228898	0	0.0086883	0.104299	0.566938	0.0638889	0	0	0.084395	0.148284	0.261552	0	0.205849	0.0495109	0	0	0.0294182	0.64	0.00761582	1.09601	0.905494
GTEX.14LLW.0626.SM.62LFC	0.00900446	0.0743043	0	0.242188	0	0	0	0.0301004	0.147361	0.177461	0	0.0190813	0.0382638	0.560303	0.0328606	0	0	0.0818614	0.114722	0.20475	0	0.253253	0.0440386	0	0.005579	0.0221047	0.13	0.112339	1.05577	0.608457
GTEX.14PHY.1926.SM.5YY95	0.0206879	0.0355488	0	0.199655	0.0692558	0	0.0333604	0.0293732	0.0649457	0.196935	0	0.0880422	0.0294272	0.570296	0.0630084	0	0	0.0813524	0.144361	0.253133	0	0.186133	0.0686117	0	0	0.0305988	0.84	-0.0141	1.10089	0.32529
GTEX.14PKU.0426.SM.6EU1P	0.0531667	0.0096236	0.00304426	0.195249	0.0133861	0	0	0.025472	0.0950865	0.133945	0	0.0361241	0.101332	0.532484	0.0682635	0	0	0.0797163	0.14798	0.277905	0	0.22942	0.052729	0	0	0.0373877	0.88	-0.0213	1.11641	0.487002
GTEX.15DCZ.0726.SM.69LOV	0.0203611	0.019509	0.0106175	0.155974	0.0563134	0	0	0.034061	0.123788	0.214163	0	0.18454	0	0.605164	0.071906	0	0	0.108957	0.180863	0.298867	0	0.153981	0.0327842	0	0	0.0272067	0.84	-0.0139	1.10741	0.793649
GTEX.15EOM.5019.SM.793DK	0	0.216131	0	0.264521	0.0178696	0	0	0	0.0649714	0.0828411	0	0.0504882	0.00570804	0.619689	0.0284047	0	0	0.253492	0.281897	0.4549	0	0.0430993	0.049579	0	0	0.00573567	0.88	-0.0195	1.09269	0.245619
GTEX.15ER7.1626.SM.6PAMZ	0.033143	0.0478675	0.00125937	0.0622044	0.0741394	0	0.105036	0	0.00859712	0.187773	0	0.180825	0	0.513072	0.0813733	0	0	0.122711	0.204085	0.39777	0.00252828	0.191657	0.0528441	0	0	0.0358145	0.53	0.0193049	1.07962	0.138208
GTEX.15ETS.0626.SM.7KUMX	0	0.045482	0.00224565	0.221505	0	0	0	0.030572	0.217765	0.248337	0	0	0.0701869	0.587757	0.0317824	0	0	0.200685	0.232467	0.395516	0	0.156098	0.0177122	0	0.00596517	0	0.53	0.0200597	1.09223	0.983116
GTEX.15FZZ.0726.SM.7KUFZ	0.00769618	0.0306961	0.00174017	0.214725	0.0281464	0	0.0313959	0.0292041	0.0499686	0.138715	0	0.205182	0	0.598754	0.0567663	0	0	0.161891	0.218658	0.365188	0	0.126898	0.0372258	0	0	0.0184642	0.8	-0.012	1.11311	0.23271
GTEX.15UF6.0126.SM.6PAMB	0	0.121906	0	0.325946	0	0	0	0	0.139438	0.139438	0	0	0.0679034	0.655193	0.0381734	0	0	0.123587	0.161761	0.24689	0	0.170728	0.00923889	0	0	0.00307899	0.6	0.0133701	1.10336	0.427796
GTEX.16BQI.1026.SM.7KUEA	0.00317923	0.15512	0	0.193199	0	0	0	0.00601169	0.0820435	0.0880552	0	0	0.0741974	0.513751	0.0479405	0	0	0.229349	0.277289	0.539735	0	0.14084	0.0506349	0	0	0.0174846	0.85	-0.0171	1.08931	0.424658
GTEX.16NGA.0826.SM.718AF	0	0.158021	0	0.308393	0	0	0	0	0.133313	0.133313	0	0	0.0789641	0.678691	0.0321945	0	0	0.164654	0.196849	0.290041	0	0.0917948	0.0326654	0	0	0	0.78	-0.0082	1.10443	0.432283
GTEX.17F98.0526.SM.79OK5	0	0.212685	0	0.114484	0	0	0	0	0.193891	0.193891	0	0	0.0478073	0.568868	0.02442	0	0	0.252914	0.277334	0.487519	0	0.11465	0.0356008	0	0	0.00354774	0.88	-0.0196	1.08875	1.6936
GTEX.17HG3.0126.SM.7IGNH	0.0103244	0.143835	0	0.0881042	0.0096327	0	0	0	0.115025	0.124657	0	0.134909	0	0.50183	0.0237983	0	0	0.157933	0.181731	0.362137	0	0.243888	0.0546409	0	0	0.0179095	0.78	-0.0084	1.09433	1.30555
GTEX.17JCI.0726.SM.7EPH1	0.00436935	0.0333422	0.0592172	0.211001	0.0180302	0	0.0185961	0.0474679	0.0806204	0.164715	0	0.0936342	0.00932089	0.575599	0.0672644	0	0	0.144462	0.211726	0.367836	0	0.148601	0.039182	0	0	0.0248918	0.76	-0.0052	1.08581	0.382086
GTEX.183WM.0726.SM.7LTAA	0.00134351	0.0392098	0	0.17	0	0	0	0.0533018	0.0516802	0.104982	0	0.0181614	0.136662	0.470359	0.095404	0	0	0.135909	0.231313	0.49178	0	0.236822	0.0254715	0	0.0222735	0.0137612	0.8	-0.0116	1.11563	0.304001
GTEX.18A7A.0726.SM.7LTAI	0.0186879	0.0524705	0.0198749	0.111222	0.0702879	0	0.0272585	0.0255098	0.0175602	0.140616	0	0.0878656	0.035628	0.466365	0.0658193	0	0	0.114013	0.179832	0.385604	0	0.20988	0.0881739	0	0	0.0557486	0.48	0.0319629	1.07178	0.157885
GTEX.18D9A.1526.SM.7LG4J	0.0165701	0.0309622	0.0118927	0.060589	0.148679	0	0	0.0212634	0.0137325	0.183675	0	0.0954071	0.0481746	0.44727	0.114144	0	0	0.178256	0.292401	0.653745	0	0.194677	0.0656523	0	0	0	0.81	-0.0124	1.09095	0.226651
GTEX.1AMEY.1026.SM.718AA	0	0.0794907	0.00243929	0.139272	0.0379288	0	0	0	0.113165	0.151094	0	0.00822184	0.0640767	0.444595	0.0464365	0	0	0.374124	0.420561	0.945942	0	0.0256418	0.0641285	0	0	0.0450739	0.91	-0.0241	1.09756	0.812547
GTEX.1B932.0826.SM.73KXG	0	0.197401	0	0.139797	0	0	0	0.0274148	0.113634	0.141048	0	0	0.0395158	0.517762	0.0304201	0	0	0.178739	0.209159	0.403967	0	0.228125	0.0429236	0	0	0.00203012	0.44	0.042579	1.06986	0.812845
GTEX.1B933.2526.SM.7IGO5	0.0227475	0.0264135	0.0115985	0.11101	0	0	0.0109662	0.0428114	0.144592	0.19837	0	0	0.0572487	0.427388	0.0370889	0	0	0.182255	0.219344	0.51322	0	0.285353	0.0508132	0	0	0.0171008	0.53	0.0212761	1.08975	1.30251
GTEX.1B97J.0426.SM.79OLQ	0	0.177456	0	0.138249	0.0324928	0	0	0	0.230387	0.26288	0	0	0.0406681	0.619253	0.0267019	0	0	0.248658	0.275359	0.444664	0	0.105388	0	0	0	0	0.78	-0.0088	1.09214	1.66647
GTEX.1CAMS.1426.SM.7IGPM	0	0.137791	0	0.382496	0	0	0	0.00184999	0.1713	0.17315	0	0	0.0633036	0.756741	0.0335067	0	0	0.1251	0.158606	0.209591	0	0.0617216	0.0191453	0	0	0.00378535	0.76	-0.0052	1.11975	0.447849
GTEX.Q2AG.0326.SM.48U1O	0.0260069	0.0485041	0.00833292	0.145021	0.04465	0	0.00720328	0.0458146	0.0656075	0.163275	0	0.053735	0.0487154	0.493591	0.0547097	0	0	0.0947907	0.1495	0.302883	0	0.26887	0.056498	0	0	0.0315407	0.33	0.0565908	1.07464	0.452398
GTEX.QDT8.0626.SM.48TYW	0	0.175031	0	0.268488	0	0	0.006011	0.0226827	0.0131179	0.0418116	0	0	0.0575692	0.542899	0.0268781	0	0	0.163293	0.190171	0.350288	0.0484144	0.118213	0.0757542	0	0	0.024548	0.62	0.0115186	1.0762	0.0488584
GTEX.QVJO.1826.SM.447C9	0.0303768	0.00415468	0.00216519	0.222583	0	0	0.032339	0	0.0776078	0.109947	0	0.0158336	0	0.38506	0.0491852	0	0	0.405113	0.454298	1.17981	0	0.122289	0.00739672	0.0217028	0	0.00925316	0.69	0.00222979	1.09329	0.348669
GTEX.R3RS.0626.SM.48FE1	0.0526238	0.118423	0	0.226088	0.0425326	0	0	0.00245811	0.149415	0.194406	0	0.0613172	0.043641	0.6965	0.0806759	0	0	0.132407	0.213083	0.305934	0	0.0536272	0.0262195	0.00578278	0.0008	0.00393952	0.81	-0.0123	1.10014	0.66087
GTEX.R53T.1526.SM.48FEK	0.0134509	0.208871	0	0.101188	0.0214079	0	0.00570856	0	0.166558	0.193675	0	0.014039	0.0278691	0.559094	0.00295915	0	0	0.234903	0.237862	0.425443	0	0.159369	0.0331234	0	0	0.0105509	0.76	-0.0066	1.0843	1.64602
GTEX.RU1J.0626.SM.4WAWY	0.0330417	0.0296506	0.0019435	0.191819	0.0421855	0	0	0.0268938	0.153343	0.222422	0	0.0518077	0.0811267	0.611812	0.0683282	0	0	0.0707136	0.139042	0.227262	0	0.155651	0.0471133	0	0	0.0463828	0.45	0.04008	1.08562	0.799414
GTEX.RU72.0626.SM.46MUI	0.117094	0	0	0.0151075	0.102573	0	0.0220681	0	0.164223	0.288864	0	0	0	0.421065	0.0577505	0	0	0.202594	0.260344	0.618299	0	0.168016	0.0482212	0.0399894	0	0.0623633	0.63	0.010307	1.0754	10.8703
GTEX.RWS6.1926.SM.47JXY	0	0.128179	0	0.304407	0	0	0	0.00983414	0.139508	0.149342	0	0	0.0434241	0.625352	0.0220741	0	0	0.225509	0.247583	0.39591	0	0.107355	0.0131903	0	0	0.00651994	0.85	-0.0162	1.10264	0.458294
GTEX.S32W.2026.SM.4AD6E	0.00378794	0.102285	0	0.282754	0.0191056	0	0	0.0152959	0.26799	0.302392	0	0.00579441	0.031897	0.728911	0.0335573	0	0	0.200106	0.233664	0.320566	0	0.0268349	0.00611962	0	0	0.00447125	0.85	-0.0158	1.11566	0.947786
GTEX.S341.1526.SM.4AD6K	0	0.0801894	0.00527494	0.275744	0	0	0.0256733	0.032003	0.122841	0.180517	0	0.00772086	0.0441715	0.593618	0.0319856	0	0	0.115796	0.147781	0.24895	0	0.177912	0.0562244	0	0	0.024465	0.8	-0.0107	1.09846	0.44549
GTEX.S4P3.1326.SM.4AD6V	0.0626949	0.00494466	0	0.197026	0.0818391	0	0.0610797	0.0903543	0.0277747	0.261048	0	0.109952	0.00199301	0.637658	0.0634013	0	0	0.0959854	0.159387	0.249956	0.0302062	0.104408	0.0401729	0.0126185	0	0.0155488	0.84	-0.0145	1.09436	0.14097
GTEX.S4UY.0726.SM.4AD6X	0.13548	0.0740701	0	0.171301	0	0	0	0.0252732	0.119679	0.144952	0	0.104979	0	0.630783	0.0631474	0	0	0.0997308	0.162878	0.258216	0	0.150516	0.0337635	0.0005	0	0.0215193	0.8	-0.0114	1.09144	0.698646
GTEX.SE5C.2126.SM.4BRUJ	0	0.259052	0	0.305584	0	0	0	0.024331	0.0788169	0.103148	0	0.0356627	0.00956872	0.713015	0.0359618	0	0	0.201873	0.237834	0.333562	0	0.0296356	0.00875399	0	0	0.0107611	0.85	-0.0165	1.10222	0.257922
GTEX.T2IS.1526.SM.32QPR	0.035197	0.0120548	0	0.148654	0.135759	0	0.077422	0.0124755	0	0.225656	0	0.0174665	0.019238	0.458267	0.00283278	0	0	0.162095	0.164928	0.359896	0	0.308007	0.0360942	0	0	0.0327041	0.13	0.111945	1.058	0
GTEX.T5JW.2026.SM.4DM63	0	0.0984928	0	0.142666	0	0	0	0	0.223747	0.223747	0	0.0598066	0	0.524712	0.0424787	0	0	0.173633	0.216111	0.411867	0	0.179094	0.0784932	0	0	0.00158982	0.69	0.00160672	1.08194	1.56833
GTEX.T6MO.0326.SM.32QOK	0.0323412	0.135026	0.00787768	0.186074	0	0	0.020092	0.00141683	0.128123	0.149632	0	0.07957	0	0.590521	0.0331004	0	0	0.0890785	0.122179	0.2069	0	0.215627	0.0553756	0	0	0.0162983	0.52	0.025386	1.07853	0.688563
GTEX.TML8.1226.SM.32QON	0	0.156308	0	0.234686	0	0	0	0	0.244818	0.244818	0	0.0221298	0.0111615	0.669103	0.027492	0	0	0.177939	0.205431	0.307025	0	0.100124	0.0182984	0	0	0.00704326	0.7	-0.0005	1.09266	1.04318
GTEX.TMMY.0726.SM.33HBE	0.0210255	0.0499285	0	0.413945	0	0	0	0.00840055	0.11283	0.12123	0	0.00305422	0.0244235	0.633607	0.0413306	0	0	0.258532	0.299862	0.473263	0	0.0511911	0.00653268	0	0	0.00880728	0.8	-0.0107	1.11413	0.272572
GTEX.U3ZN.1926.SM.4DXSG	0	0.0238116	0	0.275957	0	0	0.0292794	0.0152723	0.0393966	0.0839483	0	0.0550525	0	0.43877	0.0420437	0	0	0.319177	0.36122	0.823258	0	0.179995	0.0149676	0	0	0.00504716	0.65	0.00527407	1.09648	0.142764
GTEX.UJHI.1426.SM.3DB9C	0	0.141768	0	0.224192	0	0	0	0	0.219531	0.219531	0	0	0.0338089	0.6193	0.0218668	0	0	0.217921	0.239788	0.387193	0	0.106874	0.0149036	0	0	0.0191344	0.8	-0.0116	1.09449	0.979211
GTEX.VJWN.0726.SM.3GIJ8	0.00548724	0.0355382	0	0.334698	0.051132	0	0.0002	0	0.0570485	0.108381	0	0.0580727	0.0220307	0.564207	0.0388044	0	0	0.185058	0.223863	0.396774	0	0.15276	0.0286253	0.00952257	0	0.021059	0.76	-0.0041	1.10657	0.170448
GTEX.W5X1.2326.SM.3GIL6	0.0759649	0	0.0299722	0.15658	0	0	0.0783732	0.079586	0	0.157959	0	0.137486	0	0.557963	0.0557933	0	0	0.100981	0.156775	0.280977	0	0.207509	0.0239647	0.0212246	0	0.032564	0.9	-0.0228	1.09848	0
GTEX.WI4N.1426.SM.3LK7H	0	0.0936365	0	0.035563	0.0797453	0	0.0395711	0	0.0327014	0.152018	0	0.152794	0	0.434012	0.0565792	0	0	0.276644	0.333223	0.767775	0	0.183363	0.0113159	0	0	0.0380859	0.64	0.00838587	1.08471	0.919534
GTEX.WRHU.0326.SM.3MJFY	0.0182629	0.155723	0	0.271953	0	0	0.00103039	0	0.0840647	0.085095	0	0.0416138	0.00645856	0.579107	0.0532727	0	0	0.141674	0.194947	0.336634	0	0.190564	0.0279806	0	0	0.00740111	0.64	0.00893826	1.08724	0.309114
GTEX.WXYG.2226.SM.4E3IM	0	0.192351	0	0.208914	0	0	0	0	0.208579	0.208579	0	0	0.0322613	0.642105	0.0168369	0	0	0.222136	0.238973	0.372172	0	0.0770705	0.032021	0	0	0.00983058	0.85	-0.016	1.09264	0.998395
GTEX.WYBS.0926.SM.3NM94	0.0404553	0.0409778	0.0004	0.137355	0.0565043	0	0.0619718	0	0.136819	0.255295	0	0.154427	0	0.62891	0.0579858	0	0	0.0957814	0.153767	0.244498	0	0.191466	0	0.0258692	0	0	0.68	0.00284142	1.09883	0.996101
GTEX.WYVS.1726.SM.3NMAY	0	0.0901047	0	0.203902	0	0	0	0.0261498	0.164711	0.190861	0	0.0571556	0	0.542023	0.0222675	0	0	0.133242	0.15551	0.286906	0	0.250829	0.0516381	0	0	0	0.27	0.0693836	1.06932	0.807795
GTEX.X15G.1626.SM.3NMB3	0.0239287	0.163912	0	0.203275	0	0	0	0	0.246631	0.246631	0	0	0.0271974	0.664944	0.0243029	0	0	0.162156	0.186459	0.280413	0	0.136129	0.00508481	0	0	0.00738288	0.81	-0.0129	1.09856	1.21328
GTEX.X4EP.2926.SM.3P5YQ	0.00668202	0.0438991	0	0.25478	0	0	0	0.0093106	0.210959	0.22027	0	0.0169979	0.0309317	0.573561	0.0355439	0	0	0.121328	0.156872	0.273505	0	0.216664	0.0371061	0	0	0.015797	0.53	0.0187953	1.09594	0.828004
GTEX.XMD2.0926.SM.4WWEF	0.00559147	0.106292	0	0.247352	0	0	0	0	0.188415	0.188415	0	0.0600377	0.04555	0.653239	0.0299286	0	0	0.184137	0.214066	0.327699	0	0.105489	0.0268706	0	0	0.0003	0.8	-0.0114	1.10379	0.761729
GTEX.XOT4.0726.SM.4GIAW	0	0.151738	0	0.192699	0	0	0	0	0.241536	0.241536	0	0	0.0604203	0.646393	0.0203065	0	0	0.118065	0.138372	0.214067	0	0.180404	0.03212	0	0	0.00271136	0.64	0.00842718	1.09457	1.25344
GTEX.XUW1.2326.SM.4BOO5	0.00652143	0.0724506	0	0.199143	0	0	0.0007	0.013929	0.15515	0.169779	0	0.0108093	0.0707854	0.529489	0.0536158	0	0	0.21989	0.273505	0.516546	0	0.163376	0.0336302	0	0	0	0.33	0.0592106	1.06745	0.779091
GTEX.XUZC.1626.SM.4BRVP	0	0.102913	0	0.329805	0	0	0	0.0190524	0.156806	0.175858	0	0.0826427	0.0316499	0.722869	0.0705248	0	0	0.16935	0.239875	0.331837	0	0.0261452	0.00378638	0	0	0.00732447	0.8	-0.0119	1.11967	0.47545
GTEX.XV7Q.2326.SM.4BRVZ	0.0269147	0.168144	0	0.254765	0	0	0	0	0.125451	0.125451	0	0.00791603	0.0288755	0.612066	0.0318585	0	0	0.177969	0.209828	0.342818	0	0.125383	0.0394201	0	0	0.0133035	0.86	-0.0186	1.09248	0.49242
GTEX.XYKS.1326.SM.4BRUN	0.0292221	0.0386768	0.0268091	0.163586	0.0158819	0	0.00473068	0.00699208	0.0885265	0.116131	0	0	0.107778	0.482203	0.0321531	0	0	0.175568	0.207722	0.430776	0	0.209514	0.0631964	0	0	0.037365	0.88	-0.0197	1.10042	0.541162
GTEX.Y114.2026.SM.4TT7L	0	0.133451	0	0.243515	0	0	0	0	0.20566	0.20566	0	0	0.0424096	0.625035	0.0205435	0	0	0.262694	0.283238	0.453155	0	0.0722975	0.00264293	0.00412478	0	0.0126626	0.88	-0.0222	1.10266	0.844547
GTEX.Y3IK.2326.SM.4WWDT	0.0369349	0.0287128	0	0.203496	0.0312106	0	0	0	0.137978	0.169189	0	0.116017	0	0.55435	0.0749184	0	0	0.0777567	0.152675	0.275413	0	0.243988	0.0398683	0	0	0.00911906	0.47	0.0336571	1.09046	0.678039
GTEX.Y5LM.1726.SM.4VDSX	0.11672	0	0.0214764	0.116832	0.0989994	0	0	0.0193944	0.119073	0.237467	0	0.106833	0.0266081	0.625938	0.0841079	0.0112675	0	0.0509371	0.146313	0.233749	0.0157876	0.101425	0.0681621	0	0	0.0423752	0.76	-0.0046	1.08567	1.01918
GTEX.Y5V5.2126.SM.4WWFO	0.00346845	0.0114962	0	0.28982	0.0282486	0	0.00986653	0.0358378	0.0352628	0.109216	0	0.0923505	0	0.506351	0.0441039	0	0	0.180211	0.224314	0.443002	0	0.220128	0.0250807	0	0	0.0241258	0.53	0.0187051	1.09912	0.121671
GTEX.Y8LW.1626.SM.5IFHX	0.0533811	0	0.0164942	0.150118	0.054733	0	0.030932	0.0185189	0.0567939	0.160978	0	0.0149779	0.0475348	0.443484	0.0356389	0	0	0.158983	0.194622	0.438848	0	0.27279	0.0508792	0	0.00850925	0.0297158	0.84	-0.015	1.10176	0.378328
GTEX.YB5K.1626.SM.5IFIN	0	0.32028	0	0.159708	0.00336461	0	0.001	0	0.130922	0.135287	0	0.0138172	0.00555789	0.63465	0.0373248	0	0	0.226969	0.264294	0.41644	0	0.0724925	0.0187097	0	0	0.00987189	0.85	-0.0169	1.08982	0.819762
GTEX.YFC4.1426.SM.5IFJG	0	0.231474	0	0.172874	0	0	0	0	0.139058	0.139058	0	0.0183278	0.0213511	0.583084	0.0278608	0	0	0.191363	0.219223	0.375972	0	0.166391	0.023016	0	0	0.00828563	0.73	-0.0025	1.08479	0.804388
GTEX.YJ8O.2226.SM.5IFHW	0.0934422	0.136061	0	0.0658913	0.107146	0	0.0241985	0	0.0836198	0.214964	0	0.0204384	0.0271636	0.55796	0.0222832	0	0	0.205876	0.228159	0.408916	0	0.134337	0.0443779	0.00367138	0	0.0314945	0.85	-0.0155	1.08169	1.26906
GTEX.ZAJG.0626.SM.5HL8X	0.0159818	0.0494736	0	0.137316	0.106656	0	0.0228155	0	0.118267	0.247738	0	0.0783607	0.01041	0.53928	0.0627226	0	0	0.219081	0.281803	0.522555	0	0.143256	0.032839	0	0	0.00282154	0.58	0.0164689	1.07778	0.861278
GTEX.ZC5H.2626.SM.5J2MG	0	0.0603684	0	0.196145	0	0	0	0.0157978	0.167244	0.183041	0	0.122815	0	0.562371	0.0482094	0	0	0.161962	0.210171	0.373724	0	0.195876	0.028943	0	0	0.00263889	0.47	0.0347994	1.08409	0.852652
GTEX.ZF29.1926.SM.5S2P1	0.0115127	0.0115985	0.0007	0.184724	0.0427749	0	0.028448	0	0.157381	0.228604	0	0.017365	0.0640852	0.51859	0.0394602	0	0	0.177434	0.216894	0.418239	0	0.21011	0.0431613	0	0	0.0112432	0.8	-0.0096	1.10232	0.851978
GTEX.ZF2S.2026.SM.5E461	0	0.233646	0	0.278497	0.0108787	0	0	0	0.155962	0.16684	0	0.0018329	0.0222018	0.703017	0.0311455	0	0	0.183636	0.214782	0.305514	0	0.0682573	0.0139436	0	0	0	0.76	-0.0068	1.09602	0.560013
GTEX.ZF3C.2326.SM.5S2MZ	0.0294293	0.0913462	0	0.122742	0.0367742	0	0.00894373	0	0.162887	0.208605	0	0.0310839	0.0418785	0.525085	0.0338021	0	0	0.187282	0.221084	0.421045	0	0.196476	0.0400914	0	0	0.0172637	0.52	0.0243208	1.07626	1.32708
GTEX.ZLV1.1426.SM.4WWES	0	0.117487	0	0.242983	0	0	0	0	0.183909	0.183909	0	0	0.0350303	0.57941	0.0313862	0	0	0.232935	0.264321	0.45619	0	0.126258	0.0145824	0	0	0.0154283	0.8	-0.0104	1.0941	0.756879
GTEX.ZPIC.1126.SM.5BC7F	0	0.128859	0	0.205511	0	0	0	0.0153453	0.150216	0.165561	0	0	0.0477328	0.547664	0.0143882	0	0	0.271928	0.286316	0.522795	0	0.145952	0.0125679	0	0	0.00750046	0.85	-0.0173	1.09639	0.730938
GTEX.ZQG8.0726.SM.5P9H9	0.00571986	0.0478918	0.0137724	0.0246323	0.0766621	0	0	0.0467697	0.0823358	0.205768	0	0.108497	0.0291986	0.43548	0.0690269	0	0	0.174771	0.243798	0.559836	0	0.238934	0.0327911	0	0	0.0489975	0.83	-0.0137	1.09578	3.3426
GTEX.ZV6S.1826.SM.5NQ8D	0.0367301	0.0167663	0.00733938	0.131774	0.107155	0	0.0910825	0.0266842	0.0257307	0.250652	0	0.0882699	0.0542156	0.585748	0.0500125	0	0	0.106381	0.156393	0.266998	0	0.192461	0.043743	0	0	0.0216554	0.88	-0.0221	1.10388	0.195264
GTEX.ZVT2.1826.SM.5NQ8W	0.0312566	0.0334118	0.0156514	0.135272	0.069237	0	0.00536283	0.0395492	0.0482411	0.16239	0	0.0329513	0.0718512	0.482785	0.0569541	0	0	0.149304	0.206258	0.427226	0	0.266535	0.0272613	0	0	0.0171611	0.71	-0.0005	1.10067	0.356623
GTEX.ZVT4.1026.SM.57WC4	0.0119739	0.136753	0	0.213972	0	0	0	0	0.139168	0.139168	0	0.0266296	0.00954281	0.53804	0.0308964	0	0	0.31503	0.345926	0.642938	0	0.0995986	0.001	0	0	0.01544	0.83	-0.0138	1.09239	0.650405
GTEX.ZVZQ.0826.SM.51MRF	0.0164504	0.0798066	0	0.196764	0.0264389	0	0.00498757	0	0.161348	0.192774	0	0	0.0723773	0.558172	0.0433413	0	0	0.213708	0.25705	0.46052	0	0.125902	0.0432532	0	0	0.0156226	0.71	-0.0011	1.08799	0.820007
GTEX.ZXES.0826.SM.5E43C	0.0572387	0	0.0151715	0.152183	0.0746656	0	0	0.00946143	0.0910474	0.175174	0	0.127746	0	0.527514	0.0578466	0	0	0.129304	0.18715	0.354778	0	0.219405	0.0333637	0	0	0.0325673	0.58	0.0168714	1.08806	0.598274
GTEX.ZZPU.0626.SM.5E43T	0	0.129599	0	0.380107	0	0	0	0.00944613	0.127352	0.136798	0	0	0.037404	0.683908	0.0380735	0	0	0.153179	0.191253	0.279647	0	0.0868192	0.0260873	0	0	0.0119329	0.88	-0.0211	1.11332	0.335043
