# Supplementary material for: TCGA RNA-Seq and Tumor-Infiltrating Lymphocyte Imaging Data Reveal Cold Tumor Signatures of Invasive Ductal Carcinomas and Estrogen Receptor-Positive Human Breast Tumors
Source: Int J Mol Sci. 2023 May 27;24(11):9355. doi: 10.3390/ijms24119355 (PMC10253224; doi:10.3390/ijms24119355)
Supplement: Supplementary file 1 [file ijms-24-09355-s001.zip › Supplementary file 10.xlsx]

## Sheet: Lymphocyte_hot_hotNAT
	SampleID	hot_Lymphocyte	hotnor_Lymphocyte
1	TCGA.A7.A13F	0.483818	0.453279	TRUE
2	TCGA.AC.A23H	0.512764	0.33929	TRUE
3	TCGA.AC.A2FB	0.626664	0.368563	TRUE
4	TCGA.AC.A2FF	0.485942	0.408293	TRUE
5	TCGA.AC.A2FM	0.474688	0.458348	TRUE
6	TCGA.BH.A0AU	0.472766	0.686821	FALSE
7	TCGA.BH.A0B3	0.473969	0.511332	FALSE
8	TCGA.BH.A0B7	0.468046	0.644968	FALSE
9	TCGA.BH.A0BA	0.606312	0.577811	TRUE
10	TCGA.BH.A0BM	0.53795	0.593235	FALSE
11	TCGA.BH.A0BQ	0.457361	0.592259	FALSE
12	TCGA.BH.A0BS	0.666733	0.689016	FALSE
13	TCGA.BH.A0BT	0.53745	0.438094	TRUE
14	TCGA.BH.A0BZ	0.568077	0.488892	TRUE
15	TCGA.BH.A0C0	0.474433	0.43528	TRUE
16	TCGA.BH.A0DG	0.468752	0.570811	FALSE
17	TCGA.BH.A0DK	0.56654	0.435599	TRUE
18	TCGA.BH.A0DT	0.50215	0.502779	FALSE
19	TCGA.BH.A0E0	0.50513	0.66549	FALSE
20	TCGA.BH.A0H5	0.636123	0.58543	TRUE
21	TCGA.BH.A0HA	0.452408	0.837942	FALSE
22	TCGA.BH.A0HK	0.544303	0.515741	TRUE
23	TCGA.BH.A18J	0.460968	0.424094	TRUE
24	TCGA.BH.A18N	0.606185	0.463748	TRUE
25	TCGA.BH.A18Q	0.462877	0.606897	FALSE
26	TCGA.BH.A18R	0.525604	0.60141	FALSE
27	TCGA.BH.A18V	0.554396	0.322661	TRUE
28	TCGA.BH.A1ET	0.482702	0.513894	FALSE
29	TCGA.BH.A1EU	0.485278	0.521593	FALSE
30	TCGA.BH.A1EV	0.502961	0.529427	FALSE
31	TCGA.BH.A1EW	0.454629	0.608506	FALSE
32	TCGA.BH.A1FB	0.522521	0.597192	FALSE
33	TCGA.BH.A1FC	0.647931	0.445835	TRUE
34	TCGA.BH.A1FD	0.520933	0.6111	FALSE
35	TCGA.BH.A1FE	0.608442	0.658807	FALSE
36	TCGA.BH.A1FH	0.503048	0.38815	TRUE
37	TCGA.BH.A209	0.583119	0.43687	TRUE
38	TCGA.E2.A158	0.496931	0.448351	TRUE
39	TCGA.E2.A15I	0.511022	0.546955	FALSE
40	TCGA.E2.A15K	0.555412	0.4893	TRUE
41	TCGA.E2.A15M	0.542564	0.629253	FALSE
42	TCGA.E2.A1BC	0.619223	0.392782	TRUE
43	TCGA.E2.A1L7	0.559103	0.5025	TRUE
44	TCGA.E2.A1LH	0.456971	0.646304	FALSE
45	TCGA.E2.A1LS	0.507842	0.470462	TRUE
46	TCGA.E9.A1N9	0.579849	0.550571	TRUE
47	TCGA.E9.A1ND	0.503858	0.194483	TRUE
48	TCGA.E9.A1R7	0.520155	0.340491	TRUE
49	TCGA.E9.A1RD	0.492816	0.192944	TRUE
50	TCGA.E9.A1RH	0.515414	0.420935	TRUE
	higher tumor	FALSE
	0.56	0.44

## Sheet: Lymphocyte_cold_coldNAT
	SampleID	cold_Lymphocyte	coldnor_Lymphocyte
1	TCGA.A7.A0CE	0.328662	0.344003	FALSE
2	TCGA.A7.A0CH	0.359339	0.37042	FALSE
3	TCGA.A7.A0D9	0.263837	0.40029	FALSE
4	TCGA.A7.A0DB	0.226007	0.203962	TRUE
5	TCGA.A7.A13E	0.356301	0.341048	TRUE
6	TCGA.A7.A13G	0.317472	0.528675	FALSE
7	TCGA.BH.A0AY	0.381476	0.525291	FALSE
8	TCGA.BH.A0AZ	0.381983	0.45688	FALSE
9	TCGA.BH.A0B5	0.433356	0.254912	TRUE
10	TCGA.BH.A0B8	0.39285	0.472605	FALSE
11	TCGA.BH.A0BC	0.344403	0.374514	FALSE
12	TCGA.BH.A0BJ	0.403631	0.568597	FALSE
13	TCGA.BH.A0BV	0.439277	0.464438	FALSE
14	TCGA.BH.A0BW	0.426149	0.657035	FALSE
15	TCGA.BH.A0C3	0.401275	0.629754	FALSE
16	TCGA.BH.A0DD	0.411014	0.388628	TRUE
17	TCGA.BH.A0DH	0.433405	0.398382	TRUE
18	TCGA.BH.A0DL	0.285279	0.461818	FALSE
19	TCGA.BH.A0DO	0.433597	0.648164	FALSE
20	TCGA.BH.A0DP	0.435476	0.533452	FALSE
21	TCGA.BH.A0DQ	0.207377	0.631876	FALSE
22	TCGA.BH.A0DV	0.35278	0.590516	FALSE
23	TCGA.BH.A0DZ	0.322481	0.533265	FALSE
24	TCGA.BH.A0E1	0.220022	0.713062	FALSE
25	TCGA.BH.A0H7	0.350174	0.543882	FALSE
26	TCGA.BH.A0H9	0.371035	0.664905	FALSE
27	TCGA.BH.A18K	0.371076	0.46507	FALSE
28	TCGA.BH.A18L	0.386628	0.537196	FALSE
29	TCGA.BH.A18M	0.403572	0.374213	TRUE
30	TCGA.BH.A18P	0.386236	0.552184	FALSE
31	TCGA.BH.A18S	0.435807	0.283582	TRUE
32	TCGA.BH.A18U	0.31317	0.451152	FALSE
33	TCGA.BH.A1EN	0.445052	0.483299	FALSE
34	TCGA.BH.A1EO	0.289157	0.216136	TRUE
35	TCGA.BH.A1F0	0.444589	0.513508	FALSE
36	TCGA.BH.A1F2	0.36759	0.409491	FALSE
37	TCGA.BH.A1F6	0.369863	0.293471	TRUE
38	TCGA.BH.A1F8	0.44567	0.459868	FALSE
39	TCGA.BH.A1FG	0.315791	0.477779	FALSE
40	TCGA.BH.A1FJ	0.24869	0.49977	FALSE
41	TCGA.BH.A1FM	0.187389	0.532876	FALSE
42	TCGA.BH.A1FN	0.241191	0.381012	FALSE
43	TCGA.BH.A1FR	0.371448	0.282833	TRUE
44	TCGA.BH.A1FU	0.420104	0.590826	FALSE
45	TCGA.BH.A203	0.442846	0.474085	FALSE
46	TCGA.BH.A204	0.326652	0.631191	FALSE
47	TCGA.BH.A208	0.416404	0.558052	FALSE
48	TCGA.E2.A153	0.295991	0.351516	FALSE
49	TCGA.E2.A1IG	0.435869	0.475345	FALSE
50	TCGA.E2.A1LB	0.435976	0.675101	FALSE
51	TCGA.E9.A1N4	0.226508	0.600067	FALSE
52	TCGA.E9.A1N5	0.402608	0.365821	TRUE
53	TCGA.E9.A1N6	0.201188	0.459869	FALSE
54	TCGA.E9.A1NA	0.318366	0.369314	FALSE
55	TCGA.E9.A1NF	0.236336	0.337	FALSE
56	TCGA.E9.A1NG	0.255351	0.31961	FALSE
57	TCGA.E9.A1RB	0.246226	0.602562	FALSE
58	TCGA.E9.A1RC	0.292076	0.388576	FALSE
59	TCGA.E9.A1RF	0.365911	0.349835	TRUE
60	TCGA.E9.A1RI	0.33004	0.553887	FALSE
61	TCGA.GI.A2C8	0.24033	0.42066	FALSE		FALSE
62	TCGA.GI.A2C9	0.251719	0.523458	FALSE		0.790323	20.97
