# Supplementary material for: TCGA RNA-Seq and Tumor-Infiltrating Lymphocyte Imaging Data Reveal Cold Tumor Signatures of Invasive Ductal Carcinomas and Estrogen Receptor-Positive Human Breast Tumors
Source: Int J Mol Sci. 2023 May 27;24(11):9355. doi: 10.3390/ijms24119355 (PMC10253224; doi:10.3390/ijms24119355)
Supplement: Supplementary file 1 [file ijms-24-09355-s001.zip › Supplementary file 11.xlsx]

## Sheet: BRCA_hotxcold_overlap_new_up
gene	geneID	baseMean	log2FoldChange	lfcSE	stat	pvalue	padj	threshold	trend
CCR7	1236	466.64	2.06767	0.095289	21.6989	2.10141e-104	1.96619e-100	TRUE	up_regulated
FCRLA	84824	116.535	2.37004	0.115812	20.4645	4.46345e-93	1.67049e-89	TRUE	up_regulated
SELL	6402	1054.4	1.65996	0.0847901	19.5772	2.41726e-85	4.52343e-82	TRUE	up_regulated
FAM129C	199786	43.3365	2.4838	0.12729	19.5129	8.5241e-85	1.4501e-81	TRUE	up_regulated
CD27	939	488.409	1.74187	0.0901074	19.331	2.94491e-83	4.23908e-80	TRUE	up_regulated
GPR18	2841	55.7322	1.656	0.0859227	19.2732	9.02228e-83	1.20596e-79	TRUE	up_regulated
CD19	930	108.515	2.90706	0.15141	19.2	3.70345e-82	4.62018e-79	TRUE	up_regulated
TNFRSF13B	23495	34.1411	2.47465	0.129067	19.1734	6.17837e-82	7.22599e-79	TRUE	up_regulated
CD79A	973	767.362	2.23865	0.119882	18.6737	8.10151e-78	6.89107e-75	TRUE	up_regulated
PTPRCAP	5790	671.616	1.71003	0.0916173	18.6649	9.55417e-78	7.77335e-75	TRUE	up_regulated
P2RY8	286530	420.373	1.22795	0.0666616	18.4206	8.98161e-76	7.00304e-73	TRUE	up_regulated
SCML4	256380	93.3171	1.73799	0.0947034	18.352	3.18413e-75	2.29172e-72	TRUE	up_regulated
SH2D1A	4068	197.412	1.75989	0.0960078	18.3307	4.70472e-75	3.26072e-72	TRUE	up_regulated
CD79B	974	363.899	1.74005	0.0957273	18.1772	7.82536e-74	5.22986e-71	TRUE	up_regulated
FCRL2	79368	41.9693	2.51745	0.139135	18.0935	3.58429e-73	2.28496e-70	TRUE	up_regulated
GPR171	29909	89.7434	1.68304	0.0930249	18.0923	3.66317e-73	2.28496e-70	TRUE	up_regulated
PYHIN1	149628	108.798	1.72081	0.0963286	17.864	2.24953e-71	1.20273e-68	TRUE	up_regulated
RASGRP2	10235	230.914	1.58648	0.088843	17.8571	2.54546e-71	1.32315e-68	TRUE	up_regulated
TBC1D10C	374403	349.828	1.51209	0.0864435	17.4922	1.64212e-68	6.98385e-66	TRUE	up_regulated
ZNF831	128611	119.807	1.70714	0.0980624	17.4087	7.08263e-68	2.88124e-65	TRUE	up_regulated
2019-09-01	1731	417.269	1.30826	0.07547	17.3349	2.56559e-67	1.02149e-64	TRUE	up_regulated
ZAP70	7535	305.201	1.67576	0.0969161	17.2909	5.51144e-67	2.14866e-64	TRUE	up_regulated
CD5	921	426.299	1.52592	0.0887007	17.203	2.51981e-66	9.24571e-64	TRUE	up_regulated
ACAP1	9744	440.414	1.54722	0.0907403	17.051	3.43376e-65	1.21238e-62	TRUE	up_regulated
S1PR4	8698	130.308	1.48475	0.0879452	16.8827	6.03487e-64	2.01662e-61	TRUE	up_regulated
SAMD3	154075	96.4321	1.45882	0.0865152	16.862	8.56198e-64	2.81088e-61	TRUE	up_regulated
CD40LG	959	81.6805	1.63564	0.0970832	16.8479	1.08781e-63	3.50968e-61	TRUE	up_regulated
CCL19	6363	1186.94	2.10373	0.127426	16.5094	3.14008e-61	8.51598e-59	TRUE	up_regulated
FCAMR	83953	15.3434	2.91331	0.176932	16.4657	6.47001e-61	1.68157e-58	TRUE	up_regulated
SP140	11262	274.648	1.29378	0.0787255	16.4341	1.09072e-60	2.79597e-58	TRUE	up_regulated
FCER2	2208	57.3854	2.85781	0.174645	16.3635	3.48642e-60	8.47291e-58	TRUE	up_regulated
GFI1	2672	90.7381	1.26056	0.0779315	16.1752	7.55006e-59	1.76605e-56	TRUE	up_regulated
RGL4	266747	26.7492	1.32099	0.0816816	16.1724	7.89265e-59	1.8234e-56	TRUE	up_regulated
NUGGC	389643	46.4993	1.69766	0.105114	16.1506	1.12447e-58	2.56612e-56	TRUE	up_regulated
LTB	4050	602.015	1.79995	0.111663	16.1195	1.85974e-58	4.19292e-56	TRUE	up_regulated
GP1BA	2811	59.9613	1.54743	0.0962468	16.0777	3.65842e-58	8.05413e-56	TRUE	up_regulated
TBX21	30009	70.1744	1.48152	0.092398	16.0341	7.38319e-58	1.60653e-55	TRUE	up_regulated
TNFRSF13C	115650	22.6578	1.71465	0.106975	16.0285	8.08037e-58	1.73802e-55	TRUE	up_regulated
TLR10	81793	113.858	1.4868	0.0932083	15.9513	2.78908e-57	5.79913e-55	TRUE	up_regulated
CD3G	917	114.671	1.58406	0.0995376	15.9141	5.05533e-57	1.02827e-54	TRUE	up_regulated
SPOCK2	9806	1859.97	1.27329	0.0805102	15.8152	2.44287e-56	4.91543e-54	TRUE	up_regulated
STAP1	26228	56.1101	1.62217	0.103135	15.7287	9.6207e-56	1.87533e-53	TRUE	up_regulated
LINC00426	100188949	25.3331	1.39001	0.0885258	15.7018	1.4708e-55	2.83743e-53	TRUE	up_regulated
TIGIT	201633	274.842	1.51192	0.0965171	15.6647	2.63509e-55	5.03167e-53	TRUE	up_regulated
IL2RG	3561	1713.36	1.29432	0.0829686	15.6002	7.25947e-55	1.35846e-52	TRUE	up_regulated
CR2	1380	242.807	2.77562	0.179025	15.5041	3.25595e-54	5.9734e-52	TRUE	up_regulated
CD7	924	292.755	1.38821	0.0911119	15.2363	2.03108e-52	3.55212e-50	TRUE	up_regulated
LTA	4049	57.6521	1.43416	0.0944059	15.1914	4.03005e-52	6.85584e-50	TRUE	up_regulated
CTSW	1521	275.023	1.40035	0.0930992	15.0415	3.92543e-51	6.61771e-49	TRUE	up_regulated
TMIGD2	126259	13.3245	1.61781	0.108009	14.9784	1.01599e-50	1.69753e-48	TRUE	up_regulated
CRTAM	56253	79.8786	1.26224	0.0850147	14.8473	7.23793e-50	1.16762e-47	TRUE	up_regulated
TLR9	54106	87.368	1.10514	0.0745616	14.8218	1.0583e-49	1.69265e-47	TRUE	up_regulated
CD37	951	1208.31	1.00563	0.0678505	14.8212	1.06817e-49	1.69396e-47	TRUE	up_regulated
THEMIS	387357	111.746	1.44011	0.0974028	14.7851	1.82848e-49	2.87532e-47	TRUE	up_regulated
ZNF80	7634	16.2567	1.52989	0.104375	14.6577	1.20308e-48	1.80106e-46	TRUE	up_regulated
JAK3	3718	801.324	1.05522	0.0725358	14.5476	6.0456e-48	8.57055e-46	TRUE	up_regulated
LAX1	54900	167.193	1.45843	0.101134	14.4208	3.82869e-47	5.22966e-45	TRUE	up_regulated
PIM2	11040	1628.8	0.877476	0.0613378	14.3056	2.01822e-46	2.69764e-44	TRUE	up_regulated
PNOC	5368	41.3932	1.60962	0.113987	14.1212	2.8132e-45	3.68136e-43	TRUE	up_regulated
IRF4	3662	397.014	1.46978	0.104421	14.0755	5.37296e-45	6.98223e-43	TRUE	up_regulated
CST7	8530	341.264	1.13202	0.0805169	14.0594	6.74933e-45	8.71036e-43	TRUE	up_regulated
FCRL6	343413	54.1219	1.24143	0.0883068	14.0582	6.86279e-45	8.79612e-43	TRUE	up_regulated
CXXC11	285093	3.18862	1.92911	0.138122	13.9667	2.48949e-44	3.12657e-42	TRUE	up_regulated
ZBTB32	27033	27.3548	1.13606	0.0825381	13.7641	4.19061e-43	5.05928e-41	TRUE	up_regulated
C11orf21	29125	33.2755	1.2564	0.0916899	13.7027	9.7804e-43	1.17321e-40	TRUE	up_regulated
ARHGAP9	64333	465.881	0.954678	0.0721648	13.2291	5.95682e-40	6.63511e-38	TRUE	up_regulated
HLA-DOB	3112	262.846	1.29506	0.0983153	13.1725	1.26316e-39	1.39866e-37	TRUE	up_regulated
TRAF1	7185	821.036	0.767539	0.0589016	13.0309	8.16811e-39	8.93858e-37	TRUE	up_regulated
SLAMF7	57823	1126.32	1.17915	0.0908933	12.9729	1.74236e-38	1.88467e-36	TRUE	up_regulated
GZMB	3002	231.74	1.52246	0.118727	12.8232	1.21513e-37	1.25945e-35	TRUE	up_regulated
PRKCQ	5588	127.825	1.24254	0.0969604	12.8149	1.35349e-37	1.39164e-35	TRUE	up_regulated
ICAM3	3385	1132.82	0.622764	0.049085	12.6875	6.94019e-37	6.94501e-35	TRUE	up_regulated
WNT1	7471	4.62977	1.24195	0.0983454	12.6284	1.47156e-36	1.44933e-34	TRUE	up_regulated
TCF7	6932	989.184	0.871134	0.069156	12.5967	2.2028e-36	2.14693e-34	TRUE	up_regulated
ARRDC5	645432	9.6869	1.14987	0.0916012	12.553	3.82727e-36	3.71086e-34	TRUE	up_regulated
GZMH	2999	113.606	1.18862	0.0950313	12.5076	6.78209e-36	6.50837e-34	TRUE	up_regulated
LCN10	414332	28.0423	1.4998	0.120326	12.4645	1.16633e-35	1.11354e-33	TRUE	up_regulated
APOBEC3H	164668	28.3103	1.0569	0.08485	12.4561	1.29595e-35	1.22481e-33	TRUE	up_regulated
CD226	10666	74.4083	0.955754	0.077071	12.401	2.58244e-35	2.41626e-33	TRUE	up_regulated
FUT7	2529	51.8894	1.13958	0.0920535	12.3795	3.37499e-35	3.1421e-33	TRUE	up_regulated
CFP	5199	84.9901	1.04483	0.0847266	12.3318	6.10518e-35	5.62789e-33	TRUE	up_regulated
AICDA	57379	5.78477	1.8955	0.154237	12.2896	1.03054e-34	9.36136e-33	TRUE	up_regulated
CCDC69	26112	1221.82	0.795152	0.0658843	12.0689	1.54158e-33	1.32938e-31	TRUE	up_regulated
ITGB7	3695	532.835	0.895878	0.0743694	12.0463	2.02792e-33	1.74076e-31	TRUE	up_regulated
CXorf65	158830	4.11619	1.6775	0.139376	12.0358	2.30457e-33	1.9692e-31	TRUE	up_regulated
P2RX1	5023	71.6944	1.17077	0.0975436	12.0025	3.44735e-33	2.91901e-31	TRUE	up_regulated
KLRC1	3821	25.166	1.36002	0.113713	11.9601	5.74889e-33	4.8459e-31	TRUE	up_regulated
SPN	6693	637.526	0.853408	0.0715623	11.9254	8.72756e-33	7.32371e-31	TRUE	up_regulated
SLC25A53	401612	45.4729	0.903278	0.0758492	11.9089	1.06407e-32	8.88924e-31	TRUE	up_regulated
FOXP3	50943	260.987	0.909691	0.0773042	11.7677	5.72707e-32	4.67994e-30	TRUE	up_regulated
FAM159A	348378	30.932	0.906936	0.0783336	11.5779	5.33571e-31	4.23081e-29	TRUE	up_regulated
KIR2DS4	3809	5.0612	1.81965	0.157696	11.539	8.38866e-31	6.59567e-29	TRUE	up_regulated
IL12RB1	3594	149.938	0.922796	0.0813758	11.3399	8.32107e-30	6.2535e-28	TRUE	up_regulated
LIME1	54923	295.423	0.992057	0.0876114	11.3234	1.00522e-29	7.52428e-28	TRUE	up_regulated
SNX20	124460	162.025	0.878344	0.0777216	11.3012	1.29503e-29	9.57861e-28	TRUE	up_regulated
CCR4	1233	115.907	1.07089	0.0951274	11.2574	2.12999e-29	1.55697e-27	TRUE	up_regulated
LIMD2	80774	1268.49	0.836407	0.074347	11.25	2.3148e-29	1.67895e-27	TRUE	up_regulated
SNAI3	333929	60.9851	0.720022	0.0642124	11.2131	3.51542e-29	2.52046e-27	TRUE	up_regulated
LILRA4	23547	87.5055	1.10523	0.0988255	11.1836	4.90356e-29	3.5023e-27	TRUE	up_regulated
APOBEC3D	140564	257.247	0.711352	0.0647294	10.9896	4.28687e-28	2.96888e-26	TRUE	up_regulated
RAB33A	9363	52.0684	0.699746	0.0637952	10.9686	5.40855e-28	3.72096e-26	TRUE	up_regulated
LGALS2	3957	83.5439	1.26376	0.115338	10.957	6.14825e-28	4.21437e-26	TRUE	up_regulated
EBI3	10148	131.616	0.824523	0.075828	10.8736	1.54004e-27	1.02924e-25	TRUE	up_regulated
CCR5	1234	712.629	0.822816	0.0758886	10.8424	2.1665e-27	1.43765e-25	TRUE	up_regulated
CDC42SE2	56990	3434.08	0.321866	0.0297564	10.8167	2.86928e-27	1.89059e-25	TRUE	up_regulated
BIRC3	330	1342.18	0.860028	0.0798539	10.77	4.76928e-27	3.10967e-25	TRUE	up_regulated
OR52N4	390072	3.87563	1.24942	0.11648	10.7265	7.64614e-27	4.93387e-25	TRUE	up_regulated
HLA-DOA	3111	1817.03	0.730118	0.0682911	10.6913	1.11841e-26	7.16742e-25	TRUE	up_regulated
WAS	7454	566.94	0.676329	0.063343	10.6772	1.30079e-26	8.27951e-25	TRUE	up_regulated
MFNG	4242	555.306	0.605455	0.0572846	10.5692	4.13807e-26	2.5641e-24	TRUE	up_regulated
JSRP1	126306	56.9165	1.50029	0.142592	10.5216	6.87068e-26	4.24327e-24	TRUE	up_regulated
IL18BP	10068	842.318	0.56454	0.0537727	10.4986	8.7637e-26	5.37689e-24	TRUE	up_regulated
GDF9	2661	142.485	1.1425	0.109249	10.4577	1.35118e-25	8.23602e-24	TRUE	up_regulated
FLT3LG	2323	290.29	0.618215	0.0595314	10.3847	2.91137e-25	1.74059e-23	TRUE	up_regulated
ZBP1	81030	205.224	1.09041	0.105119	10.3732	3.28444e-25	1.95738e-23	TRUE	up_regulated
CPNE5	57699	296.101	0.81965	0.0791307	10.3582	3.84217e-25	2.27527e-23	TRUE	up_regulated
P2RX5	5026	175.578	0.879123	0.0851888	10.3197	5.74042e-25	3.36741e-23	TRUE	up_regulated
FAM78A	286336	542.062	0.575211	0.055958	10.2793	8.7327e-25	5.075e-23	TRUE	up_regulated
NCR1	9437	2.96526	1.4688	0.144698	10.1508	3.28741e-24	1.85293e-22	TRUE	up_regulated
HMHA1	23526	1939.58	0.578129	0.0570554	10.1328	3.95319e-24	2.21485e-22	TRUE	up_regulated
TNFSF14	8740	18.0999	0.975146	0.0968776	10.0657	7.82884e-24	4.33435e-22	TRUE	up_regulated
GPR25	2848	3.11478	1.50269	0.151788	9.89992	4.16589e-23	2.24658e-21	TRUE	up_regulated
INSL3	3640	8.16436	0.945451	0.0966203	9.78522	1.30317e-22	6.86936e-21	TRUE	up_regulated
ANXA2R	389289	141.258	0.65585	0.0670396	9.78303	1.33167e-22	6.99985e-21	TRUE	up_regulated
SRL	6345	45.2031	0.726917	0.0746571	9.73674	2.10189e-22	1.09562e-20	TRUE	up_regulated
MYO1G	64005	523.375	0.697326	0.0717591	9.71761	2.53667e-22	1.31492e-20	TRUE	up_regulated
CCDC88B	283234	664.494	0.722416	0.0744818	9.69923	3.03769e-22	1.56166e-20	TRUE	up_regulated
COL4A3	1285	38.2648	1.16629	0.120313	9.69377	3.20476e-22	1.64303e-20	TRUE	up_regulated
GIMAP1	170575	303.407	0.64167	0.0673339	9.52968	1.57766e-21	7.78964e-20	TRUE	up_regulated
GIMAP2	26157	574.99	0.535893	0.0564746	9.48911	2.33025e-21	1.13557e-19	TRUE	up_regulated
HCST	10870	390.699	0.705954	0.0744082	9.48758	2.36453e-21	1.14928e-19	TRUE	up_regulated
CD160	11126	37.0749	0.505357	0.0535142	9.44343	3.60785e-21	1.73112e-19	TRUE	up_regulated
C17orf66	256957	1.50223	1.32177	0.139964	9.44366	3.59991e-21	1.73112e-19	TRUE	up_regulated
GCSAM	257144	121.435	0.63827	0.068355	9.33758	9.85617e-21	4.68118e-19	TRUE	up_regulated
RCSD1	92241	988.488	0.615848	0.0663967	9.27528	1.7716e-20	8.30874e-19	TRUE	up_regulated
UTS2B	257313	5.4831	0.797126	0.0864339	9.22238	2.90583e-20	1.34264e-18	TRUE	up_regulated
CLECL1	160365	31.7971	0.732912	0.0800563	9.15496	5.43796e-20	2.49413e-18	TRUE	up_regulated
FNDC9	408263	1.32862	0.688335	0.0754104	9.12786	6.98673e-20	3.18109e-18	TRUE	up_regulated
KCNN3	3782	90.3913	0.678719	0.0747108	9.08462	1.04063e-19	4.6811e-18	TRUE	up_regulated
BTN3A3	10384	1497.8	0.482437	0.0531633	9.07462	1.1407e-19	5.09448e-18	TRUE	up_regulated
DNASE1L3	1776	60.765	1.04168	0.115725	9.00138	2.22895e-19	9.87349e-18	TRUE	up_regulated
ICAM2	3384	767.615	0.509667	0.0566219	9.00124	2.23186e-19	9.87349e-18	TRUE	up_regulated
SELP	6403	430.859	0.958	0.106882	8.96318	3.1544e-19	1.39217e-17	TRUE	up_regulated
SH2D2A	9047	227.005	0.774588	0.0864375	8.96125	3.21012e-19	1.41012e-17	TRUE	up_regulated
STAMBPL1	57559	260.025	0.461848	0.0517057	8.93225	4.17442e-19	1.82088e-17	TRUE	up_regulated
IL21	59067	1.07046	2.37835	0.266933	8.90994	5.10614e-19	2.22212e-17	TRUE	up_regulated
RLTPR	146206	234.622	0.982257	0.11059	8.88195	6.56959e-19	2.82613e-17	TRUE	up_regulated
HEMGN	55363	1.86316	1.26208	0.142125	8.8801	6.67983e-19	2.86696e-17	TRUE	up_regulated
IGFLR1	79713	474.989	0.506836	0.0572109	8.85908	8.06772e-19	3.43116e-17	TRUE	up_regulated
DBH	1621	12.3399	0.796082	0.0908562	8.76199	1.91832e-18	8.10326e-17	TRUE	up_regulated
KLRC4	8302	7.36564	1.29723	0.148148	8.7563	2.01759e-18	8.50341e-17	TRUE	up_regulated
RHOF	54509	468.099	0.7448	0.0855854	8.70242	3.24872e-18	1.36308e-16	TRUE	up_regulated
PSMA8	143471	3.48621	1.51878	0.174669	8.69518	3.46283e-18	1.44966e-16	TRUE	up_regulated
AGAP2	116986	331.139	0.593716	0.0682991	8.69288	3.53354e-18	1.47596e-16	TRUE	up_regulated
SHISA3	152573	14.3272	1.05627	0.121755	8.67537	4.12191e-18	1.71407e-16	TRUE	up_regulated
MIXL1	83881	3.18009	1.30352	0.151156	8.6237	6.48222e-18	2.65431e-16	TRUE	up_regulated
GAB3	139716	238.585	0.484785	0.0562186	8.62321	6.51007e-18	2.65821e-16	TRUE	up_regulated
ITPRIPL1	150771	65.3472	0.692827	0.080346	8.62304	6.52017e-18	2.65821e-16	TRUE	up_regulated
DEF6	50619	1238.02	0.41679	0.0484061	8.61027	7.28881e-18	2.96512e-16	TRUE	up_regulated
CCL25	6370	4.62948	1.14883	0.135398	8.48482	2.1606e-17	8.63918e-16	TRUE	up_regulated
RRN3P1	730092	54.5351	0.637636	0.0757771	8.41462	3.94157e-17	1.55281e-15	TRUE	up_regulated
HPCAL4	51440	14.6287	0.844596	0.103097	8.19221	2.56474e-16	9.63736e-15	TRUE	up_regulated
GPSM3	63940	1303.12	0.465292	0.0569961	8.16359	3.25215e-16	1.2123e-14	TRUE	up_regulated
FXYD7	53822	9.98527	0.882495	0.108224	8.15437	3.51002e-16	1.30324e-14	TRUE	up_regulated
C10orf54	64115	1638.53	0.465159	0.0571357	8.1413	3.91051e-16	1.44906e-14	TRUE	up_regulated
GBP1P1	400759	77.7436	0.884432	0.110357	8.01428	1.10785e-15	4.00989e-14	TRUE	up_regulated
HLA-DMA	3108	3677.73	0.465974	0.0582471	7.99995	1.2447e-15	4.47923e-14	TRUE	up_regulated
NCF1	653361	339.601	0.616094	0.0772127	7.97918	1.47308e-15	5.22078e-14	TRUE	up_regulated
ZCCHC18	644353	37.9139	0.6068	0.0761222	7.97139	1.56897e-15	5.50846e-14	TRUE	up_regulated
TLDC2	140711	46.1811	0.454184	0.0570315	7.96373	1.66933e-15	5.83892e-14	TRUE	up_regulated
PDE6G	5148	43.0155	0.591913	0.074793	7.91402	2.49216e-15	8.6044e-14	TRUE	up_regulated
SYT15	83849	214.108	0.646994	0.0819829	7.89182	2.97813e-15	1.02256e-13	TRUE	up_regulated
PM20D1	148811	6.93359	0.838697	0.106433	7.88004	3.27274e-15	1.12166e-13	TRUE	up_regulated
SPNS3	201305	31.9977	0.743833	0.0946415	7.85948	3.85721e-15	1.31715e-13	TRUE	up_regulated
NLRP11	204801	1.99301	1.34732	0.171852	7.84	4.50543e-15	1.52736e-13	TRUE	up_regulated
CLDN15	24146	316.425	0.389635	0.0499489	7.80066	6.15848e-15	2.0653e-13	TRUE	up_regulated
OCM	654231	3.40654	0.833429	0.107258	7.77033	7.82799e-15	2.59266e-13	TRUE	up_regulated
CTRL	1506	20.7267	0.611635	0.0789653	7.74561	9.51224e-15	3.11738e-13	TRUE	up_regulated
NXPE4	54827	2.39352	1.03083	0.134485	7.66496	1.78885e-14	5.76159e-13	TRUE	up_regulated
EPHB6	2051	439.893	0.802486	0.104812	7.65646	1.91122e-14	6.13459e-13	TRUE	up_regulated
TEX12	56158	1.76792	0.503082	0.0658483	7.64001	2.1721e-14	6.93628e-13	TRUE	up_regulated
MEF2B	100271849	102.539	0.660648	0.0864981	7.63772	2.21108e-14	7.0487e-13	TRUE	up_regulated
ABCA10	10349	66.7769	0.799179	0.104907	7.61797	2.57704e-14	8.18747e-13	TRUE	up_regulated
TKTL1	8277	3.40381	1.06609	0.140012	7.61426	2.65212e-14	8.41173e-13	TRUE	up_regulated
HPR	3250	2.50648	1.46067	0.192887	7.5727	3.65548e-14	1.14966e-12	TRUE	up_regulated
BTN2A2	10385	861.468	0.323211	0.0430281	7.51163	5.83955e-14	1.8092e-12	TRUE	up_regulated
TDRD10	126668	32.5792	0.678465	0.0903559	7.5088	5.96715e-14	1.84263e-12	TRUE	up_regulated
PTCRA	171558	9.85626	0.745316	0.0994059	7.4977	6.49482e-14	2.00227e-12	TRUE	up_regulated
MCF2L2	23101	19.6604	0.733875	0.0982053	7.47286	7.84694e-14	2.39543e-12	TRUE	up_regulated
FOXD4L6	653404	7.56149	0.664091	0.0890019	7.46154	8.55187e-14	2.60213e-12	TRUE	up_regulated
FOXD4L3	286380	0.924709	1.09624	0.146929	7.46105	8.58381e-14	2.60761e-12	TRUE	up_regulated
SLC3A1	6519	19.8349	0.689949	0.09283	7.43239	1.0665e-13	3.22413e-12	TRUE	up_regulated
SPIC	121599	1.59122	1.2682	0.172613	7.34708	2.02585e-13	5.98891e-12	TRUE	up_regulated
PLEKHG7	440107	22.8701	1.144	0.156011	7.3328	2.25395e-13	6.62137e-12	TRUE	up_regulated
IL3RA	3563	402.365	0.408097	0.0561709	7.26528	3.72254e-13	1.06677e-11	TRUE	up_regulated
SH2D3C	10044	900.69	0.36756	0.0511704	7.18307	6.81614e-13	1.90658e-11	TRUE	up_regulated
APOA1	335	21.5845	0.981368	0.137652	7.12935	1.00845e-12	2.78746e-11	TRUE	up_regulated
GPA33	10223	16.914	0.604304	0.084969	7.11206	1.14327e-12	3.13842e-11	TRUE	up_regulated
CNTRL	11064	1387.05	0.279629	0.0396051	7.06042	1.65995e-12	4.45661e-11	TRUE	up_regulated
LCNL1	401562	2.35789	1.17784	0.168512	6.98961	2.75654e-12	7.28574e-11	TRUE	up_regulated
DPEP1	1800	76.0802	0.694314	0.0993566	6.9881	2.78631e-12	7.34612e-11	TRUE	up_regulated
SHD	56961	4.06804	1.12313	0.160921	6.97938	2.96495e-12	7.78163e-11	TRUE	up_regulated
WNT16	51384	5.41869	0.784529	0.112437	6.97749	3.00499e-12	7.87567e-11	TRUE	up_regulated
HLA-DMB	3109	3019.92	0.430652	0.0618075	6.96764	3.22301e-12	8.40002e-11	TRUE	up_regulated
COLCA1	399948	147.12	0.847828	0.121753	6.96353	3.31851e-12	8.61128e-11	TRUE	up_regulated
SLC32A1	140679	0.669981	1.54071	0.221581	6.95328	3.56889e-12	9.23715e-11	TRUE	up_regulated
TMEM71	137835	154.758	0.702549	0.101256	6.93832	3.9679e-12	1.02415e-10	TRUE	up_regulated
OR5K2	402135	1.41964	0.500649	0.0722403	6.93034	4.19834e-12	1.07769e-10	TRUE	up_regulated
BTK	695	504.232	0.416409	0.0604676	6.88648	5.71905e-12	1.45014e-10	TRUE	up_regulated
GPR182	11318	4.21026	0.708957	0.103144	6.87344	6.26729e-12	1.58701e-10	TRUE	up_regulated
ITIH2	3698	24.7275	1.17857	0.172245	6.8424	7.78789e-12	1.94833e-10	TRUE	up_regulated
DOK2	9046	382.516	0.528228	0.0773329	6.83057	8.45774e-12	2.11308e-10	TRUE	up_regulated
ANKDD1A	348094	169.912	0.326714	0.047932	6.81618	9.34917e-12	2.32339e-10	TRUE	up_regulated
AVPR2	554	47.2996	0.667902	0.0982453	6.7983	1.05858e-11	2.6168e-10	TRUE	up_regulated
PER1	5187	2058.56	0.471862	0.0696066	6.77898	1.21025e-11	2.97211e-10	TRUE	up_regulated
HLA-DRB6	3128	902.549	0.565913	0.0837352	6.75837	1.39555e-11	3.4048e-10	TRUE	up_regulated
NFKBID	84807	95.6562	0.41864	0.0619724	6.75527	1.42566e-11	3.47374e-10	TRUE	up_regulated
EAF2	55840	252.017	0.482411	0.0716895	6.72918	1.70624e-11	4.11986e-10	TRUE	up_regulated
SLC24A4	123041	13.0986	0.497456	0.0739546	6.72651	1.73786e-11	4.19079e-10	TRUE	up_regulated
TPO	7173	27.2036	0.679927	0.101215	6.71768	1.84642e-11	4.44115e-10	TRUE	up_regulated
TNFRSF25	8718	213.411	0.544538	0.0814404	6.68634	2.28823e-11	5.43738e-10	TRUE	up_regulated
MAST3	23031	938.787	0.233214	0.0349293	6.67675	2.44296e-11	5.78673e-10	TRUE	up_regulated
PTGER4	5734	528.682	0.411534	0.0616463	6.67574	2.45988e-11	5.81944e-10	TRUE	up_regulated
TAPBPL	55080	1686.97	0.332487	0.0498653	6.66771	2.59832e-11	6.12372e-10	TRUE	up_regulated
TMEM88	92162	83.0463	0.464397	0.069805	6.65278	2.87606e-11	6.73587e-10	TRUE	up_regulated
RASSF2	9770	1749.5	0.377437	0.0567666	6.64894	2.9522e-11	6.90556e-10	TRUE	up_regulated
CRB2	286204	30.8572	0.613633	0.0924065	6.64059	3.12435e-11	7.29913e-10	TRUE	up_regulated
C9orf139	401563	15.9727	0.546769	0.0827973	6.6037	4.01011e-11	9.26434e-10	TRUE	up_regulated
PIK3CG	5294	295.657	0.510766	0.0774708	6.59301	4.30987e-11	9.90793e-10	TRUE	up_regulated
ITIH1	3697	3.37542	0.921577	0.140123	6.57692	4.8029e-11	1.10143e-09	TRUE	up_regulated
FAM13A-AS1	285512	83.8271	0.413357	0.0635912	6.50022	8.02027e-11	1.81479e-09	TRUE	up_regulated
NCF4	4689	441.641	0.398224	0.0616728	6.45704	1.0677e-10	2.38424e-09	TRUE	up_regulated
CREB3L3	84699	3.22732	0.821892	0.127488	6.44681	1.14227e-10	2.53863e-09	TRUE	up_regulated
KCNIP1	30820	13.8197	0.676978	0.105147	6.43839	1.20751e-10	2.67726e-09	TRUE	up_regulated
GNGT2	2793	59.0074	0.349891	0.0545577	6.41323	1.42472e-10	3.14396e-09	TRUE	up_regulated
TRAPPC3L	100128327	2.51496	0.347663	0.0542266	6.41129	1.44291e-10	3.18036e-09	TRUE	up_regulated
NAALAD2	10003	38.9915	0.445092	0.0697559	6.38071	1.7627e-10	3.83106e-09	TRUE	up_regulated
CRIP3	401262	12.8429	0.815576	0.127864	6.37846	1.78877e-10	3.87378e-09	TRUE	up_regulated
MMRN1	22915	346.256	0.706898	0.110904	6.37393	1.8424e-10	3.98115e-09	TRUE	up_regulated
CARNS1	57571	86.6885	0.426754	0.0673311	6.33814	2.3256e-10	4.97929e-09	TRUE	up_regulated
RBP5	83758	350.093	0.646958	0.102261	6.32654	2.50722e-10	5.33155e-09	TRUE	up_regulated
PIWIL4	143689	98.9232	0.488974	0.0775042	6.309	2.80848e-10	5.95188e-09	TRUE	up_regulated
UTS2R	2837	2.43256	0.899938	0.143041	6.29148	3.14449e-10	6.63393e-09	TRUE	up_regulated
LRRC55	219527	86.5436	0.536702	0.0854993	6.27727	3.44565e-10	7.24476e-09	TRUE	up_regulated
LYL1	4066	219.243	0.409429	0.0652449	6.27527	3.49037e-10	7.32233e-09	TRUE	up_regulated
LPXN	9404	1081.71	0.342733	0.0548951	6.24342	4.28111e-10	8.8522e-09	TRUE	up_regulated
ADM5	199800	80.0076	0.526562	0.0844712	6.23363	4.55758e-10	9.39273e-09	TRUE	up_regulated
ACRC	93953	46.2952	0.329506	0.0529047	6.22829	4.71541e-10	9.69665e-09	TRUE	up_regulated
GLI1	2735	76.0002	0.567242	0.0911048	6.22625	4.77719e-10	9.81291e-09	TRUE	up_regulated
RPL21P44	402176	4.08261	0.265588	0.0426693	6.22434	4.83587e-10	9.92256e-09	TRUE	up_regulated
IRGM	345611	2.09734	0.792499	0.127703	6.20581	5.44154e-10	1.10923e-08	TRUE	up_regulated
AFAP1-AS1	84740	250.694	1.04323	0.168744	6.18236	6.31487e-10	1.28306e-08	TRUE	up_regulated
SRGN	5552	3329.4	0.383731	0.0620862	6.18062	6.38505e-10	1.29591e-08	TRUE	up_regulated
GYPE	2996	14.9281	0.433931	0.0704957	6.15543	7.48718e-10	1.51304e-08	TRUE	up_regulated
ABCB11	8647	4.62871	0.926938	0.150828	6.14567	7.96259e-10	1.60219e-08	TRUE	up_regulated
DGKA	1606	1269.76	0.305161	0.0496919	6.14106	8.1971e-10	1.64584e-08	TRUE	up_regulated
TAP2	6891	4515.89	0.399664	0.0654431	6.10706	1.01486e-09	2.01555e-08	TRUE	up_regulated
LTK	4058	26.7461	0.723354	0.118571	6.10057	1.05689e-09	2.09066e-08	TRUE	up_regulated
KLRAP1	10748	96.4887	0.380906	0.0626116	6.08364	1.17485e-09	2.31177e-08	TRUE	up_regulated
CCL17	6361	53.2012	0.746792	0.122909	6.076	1.2322e-09	2.417e-08	TRUE	up_regulated
APOL1	8542	4842.98	0.367067	0.0604327	6.07398	1.24779e-09	2.44246e-08	TRUE	up_regulated
NIPSNAP3B	55335	76.0637	0.352704	0.0581465	6.06579	1.31308e-09	2.56222e-08	TRUE	up_regulated
SHE	126669	459.758	0.368435	0.0609636	6.04352	1.50789e-09	2.915e-08	TRUE	up_regulated
RUNDC3B	154661	92.4558	0.424219	0.0703754	6.02795	1.66056e-09	3.20022e-08	TRUE	up_regulated
TNFSF8	944	127.291	0.413872	0.0689925	5.9988	1.98784e-09	3.80353e-08	TRUE	up_regulated
STAG3	10734	110.299	0.577969	0.0963774	5.99693	2.01083e-09	3.83965e-08	TRUE	up_regulated
FIGF	2277	57.5594	0.767811	0.128181	5.99004	2.09793e-09	3.99781e-08	TRUE	up_regulated
OR56B1	387748	0.731228	0.96471	0.162111	5.95091	2.66657e-09	5.03019e-08	TRUE	up_regulated
IL15	3600	155.15	0.395867	0.0665309	5.95013	2.67927e-09	5.04398e-08	TRUE	up_regulated
AANAT	15	1.17456	0.480807	0.080887	5.94418	2.77844e-09	5.22541e-08	TRUE	up_regulated
AGER	177	112.227	0.446002	0.0750546	5.94237	2.80932e-09	5.26761e-08	TRUE	up_regulated
LILRP2	79166	1.35193	0.974174	0.165091	5.90082	3.61699e-09	6.70146e-08	TRUE	up_regulated
CDH22	64405	17.9401	0.90662	0.153964	5.88852	3.89658e-09	7.20521e-08	TRUE	up_regulated
REC8	9985	291.448	0.61851	0.105128	5.88337	4.02001e-09	7.3969e-08	TRUE	up_regulated
NME8	51314	14.8963	0.567153	0.0964525	5.88013	4.09948e-09	7.52831e-08	TRUE	up_regulated
BMP6	654	241.39	0.485002	0.082561	5.87447	4.242e-09	7.76719e-08	TRUE	up_regulated
CHRDL1	91851	911.195	0.707199	0.120465	5.87057	4.34308e-09	7.92898e-08	TRUE	up_regulated
TTLL4	9654	1794.43	0.363174	0.061924	5.86483	4.49589e-09	8.18401e-08	TRUE	up_regulated
IL23A	51561	42.4104	0.489336	0.0835424	5.85733	4.70357e-09	8.52886e-08	TRUE	up_regulated
ZNF10	7556	542.672	0.250602	0.0428987	5.8417	5.16695e-09	9.27213e-08	TRUE	up_regulated
PPIEL	728448	133.478	0.423372	0.072532	5.83704	5.31361e-09	9.49701e-08	TRUE	up_regulated
DNM1P46	196968	10.858	0.532707	0.0912854	5.83562	5.35895e-09	9.55977e-08	TRUE	up_regulated
NLRP4	147945	2.43613	0.965747	0.166518	5.79965	6.64526e-09	1.17647e-07	TRUE	up_regulated
LIPT1	51601	298.452	0.163329	0.0282046	5.79085	7.00311e-09	1.23398e-07	TRUE	up_regulated
GH1	2688	0.965612	1.04967	0.181372	5.78741	7.14818e-09	1.25718e-07	TRUE	up_regulated
APOA2	336	1.86595	2.29781	0.398159	5.77109	7.87618e-09	1.38132e-07	TRUE	up_regulated
LOC440461	440461	20.0192	0.634979	0.110151	5.76464	8.18346e-09	1.43253e-07	TRUE	up_regulated
FAM181A	90050	1.49768	1.13092	0.196667	5.75041	8.90249e-09	1.55258e-07	TRUE	up_regulated
ARID5A	10865	2253.46	0.366419	0.0638827	5.73581	9.7047e-09	1.68308e-07	TRUE	up_regulated
IGLL1	3543	0.933175	1.14136	0.199472	5.72192	1.05328e-08	1.81995e-07	TRUE	up_regulated
TUBE1	51175	456.366	0.209746	0.0366595	5.72146	1.05613e-08	1.82214e-07	TRUE	up_regulated
GHRL	51738	19.5798	0.549437	0.0961667	5.71338	1.10753e-08	1.90314e-07	TRUE	up_regulated
RGS13	6003	26.1157	0.603034	0.105996	5.6892	1.27634e-08	2.17921e-07	TRUE	up_regulated
OMG	4974	5.40639	0.210077	0.036955	5.68466	1.31072e-08	2.22978e-07	TRUE	up_regulated
ADRB2	154	143.726	0.443982	0.0781064	5.68432	1.31333e-08	2.23219e-07	TRUE	up_regulated
CD300LG	146894	147.391	0.815952	0.143592	5.68244	1.32785e-08	2.25482e-07	TRUE	up_regulated
TAC3	6866	1.28524	1.34069	0.23624	5.6751	1.38609e-08	2.34519e-07	TRUE	up_regulated
ITIH3	3699	32.1749	0.580545	0.102871	5.64341	1.66712e-08	2.80044e-07	TRUE	up_regulated
ZNF394	84124	1096.06	0.147142	0.0262118	5.61357	1.98191e-08	3.29667e-07	TRUE	up_regulated
ARHGAP4	393	1418.61	0.380606	0.0678995	5.60543	2.07739e-08	3.44324e-07	TRUE	up_regulated
UCP3	7352	69.0545	0.333771	0.0596574	5.5948	2.20877e-08	3.65452e-07	TRUE	up_regulated
PGM5P2	595135	5.2138	0.486656	0.0870575	5.59005	2.27004e-08	3.73938e-07	TRUE	up_regulated
STK17A	9263	1616.84	0.234338	0.0419795	5.58219	2.37508e-08	3.9021e-07	TRUE	up_regulated
RAB8B	51762	1673.99	0.221673	0.039767	5.5743	2.48523e-08	4.06527e-07	TRUE	up_regulated
ZNF767	79970	600.252	0.250539	0.0451583	5.54801	2.88942e-08	4.67731e-07	TRUE	up_regulated
DNTT	1791	0.485832	1.13284	0.20447	5.54034	3.01881e-08	4.86153e-07	TRUE	up_regulated
TMEM151B	441151	39.2543	0.380893	0.0689437	5.5247	3.30044e-08	5.27873e-07	TRUE	up_regulated
TAS2R14	50840	21.4968	0.309334	0.0560024	5.52358	3.32153e-08	5.3034e-07	TRUE	up_regulated
LINC00341	79686	278.04	0.368976	0.0668082	5.52292	3.33411e-08	5.31894e-07	TRUE	up_regulated
COL6A6	131873	129.691	0.629045	0.114017	5.51713	3.44587e-08	5.49256e-07	TRUE	up_regulated
ZNF789	285989	223.189	0.259395	0.0471703	5.49911	3.81709e-08	6.04307e-07	TRUE	up_regulated
WDR87	83889	7.42427	0.712965	0.129811	5.49233	3.96662e-08	6.25863e-07	TRUE	up_regulated
ADCY4	196883	441.305	0.35431	0.0645422	5.48959	4.02876e-08	6.34064e-07	TRUE	up_regulated
FGF17	8822	4.28931	0.730333	0.133583	5.46725	4.57072e-08	7.10988e-07	TRUE	up_regulated
DNHD1	144132	394.782	0.321466	0.0589108	5.45682	4.84743e-08	7.51532e-07	TRUE	up_regulated
TTLL10	254173	9.60177	0.534596	0.0982499	5.44119	5.29271e-08	8.15164e-07	TRUE	up_regulated
HGFAC	3083	8.72423	0.806257	0.148373	5.43398	5.51095e-08	8.45891e-07	TRUE	up_regulated
GPR179	440435	16.3874	0.491344	0.0905062	5.42884	5.67204e-08	8.67872e-07	TRUE	up_regulated
KCND1	3750	181.986	0.287688	0.0530042	5.42764	5.71029e-08	8.73012e-07	TRUE	up_regulated
KLRF1	51348	17.9945	0.567572	0.104587	5.42677	5.73843e-08	8.76598e-07	TRUE	up_regulated
SEC31B	25956	266.978	0.383233	0.0706277	5.42611	5.7597e-08	8.79129e-07	TRUE	up_regulated
TP53AIP1	63970	33.0785	0.562202	0.103622	5.4255	5.77936e-08	8.81411e-07	TRUE	up_regulated
CYP2D6	1565	35.4164	0.537322	0.099089	5.42262	5.87324e-08	8.94671e-07	TRUE	up_regulated
KLHL33	123103	2.32437	0.627283	0.115719	5.42072	5.9359e-08	9.02344e-07	TRUE	up_regulated
C12orf74	338809	5.07241	0.969615	0.179338	5.40665	6.42151e-08	9.69078e-07	TRUE	up_regulated
FAM122C	159091	70.8983	0.250221	0.046295	5.40494	6.48319e-08	9.77598e-07	TRUE	up_regulated
KLF2	10365	1575.56	0.362035	0.067199	5.3875	7.14427e-08	1.07124e-06	TRUE	up_regulated
LY6G5B	58496	101.976	0.301289	0.0560383	5.37648	7.59567e-08	1.13619e-06	TRUE	up_regulated
FBLN5	10516	2940.97	0.378008	0.0704282	5.36728	7.99309e-08	1.19373e-06	TRUE	up_regulated
ITFG2	55846	1117.64	0.189286	0.0353132	5.3602	8.31278e-08	1.23753e-06	TRUE	up_regulated
LINC00852	84657	40.8728	0.25823	0.0481833	5.35932	8.35349e-08	1.24161e-06	TRUE	up_regulated
BCL2L15	440603	31.5648	0.451749	0.0844367	5.35015	8.78825e-08	1.30416e-06	TRUE	up_regulated
OR1L8	138881	2.40305	0.528877	0.0989933	5.34255	9.16472e-08	1.35573e-06	TRUE	up_regulated
SP140L	93349	843.349	0.306562	0.0574493	5.33622	9.49035e-08	1.40058e-06	TRUE	up_regulated
PPWD1	23398	1043.05	0.125056	0.0235754	5.30449	1.12989e-07	1.64542e-06	TRUE	up_regulated
RNF166	115992	628.274	0.253897	0.0479748	5.2923	1.20788e-07	1.75489e-06	TRUE	up_regulated
PRCD	768206	17.5253	0.374848	0.0708386	5.29158	1.21267e-07	1.76049e-06	TRUE	up_regulated
ARID3B	10620	348.389	0.198336	0.0375503	5.28188	1.27864e-07	1.84779e-06	TRUE	up_regulated
ETV3L	440695	29.2638	0.504197	0.095458	5.28187	1.27873e-07	1.84779e-06	TRUE	up_regulated
CD274	29126	88.796	0.442086	0.0837177	5.28067	1.28709e-07	1.85843e-06	TRUE	up_regulated
USHBP1	83878	111.746	0.382229	0.0723877	5.28031	1.28965e-07	1.8596e-06	TRUE	up_regulated
PLD4	122618	392.754	0.474558	0.0900164	5.27191	1.35014e-07	1.94198e-06	TRUE	up_regulated
MIR143HG	728264	565.549	0.470933	0.0897166	5.24912	1.52827e-07	2.18643e-06	TRUE	up_regulated
ZNF540	163255	204.232	0.29392	0.0561941	5.23043	1.69113e-07	2.39743e-06	TRUE	up_regulated
PRPS1L1	221823	0.772156	0.509229	0.0973913	5.2287	1.70709e-07	2.4164e-06	TRUE	up_regulated
NSG1	27065	139.122	0.604762	0.115828	5.22121	1.77761e-07	2.50674e-06	TRUE	up_regulated
HPX	3263	1321.34	0.701662	0.134527	5.21579	1.83035e-07	2.57529e-06	TRUE	up_regulated
SLC5A6	8884	6407.78	0.32339	0.0620685	5.21021	1.88624e-07	2.64795e-06	TRUE	up_regulated
CCDC152	100129792	172.945	0.328333	0.0630825	5.20481	1.9419e-07	2.7159e-06	TRUE	up_regulated
RAD21L1	642636	3.46478	1.38158	0.265504	5.20361	1.95451e-07	2.7315e-06	TRUE	up_regulated
TNFAIP8L2	79626	262.476	0.316073	0.0607991	5.19865	2.00739e-07	2.79425e-06	TRUE	up_regulated
PIP5K1B	8395	220.919	0.573361	0.110353	5.19568	2.03967e-07	2.83569e-06	TRUE	up_regulated
STX19	415117	48.9947	0.625015	0.120338	5.19383	2.0601e-07	2.8609e-06	TRUE	up_regulated
LEFTY1	10637	25.362	0.497744	0.0958693	5.19191	2.08152e-07	2.88534e-06	TRUE	up_regulated
BATF2	116071	449.095	0.489064	0.0946717	5.16589	2.39297e-07	3.27815e-06	TRUE	up_regulated
CROCCP2	84809	799.71	0.273572	0.0529596	5.16566	2.39589e-07	3.27975e-06	TRUE	up_regulated
ABCA8	10351	378.698	0.643135	0.124725	5.15642	2.51712e-07	3.43316e-06	TRUE	up_regulated
KCNV2	169522	2.13823	0.305677	0.0593128	5.15364	2.55483e-07	3.47699e-06	TRUE	up_regulated
CD1B	910	25.7112	0.793317	0.154155	5.14622	2.65792e-07	3.60418e-06	TRUE	up_regulated
PGM5-AS1	572558	2.53569	0.871391	0.169338	5.14586	2.66297e-07	3.60779e-06	TRUE	up_regulated
KRT2	3849	5.25185	0.837926	0.162858	5.14514	2.67328e-07	3.61715e-06	TRUE	up_regulated
PRH2	5555	13.2892	0.324802	0.0631384	5.14429	2.68537e-07	3.63087e-06	TRUE	up_regulated
NPFFR1	64106	1.17968	0.93714	0.182348	5.13929	2.75772e-07	3.72063e-06	TRUE	up_regulated
GRASP	160622	291.269	0.346564	0.0675446	5.1309	2.88358e-07	3.87091e-06	TRUE	up_regulated
MPZ	4359	76.0259	0.545511	0.106752	5.11007	3.22039e-07	4.29838e-06	TRUE	up_regulated
UBQLNL	143630	26.342	0.395166	0.0774016	5.10541	3.30083e-07	4.39633e-06	TRUE	up_regulated
GDF7	151449	0.582859	1.09155	0.213998	5.10075	3.38307e-07	4.49626e-06	TRUE	up_regulated
FAM124A	220108	82.5239	0.372914	0.0731964	5.0947	3.49287e-07	4.62577e-06	TRUE	up_regulated
BMX	660	53.2249	0.527425	0.103686	5.08677	3.64219e-07	4.8099e-06	TRUE	up_regulated
FOXF1	2294	39.4669	0.369414	0.0726968	5.08157	3.74322e-07	4.93288e-06	TRUE	up_regulated
CTCFL	140690	33.9818	0.265542	0.0523095	5.07635	3.84747e-07	5.04892e-06	TRUE	up_regulated
SFTPB	6439	7.14311	0.723699	0.143115	5.05678	4.264e-07	5.54498e-06	TRUE	up_regulated
ACSM3	6296	127.104	0.405189	0.0802573	5.04862	4.45016e-07	5.77502e-06	TRUE	up_regulated
TMEM35	59353	48.8154	0.518798	0.103122	5.03091	4.88154e-07	6.26531e-06	TRUE	up_regulated
DFFB	1677	338.354	0.174881	0.0347695	5.02972	4.91198e-07	6.30006e-06	TRUE	up_regulated
PTGDR2	11251	23.0837	0.461528	0.0917963	5.02774	4.96299e-07	6.35677e-06	TRUE	up_regulated
ADPRM	56985	324.018	0.162463	0.0323814	5.01719	5.2434e-07	6.6839e-06	TRUE	up_regulated
CCDC146	57639	372.944	0.279401	0.0557996	5.00722	5.52223e-07	7.00593e-06	TRUE	up_regulated
CH25H	9023	150.356	0.413311	0.0826652	4.99982	5.73853e-07	7.25576e-06	TRUE	up_regulated
APOL4	80832	752.453	0.380292	0.0761365	4.99487	5.88769e-07	7.42929e-06	TRUE	up_regulated
DPYS	1807	5.61731	0.642081	0.129079	4.97431	6.54804e-07	8.21821e-06	TRUE	up_regulated
LINC00264	645528	1.17939	0.67729	0.136456	4.96344	6.92547e-07	8.66285e-06	TRUE	up_regulated
ENDOU	8909	17.1339	0.503911	0.10161	4.95924	7.07684e-07	8.83448e-06	TRUE	up_regulated
SYCP2L	221711	25.6256	0.703979	0.142644	4.93523	8.00578e-07	9.90821e-06	TRUE	up_regulated
TNFRSF4	7293	198.483	0.374112	0.0760365	4.92016	8.64716e-07	1.06247e-05	TRUE	up_regulated
HMSD	284293	4.8519	0.857092	0.175596	4.88105	1.05521e-06	1.2725e-05	TRUE	up_regulated
RERGL	79785	73.9122	0.717549	0.14719	4.87497	1.08824e-06	1.30624e-05	TRUE	up_regulated
RFXAP	5994	249.579	0.189772	0.0390183	4.86367	1.15227e-06	1.37955e-05	TRUE	up_regulated
F5	2153	198.79	0.495344	0.101916	4.86032	1.17198e-06	1.40046e-05	TRUE	up_regulated
LHX6	26468	321.132	0.342074	0.0703874	4.85987	1.17465e-06	1.40186e-05	TRUE	up_regulated
ITGA7	3679	732.306	0.405945	0.0835761	4.8572	1.1906e-06	1.41885e-05	TRUE	up_regulated
SETD5-AS1	440944	641.533	0.208938	0.0430837	4.84959	1.23717e-06	1.47084e-05	TRUE	up_regulated
MYOC	4653	11.0252	0.867565	0.179171	4.84212	1.28463e-06	1.51955e-05	TRUE	up_regulated
C1orf162	128346	629.313	0.27641	0.0572936	4.82445	1.4039e-06	1.64966e-05	TRUE	up_regulated
TMEM100	55273	120.564	0.531858	0.110256	4.82385	1.40816e-06	1.65313e-05	TRUE	up_regulated
LPAR6	10161	1671.52	0.213456	0.0442685	4.82185	1.42233e-06	1.66663e-05	TRUE	up_regulated
PSMB10	5699	2585.26	0.281958	0.0584794	4.8215	1.42485e-06	1.6675e-05	TRUE	up_regulated
GPIHBP1	338328	184.537	0.476271	0.0988431	4.81845	1.44674e-06	1.69079e-05	TRUE	up_regulated
CHST7	56548	152.778	0.250861	0.0521081	4.81425	1.47755e-06	1.72378e-05	TRUE	up_regulated
ZNF600	162966	543.813	0.163258	0.0340553	4.79391	1.63559e-06	1.89869e-05	TRUE	up_regulated
SLC7A3	84889	26.4163	0.822687	0.171882	4.78633	1.69856e-06	1.96691e-05	TRUE	up_regulated
SLC7A14	57709	2.23698	0.743414	0.155708	4.77441	1.80237e-06	2.073e-05	TRUE	up_regulated
TBX10	347853	16.4334	1.5542	0.32557	4.7738	1.80782e-06	2.07799e-05	TRUE	up_regulated
KPNA5	3841	181.833	0.255952	0.0537532	4.76162	1.92045e-06	2.19762e-05	TRUE	up_regulated
C22orf31	25770	2.85802	0.578523	0.121626	4.75658	1.96899e-06	2.2467e-05	TRUE	up_regulated
F2	2147	1.25122	0.80922	0.170262	4.75281	2.00614e-06	2.28357e-05	TRUE	up_regulated
C19orf35	374872	21.7475	0.325954	0.0687534	4.74091	2.12757e-06	2.40563e-05	TRUE	up_regulated
MYO7B	4648	24.3016	0.445248	0.0942508	4.72407	2.31165e-06	2.6012e-05	TRUE	up_regulated
HSPB6	126393	955.296	0.479081	0.10163	4.71397	2.42934e-06	2.70919e-05	TRUE	up_regulated
GBP7	388646	4.36239	0.634281	0.13458	4.71305	2.44042e-06	2.71992e-05	TRUE	up_regulated
ARG1	383	1.42039	0.744271	0.158017	4.71007	2.47635e-06	2.75014e-05	TRUE	up_regulated
RBM6	10180	3295.85	0.139909	0.0297665	4.70023	2.59874e-06	2.87243e-05	TRUE	up_regulated
FERMT3	83706	1271.19	0.300782	0.0642419	4.68202	2.84067e-06	3.10137e-05	TRUE	up_regulated
HLA-L	3139	100.255	0.318611	0.0680482	4.68213	2.83908e-06	3.10137e-05	TRUE	up_regulated
C6orf163	206412	16.1948	0.274568	0.0586579	4.68083	2.85713e-06	3.11571e-05	TRUE	up_regulated
TAS1R3	83756	68.8694	0.481976	0.103101	4.67478	2.94265e-06	3.20523e-05	TRUE	up_regulated
NRG4	145957	7.0568	0.460169	0.0986548	4.66444	3.0946e-06	3.36027e-05	TRUE	up_regulated
APOL2	23780	2606.5	0.214437	0.0459955	4.66213	3.12949e-06	3.39098e-05	TRUE	up_regulated
U2AF1L4	199746	362.005	0.213648	0.0458366	4.66108	3.14553e-06	3.40442e-05	TRUE	up_regulated
C9orf78	51759	3779.15	0.108139	0.0232216	4.65684	3.211e-06	3.47126e-05	TRUE	up_regulated
VSIG1	340547	49.0833	0.456247	0.0979959	4.65577	3.22766e-06	3.48725e-05	TRUE	up_regulated
CYYR1	116159	1081.96	0.306758	0.0660063	4.6474	3.36142e-06	3.61299e-05	TRUE	up_regulated
GMNC	647309	0.806201	1.17333	0.252764	4.64198	3.45086e-06	3.69639e-05	TRUE	up_regulated
GALT	2592	653.986	0.222647	0.0480415	4.63448	3.57843e-06	3.81339e-05	TRUE	up_regulated
USPL1	10208	1225.72	0.158573	0.0342765	4.62629	3.72282e-06	3.95151e-05	TRUE	up_regulated
CRHBP	1393	20.0523	0.39449	0.0854441	4.61694	3.89439e-06	4.11337e-05	TRUE	up_regulated
VAMP5	10791	1019.93	0.257633	0.0558281	4.61475	3.93568e-06	4.15154e-05	TRUE	up_regulated
KIAA1683	80726	296.63	0.373799	0.0811814	4.60449	4.13476e-06	4.34928e-05	TRUE	up_regulated
DACH2	117154	6.79873	0.641154	0.139323	4.60192	4.18619e-06	4.3935e-05	TRUE	up_regulated
RNF207	388591	379.664	0.286516	0.0622808	4.60039	4.21693e-06	4.41833e-05	TRUE	up_regulated
DMRTA1	63951	66.6756	0.633781	0.137879	4.59665	4.29347e-06	4.48847e-05	TRUE	up_regulated
LEAP2	116842	15.1929	0.328903	0.0715882	4.59438	4.34047e-06	4.53314e-05	TRUE	up_regulated
GMIP	51291	1304	0.178536	0.0388624	4.59406	4.34702e-06	4.53685e-05	TRUE	up_regulated
DTX1	1840	269.845	0.320615	0.0701539	4.57017	4.87329e-06	5.03833e-05	TRUE	up_regulated
KIR3DL3	115653	0.392786	1.29236	0.283	4.56665	4.95573e-06	5.11503e-05	TRUE	up_regulated
DXO	1797	883.184	0.187743	0.0411318	4.56443	5.00853e-06	5.1582e-05	TRUE	up_regulated
DENND4B	9909	2516.01	0.140529	0.0308115	4.56094	5.0925e-06	5.22456e-05	TRUE	up_regulated
C1orf105	92346	3.0197	1.01381	0.222319	4.56018	5.11087e-06	5.24053e-05	TRUE	up_regulated
TNN	63923	615.042	0.492282	0.108072	4.55514	5.23506e-06	5.34736e-05	TRUE	up_regulated
C14orf39	317761	7.59292	0.764973	0.168536	4.53893	5.6541e-06	5.7347e-05	TRUE	up_regulated
C10orf105	414152	25.7297	0.333254	0.0736015	4.52782	5.9595e-06	6.02161e-05	TRUE	up_regulated
KIAA1875	340390	68.4675	0.455724	0.100661	4.5273	5.97426e-06	6.03326e-05	TRUE	up_regulated
GPR75	10936	62.74	0.289591	0.0640145	4.52384	6.07285e-06	6.11632e-05	TRUE	up_regulated
TMEM178A	130733	97.8572	0.397123	0.0878734	4.51926	6.20569e-06	6.22999e-05	TRUE	up_regulated
STAT5A	6776	2951.85	0.231544	0.0512493	4.518	6.24268e-06	6.26377e-05	TRUE	up_regulated
MMP23B	8510	186.769	0.412679	0.0915512	4.50763	6.5556e-06	6.52874e-05	TRUE	up_regulated
DOK3	79930	490.696	0.235277	0.0522119	4.50619	6.60009e-06	6.56605e-05	TRUE	up_regulated
C10orf111	221060	13.912	0.280933	0.0624357	4.49955	6.80967e-06	6.75302e-05	TRUE	up_regulated
SLC5A11	115584	16.7626	0.587417	0.130642	4.49639	6.91176e-06	6.83614e-05	TRUE	up_regulated
TMEM156	80008	124.678	0.498946	0.110995	4.49519	6.95074e-06	6.86743e-05	TRUE	up_regulated
EML4	27436	3844.95	0.179481	0.0399504	4.49261	7.0357e-06	6.94439e-05	TRUE	up_regulated
SYNE3	161176	113.826	0.323089	0.0720971	4.48131	7.41862e-06	7.28356e-05	TRUE	up_regulated
CPLX3	594855	9.77874	0.72316	0.161591	4.47525	7.63215e-06	7.46579e-05	TRUE	up_regulated
MMRN2	79812	1946.84	0.245741	0.0549182	4.47467	7.65296e-06	7.48223e-05	TRUE	up_regulated
CXCL2	2920	124.429	0.541799	0.121217	4.46968	7.83372e-06	7.639e-05	TRUE	up_regulated
ANGPT4	51378	4.62678	0.538683	0.120672	4.46404	8.04279e-06	7.82656e-05	TRUE	up_regulated
CCDC42	146849	1.21667	0.58562	0.131243	4.4621	8.11599e-06	7.8814e-05	TRUE	up_regulated
LCN6	158062	4.4667	0.76537	0.171609	4.45997	8.19709e-06	7.9519e-05	TRUE	up_regulated
KCNK10	54207	8.05436	0.544474	0.122503	4.44456	8.80713e-06	8.4647e-05	TRUE	up_regulated
TAS2R19	259294	3.81814	0.40124	0.0903392	4.44149	8.93393e-06	8.57776e-05	TRUE	up_regulated
TMEM213	155006	86.2404	0.803131	0.180928	4.43897	9.03924e-06	8.65667e-05	TRUE	up_regulated
C1S	716	19975.4	0.313941	0.070751	4.43726	9.11108e-06	8.71209e-05	TRUE	up_regulated
TNFRSF6B	8771	188.939	0.359863	0.0811083	4.43682	9.12988e-06	8.71671e-05	TRUE	up_regulated
UPF3B	65109	843.378	0.178164	0.0402435	4.42714	9.54913e-06	9.09379e-05	TRUE	up_regulated
PAX6	5080	166.005	0.332601	0.0752034	4.42269	9.74814e-06	9.26916e-05	TRUE	up_regulated
GNG8	94235	0.415178	0.871426	0.197068	4.42195	9.78119e-06	9.28297e-05	TRUE	up_regulated
PROCA1	147011	65.2982	0.299405	0.0679912	4.40359	1.06476e-05	0.000100175	TRUE	up_regulated
DPEP2	64174	111.559	0.301692	0.0685131	4.40342	1.06557e-05	0.000100201	TRUE	up_regulated
AQP4	361	34.5686	0.547998	0.124861	4.38886	1.13945e-05	0.000106773	TRUE	up_regulated
RAPGEF3	10411	862.403	0.301578	0.0688074	4.38293	1.17096e-05	0.000109327	TRUE	up_regulated
ESPNL	339768	43.651	0.504397	0.115127	4.38121	1.1802e-05	0.00011004	TRUE	up_regulated
DUSP22	56940	1750.49	0.148877	0.0342215	4.35038	1.35902e-05	0.00012442	TRUE	up_regulated
BHLHE22	27319	103.699	0.344758	0.0797323	4.32394	1.53264e-05	0.000138285	TRUE	up_regulated
RAD52	5893	348.379	0.161191	0.0373016	4.3213	1.55114e-05	0.000139685	TRUE	up_regulated
EQTN	54586	0.62595	0.773991	0.179263	4.31762	1.5772e-05	0.000141785	TRUE	up_regulated
SPATA31C1	441452	0.939211	0.774851	0.17947	4.31743	1.57857e-05	0.000141814	TRUE	up_regulated
RAD51AP2	729475	6.3699	0.502483	0.116406	4.31662	1.58435e-05	0.000142265	TRUE	up_regulated
GUCY2C	2984	6.97085	0.357018	0.0828357	4.30995	1.63288e-05	0.000146132	TRUE	up_regulated
VCX3B	425054	0.999188	1.16062	0.269576	4.30537	1.66707e-05	0.000148907	TRUE	up_regulated
GNRH1	2796	77.2013	0.289297	0.0672799	4.2999	1.70875e-05	0.000152194	TRUE	up_regulated
ISCU	23479	3448.07	0.112182	0.0261123	4.29611	1.7382e-05	0.000154669	TRUE	up_regulated
ZNF226	7769	868.291	0.140949	0.0328735	4.28762	1.80599e-05	0.000160175	TRUE	up_regulated
SERHL	94009	900.876	0.374109	0.0872919	4.28573	1.82143e-05	0.000161232	TRUE	up_regulated
LINC00982	440556	9.01841	0.475261	0.111035	4.28027	1.86665e-05	0.000164923	TRUE	up_regulated
ASMT	438	3.78794	0.521774	0.121985	4.27737	1.89113e-05	0.000166849	TRUE	up_regulated
OFD1	8481	2476.21	0.15031	0.0351592	4.27514	1.91013e-05	0.000168446	TRUE	up_regulated
IGSF5	150084	45.8601	0.460248	0.108285	4.25034	2.13451e-05	0.000186128	TRUE	up_regulated
FAM19A1	407738	3.12672	0.431598	0.10172	4.24299	2.20561e-05	0.000191703	TRUE	up_regulated
MAS1L	116511	1.54624	0.667791	0.157626	4.23656	2.26972e-05	0.000196746	TRUE	up_regulated
SLC5A4	6527	8.37523	0.377487	0.0895921	4.21339	2.51563e-05	0.000215941	TRUE	up_regulated
PSMD5-AS1	253039	1309.82	0.173509	0.0411963	4.21176	2.53389e-05	0.000217209	TRUE	up_regulated
SLC25A2	83884	2.21456	0.251606	0.0597465	4.21123	2.5398e-05	0.000217616	TRUE	up_regulated
ANKRD53	79998	28.6854	0.341853	0.0812211	4.20892	2.5659e-05	0.00021955	TRUE	up_regulated
FBP2	8789	2.10548	0.644746	0.153666	4.19577	2.71947e-05	0.000231364	TRUE	up_regulated
MASP1	5648	29.6982	0.531686	0.12733	4.17567	2.97114e-05	0.000250564	TRUE	up_regulated
SERHL2	253190	1667.76	0.557389	0.133617	4.17154	3.02552e-05	0.00025503	TRUE	up_regulated
B3GALT1	8708	5.28358	0.55578	0.133289	4.16973	3.04958e-05	0.000256942	TRUE	up_regulated
CDK3	1018	293.281	0.257358	0.0617492	4.1678	3.0755e-05	0.000258776	TRUE	up_regulated
CRYBB3	1417	3.61268	0.480886	0.115822	4.15194	3.29675e-05	0.000275288	TRUE	up_regulated
CEACAM3	1084	3.96065	0.542364	0.131162	4.13508	3.54831e-05	0.000294064	TRUE	up_regulated
ANKRD26P3	100101938	0.475702	1.33728	0.323774	4.13029	3.62299e-05	0.000298929	TRUE	up_regulated
FAM180B	399888	11.4093	0.544995	0.132011	4.12842	3.6526e-05	0.000300841	TRUE	up_regulated
FAM92B	339145	11.8022	0.598298	0.145418	4.11433	3.88302e-05	0.000317722	TRUE	up_regulated
LEPR	3953	628.492	0.299738	0.0729167	4.11069	3.94479e-05	0.000321684	TRUE	up_regulated
PLAGL2	5326	1807.29	0.138695	0.0338917	4.0923	4.27114e-05	0.000344954	TRUE	up_regulated
TLR8	51311	182.483	0.361384	0.0885045	4.08323	4.44142e-05	0.000356859	TRUE	up_regulated
INA	9118	33.4724	0.700682	0.171844	4.07742	4.55384e-05	0.000364639	TRUE	up_regulated
CHRNA10	57053	31.4304	0.244063	0.0601292	4.05898	4.92871e-05	0.000389983	TRUE	up_regulated
AIRE	326	0.745434	0.718113	0.177015	4.05679	4.97518e-05	0.000393161	TRUE	up_regulated
RPS26P11	441502	3.00009	0.210441	0.0519211	4.0531	5.05429e-05	0.000398403	TRUE	up_regulated
PLEKHF1	79156	582.395	0.313955	0.0775077	4.05063	5.10796e-05	0.000402126	TRUE	up_regulated
MIR600HG	81571	437.272	0.23925	0.0590821	4.04945	5.13371e-05	0.000403644	TRUE	up_regulated
APOC3	345	1.27372	1.65039	0.407788	4.04718	5.18374e-05	0.000407235	TRUE	up_regulated
RNPC3	55599	442.34	0.149545	0.0369513	4.04708	5.18615e-05	0.000407253	TRUE	up_regulated
KCNS2	3788	8.85336	0.422054	0.104542	4.03717	5.40988e-05	0.000422693	TRUE	up_regulated
FFAR3	2865	13.5443	0.383546	0.0950562	4.03494	5.46162e-05	0.000425901	TRUE	up_regulated
GLA	2717	2730.19	0.290922	0.0722807	4.02489	5.7003e-05	0.00044298	TRUE	up_regulated
ABCA7	10347	974.764	0.223172	0.0555798	4.01535	5.93566e-05	0.000459173	TRUE	up_regulated
QRICH2	84074	257.766	0.295447	0.0736489	4.01156	6.03188e-05	0.000465271	TRUE	up_regulated
APOM	55937	112.513	0.255549	0.0637589	4.00805	6.12219e-05	0.000470941	TRUE	up_regulated
NKPD1	284353	49.2947	0.324133	0.0809584	4.0037	6.23587e-05	0.000478879	TRUE	up_regulated
INPP4A	3631	1600.63	0.108588	0.0271467	4.00005	6.33297e-05	0.000485692	TRUE	up_regulated
RNF165	494470	151.784	0.341559	0.08556	3.99204	6.5506e-05	0.000500741	TRUE	up_regulated
SGK2	10110	46.7845	0.403558	0.101312	3.98333	6.79554e-05	0.000516931	TRUE	up_regulated
HSD17B13	345275	12.596	0.452935	0.114067	3.97077	7.16415e-05	0.000541449	TRUE	up_regulated
ZRSR2	8233	865.758	0.131294	0.0331315	3.96283	7.40679e-05	0.000557267	TRUE	up_regulated
CCL23	6368	9.40885	0.463422	0.116996	3.961	7.4637e-05	0.000561142	TRUE	up_regulated
ATXN7L2	127002	256.581	0.206071	0.0521259	3.95332	7.70734e-05	0.000575988	TRUE	up_regulated
ZNF215	7762	58.4909	0.328095	0.0830044	3.95274	7.72614e-05	0.000577163	TRUE	up_regulated
OVCH2	341277	4.25257	0.758297	0.192292	3.94347	8.03126e-05	0.000595676	TRUE	up_regulated
RNF186	54546	9.29378	0.69396	0.176297	3.9363	8.27463e-05	0.000611303	TRUE	up_regulated
SCRT2	85508	0.988897	1.7127	0.435341	3.93415	8.34924e-05	0.000616086	TRUE	up_regulated
RBM48	84060	706.377	0.100078	0.0254489	3.93252	8.40588e-05	0.000619288	TRUE	up_regulated
ANGPTL6	83854	17.5489	0.334101	0.0850233	3.92952	8.5116e-05	0.000626337	TRUE	up_regulated
RELB	5971	1280.27	0.223077	0.0568146	3.92641	8.62242e-05	0.000633993	TRUE	up_regulated
KCNIP2	30819	203.292	0.419539	0.106874	3.92555	8.65321e-05	0.000635259	TRUE	up_regulated
NOD1	10392	831.633	0.14633	0.037276	3.92558	8.65219e-05	0.000635259	TRUE	up_regulated
TREML1	340205	8.80941	0.328696	0.0837659	3.92398	8.7097e-05	0.000638905	TRUE	up_regulated
PRRT1	80863	159.787	0.264168	0.0673971	3.91957	8.87066e-05	0.000649439	TRUE	up_regulated
MMP21	118856	2.6951	0.205748	0.0525396	3.91606	9.00091e-05	0.000656919	TRUE	up_regulated
PAQR8	85315	640.792	0.201765	0.0517156	3.90144	9.56204e-05	0.000690866	TRUE	up_regulated
C22orf43	51233	4.01158	0.384005	0.0985641	3.896	9.77954e-05	0.000704405	TRUE	up_regulated
PABPC1L	80336	855.179	0.281761	0.0725203	3.88527	0.000102214	0.000733336	TRUE	up_regulated
PHC1	1911	1328.09	0.140976	0.0362935	3.88433	0.000102613	0.000735429	TRUE	up_regulated
ENAM	10117	1.27954	0.560544	0.144593	3.87671	0.00010588	0.000757101	TRUE	up_regulated
MYO15B	80022	1411.3	0.296468	0.076497	3.87555	0.000106382	0.0007604	TRUE	up_regulated
RAMP2	10266	1379.04	0.241679	0.0624028	3.87288	0.000107556	0.00076674	TRUE	up_regulated
HPS5	11234	1699.49	0.126184	0.0326441	3.86545	0.000110884	0.000785975	TRUE	up_regulated
CRYBG3	131544	711.159	0.284589	0.0736328	3.86498	0.000111097	0.000786971	TRUE	up_regulated
CPA5	93979	7.17208	0.595936	0.154213	3.86436	0.000111379	0.000788568	TRUE	up_regulated
TOE1	114034	713.459	0.118541	0.0307744	3.85193	0.00011719	0.000824739	TRUE	up_regulated
IFITM4P	340198	0.595289	0.700729	0.182097	3.84812	0.000119029	0.000836109	TRUE	up_regulated
MUSTN1	389125	101.288	0.336388	0.0875975	3.84016	0.000122956	0.000860461	TRUE	up_regulated
FAM73B	84895	1110.4	0.155083	0.0403865	3.83996	0.000123054	0.000860823	TRUE	up_regulated
FAM209A	200232	3.18976	0.395461	0.10325	3.83013	0.000128075	0.000891948	TRUE	up_regulated
CPT1B	1375	890.961	0.236917	0.0620218	3.81989	0.00013351	0.000923951	TRUE	up_regulated
FAM221B	392307	17.6402	0.394919	0.103466	3.81688	0.00013515	0.000933233	TRUE	up_regulated
PNKD	25953	3623.03	0.176505	0.0463119	3.81122	0.00013828	0.000949948	TRUE	up_regulated
DPH7	92715	895.075	0.154589	0.0406484	3.80309	0.000142905	0.000977764	TRUE	up_regulated
DPEP3	64180	2.51979	0.486519	0.127974	3.80171	0.000143701	0.000981416	TRUE	up_regulated
MOB3C	148932	973.983	0.117913	0.0310394	3.79883	0.00014538	0.000991074	TRUE	up_regulated
AVPR1B	553	0.486895	0.809302	0.213528	3.79014	0.000150563	0.00102194	TRUE	up_regulated
TMEM86B	255043	161.453	0.222937	0.0588412	3.78878	0.000151388	0.00102617	TRUE	up_regulated
PCDHB11	56125	81.9891	0.349282	0.0925502	3.77397	0.000160669	0.00108192	TRUE	up_regulated
EID3	493861	80.1258	0.224167	0.0594326	3.77179	0.000162083	0.00109103	TRUE	up_regulated
NPY4R	5540	7.73043	0.547069	0.145579	3.75789	0.000171354	0.00114766	TRUE	up_regulated
NPFF	8620	24.4898	0.298778	0.0796307	3.75205	0.000175394	0.00117261	TRUE	up_regulated
ERAP2	64167	2377.66	0.356954	0.0951607	3.75107	0.000176083	0.00117638	TRUE	up_regulated
KCNG2	26251	6.70001	0.37549	0.100148	3.74935	0.000177294	0.00118286	TRUE	up_regulated
OR13A1	79290	3.9484	0.467357	0.125244	3.73159	0.000190278	0.0012631	TRUE	up_regulated
HOXA2	3199	28.881	0.379652	0.10179	3.72974	0.000191674	0.00127147	TRUE	up_regulated
C8orf47	203111	41.0501	0.620693	0.166439	3.72925	0.000192048	0.00127349	TRUE	up_regulated
GCGR	2642	2.9319	0.690393	0.185296	3.72588	0.000194631	0.0012888	TRUE	up_regulated
LHFPL3	375612	1.48266	0.611695	0.164224	3.72477	0.000195495	0.00129314	TRUE	up_regulated
CCL22	6367	418.578	0.328806	0.0883137	3.72315	0.00019675	0.00130098	TRUE	up_regulated
FAM71F2	346653	21.4638	0.299231	0.0804325	3.72027	0.000199009	0.00131314	TRUE	up_regulated
HAPLN3	145864	1554.01	0.364668	0.0980206	3.72032	0.000198968	0.00131314	TRUE	up_regulated
DAPP1	27071	790.439	0.270144	0.0726275	3.71958	0.000199555	0.00131581	TRUE	up_regulated
GABRG1	2565	2.14452	0.574306	0.15454	3.71622	0.000202224	0.00133013	TRUE	up_regulated
PTX4	390667	1.65204	0.454823	0.122441	3.71462	0.000203505	0.00133668	TRUE	up_regulated
PIRT	644139	2.09395	0.776546	0.209103	3.7137	0.000204253	0.00134018	TRUE	up_regulated
HNRNPU-AS1	284702	2864.53	0.204361	0.0550555	3.7119	0.000205708	0.00134736	TRUE	up_regulated
AQP7P1	375719	22.8255	0.538603	0.145209	3.70915	0.000207957	0.00135962	TRUE	up_regulated
ZNF354B	117608	295.287	0.141389	0.0381855	3.70268	0.000213332	0.00139146	TRUE	up_regulated
C5orf58	133874	12.8831	0.381993	0.103203	3.70136	0.000214444	0.00139732	TRUE	up_regulated
MEFV	4210	25.1731	0.261315	0.0707917	3.69132	0.000223091	0.0014471	TRUE	up_regulated
CMA1	1215	20.5616	0.563286	0.152639	3.69031	0.000223979	0.00144978	TRUE	up_regulated
TRIM74	378108	6.77512	0.485281	0.131498	3.69041	0.000223896	0.00144978	TRUE	up_regulated
C3orf35	339883	21.6238	0.229845	0.0622915	3.68983	0.000224402	0.00145202	TRUE	up_regulated
MASP2	10747	43.8213	0.245489	0.0665776	3.68727	0.000226675	0.00146419	TRUE	up_regulated
VSX2	338917	3.83601	0.655669	0.177834	3.68696	0.000226946	0.00146544	TRUE	up_regulated
LINC00598	646982	2.56356	0.196987	0.0534493	3.68549	0.00022826	0.0014724	TRUE	up_regulated
SAMD10	140700	634.624	0.183919	0.049949	3.68213	0.000231293	0.00148837	TRUE	up_regulated
C1QA	712	5821.53	0.260546	0.0708427	3.6778	0.00023525	0.00150968	TRUE	up_regulated
ZNF596	169270	195.711	0.195906	0.0533181	3.67428	0.000238524	0.0015286	TRUE	up_regulated
MLC1	23209	61.2617	0.515475	0.14036	3.67252	0.000240171	0.0015381	TRUE	up_regulated
TRIM52	84851	451.942	0.141422	0.0385079	3.67253	0.000240159	0.0015381	TRUE	up_regulated
THYN1	29087	1430.97	0.136908	0.0373084	3.66963	0.000242907	0.00155243	TRUE	up_regulated
GSDMA	284110	41.9242	0.367684	0.100293	3.66611	0.000246266	0.00157175	TRUE	up_regulated
ZNF79	7633	320.809	0.111658	0.0305717	3.65232	0.000259886	0.001648	TRUE	up_regulated
SPATC1	375686	9.36619	0.307007	0.0841002	3.65049	0.000261743	0.00165641	TRUE	up_regulated
ZNF137P	7696	206.341	0.142939	0.0392491	3.64184	0.000270692	0.00170669	TRUE	up_regulated
LRRTM2	26045	25.5139	0.287444	0.0791195	3.63304	0.000280102	0.0017595	TRUE	up_regulated
C2CD2	25966	2013.3	0.170702	0.0469907	3.63268	0.000280493	0.00176077	TRUE	up_regulated
SCARNA9	619383	11.3014	0.262958	0.0723953	3.63224	0.000280966	0.00176256	TRUE	up_regulated
SH3KBP1	30011	2235.94	0.182383	0.0502651	3.62843	0.000285152	0.00178642	TRUE	up_regulated
SUPT7L	9913	2472.58	0.0772924	0.0213046	3.62797	0.000285655	0.00178871	TRUE	up_regulated
EXOSC8	11340	800.173	0.150365	0.0416354	3.61146	0.000304474	0.00188726	TRUE	up_regulated
VILL	50853	418.447	0.231509	0.0641035	3.61149	0.000304448	0.00188726	TRUE	up_regulated
AMBP	259	93.4888	0.516868	0.143233	3.60857	0.000307887	0.00190337	TRUE	up_regulated
PTPRVP	148713	6.08522	0.358615	0.0994579	3.6057	0.000311313	0.00192148	TRUE	up_regulated
CLDND2	125875	5.30823	0.392259	0.108935	3.60087	0.000317155	0.00195356	TRUE	up_regulated
TRMT10B	158234	488.132	0.121386	0.0337182	3.60003	0.000318182	0.0019586	TRUE	up_regulated
C4orf50	389197	2.88852	0.525635	0.146172	3.596	0.000323152	0.00198528	TRUE	up_regulated
CALML4	91860	707.691	0.13442	0.0374313	3.5911	0.000329289	0.00201892	TRUE	up_regulated
MSTO2P	100129405	369.292	0.184246	0.0514586	3.58047	0.000342975	0.00209126	TRUE	up_regulated
FMNL3	91010	2743.24	0.147923	0.0413536	3.57704	0.000347509	0.00211271	TRUE	up_regulated
TFEC	22797	479.525	0.255416	0.0717082	3.56188	0.000368207	0.00222123	TRUE	up_regulated
SLC25A45	283130	514.768	0.163834	0.0461219	3.5522	0.000382027	0.00229131	TRUE	up_regulated
NSMCE4A	54780	1453.96	0.134376	0.0380586	3.53076	0.000414374	0.00245774	TRUE	up_regulated
ATAD3B	83858	785.265	0.239889	0.0679694	3.52937	0.00041655	0.00246831	TRUE	up_regulated
TTC16	158248	40.4819	0.315615	0.089624	3.52154	0.000429041	0.0025295	TRUE	up_regulated
CYP17A1	1586	3.04932	0.492714	0.140027	3.5187	0.000433661	0.00255192	TRUE	up_regulated
DHX34	9704	1634.42	0.129049	0.036675	3.51872	0.000433632	0.00255192	TRUE	up_regulated
ANXA10	11199	1.64456	0.765057	0.217448	3.51834	0.000434258	0.00255463	TRUE	up_regulated
ZNF419	79744	531.042	0.140279	0.0400452	3.50301	0.000460024	0.00268028	TRUE	up_regulated
HNRNPA1P33	728643	176.881	0.154606	0.044154	3.50152	0.000462614	0.0026935	TRUE	up_regulated
CC2D2B	387707	10.631	0.215951	0.0616933	3.50039	0.000464573	0.00270406	TRUE	up_regulated
SEC14L4	284904	15.7623	0.771776	0.220509	3.49997	0.000465311	0.00270667	TRUE	up_regulated
PDCD4-AS1	282997	170.177	0.204891	0.0585518	3.49931	0.000466463	0.00271169	TRUE	up_regulated
ASB12	142689	5.08702	0.444293	0.127268	3.49101	0.000481199	0.00278696	TRUE	up_regulated
KLK13	26085	49.517	0.63917	0.183387	3.48536	0.000491478	0.00284122	TRUE	up_regulated
NOP2	4839	2718.53	0.165684	0.047695	3.47382	0.00051311	0.00294896	TRUE	up_regulated
NR1H3	10062	1327.01	0.161617	0.0465267	3.47365	0.000513437	0.00294903	TRUE	up_regulated
GP5	2814	7.62894	0.305956	0.0881169	3.47216	0.000516292	0.00296179	TRUE	up_regulated
ZNF548	147694	916.402	0.126144	0.0363439	3.47086	0.000518803	0.00297346	TRUE	up_regulated
PPM1M	132160	1220.78	0.123945	0.0358128	3.46092	0.00053834	0.00307271	TRUE	up_regulated
NSUN5P1	155400	329.37	0.245551	0.0710184	3.45757	0.000545068	0.00310592	TRUE	up_regulated
SEC1P	653677	12.5381	0.225138	0.0651494	3.45571	0.000548836	0.00312549	TRUE	up_regulated
SERPINA9	327657	18.5214	0.464162	0.134617	3.44802	0.000564712	0.00320226	TRUE	up_regulated
NDUFAF7	55471	607.047	0.086458	0.0250824	3.44696	0.000566928	0.00321288	TRUE	up_regulated
EFCAB4A	283229	3542.48	0.275703	0.0800127	3.44574	0.000569498	0.00322586	TRUE	up_regulated
ZNF530	348327	214.588	0.139601	0.0405274	3.4446	0.000571914	0.00323526	TRUE	up_regulated
SMARCD1	6602	3675.26	0.072587	0.0210937	3.44118	0.000579191	0.00327148	TRUE	up_regulated
IL22RA2	116379	38.3997	0.563345	0.163789	3.43946	0.000582872	0.00328335	TRUE	up_regulated
GPR20	2843	6.91014	0.304937	0.0887179	3.43716	0.000587853	0.00330643	TRUE	up_regulated
CAPN11	11131	41.2315	0.32047	0.0933794	3.43191	0.00059934	0.00336295	TRUE	up_regulated
PRR3	80742	720.755	0.120127	0.0350295	3.42932	0.000605099	0.00338937	TRUE	up_regulated
KDM4E	390245	1.61313	0.585056	0.170977	3.42184	0.000621992	0.00347651	TRUE	up_regulated
RASSF4	83937	1737.3	0.238966	0.0698675	3.42027	0.000625601	0.00349563	TRUE	up_regulated
AGMO	392636	11.1157	0.428234	0.125422	3.41436	0.000639325	0.00356168	TRUE	up_regulated
CCDC120	90060	1270.03	0.105628	0.0310428	3.40265	0.000667355	0.00369553	TRUE	up_regulated
GABRA4	2557	1.51347	0.833712	0.245792	3.39194	0.000693987	0.0038207	TRUE	up_regulated
CLEC4M	10332	1.96635	0.651056	0.192137	3.3885	0.000702764	0.00386675	TRUE	up_regulated
EGFL8	80864	292.92	0.264512	0.0781038	3.38667	0.000707466	0.00388577	TRUE	up_regulated
TIGD1	200765	342.282	0.152826	0.0451734	3.38309	0.000716753	0.00393101	TRUE	up_regulated
DBF4	10926	844.336	0.157582	0.0465986	3.38169	0.000720405	0.00394352	TRUE	up_regulated
LRRIQ4	344657	7.76682	0.472352	0.139683	3.3816	0.000720653	0.00394352	TRUE	up_regulated
FOXD4L5	653427	1.00649	0.64771	0.191584	3.38082	0.000722695	0.00395317	TRUE	up_regulated
MAP2K6	5608	317.576	0.226361	0.0671667	3.37013	0.000751323	0.00408469	TRUE	up_regulated
GHRLOS	100126793	27.4482	0.193454	0.0574888	3.36508	0.000765207	0.00414572	TRUE	up_regulated
MPO	4353	12.274	0.33601	0.099917	3.36289	0.000771317	0.00417641	TRUE	up_regulated
GEMIN7	79760	926.226	0.120945	0.0359947	3.36008	0.000779212	0.00421184	TRUE	up_regulated
HLA-F-AS1	285830	66.0999	0.202793	0.0604528	3.35457	0.000794889	0.00428297	TRUE	up_regulated
ATG16L2	89849	1060.06	0.220025	0.0656073	3.35366	0.000797492	0.00429329	TRUE	up_regulated
HPDL	84842	144.762	0.402414	0.120048	3.3521	0.000802006	0.00431511	TRUE	up_regulated
SOWAHD	347454	54.2495	0.211443	0.0631175	3.34998	0.000808163	0.00434449	TRUE	up_regulated
MX2	4600	1720.85	0.230773	0.0689583	3.34655	0.000818229	0.00438977	TRUE	up_regulated
MEP1A	4224	3.8268	0.423772	0.12666	3.34575	0.000820604	0.00439621	TRUE	up_regulated
AMT	275	235.802	0.257602	0.0770373	3.34386	0.000826218	0.00441996	TRUE	up_regulated
RHNO1	83695	2076.08	0.125738	0.0376957	3.33562	0.000851095	0.00453618	TRUE	up_regulated
DRAXIN	374946	17.5335	0.350704	0.10518	3.33431	0.000855128	0.00455379	TRUE	up_regulated
SFTA3	253970	0.585773	2.03694	0.611093	3.33327	0.000858301	0.00456939	TRUE	up_regulated
CD34	947	3528.43	0.165398	0.0496299	3.33264	0.000860266	0.00457854	TRUE	up_regulated
SPNS2	124976	1060.27	0.250154	0.0751009	3.3309	0.000865646	0.00460456	TRUE	up_regulated
P2RY12	64805	58.2694	0.316191	0.094955	3.32991	0.000868747	0.00461712	TRUE	up_regulated
TUSC5	286753	477.862	0.581884	0.174839	3.3281	0.000874395	0.00464415	TRUE	up_regulated
FBXO10	26267	559.493	0.135708	0.0407799	3.32781	0.000875319	0.00464676	TRUE	up_regulated
PLIN1	5346	1595.55	0.463944	0.139481	3.32622	0.000880335	0.00466545	TRUE	up_regulated
JPH4	84502	40.3457	0.249788	0.0751352	3.32451	0.000885746	0.00467955	TRUE	up_regulated
OVCH1	341350	0.967032	0.64425	0.193815	3.32405	0.0008872	0.00468062	TRUE	up_regulated
PRPF38A	84950	2556.37	0.0893002	0.0268633	3.32424	0.000886589	0.00468062	TRUE	up_regulated
FGFR4	2264	1073.93	0.405137	0.12194	3.32242	0.000892399	0.00470275	TRUE	up_regulated
TYK2	7297	3365.96	0.0991801	0.029971	3.3092	0.000935628	0.00490844	TRUE	up_regulated
B3GAT1	27087	95.6913	0.461823	0.139672	3.30647	0.000944779	0.00494536	TRUE	up_regulated
AKR1B15	441282	63.6695	0.598379	0.181088	3.30435	0.000951969	0.00497743	TRUE	up_regulated
C12orf39	80763	7.21699	0.787164	0.238555	3.29971	0.000967851	0.00505337	TRUE	up_regulated
IZUMO4	113177	73.8381	0.273758	0.0830028	3.29818	0.000973151	0.00507682	TRUE	up_regulated
SLC22A11	55867	6.4025	0.417522	0.126647	3.29674	0.000978145	0.00509861	TRUE	up_regulated
GTDC1	79712	754.019	0.125235	0.0380363	3.29252	0.000992939	0.00515992	TRUE	up_regulated
KCNJ16	3773	32.1012	0.542733	0.164881	3.29166	0.000995964	0.00517276	TRUE	up_regulated
PIK3C2B	5287	2467.42	0.123266	0.0374607	3.29053	0.000999983	0.0051922	TRUE	up_regulated
TSSK3	81629	61.504	0.202721	0.0616158	3.29008	0.00100157	0.00519612	TRUE	up_regulated
CYP2C9	1559	1.81168	0.594932	0.181339	3.28077	0.00103525	0.00535449	TRUE	up_regulated
FMO6P	388714	7.51361	0.676523	0.206417	3.27745	0.00104748	0.00541179	TRUE	up_regulated
AGBL3	340351	15.1393	0.224098	0.068387	3.27691	0.00104951	0.00541927	TRUE	up_regulated
GPR17	2840	14.6342	0.355775	0.10858	3.27662	0.00105058	0.00542329	TRUE	up_regulated
ANAPC16	119504	5553.03	0.0950179	0.0290325	3.27281	0.00106484	0.00548482	TRUE	up_regulated
FAM76B	143684	791.824	0.121955	0.0372913	3.27034	0.00107417	0.00552377	TRUE	up_regulated
TCTE3	6991	133.49	0.166179	0.0508913	3.26537	0.00109322	0.00561247	TRUE	up_regulated
FCHO1	23149	301.23	0.293155	0.0898198	3.26381	0.00109925	0.00563722	TRUE	up_regulated
ZNF222	7673	195.428	0.142511	0.0436803	3.26258	0.00110402	0.00565548	TRUE	up_regulated
ASPRV1	151516	127.779	0.176629	0.0541407	3.26241	0.00110469	0.00565738	TRUE	up_regulated
TAL1	6886	146.111	0.203048	0.0623665	3.25571	0.00113107	0.00577354	TRUE	up_regulated
LINC00896	150197	13.1691	0.366448	0.112608	3.25419	0.00113718	0.00580311	TRUE	up_regulated
ASXL3	80816	24.0676	0.374329	0.11506	3.25333	0.0011406	0.00581738	TRUE	up_regulated
ZNF780B	163131	812.646	0.139036	0.0427778	3.2502	0.00115325	0.0058707	TRUE	up_regulated
FAM53C	51307	2991.14	0.0812441	0.0250085	3.24866	0.0011595	0.00589452	TRUE	up_regulated
IGDCC4	57722	232.503	0.233114	0.0717733	3.24792	0.00116251	0.00590823	TRUE	up_regulated
SEC14L1P1	729799	36.3463	0.184018	0.0567524	3.24247	0.001185	0.00601107	TRUE	up_regulated
FBXO40	51725	1.15402	0.486443	0.150066	3.24154	0.00118887	0.0060291	TRUE	up_regulated
CCDC130	81576	1082.52	0.151237	0.0466786	3.23996	0.00119545	0.00605591	TRUE	up_regulated
CCDC77	84318	580.255	0.162932	0.0503265	3.23749	0.00120587	0.0060971	TRUE	up_regulated
PLCZ1	89869	0.442295	0.742648	0.229565	3.23502	0.00121632	0.00614226	TRUE	up_regulated
COL6A4P1	344875	3.20427	0.641863	0.19867	3.2308	0.00123444	0.00621306	TRUE	up_regulated
SLC25A42	284439	586.688	0.132863	0.0411608	3.2279	0.00124702	0.00626455	TRUE	up_regulated
CETP	1071	60.7754	0.267787	0.0830436	3.22465	0.00126126	0.0063259	TRUE	up_regulated
C4orf40	401137	15.0058	1.58569	0.491813	3.22417	0.00126336	0.00633306	TRUE	up_regulated
HMGN5	79366	477.588	0.199691	0.0621983	3.21056	0.00132476	0.00657658	TRUE	up_regulated
CCL16	6360	3.0858	0.452506	0.141005	3.20915	0.00133129	0.0066028	TRUE	up_regulated
SAA4	6291	34.6614	0.469623	0.146759	3.19996	0.00137445	0.00677978	TRUE	up_regulated
ELK1	2002	2436.44	0.0904791	0.0282858	3.19874	0.0013803	0.00679903	TRUE	up_regulated
CLDN19	149461	39.5143	0.515738	0.161275	3.19788	0.00138443	0.00681758	TRUE	up_regulated
TEPP	374739	3.53486	0.532005	0.166471	3.19578	0.00139454	0.00686195	TRUE	up_regulated
SOX18	54345	521.623	0.207044	0.0647902	3.1956	0.0013954	0.00686316	TRUE	up_regulated
GPX3	2878	4142	0.277836	0.0869918	3.19382	0.00140402	0.00690137	TRUE	up_regulated
ADAM33	80332	234.515	0.326404	0.102297	3.19074	0.00141908	0.00695981	TRUE	up_regulated
ALS2CR12	130540	9.0092	0.313567	0.0982752	3.19071	0.00141926	0.00695981	TRUE	up_regulated
LTB4R	1241	552.624	0.178813	0.0560904	3.18795	0.00143287	0.00702286	TRUE	up_regulated
ANGPTL1	9068	162.699	0.301672	0.0946772	3.18632	0.00144096	0.00705511	TRUE	up_regulated
LINC00685	283981	45.8187	0.207927	0.0653432	3.18208	0.00146222	0.00714237	TRUE	up_regulated
PKD1L3	342372	1.96474	0.193936	0.0609564	3.18155	0.00146488	0.00715164	TRUE	up_regulated
LMOD1	25802	1385.42	0.228978	0.0720772	3.17685	0.00148886	0.0072517	TRUE	up_regulated
KLRC3	3823	21.5402	0.413928	0.130327	3.17607	0.00149286	0.00726176	TRUE	up_regulated
IL1R2	7850	51.8012	0.371176	0.11696	3.17352	0.00150601	0.0073143	TRUE	up_regulated
LIX1L	128077	1098.62	0.148807	0.0469548	3.16915	0.00152884	0.00741364	TRUE	up_regulated
LGALS4	3960	13.0423	0.370471	0.11711	3.16343	0.0015592	0.00753935	TRUE	up_regulated
CCDC66	285331	800.782	0.117183	0.0370497	3.16287	0.00156222	0.00755008	TRUE	up_regulated
XAGE3	170626	0.367195	1.42599	0.450965	3.16209	0.00156644	0.00756848	TRUE	up_regulated
CYP24A1	1591	72.6464	0.565165	0.178746	3.16184	0.00156777	0.00757124	TRUE	up_regulated
PIF1	80119	142.557	0.274777	0.0869266	3.16103	0.00157213	0.00759013	TRUE	up_regulated
C9	735	0.591033	0.683458	0.21647	3.15728	0.00159246	0.0076685	TRUE	up_regulated
FBXO6	26270	1092.75	0.140562	0.0446057	3.15121	0.00162598	0.00780779	TRUE	up_regulated
LINC00324	284029	187.812	0.186738	0.0592698	3.15063	0.00162916	0.00781907	TRUE	up_regulated
ZC3H12B	340554	67.4813	0.179016	0.0569896	3.1412	0.00168257	0.00803419	TRUE	up_regulated
RNF150	57484	181.025	0.29946	0.0953934	3.13921	0.00169404	0.00808483	TRUE	up_regulated
ATP6V0E2-AS1	401431	127.486	0.174806	0.0557391	3.13614	0.00171185	0.00815734	TRUE	up_regulated
ABCC6P1	653190	13.4348	0.458549	0.146495	3.13013	0.00174728	0.00830411	TRUE	up_regulated
EDAR	10913	18.7344	0.481826	0.154095	3.12681	0.00176716	0.00838886	TRUE	up_regulated
PCSK7	9159	1794.72	0.103708	0.0331733	3.12623	0.0017706	0.00840305	TRUE	up_regulated
HOXA1	3198	49.7578	0.21451	0.0686607	3.12421	0.00178285	0.00845263	TRUE	up_regulated
SCGB1B2P	643719	58.7073	0.426994	0.136671	3.12424	0.00178262	0.00845263	TRUE	up_regulated
INE1	8552	50.7939	0.145688	0.0467574	3.11583	0.0018343	0.00866583	TRUE	up_regulated
CCDC82	79780	626.219	0.183067	0.0587602	3.1155	0.00183636	0.00867334	TRUE	up_regulated
ZNF586	54807	652.083	0.124072	0.039846	3.1138	0.00184697	0.00871465	TRUE	up_regulated
FAM26D	221301	0.47025	0.81108	0.260605	3.11229	0.00185642	0.00875261	TRUE	up_regulated
SLC9A4	389015	3.64027	0.540888	0.174129	3.10626	0.00189472	0.00891748	TRUE	up_regulated
KCNT1	57582	9.12411	0.447277	0.144158	3.10268	0.00191779	0.00900793	TRUE	up_regulated
CDCP2	200008	1.42386	0.226672	0.0730687	3.10218	0.00192101	0.00902077	TRUE	up_regulated
ADAMTS8	11095	110.822	0.373462	0.120509	3.09904	0.00194147	0.00908951	TRUE	up_regulated
TPTE2P3	220115	4.1817	0.486571	0.157047	3.09826	0.0019466	0.00910213	TRUE	up_regulated
IGLL3P	91353	1.35616	0.45826	0.148092	3.09443	0.00197194	0.0092068	TRUE	up_regulated
NUTM1	256646	1.99541	0.558702	0.180678	3.09225	0.00198643	0.00926062	TRUE	up_regulated
LINC01011	401232	169.876	0.136123	0.0440262	3.09187	0.00198902	0.00926808	TRUE	up_regulated
ZNF773	374928	415.195	0.143661	0.0465266	3.08771	0.00201705	0.00937032	TRUE	up_regulated
LINC00115	79854	56.4713	0.164523	0.0532985	3.08683	0.00202305	0.00938968	TRUE	up_regulated
TJP2	9414	4203.43	0.111226	0.0360326	3.08681	0.00202315	0.00938968	TRUE	up_regulated
RNF183	138065	133.919	0.438327	0.14202	3.08638	0.00202611	0.00940107	TRUE	up_regulated
BTN2A3P	54718	59.5518	0.147878	0.0479224	3.08579	0.0020301	0.00941495	TRUE	up_regulated
ZNF549	256051	614.585	0.1658	0.0537335	3.0856	0.00203139	0.00941856	TRUE	up_regulated
PHF19	26147	1385.9	0.143516	0.0465716	3.08161	0.00205884	0.00951732	TRUE	up_regulated
C20orf203	284805	6.6241	0.32626	0.105923	3.08017	0.00206884	0.00955197	TRUE	up_regulated
EFCAB10	100130771	16.231	0.265332	0.0862098	3.07774	0.00208574	0.00961577	TRUE	up_regulated
PI16	221476	519.411	0.470004	0.152866	3.07461	0.00210779	0.0097055	TRUE	up_regulated
RDH5	5959	136.976	0.291569	0.095017	3.0686	0.00215068	0.00986413	TRUE	up_regulated
VCPKMT	79609	361.411	0.0989409	0.0322502	3.06792	0.00215554	0.00987736	TRUE	up_regulated
HEPACAM	220296	19.8054	0.525705	0.171436	3.06648	0.00216593	0.00991463	TRUE	up_regulated
LINC00909	400657	541.015	0.112652	0.0367398	3.06621	0.0021679	0.00991879	TRUE	up_regulated
ENPP7	339221	1.34025	0.43411	0.141852	3.0603	0.00221113	0.0100919	TRUE	up_regulated
MPL	4352	36.486	0.158514	0.0518302	3.05834	0.0022257	0.0101485	TRUE	up_regulated
FAM133B	257415	301.716	0.0855819	0.0280092	3.05549	0.00224691	0.0102253	TRUE	up_regulated
PYGM	5837	38.2862	0.255942	0.0838257	3.05326	0.00226366	0.0102716	TRUE	up_regulated
SPATA21	374955	0.326649	0.829132	0.271673	3.05195	0.00227361	0.0103079	TRUE	up_regulated
MTERFD2	130916	971.799	0.0917045	0.0300557	3.05115	0.00227965	0.0103266	TRUE	up_regulated
PMP2	5375	3.5815	0.780299	0.256438	3.04284	0.00234359	0.0105676	TRUE	up_regulated
LRRC18	474354	3.44993	0.395611	0.130184	3.03886	0.00237477	0.0106825	TRUE	up_regulated
CDKL4	344387	1.07556	0.470879	0.155044	3.03707	0.0023889	0.0107383	TRUE	up_regulated
TTI1	9675	2062.1	0.115666	0.0381052	3.03543	0.00240192	0.0107916	TRUE	up_regulated
CYP3A4	1576	1.52029	0.401642	0.132617	3.02858	0.00245705	0.010984	TRUE	up_regulated
SNAPC4	6621	1038.94	0.117801	0.038949	3.02451	0.0024904	0.0111065	TRUE	up_regulated
FAM206A	54942	1231.83	0.0972076	0.0321629	3.02236	0.00250816	0.0111671	TRUE	up_regulated
MUTYH	4595	478.44	0.141462	0.0468286	3.02085	0.00252065	0.0112147	TRUE	up_regulated
MCM9	254394	236.916	0.132098	0.0437459	3.01966	0.00253058	0.0112455	TRUE	up_regulated
CERS3	204219	14.8546	0.421363	0.139695	3.0163	0.00255878	0.0113627	TRUE	up_regulated
SLC51A	200931	99.713	0.275186	0.0912764	3.01487	0.00257091	0.0114069	TRUE	up_regulated
RHEBL1	121268	76.0842	0.203866	0.0677236	3.01026	0.00261024	0.0115528	TRUE	up_regulated
FAM117A	81558	1027.05	0.14363	0.0477245	3.00957	0.00261618	0.0115764	TRUE	up_regulated
DPRXP4	503645	5.80403	0.108164	0.0359505	3.00869	0.00262376	0.0115976	TRUE	up_regulated
SNORA7B	677797	16.6438	0.186779	0.0621166	3.00691	0.00263916	0.0116478	TRUE	up_regulated
AGXT	189	6.35406	0.759708	0.252759	3.00566	0.00265002	0.0116764	TRUE	up_regulated
WNT8B	7479	4.63074	0.31063	0.103574	2.99911	0.0027077	0.0118774	TRUE	up_regulated
FAM170B	170370	0.425619	0.550541	0.183726	2.99654	0.00273067	0.0119502	TRUE	up_regulated
FCHSD1	89848	729.47	0.163953	0.054745	2.99484	0.00274588	0.0120083	TRUE	up_regulated
NAT8	9027	12.8241	0.325608	0.108881	2.99049	0.00278531	0.012158	TRUE	up_regulated
MZF1	7593	888.545	0.165759	0.055481	2.98767	0.00281112	0.0122478	TRUE	up_regulated
CARD9	64170	219.872	0.255051	0.0853926	2.9868	0.00281912	0.0122758	TRUE	up_regulated
RHD	6007	9.29682	0.249229	0.0835646	2.98247	0.00285929	0.012423	TRUE	up_regulated
PCDHGA8	9708	39.4114	0.330284	0.110805	2.98076	0.00287533	0.0124836	TRUE	up_regulated
C6	729	106.404	0.468595	0.157226	2.9804	0.00287874	0.012493	TRUE	up_regulated
WHAMM	123720	883.369	0.083615	0.0280668	2.97914	0.00289061	0.0125329	TRUE	up_regulated
DENND2C	163259	88.1673	0.203754	0.0684095	2.97845	0.00289707	0.0125522	TRUE	up_regulated
SLC26A4-AS1	286002	20.1431	0.447481	0.150458	2.97412	0.0029383	0.0126926	TRUE	up_regulated
LHX3	8022	0.667162	0.884241	0.29789	2.96834	0.00299409	0.012886	TRUE	up_regulated
PARP12	64761	2723.55	0.139735	0.0470787	2.96812	0.00299626	0.0128924	TRUE	up_regulated
TRMT1	55621	1643.32	0.140048	0.0472053	2.96678	0.00300935	0.0129398	TRUE	up_regulated
APBB3	10307	715.52	0.157332	0.053034	2.96662	0.00301089	0.0129434	TRUE	up_regulated
BORA	79866	499.649	0.142743	0.0481772	2.96287	0.00304785	0.0130753	TRUE	up_regulated
TRIM5	85363	1133.82	0.129299	0.0436416	2.96275	0.00304902	0.0130773	TRUE	up_regulated
C8G	733	9.82832	0.30004	0.101328	2.96107	0.00306567	0.013121	TRUE	up_regulated
TECPR1	25851	696.769	0.131248	0.044328	2.96083	0.00306813	0.013121	TRUE	up_regulated
NPAT	4863	1235.57	0.117941	0.0399466	2.95246	0.00315256	0.0134199	TRUE	up_regulated
RPL13AP20	387841	97.0895	0.164683	0.0558018	2.95121	0.00316534	0.0134559	TRUE	up_regulated
PTCHD3	374308	18.2064	0.609446	0.206528	2.95092	0.00316833	0.0134646	TRUE	up_regulated
PROKR1	10887	2.76928	0.577513	0.195934	2.94749	0.00320368	0.0135819	TRUE	up_regulated
HSD3B1	3283	2.64074	0.834704	0.283602	2.94322	0.00324813	0.0137485	TRUE	up_regulated
OR51B4	79339	0.608944	0.707027	0.240291	2.94238	0.00325703	0.0137768	TRUE	up_regulated
LCN8	138307	0.793501	0.904429	0.307787	2.93849	0.00329815	0.0139256	TRUE	up_regulated
IMPG2	50939	8.51547	0.193498	0.0659422	2.93436	0.00334233	0.0140724	TRUE	up_regulated
AHSA2	130872	1124.27	0.169742	0.057916	2.93082	0.00338063	0.014194	TRUE	up_regulated
TNMD	64102	30.2269	0.447782	0.152866	2.92924	0.00339795	0.0142569	TRUE	up_regulated
OTP	23440	3.33517	0.53838	0.183862	2.92818	0.00340957	0.0143	TRUE	up_regulated
THEMIS2	9473	1087.92	0.187721	0.0642189	2.92314	0.00346517	0.0144967	TRUE	up_regulated
NEFH	4744	525.206	0.353989	0.121335	2.91747	0.00352887	0.0147303	TRUE	up_regulated
IGFBP1	3484	7.23231	0.529383	0.181539	2.91608	0.00354462	0.0147834	TRUE	up_regulated
BOC	91653	1552.6	0.235725	0.0808976	2.91386	0.00356987	0.0148583	TRUE	up_regulated
QPCTL	54814	797.714	0.130847	0.0449329	2.91204	0.00359074	0.0149319	TRUE	up_regulated
PIDD	55367	873.049	0.17215	0.0591854	2.90865	0.00362994	0.0150581	TRUE	up_regulated
HESX1	8820	42.3818	0.162916	0.056054	2.90642	0.00365594	0.0151458	TRUE	up_regulated
ZNF418	147686	382.86	0.157956	0.0543521	2.90616	0.00365896	0.015155	TRUE	up_regulated
ZNF580	51157	1071.65	0.151887	0.0522745	2.90557	0.0036658	0.0151766	TRUE	up_regulated
FAM167B	84734	209.312	0.164437	0.0565979	2.90536	0.00366836	0.0151811	TRUE	up_regulated
LINC00636	285205	1.16639	0.483384	0.166434	2.90436	0.0036801	0.0152122	TRUE	up_regulated
FITM1	161247	17.8369	0.231556	0.0798475	2.89998	0.00373186	0.0153888	TRUE	up_regulated
ZCCHC12	170261	11.2171	0.253315	0.0874521	2.89661	0.00377213	0.0155377	TRUE	up_regulated
C17orf99	100141515	1.85596	0.388781	0.1343	2.89487	0.00379319	0.0156079	TRUE	up_regulated
SIAH3	283514	5.20165	0.361635	0.125209	2.88825	0.00387386	0.0158868	TRUE	up_regulated
LCN2	3934	1064.58	0.453386	0.157166	2.88476	0.00391718	0.0160329	TRUE	up_regulated
IL34	146433	489.02	0.297461	0.103504	2.87392	0.00405416	0.0165284	TRUE	up_regulated
HS3ST3B1	9953	32.2003	0.2405	0.0837403	2.87198	0.00407913	0.0166121	TRUE	up_regulated
GALNT16	57452	1101.62	0.267393	0.0931088	2.87184	0.00408095	0.0166123	TRUE	up_regulated
COX6B2	125965	48.0101	0.400393	0.139548	2.86922	0.00411487	0.0167286	TRUE	up_regulated
CMTM7	112616	1330.64	0.224125	0.0781823	2.8667	0.0041478	0.0168368	TRUE	up_regulated
OR51B5	282763	0.582072	0.577641	0.202054	2.85884	0.00425192	0.0171516	TRUE	up_regulated
ZC3H12A	80149	935.014	0.173506	0.0607143	2.85775	0.00426662	0.0172035	TRUE	up_regulated
CCKAR	886	3.22342	0.475842	0.166522	2.85754	0.0042694	0.0172073	TRUE	up_regulated
TLR6	10333	142.735	0.214196	0.0749668	2.85721	0.00427379	0.0172213	TRUE	up_regulated
MAML2	84441	840.422	0.218548	0.0765276	2.8558	0.00429279	0.0172839	TRUE	up_regulated
H1FNT	341567	0.96913	0.411673	0.144196	2.85495	0.00430442	0.0173127	TRUE	up_regulated
CABP1	9478	14.5136	0.240292	0.0843267	2.84953	0.00437834	0.017536	TRUE	up_regulated
SPATA32	124783	7.92315	0.209884	0.073729	2.8467	0.0044175	0.0176559	TRUE	up_regulated
ZNF416	55659	378.852	0.0960937	0.0337812	2.84459	0.0044468	0.0177502	TRUE	up_regulated
ADH1A	124	22.7898	0.483475	0.170038	2.84334	0.0044644	0.0178053	TRUE	up_regulated
C17orf64	124773	1.69207	0.414821	0.145907	2.84305	0.00446843	0.0178072	TRUE	up_regulated
C20orf197	284756	12.3619	0.224872	0.0790947	2.84307	0.00446817	0.0178072	TRUE	up_regulated
RUSC1-AS1	284618	193.065	0.152086	0.0535558	2.83977	0.00451458	0.0179595	TRUE	up_regulated
MYBPC3	4607	2.96775	0.365557	0.12876	2.83906	0.00452461	0.0179917	TRUE	up_regulated
UIMC1	51720	1131.81	0.06467	0.0228011	2.83627	0.0045644	0.0181338	TRUE	up_regulated
DNAJC2	27000	2098.72	0.0965151	0.034049	2.83459	0.00458845	0.0182069	TRUE	up_regulated
CDC14B	8555	610.298	0.153911	0.0543359	2.83259	0.0046172	0.0182977	TRUE	up_regulated
BRD7P3	23629	1.08746	0.239051	0.0844326	2.83126	0.00463647	0.0183663	TRUE	up_regulated
MET	4233	1528.09	0.253558	0.0895983	2.82994	0.00465565	0.0184384	TRUE	up_regulated
LINC01018	255167	35.5747	0.379892	0.134327	2.82811	0.00468243	0.018522	TRUE	up_regulated
ZNF3	7551	2374.43	0.0729604	0.0258	2.82793	0.00468508	0.0185274	TRUE	up_regulated
TRIM10	10107	2.02758	0.672999	0.238183	2.82555	0.00471995	0.0186496	TRUE	up_regulated
CASP9	842	788.473	0.08092	0.0286592	2.82352	0.00474991	0.0187375	TRUE	up_regulated
CCDC154	645811	23.9633	0.275565	0.0975937	2.8236	0.00474878	0.0187375	TRUE	up_regulated
TAS2R10	50839	3.4731	0.264448	0.0936595	2.8235	0.00475021	0.0187375	TRUE	up_regulated
NPPA	4878	2.90416	0.284454	0.100834	2.821	0.00478743	0.0188724	TRUE	up_regulated
ADAD2	161931	4.36092	0.349267	0.123895	2.81907	0.00481636	0.0189704	TRUE	up_regulated
FAM111A	63901	2890.77	0.112045	0.0397781	2.81676	0.00485113	0.0190721	TRUE	up_regulated
SLC4A11	83959	505.121	0.291877	0.103641	2.81622	0.00485928	0.0190953	TRUE	up_regulated
METTL18	92342	738.459	0.102736	0.0364831	2.816	0.00486259	0.0191043	TRUE	up_regulated
SNHG1	23642	2070.56	0.154242	0.0548131	2.81396	0.0048936	0.019206	TRUE	up_regulated
PCDHGB1	56104	195.403	0.32785	0.116595	2.81186	0.00492552	0.0193083	TRUE	up_regulated
CBR3	874	894.362	0.207964	0.0739649	2.81165	0.0049288	0.0193157	TRUE	up_regulated
AGBL2	79841	63.1174	0.235654	0.0838568	2.81019	0.00495123	0.0193833	TRUE	up_regulated
NPHS1	4868	12.3965	0.456309	0.162446	2.80898	0.00496988	0.0194401	TRUE	up_regulated
NKAPL	222698	18.8324	0.195623	0.0696728	2.80774	0.00498898	0.0194944	TRUE	up_regulated
DMBX1	127343	37.4218	0.347537	0.123937	2.80415	0.00504502	0.0196764	TRUE	up_regulated
LINC00893	100131434	111.281	0.212116	0.075747	2.80032	0.00510525	0.0198658	TRUE	up_regulated
HOXD10	3236	67.7458	0.216178	0.077211	2.79983	0.00511297	0.0198917	TRUE	up_regulated
GTPBP8	29083	350.116	0.0946293	0.0338015	2.79956	0.00511728	0.0199043	TRUE	up_regulated
NODAL	4838	10.5952	0.21059	0.0752329	2.79917	0.00512337	0.0199239	TRUE	up_regulated
ACSBG2	81616	4.24511	0.23389	0.0835851	2.79822	0.00513845	0.0199659	TRUE	up_regulated
SCLT1	132320	542.693	0.0952786	0.0340486	2.79831	0.0051371	0.0199659	TRUE	up_regulated
HTR3E	285242	0.634244	0.619947	0.222047	2.79197	0.00523888	0.0202761	TRUE	up_regulated
ZAN	7455	9.21401	0.462042	0.165508	2.79166	0.00524387	0.0202912	TRUE	up_regulated
FAM71E1	112703	195.535	0.199309	0.071438	2.78996	0.0052715	0.0203771	TRUE	up_regulated
HEXDC	284004	869.36	0.165564	0.0594206	2.78631	0.00533112	0.0205651	TRUE	up_regulated
MST1	4485	245.926	0.239706	0.0861768	2.78157	0.00540973	0.0208297	TRUE	up_regulated
EPHX3	79852	46.1394	0.302447	0.1089	2.77728	0.00548156	0.0210327	TRUE	up_regulated
NRL	4901	77.9857	0.126596	0.0456244	2.77475	0.00552445	0.0211799	TRUE	up_regulated
MTHFR	4524	1968.86	0.133847	0.0482574	2.7736	0.00554393	0.0212502	TRUE	up_regulated
ZNF524	147807	751.025	0.161224	0.0581638	2.77189	0.00557322	0.0213379	TRUE	up_regulated
LINC00847	729678	1300.85	0.0823528	0.0297943	2.76404	0.005709	0.0217937	TRUE	up_regulated
LYAR	55646	805.275	0.112756	0.0408085	2.76305	0.00572646	0.0218559	TRUE	up_regulated
MUC13	56667	35.0656	0.528944	0.191617	2.76042	0.00577263	0.0220096	TRUE	up_regulated
ZBTB48	3104	913.308	0.110694	0.0401924	2.75411	0.00588529	0.0223708	TRUE	up_regulated
CSF3	1440	7.04958	0.538587	0.195602	2.75349	0.00589633	0.0223991	TRUE	up_regulated
ASXL1	171023	4306.45	0.0698889	0.0253866	2.75298	0.00590552	0.0224216	TRUE	up_regulated
TULP2	7288	1.69804	0.341158	0.124039	2.7504	0.00595224	0.0225565	TRUE	up_regulated
EPB41L4A	64097	1483.57	0.172399	0.06272	2.74871	0.00598306	0.0226458	TRUE	up_regulated
XPNPEP2	7512	50.4973	0.29866	0.108677	2.74815	0.00599323	0.0226751	TRUE	up_regulated
GLMN	11146	420.016	0.114955	0.0418826	2.74469	0.00605681	0.0228649	TRUE	up_regulated
HAUS5	23354	1046.11	0.112128	0.040858	2.74433	0.00606352	0.0228856	TRUE	up_regulated
CSRNP3	80034	20.687	0.284232	0.103646	2.74234	0.00610025	0.0229974	TRUE	up_regulated
ZBTB8B	728116	10.7277	0.491102	0.179093	2.74216	0.00610367	0.0230046	TRUE	up_regulated
MIOX	55586	4.49753	0.378127	0.137904	2.74197	0.00610728	0.023009	TRUE	up_regulated
NR0B2	8431	2.0314	0.605886	0.220963	2.74202	0.00610619	0.023009	TRUE	up_regulated
ZGLP1	100125288	73.7652	0.202819	0.0740475	2.73904	0.00616181	0.0231678	TRUE	up_regulated
CALML6	163688	11.2681	0.321873	0.117953	2.72882	0.00635619	0.0237317	TRUE	up_regulated
SMTNL1	219537	18.5271	0.240035	0.0879915	2.72793	0.00637333	0.0237815	TRUE	up_regulated
FAM105B	90268	1551.69	0.0938959	0.034494	2.72209	0.00648703	0.0241144	TRUE	up_regulated
RSPO4	343637	68.9906	0.388824	0.142926	2.72046	0.00651917	0.0242194	TRUE	up_regulated
SPACA5	389852	1.16323	0.21722	0.0798967	2.71876	0.00655265	0.0243293	TRUE	up_regulated
DDX43	55510	30.8683	0.402373	0.148093	2.71703	0.006587	0.0244181	TRUE	up_regulated
ANKS4B	257629	1.96496	0.594679	0.219083	2.7144	0.00663955	0.0245724	TRUE	up_regulated
LAT2	7462	657.006	0.145135	0.0534886	2.71338	0.0066601	0.0246305	TRUE	up_regulated
KLRC2	3822	25.3218	0.350333	0.129131	2.71301	0.00666752	0.0246482	TRUE	up_regulated
LRRD1	401387	3.51405	0.274397	0.101272	2.7095	0.00673844	0.0248662	TRUE	up_regulated
GKN2	200504	0.680636	1.11942	0.413298	2.70852	0.00675845	0.0249253	TRUE	up_regulated
TCTE1	202500	6.96144	0.326879	0.121259	2.69571	0.00702392	0.0257369	TRUE	up_regulated
PITPNM3	83394	340.356	0.210704	0.0781852	2.69493	0.00704026	0.0257565	TRUE	up_regulated
GPLD1	2822	42.8689	0.258885	0.0962159	2.69067	0.00713084	0.0260217	TRUE	up_regulated
SH3BP2	6452	2836.71	0.102219	0.0379946	2.69036	0.00713757	0.0260361	TRUE	up_regulated
ARMS2	387715	0.76578	0.267179	0.0994249	2.68725	0.00720434	0.0262388	TRUE	up_regulated
ZNF879	345462	229.704	0.146633	0.0546469	2.68328	0.00729047	0.0264958	TRUE	up_regulated
GPC2	221914	133.718	0.28846	0.107514	2.68299	0.00729662	0.0265129	TRUE	up_regulated
C15orf62	643338	105.891	0.154825	0.0577484	2.68104	0.00733943	0.0266436	TRUE	up_regulated
PCDHGC4	56098	17.3909	0.283491	0.105792	2.6797	0.00736872	0.0267275	TRUE	up_regulated
ADHFE1	137872	224.128	0.198351	0.0741242	2.67593	0.00745226	0.0269894	TRUE	up_regulated
GP6	51206	14.9648	0.265239	0.0993067	2.67091	0.00756467	0.027333	TRUE	up_regulated
PLCG1	5335	4320.28	0.0910373	0.034092	2.67034	0.0075775	0.0273635	TRUE	up_regulated
TMED6	146456	8.63701	0.165017	0.0618345	2.66869	0.00761488	0.027472	TRUE	up_regulated
CXorf38	159013	560.39	0.0943275	0.0354208	2.66305	0.00774358	0.0278504	TRUE	up_regulated
POPDC2	64091	164.481	0.134723	0.0506183	2.66155	0.00777807	0.0279476	TRUE	up_regulated
C9orf66	157983	61.2684	0.200359	0.0755216	2.653	0.00797803	0.0285564	TRUE	up_regulated
H2AFY2	55506	1617.69	0.214872	0.0810488	2.65114	0.00802205	0.0286865	TRUE	up_regulated
LETMD1	25875	2185.93	0.0871958	0.0329051	2.64992	0.00805104	0.028772	TRUE	up_regulated
NAPSA	9476	18.4623	0.232288	0.0877601	2.64686	0.00812441	0.0289643	TRUE	up_regulated
SRF	6722	3797.35	0.102849	0.038879	2.64536	0.00816032	0.0290644	TRUE	up_regulated
ACAD11	84129	835.401	0.100302	0.0379272	2.64459	0.00817893	0.0291251	TRUE	up_regulated
ADAM22	53616	156.021	0.236298	0.0893753	2.64389	0.00819589	0.0291696	TRUE	up_regulated
PPARA	5465	894.312	0.161366	0.0610351	2.64383	0.00819743	0.0291696	TRUE	up_regulated
SLC23A3	151295	24.9434	0.206279	0.0781307	2.64017	0.00828635	0.029446	TRUE	up_regulated
FCN3	8547	60.4763	0.202321	0.0768924	2.63122	0.00850798	0.0300793	TRUE	up_regulated
RSPO3	84870	210.5	0.238563	0.0907071	2.63003	0.00853768	0.0301672	TRUE	up_regulated
INPP5E	56623	716.994	0.0952964	0.0362655	2.62774	0.00859539	0.0303139	TRUE	up_regulated
CAPN3	825	183.968	0.197253	0.0750846	2.62708	0.00861211	0.0303443	TRUE	up_regulated
C12orf45	121053	513.988	0.116237	0.044264	2.626	0.00863937	0.0304174	TRUE	up_regulated
SPATA3	130560	0.86848	0.927484	0.353901	2.62074	0.00877386	0.0308445	TRUE	up_regulated
CELF6	60677	118.051	0.195694	0.0746808	2.6204	0.00878254	0.0308692	TRUE	up_regulated
OGN	4969	1260.93	0.316955	0.12108	2.61774	0.00885153	0.0310884	TRUE	up_regulated
GJD4	219770	1.14414	0.41212	0.157458	2.61733	0.00886208	0.0311196	TRUE	up_regulated
SLFNL1	200172	15.8096	0.175895	0.0672391	2.61597	0.00889751	0.031203	TRUE	up_regulated
MATN2	4147	1900.85	0.243192	0.0930541	2.61345	0.00896324	0.0313958	TRUE	up_regulated
CAPZA3	93661	3.50707	0.491526	0.188136	2.6126	0.00898554	0.0314586	TRUE	up_regulated
SCARF1	8578	455.39	0.122254	0.0468369	2.61021	0.0090488	0.0316287	TRUE	up_regulated
H2AFB1	474382	4.96513	0.262763	0.100749	2.60811	0.00910445	0.0317976	TRUE	up_regulated
DLL1	28514	367.052	0.176865	0.0678641	2.60617	0.00915622	0.0319665	TRUE	up_regulated
GABARAPL3	23766	2.69253	0.138051	0.0530061	2.60444	0.00920237	0.0321156	TRUE	up_regulated
PRICKLE4	29964	214.877	0.208958	0.0802508	2.60381	0.00921943	0.0321571	TRUE	up_regulated
INPP1	3628	576.795	0.122454	0.0470426	2.60305	0.00923997	0.0322108	TRUE	up_regulated
PLAC9	219348	241.429	0.259121	0.0995487	2.60295	0.00924243	0.0322134	TRUE	up_regulated
ZNF814	730051	1292.22	0.139986	0.0537862	2.60264	0.00925085	0.0322307	TRUE	up_regulated
CHMP7	91782	2875.57	0.0866506	0.0333152	2.60093	0.00929711	0.0323437	TRUE	up_regulated
PYY2	23615	12.9502	0.245655	0.0945182	2.59903	0.00934881	0.0324934	TRUE	up_regulated
LINC00032	158035	0.399736	0.588866	0.226928	2.59495	0.00946051	0.0327909	TRUE	up_regulated
ELAC1	55520	255.374	0.120356	0.0464516	2.59099	0.00956994	0.0330898	TRUE	up_regulated
FAM71F1	84691	5.60524	0.32595	0.125814	2.59073	0.00957713	0.0331057	TRUE	up_regulated
AGAP5	729092	129.295	0.134995	0.0521275	2.5897	0.00960596	0.0331715	TRUE	up_regulated
HOXA3	3200	144.051	0.228498	0.0882569	2.58901	0.00962509	0.033213	TRUE	up_regulated
USP21	27005	1956.24	0.088493	0.0341914	2.58816	0.00964896	0.033277	TRUE	up_regulated
FAM71E2	284418	11.3006	0.592724	0.229187	2.5862	0.00970415	0.0334488	TRUE	up_regulated
NR2C1	7181	780.348	0.0864981	0.0334562	2.58541	0.00972622	0.0334973	TRUE	up_regulated
SLC13A3	64849	285.451	0.225628	0.0872708	2.58538	0.00972715	0.0334973	TRUE	up_regulated
FAM166A	401565	3.02325	0.331229	0.128147	2.58475	0.0097449	0.0335522	TRUE	up_regulated
ABCA11P	79963	297.955	0.106664	0.0412978	2.5828	0.00980018	0.0337053	TRUE	up_regulated
MADCAM1	8174	7.32188	0.308006	0.119518	2.57708	0.00996383	0.0341977	TRUE	up_regulated
MTMR9LP	339483	238.337	0.174905	0.0680351	2.5708	0.0101462	0.0346535	TRUE	up_regulated
PHF11	51131	1722.96	0.0911031	0.0355125	2.56538	0.0103063	0.0351296	TRUE	up_regulated
SLFN12	55106	291.987	0.157029	0.0612618	2.56324	0.01037	0.0353083	TRUE	up_regulated
KMT2E-AS1	100216545	223.234	0.144493	0.0563744	2.56309	0.0103744	0.0353167	TRUE	up_regulated
FEZF2	55079	0.864628	0.834783	0.325751	2.56264	0.0103881	0.0353504	TRUE	up_regulated
TAC1	6863	21.0669	0.43032	0.167977	2.56178	0.0104137	0.0353991	TRUE	up_regulated
RNF222	643904	9.49048	0.370274	0.144794	2.55726	0.0105502	0.035759	TRUE	up_regulated
AOC4P	90586	4.06114	0.22823	0.0892734	2.55653	0.0105721	0.0358173	TRUE	up_regulated
COL9A3	1299	438.446	0.351097	0.137453	2.55431	0.0106399	0.0360174	TRUE	up_regulated
MYH8	4626	1.48053	0.183657	0.0719292	2.5533	0.0106707	0.0361022	TRUE	up_regulated
CECR7	100130418	151.116	0.254919	0.0999126	2.55142	0.0107285	0.0362582	TRUE	up_regulated
C6orf201	404220	19.2237	0.175483	0.0687857	2.55115	0.0107368	0.0362734	TRUE	up_regulated
HULC	728655	0.836552	0.490792	0.192424	2.55058	0.0107545	0.0363183	TRUE	up_regulated
SLC18B1	116843	853.768	0.150956	0.0592796	2.5465	0.0108808	0.0366737	TRUE	up_regulated
STEAP1	26872	651.726	0.195617	0.0769851	2.54097	0.0110546	0.0371456	TRUE	up_regulated
FABP7	2173	654.756	0.572786	0.22552	2.53985	0.01109	0.037218	TRUE	up_regulated
MAGEA8	4107	6.56146	0.362057	0.142547	2.53992	0.0110878	0.037218	TRUE	up_regulated
USP42	84132	1194.6	0.067451	0.0265563	2.53993	0.0110876	0.037218	TRUE	up_regulated
RRP1B	23076	3248.63	0.0909818	0.0358373	2.53875	0.011125	0.0373221	TRUE	up_regulated
NXF1	10482	4501.36	0.0644531	0.0254244	2.53509	0.0112419	0.0375861	TRUE	up_regulated
CIDEC	63924	440.319	0.406909	0.160545	2.53455	0.0112592	0.037617	TRUE	up_regulated
LYRM7	90624	903.273	0.0842003	0.0332285	2.53398	0.0112777	0.0376653	TRUE	up_regulated
HOXD9	3235	271.495	0.164502	0.0651303	2.52573	0.0115457	0.0383824	TRUE	up_regulated
LINC00937	389634	10.3251	0.251285	0.0995646	2.52383	0.0116082	0.0385424	TRUE	up_regulated
RNU12-2P	26823	1.37044	0.183661	0.0727836	2.52339	0.011623	0.0385777	TRUE	up_regulated
UBOX5	22888	995.279	0.0777061	0.0308351	2.52005	0.0117337	0.0388626	TRUE	up_regulated
GOLGA6L5	374650	60.2249	0.178152	0.070736	2.51854	0.0117842	0.0389675	TRUE	up_regulated
ZNF154	7710	124.782	0.192797	0.0765602	2.51824	0.0117943	0.038994	TRUE	up_regulated
EMID1	129080	631.559	0.244285	0.0970324	2.51756	0.0118171	0.0390487	TRUE	up_regulated
KIAA1984-AS1	100131193	155.708	0.157659	0.0627831	2.51117	0.0120332	0.039609	TRUE	up_regulated
GNB3	2784	52.8564	0.209213	0.0834693	2.50646	0.0121945	0.0400415	TRUE	up_regulated
TMCO6	55374	521.732	0.0890764	0.0355785	2.50366	0.0122916	0.0402824	TRUE	up_regulated
GPD1	2819	1049.97	0.35452	0.141672	2.5024	0.0123355	0.040405	TRUE	up_regulated
RTTN	25914	678.124	0.106726	0.0427119	2.49874	0.0124635	0.0407601	TRUE	up_regulated
MTF2	22823	1393.04	0.0857884	0.0343701	2.49602	0.0125596	0.0410172	TRUE	up_regulated
NMRK1	54981	895.821	0.0959291	0.0385047	2.49136	0.0127255	0.0414276	TRUE	up_regulated
COL28A1	340267	60.4543	0.299412	0.120214	2.49065	0.0127509	0.0414737	TRUE	up_regulated
MBOAT4	619373	6.30053	0.179713	0.0721953	2.48926	0.0128011	0.0416096	TRUE	up_regulated
CRTC1	23373	1059.55	0.102017	0.0409968	2.48842	0.0128314	0.0416791	TRUE	up_regulated
MTERF	7978	579.835	0.0696705	0.0280137	2.48702	0.012882	0.0418073	TRUE	up_regulated
PAPOLB	56903	1.07679	0.206447	0.0831645	2.48239	0.0130505	0.0422369	TRUE	up_regulated
GPR50	9248	0.445298	0.751916	0.302918	2.48224	0.0130559	0.0422472	TRUE	up_regulated
PIGA	5277	654.172	0.0954113	0.0384481	2.48156	0.0130807	0.0423055	TRUE	up_regulated
INTS10	55174	2457.83	0.0907634	0.0366267	2.47807	0.0132095	0.0426557	TRUE	up_regulated
SH3TC1	54436	778.304	0.129573	0.0522965	2.47767	0.0132244	0.0426815	TRUE	up_regulated
FOXD4	2298	44.6406	0.186665	0.0755045	2.47224	0.0134269	0.0432384	TRUE	up_regulated
ZBED6CL	113763	577.843	0.134821	0.0545576	2.47117	0.0134673	0.0433416	TRUE	up_regulated
NXF5	55998	1.40647	0.429508	0.173972	2.46884	0.0135553	0.0435618	TRUE	up_regulated
SLC35G5	83650	2.16944	0.150621	0.0611237	2.4642	0.0137319	0.0440537	TRUE	up_regulated
MAGEA4	4103	53.7702	0.946345	0.384298	2.46253	0.0137961	0.0442142	TRUE	up_regulated
SCGB3A1	92304	335.558	0.42748	0.173622	2.46212	0.0138117	0.0442565	TRUE	up_regulated
GSDMB	55876	423.792	0.232011	0.0942896	2.46062	0.0138698	0.0444123	TRUE	up_regulated
SPDYE7P	441251	17.5312	0.1311	0.0533644	2.45669	0.0140225	0.0447938	TRUE	up_regulated
ATG2A	23130	1942.32	0.0863746	0.0351701	2.45591	0.0140529	0.0448757	TRUE	up_regulated
RPL36A	6173	248.908	0.15744	0.0641231	2.45528	0.0140774	0.0449234	TRUE	up_regulated
OSBPL7	114881	580.12	0.130261	0.0531376	2.4514	0.0142303	0.0453184	TRUE	up_regulated
CCDC163P	126661	60.8549	0.161753	0.0660082	2.4505	0.014266	0.045409	TRUE	up_regulated
EFNB2	1948	2317.21	0.147142	0.0600702	2.4495	0.0143054	0.045519	TRUE	up_regulated
NIPAL1	152519	70.2619	0.276506	0.112952	2.448	0.0143653	0.0456784	TRUE	up_regulated
ZC3H12C	85463	401.493	0.165233	0.0675267	2.44693	0.0144078	0.0457901	TRUE	up_regulated
LZTS3	9762	873.805	0.205397	0.0839949	2.44535	0.0144713	0.0459375	TRUE	up_regulated
KIAA0408	9729	30.9261	0.550125	0.225071	2.44424	0.014516	0.046048	TRUE	up_regulated
AKAP8L	26993	2663.44	0.0952906	0.0390383	2.44095	0.0146486	0.0463744	TRUE	up_regulated
FANCE	2178	398.494	0.133981	0.0549703	2.43734	0.0147957	0.0467295	TRUE	up_regulated
HPCAL1	3241	2101.29	0.109532	0.044945	2.43702	0.0148089	0.0467634	TRUE	up_regulated
CPSF4L	642843	2.59606	0.320538	0.131714	2.4336	0.0149496	0.0471518	TRUE	up_regulated
ARID3C	138715	2.60366	0.343136	0.141055	2.43263	0.0149895	0.0472537	TRUE	up_regulated
KCNC3	3748	675.673	0.240227	0.0989612	2.42749	0.0152036	0.0478212	TRUE	up_regulated
MIA2	117153	2.57888	0.571365	0.235655	2.42458	0.0153262	0.0481449	TRUE	up_regulated
FIGLA	344018	0.885263	0.571307	0.235671	2.42417	0.0153436	0.0481671	TRUE	up_regulated
WDR64	128025	2.35132	0.287993	0.118956	2.42101	0.0154776	0.0484983	TRUE	up_regulated
ZDHHC18	84243	2104.2	0.0831427	0.0343857	2.41794	0.0156085	0.0488022	TRUE	up_regulated
HSF2	3298	953.154	0.0884694	0.0366166	2.4161	0.0156876	0.0489677	TRUE	up_regulated
LINC00338	654434	340.302	0.117102	0.0485025	2.41434	0.0157638	0.0491812	TRUE	up_regulated
SMYD4	114826	685.008	0.0667483	0.0276648	2.41275	0.0158327	0.049355	TRUE	up_regulated
AIF1L	83543	3427.7	0.21554	0.0894284	2.41019	0.015944	0.0496605	TRUE	up_regulated
ZNF667	63934	233.288	0.207472	0.0861579	2.40805	0.016038	0.0499036	TRUE	up_regulated

## Sheet: BRCA_GTExcold_overlap_new_up
gene	baseMean	log2FoldChange	lfcSE	stat	pvalue	padj	threshold	trend
CCR7|1236	1851.71	6.00415	0.12837	46.7724	0	0	TRUE	up_regulated
FCRLA|84824	49.3582	1.70238	0.164016	10.3793	3.07918e-25	3.80041e-25	TRUE	up_regulated
SELL|6402	719.481	2.06471	0.146926	14.0527	7.4131e-45	9.72765e-45	TRUE	up_regulated
FAM129C|199786	1889.35	9.90978	0.170789	58.0236	0	0	TRUE	up_regulated
CD27|939	559.268	3.54149	0.129168	27.4178	1.6847e-165	2.76625e-165	TRUE	up_regulated
GPR18|2841	221.848	5.66655	0.118433	47.846	0	0	TRUE	up_regulated
CD19|930	984.005	7.97395	0.222062	35.9086	2.23869e-282	4.3014e-282	TRUE	up_regulated
TNFRSF13B|23495	10.8903	0.678167	0.206699	3.28094	0.00103462	0.0011402	TRUE	up_regulated
CD79A|973	2594.34	5.90666	0.17823	33.1407	7.71283e-241	1.40534e-240	TRUE	up_regulated
PTPRCAP|5790	1626.74	4.94885	0.124709	39.6833	0	0	TRUE	up_regulated
P2RY8|286530	2214.64	5.80775	0.0879003	66.072	0	0	TRUE	up_regulated
SCML4|256380	1866.44	8.18067	0.136932	59.7424	0	0	TRUE	up_regulated
SH2D1A|4068	237.201	3.63	0.144255	25.1638	9.97802e-140	1.57175e-139	TRUE	up_regulated
CD79B|974	1286.66	5.58558	0.144501	38.6543	0	0	TRUE	up_regulated
FCRL2|79368	16.254	1.67739	0.220189	7.61796	2.57707e-14	3.05139e-14	TRUE	up_regulated
GPR171|29909	107.63	3.55569	0.13974	25.4451	7.98977e-143	1.26568e-142	TRUE	up_regulated
PYHIN1|149628	2530.03	8.37808	0.1431	58.5472	0	0	TRUE	up_regulated
RASGRP2|10235	332.023	3.87883	0.130119	29.8099	2.9082e-195	4.98395e-195	TRUE	up_regulated
TBC1D10C|374403	193.556	1.03314	0.122672	8.42202	3.70054e-17	4.43603e-17	TRUE	up_regulated
ZNF831|128611	201.195	4.2304	0.15939	26.5412	3.2421e-155	5.24309e-155	TRUE	up_regulated
SEPT1|1731	278.339	1.50568	0.100694	14.9529	1.49002e-50	1.98433e-50	TRUE	up_regulated
ZAP70|7535	1236.19	5.74725	0.140157	41.0059	0	0	TRUE	up_regulated
CD5|921	741.339	4.15158	0.130965	31.7	1.55347e-220	2.75501e-220	TRUE	up_regulated
ACAP1|9744	450.75	3.10384	0.127914	24.2651	4.57983e-130	7.11192e-130	TRUE	up_regulated
S1PR4|8698	1066.72	6.70071	0.121474	55.1616	0	0	TRUE	up_regulated
SAMD3|154075	259.85	4.87108	0.129328	37.6646	0	0	TRUE	up_regulated
CD40LG|959	1221.5	7.67099	0.144488	53.0907	0	0	TRUE	up_regulated
CCL19|6363	1435.09	4.03261	0.208299	19.3597	1.68769e-83	2.41001e-83	TRUE	up_regulated
FCAMR|83953	374.158	9.14665	0.246058	37.1728	1.8771e-302	3.69168e-302	TRUE	up_regulated
SP140|11262	474.072	3.92898	0.108117	36.3401	3.76302e-289	7.29097e-289	TRUE	up_regulated
FCER2|2208	45.4089	4.07459	0.262443	15.5256	2.32825e-54	3.12741e-54	TRUE	up_regulated
GFI1|2672	382.68	5.46973	0.114394	47.815	0	0	TRUE	up_regulated
RGL4|266747	26.8633	2.76828	0.116992	23.6622	8.83554e-124	1.35732e-123	TRUE	up_regulated
NUGGC|389643	508.275	7.24532	0.155928	46.4657	0	0	TRUE	up_regulated
LTB|4050	261.076	0.413328	0.15874	2.6038	0.00921956	0.0100306	TRUE	up_regulated
GP1BA|2811	750.109	7.33977	0.135238	54.2729	0	0	TRUE	up_regulated
TBX21|30009	422.033	6.20246	0.135236	45.864	0	0	TRUE	up_regulated
TNFRSF13C|115650	23.2565	3.28911	0.157331	20.9056	4.76185e-97	6.98405e-97	TRUE	up_regulated
TLR10|81793	165.597	3.73955	0.134073	27.8918	3.35555e-171	5.55865e-171	TRUE	up_regulated
CD3G|917	698.659	6.26001	0.149655	41.8296	0	0	TRUE	up_regulated
SPOCK2|9806	1218.67	1.23144	0.119764	10.2822	8.47437e-25	1.04429e-24	TRUE	up_regulated
STAP1|26228	865.152	7.70438	0.143918	53.5331	0	0	TRUE	up_regulated
LINC00426|100188949	13.6274	0.400458	0.142111	2.81793	0.00483337	0.00528055	TRUE	up_regulated
TIGIT|201633	862.423	5.16496	0.144447	35.7568	5.18225e-280	9.92694e-280	TRUE	up_regulated
IL2RG|3561	2361.05	3.4744	0.118829	29.2387	6.24976e-188	1.05902e-187	TRUE	up_regulated
CR2|1380	103.797	2.48729	0.27955	8.89751	5.71139e-19	6.90227e-19	TRUE	up_regulated
CD7|924	503.404	4.0506	0.134631	30.0867	7.23975e-199	1.2477e-198	TRUE	up_regulated
LTA|4049	47.4335	2.3454	0.153803	15.2494	1.66206e-52	2.2225e-52	TRUE	up_regulated
CTSW|1521	673.339	4.67959	0.138448	33.8005	1.94235e-250	3.58208e-250	TRUE	up_regulated
TMIGD2|126259	9.78336	2.32314	0.157793	14.7228	4.60414e-49	6.10419e-49	TRUE	up_regulated
CRTAM|56253	154.779	4.12164	0.120087	34.3222	3.66038e-258	6.81588e-258	TRUE	up_regulated
TLR9|54106	325.194	5.17419	0.0992963	52.1086	0	0	TRUE	up_regulated
CD37|951	1383.09	2.75992	0.0868755	31.7687	1.75447e-221	3.11542e-221	TRUE	up_regulated
THEMIS|387357	1456.65	7.31551	0.149486	48.9378	0	0	TRUE	up_regulated
ZNF80|7634	26.7738	4.04805	0.161475	25.0692	1.07831e-138	1.69667e-138	TRUE	up_regulated
JAK3|3718	8988.57	6.8679	0.103169	66.5695	0	0	TRUE	up_regulated
LAX1|54900	3169.24	7.88199	0.151615	51.9868	0	0	TRUE	up_regulated
PIM2|11040	2209.57	3.05014	0.0799801	38.1362	0	0	TRUE	up_regulated
PNOC|5368	1530.25	9.00217	0.163855	54.9397	0	0	TRUE	up_regulated
IRF4|3662	760.791	4.27047	0.158514	26.9407	7.32799e-160	1.19404e-159	TRUE	up_regulated
CST7|8530	2578.38	6.31582	0.118976	53.0846	0	0	TRUE	up_regulated
FCRL6|343413	89.5478	3.80197	0.132528	28.688	5.38377e-181	9.04307e-181	TRUE	up_regulated
CXXC11|285093	30.0172	7.2381	0.179363	40.3545	0	0	TRUE	up_regulated
ZBTB32|27033	138.582	5.69894	0.110792	51.438	0	0	TRUE	up_regulated
C11orf21|29125	34.8477	2.81101	0.132582	21.2019	9.1631e-100	1.34998e-99	TRUE	up_regulated
ARHGAP9|64333	1660.71	5.00397	0.100361	49.8598	0	0	TRUE	up_regulated
HLA-DOB|3112	1179.78	5.6067	0.148246	37.8202	0	0	TRUE	up_regulated
TRAF1|7185	676.585	1.33724	0.0887094	15.0744	2.38623e-51	3.18348e-51	TRUE	up_regulated
SLAMF7|57823	663.013	0.311285	0.14734	2.11269	0.0346271	0.0373726	TRUE	up_regulated
GZMB|3002	218.783	2.84725	0.177458	16.0447	6.22749e-58	8.44491e-58	TRUE	up_regulated
PRKCQ|5588	88.2136	1.40103	0.154592	9.06271	1.2725e-19	1.54182e-19	TRUE	up_regulated
ICAM3|3385	2607.39	4.00342	0.0602863	66.4068	0	0	TRUE	up_regulated
WNT1|7471	9.93389	3.97008	0.180711	21.9692	5.67265e-107	8.47525e-107	TRUE	up_regulated
TCF7|6932	4612.3	5.37203	0.101531	52.9101	0	0	TRUE	up_regulated
ARRDC5|645432	24.8154	4.58874	0.127006	36.1302	7.60554e-286	1.46823e-285	TRUE	up_regulated
GZMH|2999	74.3597	1.09355	0.145332	7.52449	5.29249e-14	6.25827e-14	TRUE	up_regulated
LCN10|414332	217.434	6.62393	0.188747	35.0943	8.24448e-270	1.55887e-269	TRUE	up_regulated
APOBEC3H|164668	1955.28	9.54496	0.121475	78.5754	0	0	TRUE	up_regulated
CD226|10666	348.54	5.40056	0.114534	47.1526	0	0	TRUE	up_regulated
FUT7|2529	38.5064	1.63012	0.128925	12.6439	1.20855e-36	1.54706e-36	TRUE	up_regulated
CFP|5199	473.949	5.81306	0.123055	47.2396	0	0	TRUE	up_regulated
AICDA|57379	8.99354	4.2962	0.201414	21.3301	5.96412e-101	8.80933e-101	TRUE	up_regulated
CCDC69|26112	1605.91	2.88247	0.0987977	29.1755	3.96576e-187	6.71593e-187	TRUE	up_regulated
ITGB7|3695	1180.3	4.11159	0.109103	37.6856	0	0	TRUE	up_regulated
CXorf65|158830	171.562	9.24176	0.170367	54.2463	0	0	TRUE	up_regulated
P2RX1|5023	756.805	6.85352	0.141911	48.2944	0	0	TRUE	up_regulated
KLRC1|3821	24.7832	2.73701	0.183025	14.9543	1.46023e-50	1.94479e-50	TRUE	up_regulated
SPN|6693	496.905	1.18546	0.109906	10.7861	4.00593e-27	4.97556e-27	TRUE	up_regulated
SLC25A53|401612	51.0897	2.56984	0.1132	22.7017	4.30633e-114	6.51735e-114	TRUE	up_regulated
FOXP3|50943	258.748	2.21635	0.11444	19.3669	1.46932e-83	2.09833e-83	TRUE	up_regulated
FAM159A|348378	118.088	5.09185	0.10686	47.6499	0	0	TRUE	up_regulated
KIR2DS4|3809	2.35978	0.782004	0.242274	3.22776	0.00124762	0.00137369	TRUE	up_regulated
IL12RB1|3594	379.857	4.36689	0.119057	36.6791	1.57264e-294	3.06461e-294	TRUE	up_regulated
LIME1|54923	1295.75	5.43121	0.126965	42.7773	0	0	TRUE	up_regulated
SNX20|124460	156.234	2.06952	0.11568	17.8901	1.40933e-71	1.96989e-71	TRUE	up_regulated
CCR4|1233	639.894	5.74213	0.144411	39.7625	0	0	TRUE	up_regulated
LIMD2|80774	1313.98	2.36155	0.102216	23.1037	4.25375e-118	6.48131e-118	TRUE	up_regulated
SNAI3|333929	440.152	6.00755	0.0849189	70.7446	0	0	TRUE	up_regulated
LILRA4|23547	53.9736	0.489466	0.148083	3.30534	0.000948615	0.001046	TRUE	up_regulated
APOBEC3D|140564	210.758	1.20621	0.0989451	12.1907	3.48519e-34	4.43097e-34	TRUE	up_regulated
RAB33A|9363	134.587	4.25498	0.0855691	49.7256	0	0	TRUE	up_regulated
LGALS2|3957	1264.11	7.47124	0.176828	42.2514	0	0	TRUE	up_regulated
EBI3|10148	379.186	4.5487	0.112383	40.4751	0	0	TRUE	up_regulated
CCR5|1234	519.092	0.739224	0.120584	6.13036	8.7683e-10	1.01408e-09	TRUE	up_regulated
CDC42SE2|56990	2799.14	0.267619	0.0469835	5.69602	1.2264e-08	1.40773e-08	TRUE	up_regulated
BIRC3|330	1631.57	2.7137	0.12286	22.0877	4.14671e-108	6.20582e-108	TRUE	up_regulated
OR52N4|390072	2.28803	0.594727	0.206458	2.88062	0.00396895	0.00434003	TRUE	up_regulated
HLA-DOA|3111	3379.69	3.60268	0.102002	35.3197	2.92972e-273	5.56208e-273	TRUE	up_regulated
WAS|7454	437.77	0.89289	0.0895548	9.97032	2.05561e-23	2.52311e-23	TRUE	up_regulated
MFNG|4242	1074.39	3.61833	0.0805664	44.9112	0	0	TRUE	up_regulated
JSRP1|126306	5608.75	10.2462	0.215527	47.5404	0	0	TRUE	up_regulated
IL18BP|10068	6642.3	6.03689	0.0765731	78.8383	0	0	TRUE	up_regulated
GDF9|2661	804.745	4.86692	0.191948	25.3554	7.8403e-142	1.2398e-141	TRUE	up_regulated
FLT3LG|2323	37096.8	10.2127	0.0830848	122.919	0	0	TRUE	up_regulated
ZBP1|81030	1060.37	5.70208	0.160869	35.4455	3.40801e-275	6.48958e-275	TRUE	up_regulated
CPNE5|57699	365.967	2.76737	0.118409	23.3712	8.38606e-121	1.28264e-120	TRUE	up_regulated
P2RX5|5026	307.449	3.64832	0.125212	29.1371	1.21816e-186	2.06186e-186	TRUE	up_regulated
FAM78A|286336	447.691	1.00303	0.0776383	12.9193	3.50279e-38	4.50625e-38	TRUE	up_regulated
NCR1|9437	2.51042	2.4385	0.217235	11.2251	3.06933e-29	3.8368e-29	TRUE	up_regulated
HMHA1|23526	3068.2	3.18955	0.0763187	41.7925	0	0	TRUE	up_regulated
TNFSF14|8740	20467.8	13.5243	0.141608	95.5049	0	0	TRUE	up_regulated
GPR25|2848	54.4404	7.84187	0.203085	38.6137	0	0	TRUE	up_regulated
INSL3|3640	368.144	8.66657	0.152541	56.8146	0	0	TRUE	up_regulated
ANXA2R|389289	111.714	1.02953	0.0963868	10.6812	1.24612e-26	1.5451e-26	TRUE	up_regulated
SRL|6345	64.6071	2.64013	0.128148	20.6022	2.62228e-94	3.82626e-94	TRUE	up_regulated
MYO1G|64005	777.991	3.11683	0.102399	30.4381	1.7228e-203	2.98773e-203	TRUE	up_regulated
CCDC88B|283234	927.575	3.05033	0.101642	30.0105	7.1694e-198	1.23406e-197	TRUE	up_regulated
COL4A3|1285	30.9575	1.90475	0.190641	9.99128	1.66417e-23	2.04342e-23	TRUE	up_regulated
GIMAP1|170575	1018.59	4.70277	0.09655	48.7081	0	0	TRUE	up_regulated
GIMAP2|26157	760.912	2.63642	0.0896128	29.4201	3.03937e-190	5.16899e-190	TRUE	up_regulated
HCST|10870	579.584	3.1538	0.111404	28.3097	2.62754e-176	4.38639e-176	TRUE	up_regulated
CD160|11126	113.726	4.41725	0.111252	39.705	0	0	TRUE	up_regulated
C17orf66|256957	1.08898	1.82982	0.212486	8.61152	7.21011e-18	8.66593e-18	TRUE	up_regulated
GCSAM|257144	94.0699	0.714916	0.112036	6.38115	1.75769e-10	2.04161e-10	TRUE	up_regulated
RCSD1|92241	3238.04	4.60144	0.0980094	46.949	0	0	TRUE	up_regulated
UTS2B|257313	2488.29	12.111	0.0990076	122.324	0	0	TRUE	up_regulated
CLECL1|160365	169.07	5.49552	0.123257	44.5858	0	0	TRUE	up_regulated
FNDC9|408263	2.99198	3.96466	0.163334	24.2734	3.74668e-130	5.81907e-130	TRUE	up_regulated
KCNN3|3782	541.359	5.64991	0.105361	53.6244	0	0	TRUE	up_regulated
BTN3A3|10384	1832.24	2.35653	0.0803876	29.3147	6.74737e-189	1.14463e-188	TRUE	up_regulated
DNASE1L3|1776	270.956	5.43036	0.185549	29.2665	2.77283e-188	4.69978e-188	TRUE	up_regulated
ICAM2|3384	1307.2	3.28322	0.0832848	39.4216	0	0	TRUE	up_regulated
SELP|6403	320.326	1.15407	0.174237	6.62358	3.50613e-11	4.08749e-11	TRUE	up_regulated
SH2D2A|9047	165.094	0.779643	0.137316	5.67773	1.36492e-08	1.5661e-08	TRUE	up_regulated
STAMBPL1|57559	1110.59	4.96714	0.089803	55.3115	0	0	TRUE	up_regulated
IL21|59067	0.435969	1.76286	0.45843	3.84543	0.000120339	0.000134005	TRUE	up_regulated
RLTPR|146206	520.642	4.21439	0.172941	24.3689	3.65373e-131	5.68235e-131	TRUE	up_regulated
HEMGN|55363	2458.55	13.9087	0.16988	81.8738	0	0	TRUE	up_regulated
IGFLR1|79713	578.457	2.45683	0.0764884	32.1203	2.2931e-226	4.09599e-226	TRUE	up_regulated
DBH|1621	25.5193	3.90643	0.135491	28.8317	8.59814e-183	1.4472e-182	TRUE	up_regulated
KLRC4|8302	9.29013	2.8523	0.241309	11.8201	3.07249e-32	3.88036e-32	TRUE	up_regulated
RHOF|54509	808.537	3.48212	0.131228	26.5348	3.84507e-155	6.21669e-155	TRUE	up_regulated
PSMA8|143471	3.50089	2.96428	0.246874	12.0073	3.25439e-33	4.12337e-33	TRUE	up_regulated
AGAP2|116986	252.09	0.613289	0.0997939	6.14555	7.96845e-10	9.21737e-10	TRUE	up_regulated
SHISA3|152573	456.595	7.89899	0.206501	38.2516	0	0	TRUE	up_regulated
MIXL1|83881	68.7281	7.99198	0.191518	41.7296	0	0	TRUE	up_regulated
GAB3|139716	913.487	4.79347	0.082405	58.1696	0	0	TRUE	up_regulated
ITPRIPL1|150771	61.1751	1.71544	0.125499	13.669	1.55561e-42	2.02705e-42	TRUE	up_regulated
DEF6|50619	1725.56	2.73086	0.0666246	40.9887	0	0	TRUE	up_regulated
CCL25|6370	67.1386	7.33884	0.191663	38.2904	0	0	TRUE	up_regulated
RRN3P1|730092	231.896	5.08743	0.113794	44.7074	0	0	TRUE	up_regulated
HPCAL4|51440	653.882	8.77491	0.153602	57.1275	0	0	TRUE	up_regulated
GPSM3|63940	3436.5	4.14046	0.0860404	48.1223	0	0	TRUE	up_regulated
FXYD7|53822	1610.05	10.4822	0.170708	61.4044	0	0	TRUE	up_regulated
C10orf54|64115	18270.6	6.5228	0.0837007	77.93	0	0	TRUE	up_regulated
GBP1P1|400759	400.026	5.54418	0.173468	31.9608	3.82447e-224	6.8152e-224	TRUE	up_regulated
HLA-DMA|3108	6896.61	3.44236	0.0833271	41.3114	0	0	TRUE	up_regulated
NCF1|653361	380.853	2.28631	0.111506	20.504	1.98333e-93	2.88921e-93	TRUE	up_regulated
ZCCHC18|644353	1094.7	8.01749	0.110467	72.5779	0	0	TRUE	up_regulated
TLDC2|140711	3913.99	9.49354	0.0917943	103.422	0	0	TRUE	up_regulated
PDE6G|5148	235.459	5.4862	0.10583	51.8396	0	0	TRUE	up_regulated
SYT15|83849	231.874	2.15909	0.135745	15.9054	5.81006e-57	7.85439e-57	TRUE	up_regulated
PM20D1|148811	6.68741	2.05199	0.15858	12.9398	2.6843e-38	3.45555e-38	TRUE	up_regulated
SPNS3|201305	24.037	0.961549	0.1501	6.40606	1.49326e-10	1.73539e-10	TRUE	up_regulated
NLRP11|204801	1.26397	1.18161	0.280602	4.21097	2.54279e-05	2.84627e-05	TRUE	up_regulated
CLDN15|24146	1642.13	5.28998	0.0724817	72.9837	0	0	TRUE	up_regulated
OCM|654231	102.23	8.24637	0.121166	68.0584	0	0	TRUE	up_regulated
CTRL|1506	491.166	7.76265	0.109192	71.092	0	0	TRUE	up_regulated
NXPE4|54827	2.02181	1.18405	0.249663	4.74259	2.10999e-06	2.38496e-06	TRUE	up_regulated
EPHB6|2051	436.465	1.84907	0.171832	10.7609	5.26577e-27	6.53744e-27	TRUE	up_regulated
TEX12|56158	48.0961	7.89876	0.102589	76.9939	0	0	TRUE	up_regulated
MEF2B|100271849	411.689	5.06957	0.116301	43.5901	0	0	TRUE	up_regulated
ABCA10|10349	1535.82	7.76789	0.162298	47.8619	0	0	TRUE	up_regulated
TKTL1|8277	2.63082	0.672377	0.250485	2.6843	0.00726814	0.00791897	TRUE	up_regulated
HPR|3250	1.73159	1.31599	0.281478	4.67529	2.93545e-06	3.31418e-06	TRUE	up_regulated
BTN2A2|10385	1349.67	2.89458	0.066179	43.7386	0	0	TRUE	up_regulated
TDRD10|126668	1170.43	8.40069	0.132623	63.3425	0	0	TRUE	up_regulated
PTCRA|171558	703.623	9.43019	0.129179	73.0008	0	0	TRUE	up_regulated
MCF2L2|23101	166.668	6.22883	0.147801	42.1435	0	0	TRUE	up_regulated
FOXD4L6|653404	121.999	7.21171	0.120735	59.732	0	0	TRUE	up_regulated
FOXD4L3|286380	0.950323	2.60143	0.251952	10.3251	5.42539e-25	6.69237e-25	TRUE	up_regulated
SLC3A1|6519	987.129	8.43365	0.147313	57.2498	0	0	TRUE	up_regulated
SPIC|121599	876.266	12.1821	0.271297	44.9031	0	0	TRUE	up_regulated
PLEKHG7|440107	778.507	8.57839	0.246213	34.8413	5.75698e-266	1.08393e-265	TRUE	up_regulated
IL3RA|3563	8750.96	7.49757	0.0823734	91.0193	0	0	TRUE	up_regulated
SH2D3C|10044	2019.94	3.75726	0.0741133	50.6962	0	0	TRUE	up_regulated
APOA1|335	1265.94	8.87173	0.207302	42.7961	0	0	TRUE	up_regulated
GPA33|10223	14.458	1.20122	0.138642	8.66418	4.54769e-18	5.47264e-18	TRUE	up_regulated
CNTRL|11064	2979.9	3.56208	0.0661307	53.8642	0	0	TRUE	up_regulated
LCNL1|401562	549.738	11.092	0.241119	46.002	0	0	TRUE	up_regulated
DPEP1|1800	1326.78	7.3238	0.146802	49.8889	0	0	TRUE	up_regulated
SHD|56961	5.34633	3.23766	0.234077	13.8316	1.64331e-43	2.14806e-43	TRUE	up_regulated
WNT16|51384	590.981	10.0739	0.155941	64.6005	0	0	TRUE	up_regulated
HLA-DMB|3109	2860.33	1.39135	0.0934838	14.8834	4.22687e-50	5.62034e-50	TRUE	up_regulated
COLCA1|399948	173.319	2.37589	0.19678	12.0739	1.45142e-33	1.84159e-33	TRUE	up_regulated
SLC32A1|140679	246.796	12.2065	0.084206	144.96	0	0	TRUE	up_regulated
TMEM71|137835	810.984	5.44901	0.156661	34.7822	4.51597e-265	8.49377e-265	TRUE	up_regulated
OR5K2|402135	1028.4	12.6268	0.0651907	193.691	0	0	TRUE	up_regulated
BTK|695	5196.66	6.35126	0.0884248	71.8266	0	0	TRUE	up_regulated
GPR182|11318	6.35179	3.14568	0.158371	19.8627	8.56522e-88	1.23425e-87	TRUE	up_regulated
ITIH2|3698	302.157	6.10644	0.285643	21.3779	2.14739e-101	3.17373e-101	TRUE	up_regulated
DOK2|9046	1483.85	4.885	0.115336	42.3545	0	0	TRUE	up_regulated
ANKDD1A|348094	1283.73	5.8479	0.0693662	84.3047	0	0	TRUE	up_regulated
AVPR2|554	797.346	7.27596	0.14806	49.142	0	0	TRUE	up_regulated
PER1|5187	3861.77	3.46319	0.100162	34.576	5.79896e-262	1.08517e-261	TRUE	up_regulated
HLA-DRB6|3128	3910.9	5.08189	0.122362	41.5317	0	0	TRUE	up_regulated
NFKBID|84807	116.026	2.33245	0.0949077	24.576	2.28347e-133	3.5663e-133	TRUE	up_regulated
EAF2|55840	261.713	1.86337	0.112577	16.552	1.54865e-61	2.11781e-61	TRUE	up_regulated
SLC24A4|123041	587.566	8.38709	0.121744	68.8913	0	0	TRUE	up_regulated
TPO|7173	21.5539	0.958799	0.164278	5.83643	5.33324e-09	6.13979e-09	TRUE	up_regulated
TNFRSF25|8718	912.421	5.08767	0.122554	41.5136	0	0	TRUE	up_regulated
MAST3|23031	1231.93	2.3544	0.0516201	45.61	0	0	TRUE	up_regulated
PTGER4|5734	563.411	1.8139	0.0965764	18.782	1.0606e-78	1.50075e-78	TRUE	up_regulated
TAPBPL|55080	1586.09	1.26627	0.0745356	16.9888	9.94653e-65	1.36995e-64	TRUE	up_regulated
TMEM88|92162	418.932	5.29237	0.103768	51.0021	0	0	TRUE	up_regulated
RASSF2|9770	2099.56	2.1711	0.0866676	25.0508	1.71001e-138	2.69039e-138	TRUE	up_regulated
CRB2|286204	464.434	7.03929	0.14572	48.3068	0	0	TRUE	up_regulated
C9orf139|401563	12.6812	0.761032	0.125999	6.04001	1.54108e-09	1.77915e-09	TRUE	up_regulated
PIK3CG|5294	2255.7	5.90334	0.132421	44.5803	0	0	TRUE	up_regulated
ITIH1|3697	78.1818	7.87597	0.201627	39.0621	0	0	TRUE	up_regulated
FAM13A-AS1|285512	1279.39	6.96788	0.0961207	72.4909	0	0	TRUE	up_regulated
NCF4|4689	555.806	2.42534	0.0920684	26.3428	6.20343e-153	9.99422e-153	TRUE	up_regulated
CREB3L3|84699	223.085	9.40903	0.152546	61.6802	0	0	TRUE	up_regulated
KCNIP1|30820	600.426	8.50677	0.169538	50.1763	0	0	TRUE	up_regulated
GNGT2|2793	200.409	4.5285	0.0787008	57.5407	0	0	TRUE	up_regulated
TRAPPC3L|100128327	199.911	9.3452	0.112956	82.7328	0	0	TRUE	up_regulated
NAALAD2|10003	575.495	6.91116	0.103297	66.9059	0	0	TRUE	up_regulated
CRIP3|401262	760.296	9.20887	0.184675	49.8653	0	0	TRUE	up_regulated
MMRN1|22915	307.24	1.48252	0.177688	8.3434	7.21869e-17	8.6439e-17	TRUE	up_regulated
CARNS1|57571	520.587	5.53839	0.0964652	57.4134	0	0	TRUE	up_regulated
RBP5|83758	252.741	0.335047	0.165157	2.02866	0.042493	0.0457765	TRUE	up_regulated
PIWIL4|143689	184.459	3.43468	0.118364	29.0179	3.91129e-185	6.60655e-185	TRUE	up_regulated
UTS2R|2837	4.46852	3.72183	0.202456	18.3834	1.7833e-75	2.51176e-75	TRUE	up_regulated
LRRC55|219527	365.04	4.98661	0.139919	35.6393	3.44684e-278	6.58591e-278	TRUE	up_regulated
LYL1|4066	1037.25	5.16529	0.0866717	59.596	0	0	TRUE	up_regulated
LPXN|9404	2268.66	3.57064	0.084541	42.2356	0	0	TRUE	up_regulated
ADM5|199800	152.753	3.58088	0.124616	28.7354	1.38013e-181	2.31958e-181	TRUE	up_regulated
ACRC|93953	37.4985	0.375264	0.0931604	4.02815	5.62169e-05	6.27685e-05	TRUE	up_regulated
GLI1|2735	236.396	4.48216	0.144335	31.0539	1.00983e-211	1.77117e-211	TRUE	up_regulated
RPL21P44|402176	7.12828	3.09732	0.107366	28.8483	5.32893e-183	8.97403e-183	TRUE	up_regulated
IRGM|345611	234.266	9.85323	0.191777	51.3787	0	0	TRUE	up_regulated
AFAP1-AS1|84740	1079.7	4.56741	0.268196	17.0302	4.90659e-65	6.76079e-65	TRUE	up_regulated
SRGN|5552	3246.89	1.43666	0.0959928	14.9663	1.21867e-50	1.62351e-50	TRUE	up_regulated
GYPE|2996	18.3064	2.32523	0.106586	21.8155	1.65188e-105	2.46088e-105	TRUE	up_regulated
ABCB11|8647	56.4478	6.33052	0.251413	25.1798	6.6662e-140	1.05058e-139	TRUE	up_regulated
DGKA|1606	1218.86	1.29363	0.112217	11.5279	9.54077e-31	1.19876e-30	TRUE	up_regulated
TAP2|6891	3677.63	0.556372	0.0958686	5.80349	6.4949e-09	7.47099e-09	TRUE	up_regulated
LTK|4058	569.208	7.22368	0.201167	35.9088	2.22265e-282	4.27099e-282	TRUE	up_regulated
KLRAP1|10748	205.2	3.62526	0.0954581	37.9775	0	0	TRUE	up_regulated
CCL17|6361	497.021	6.42954	0.195701	32.8539	1.0018e-236	1.81592e-236	TRUE	up_regulated
APOL1|8542	28385.2	5.45201	0.089567	60.8707	0	0	TRUE	up_regulated
NIPSNAP3B|55335	1959.64	7.69577	0.0936525	82.1736	0	0	TRUE	up_regulated
SHE|126669	502.453	1.84003	0.0971119	18.9475	4.62985e-80	6.56831e-80	TRUE	up_regulated
RUNDC3B|154661	308.109	4.50166	0.108266	41.5796	0	0	TRUE	up_regulated
TNFSF8|944	2042.66	7.00679	0.109635	63.9102	0	0	TRUE	up_regulated
STAG3|10734	175.842	2.53303	0.165429	15.3118	6.37421e-53	8.53057e-53	TRUE	up_regulated
FIGF|2277	260.368	5.24514	0.201751	25.9981	5.20794e-149	8.33355e-149	TRUE	up_regulated
OR56B1|387748	12.2972	7.3935	0.167143	44.2347	0	0	TRUE	up_regulated
IL15|3600	748.514	5.13882	0.105921	48.5154	0	0	TRUE	up_regulated
AANAT|15	598.284	12.1576	0.0845999	143.708	0	0	TRUE	up_regulated
AGER|177	1139.12	6.40693	0.107513	59.592	0	0	TRUE	up_regulated
LILRP2|79166	1.77028	3.07357	0.248388	12.3741	3.60907e-35	4.6019e-35	TRUE	up_regulated
CDH22|64405	1010.28	9.02898	0.236182	38.229	0	0	TRUE	up_regulated
REC8|9985	848.841	4.44582	0.158895	27.9797	2.87289e-172	4.76796e-172	TRUE	up_regulated
NME8|51314	1459.78	9.78015	0.151628	64.5011	0	0	TRUE	up_regulated
BMP6|654	3863.15	6.91534	0.138296	50.0039	0	0	TRUE	up_regulated
CHRDL1|91851	867.976	1.78344	0.199023	8.96094	3.21918e-19	3.89472e-19	TRUE	up_regulated
TTLL4|9654	2018.81	1.97649	0.0917167	21.5499	5.30611e-103	7.86408e-103	TRUE	up_regulated
IL23A|51561	3391.79	9.45583	0.122878	76.9531	0	0	TRUE	up_regulated
ZNF10|7556	641.133	2.01073	0.0677104	29.696	8.64114e-194	1.47766e-193	TRUE	up_regulated
PPIEL|728448	2130.98	7.05656	0.105469	66.9065	0	0	TRUE	up_regulated
DNM1P46|196968	24.1558	3.82629	0.134386	28.4724	2.57396e-178	4.3087e-178	TRUE	up_regulated
NLRP4|147945	13.4915	5.70835	0.245604	23.2421	1.70861e-119	2.60822e-119	TRUE	up_regulated
LIPT1|51601	476.361	2.81752	0.0432994	65.0708	0	0	TRUE	up_regulated
GH1|2688	97.9611	10.1283	0.181487	55.8074	0	0	TRUE	up_regulated
APOA2|336	171.104	9.40726	0.433645	21.6935	2.36533e-104	3.51278e-104	TRUE	up_regulated
LOC440461|440461	17.568	1.09158	0.176554	6.1827	6.30137e-10	7.29417e-10	TRUE	up_regulated
FAM181A|90050	51.9332	8.59829	0.212161	40.5272	0	0	TRUE	up_regulated
ARID5A|10865	3179.85	2.71141	0.0903274	30.0176	5.77845e-198	9.94724e-198	TRUE	up_regulated
IGLL1|3543	20.0901	7.89971	0.219375	36.01	5.82723e-284	1.12206e-283	TRUE	up_regulated
TUBE1|51175	452.36	1.27086	0.0560452	22.6756	7.80829e-114	1.18037e-113	TRUE	up_regulated
GHRL|51738	26.0922	2.73818	0.149915	18.2648	1.57703e-74	2.21582e-74	TRUE	up_regulated
RGS13|6003	38.1534	2.94324	0.163024	18.054	7.33403e-73	1.02716e-72	TRUE	up_regulated
OMG|4974	170.417	7.6502	0.12519	61.1087	0	0	TRUE	up_regulated
ADRB2|154	160.949	2.0603	0.123929	16.6248	4.60713e-62	6.30737e-62	TRUE	up_regulated
CD300LG|146894	282.881	3.74464	0.229588	16.3102	8.34575e-60	1.1367e-59	TRUE	up_regulated
TAC3|6866	4.3573	5.23776	0.243699	21.4927	1.82082e-102	2.69615e-102	TRUE	up_regulated
ITIH3|3699	293.763	6.27495	0.15536	40.3897	0	0	TRUE	up_regulated
ZNF394|84124	987.591	0.720024	0.0367889	19.5718	2.69146e-85	3.85968e-85	TRUE	up_regulated
ARHGAP4|393	1646.12	2.19973	0.0989944	22.2207	2.16541e-109	3.24712e-109	TRUE	up_regulated
UCP3|7352	581.261	6.01353	0.0900348	66.7912	0	0	TRUE	up_regulated
PGM5P2|595135	5.14316	1.62827	0.136209	11.9542	6.17252e-33	7.81461e-33	TRUE	up_regulated
STK17A|9263	1706.2	1.55813	0.0661573	23.5519	1.20121e-122	1.84271e-122	TRUE	up_regulated
RAB8B|51762	1620.28	1.10665	0.0630616	17.5487	6.08097e-69	8.45624e-69	TRUE	up_regulated
ZNF767|79970	703.379	2.02902	0.0679768	29.8487	9.12449e-196	1.56577e-195	TRUE	up_regulated
DNTT|1791	1.3183	4.61575	0.297368	15.522	2.46203e-54	3.30666e-54	TRUE	up_regulated
TMEM151B|441151	34.4402	0.999872	0.110728	9.02998	1.71696e-19	2.0797e-19	TRUE	up_regulated
TAS2R14|50840	24.0314	1.90134	0.0873425	21.7688	4.58262e-105	6.81758e-105	TRUE	up_regulated
LINC00341|79686	423.419	2.86142	0.108514	26.3692	3.09487e-153	4.98813e-153	TRUE	up_regulated
COL6A6|131873	711.135	5.45922	0.178961	30.5051	2.22964e-204	3.87047e-204	TRUE	up_regulated
ZNF789|285989	536.441	3.82947	0.0679885	56.3253	0	0	TRUE	up_regulated
WDR87|83889	491.509	8.46117	0.222294	38.063	0	0	TRUE	up_regulated
ADCY4|196883	503.231	2.03794	0.0971228	20.9831	9.36259e-98	1.37483e-97	TRUE	up_regulated
FGF17|8822	612.368	10.4579	0.166828	62.6866	0	0	TRUE	up_regulated
DNHD1|144132	663.793	3.07954	0.0879927	34.9977	2.44242e-268	4.61058e-268	TRUE	up_regulated
TTLL10|254173	49.1005	5.34567	0.14048	38.0528	0	0	TRUE	up_regulated
HGFAC|3083	29.5996	4.8696	0.209308	23.2652	9.97903e-120	1.52355e-119	TRUE	up_regulated
GPR179|440435	65.5201	4.29027	0.160946	26.6565	1.50564e-156	2.44035e-156	TRUE	up_regulated
KCND1|3750	1202.56	5.59713	0.08223	68.0667	0	0	TRUE	up_regulated
KLRF1|51348	442.89	7.75315	0.16327	47.4866	0	0	TRUE	up_regulated
SEC31B|25956	1007.06	4.73615	0.104029	45.5273	0	0	TRUE	up_regulated
TP53AIP1|63970	1123.13	8.11796	0.162488	49.9603	0	0	TRUE	up_regulated
CYP2D6|1565	30.3044	1.22889	0.149597	8.21466	2.12764e-16	2.54196e-16	TRUE	up_regulated
KLHL33|123103	1.98644	1.21747	0.190925	6.3767	1.80944e-10	2.10135e-10	TRUE	up_regulated
C12orf74|338809	4.60916	2.01616	0.299475	6.73233	1.66968e-11	1.94885e-11	TRUE	up_regulated
FAM122C|159091	176.742	3.86364	0.0710511	54.3784	0	0	TRUE	up_regulated
KLF2|10365	1684.53	1.83895	0.0942424	19.513	8.51736e-85	1.22e-84	TRUE	up_regulated
LY6G5B|58496	100.775	1.44952	0.0840134	17.2534	1.05527e-66	1.45949e-66	TRUE	up_regulated
FBLN5|10516	2694.58	1.1436	0.109745	10.4205	1.99888e-25	2.46801e-25	TRUE	up_regulated
ITFG2|55846	956.897	0.411779	0.0575121	7.15987	8.07553e-13	9.48963e-13	TRUE	up_regulated
LINC00852|84657	39.0177	1.21556	0.0766422	15.8602	1.19518e-56	1.61428e-56	TRUE	up_regulated
BCL2L15|440603	352.534	6.49717	0.12232	53.1163	0	0	TRUE	up_regulated
OR1L8|138881	4.42251	3.42804	0.143162	23.9452	1.03673e-126	1.60053e-126	TRUE	up_regulated
SP140L|93349	1867.03	3.66383	0.0912894	40.1342	0	0	TRUE	up_regulated
PPWD1|23398	1057.4	1.23449	0.0404318	30.5325	9.64255e-205	1.6752e-204	TRUE	up_regulated
RNF166|115992	638.509	1.55265	0.067615	22.9631	1.0897e-116	1.65674e-116	TRUE	up_regulated
PRCD|768206	24.981	2.75775	0.105163	26.2236	1.42952e-151	2.29722e-151	TRUE	up_regulated
ARID3B|10620	1264.9	4.54269	0.0592813	76.6294	0	0	TRUE	up_regulated
ETV3L|440695	554.325	7.18956	0.145303	49.4797	0	0	TRUE	up_regulated
CD274|29126	159.635	3.28732	0.129806	25.3248	1.70281e-141	2.69074e-141	TRUE	up_regulated
USHBP1|83878	882.174	5.96078	0.102998	57.873	0	0	TRUE	up_regulated
PLD4|122618	1347.65	4.6287	0.14241	32.5027	9.76726e-232	1.75714e-231	TRUE	up_regulated
MIR143HG|728264	500.748	1.17493	0.144109	8.15302	3.54942e-16	4.2339e-16	TRUE	up_regulated
ZNF540|163255	279.507	2.52057	0.0873561	28.8539	4.52171e-183	7.61662e-183	TRUE	up_regulated
PRPS1L1|221823	252.354	11.4779	0.10796	106.316	0	0	TRUE	up_regulated
NSG1|27065	538.707	4.73577	0.188025	25.187	5.56402e-140	8.77018e-140	TRUE	up_regulated
HPX|3263	1291.06	1.95412	0.197024	9.9182	3.46966e-23	4.25449e-23	TRUE	up_regulated
SLC5A6|8884	5562.82	0.775868	0.0904919	8.57389	1.00048e-17	1.20212e-17	TRUE	up_regulated
CCDC152|100129792	1697.35	6.25761	0.0965252	64.8287	0	0	TRUE	up_regulated
RAD21L1|642636	135.63	7.19269	0.400203	17.9726	3.1944e-72	4.46847e-72	TRUE	up_regulated
TNFAIP8L2|79626	348.413	2.49136	0.0873778	28.5125	8.19767e-179	1.37296e-178	TRUE	up_regulated
PIP5K1B|8395	665.147	4.40598	0.179164	24.5919	1.54147e-133	2.40803e-133	TRUE	up_regulated
STX19|415117	171.371	4.75234	0.183721	25.8672	1.55995e-147	2.49007e-147	TRUE	up_regulated
LEFTY1|10637	1051.37	8.40507	0.13934	60.3207	0	0	TRUE	up_regulated
BATF2|116071	1367.65	4.41579	0.144694	30.5182	1.49656e-204	2.5993e-204	TRUE	up_regulated
CROCCP2|84809	727.189	1.0454	0.0802021	13.0346	7.77596e-39	1.0024e-38	TRUE	up_regulated
ABCA8|10351	2610.65	5.82985	0.196191	29.7151	4.89952e-194	8.38195e-194	TRUE	up_regulated
KCNV2|169522	565.334	11.0894	0.0972281	114.056	0	0	TRUE	up_regulated
CD1B|910	21.7775	1.54248	0.262494	5.87623	4.19703e-09	4.83374e-09	TRUE	up_regulated
PGM5-AS1|572558	5.04908	3.30783	0.271686	12.1752	4.21405e-34	5.35518e-34	TRUE	up_regulated
KRT2|3849	86.0587	6.23826	0.286969	21.7384	8.88929e-105	1.32146e-104	TRUE	up_regulated
PRH2|5555	51.5816	4.77258	0.0827134	57.7002	0	0	TRUE	up_regulated
NPFFR1|64106	92.6435	9.6299	0.19179	50.2106	0	0	TRUE	up_regulated
GRASP|160622	4837.8	7.08622	0.110644	64.045	0	0	TRUE	up_regulated
MPZ|4359	788.034	5.67998	0.189935	29.9049	1.69928e-196	2.92059e-196	TRUE	up_regulated
UBQLNL|143630	20.8933	0.401955	0.122613	3.27825	0.00104452	0.00115097	TRUE	up_regulated
GDF7|151449	3.38921	5.906	0.189181	31.2188	5.92762e-214	1.04256e-213	TRUE	up_regulated
FAM124A|220108	70.9731	0.779036	0.113389	6.87049	6.39814e-12	7.48173e-12	TRUE	up_regulated
BMX|660	115.054	3.75227	0.173877	21.5801	2.76327e-103	4.09569e-103	TRUE	up_regulated
FOXF1|2294	33.6277	0.774995	0.113305	6.83987	7.92624e-12	9.26421e-12	TRUE	up_regulated
CTCFL|140690	1815.93	8.49276	0.136341	62.2907	0	0	TRUE	up_regulated
SFTPB|6439	6.08688	0.555655	0.237952	2.33516	0.0195352	0.0211622	TRUE	up_regulated
ACSM3|6296	123.115	1.47233	0.137413	10.7146	8.68918e-27	1.07801e-26	TRUE	up_regulated
TMEM35|59353	44.9212	1.38729	0.149455	9.28232	1.65833e-20	2.01503e-20	TRUE	up_regulated
DFFB|1677	589.071	3.05617	0.0515775	59.2539	0	0	TRUE	up_regulated
PTGDR2|11251	35.8159	3.00995	0.147616	20.3905	2.03249e-92	2.95402e-92	TRUE	up_regulated
ADPRM|56985	452.612	2.46449	0.0510513	48.2749	0	0	TRUE	up_regulated
CCDC146|57639	1093.7	4.19105	0.0926224	45.2487	0	0	TRUE	up_regulated
CH25H|9023	1440.49	6.24927	0.128681	48.5643	0	0	TRUE	up_regulated
APOL4|80832	1670.43	3.71492	0.116657	31.8448	1.55551e-222	2.76564e-222	TRUE	up_regulated
DPYS|1807	7.59246	2.84012	0.220458	12.8828	5.62364e-38	7.22849e-38	TRUE	up_regulated
LINC00264|645528	1.65321	3.00817	0.196023	15.346	3.76627e-53	5.04348e-53	TRUE	up_regulated
ENDOU|8909	2902.11	10.2684	0.165242	62.1418	0	0	TRUE	up_regulated
SYCP2L|221711	59.6298	4.06024	0.220912	18.3794	1.9201e-75	2.70386e-75	TRUE	up_regulated
TNFRSF4|7293	2220.75	6.52192	0.107564	60.6331	0	0	TRUE	up_regulated
HMSD|284293	196.935	8.21518	0.285203	28.8047	1.87393e-182	3.15277e-182	TRUE	up_regulated
RERGL|79785	387.028	5.29003	0.247892	21.3401	4.82115e-101	7.12164e-101	TRUE	up_regulated
RFXAP|5994	466.594	3.21314	0.0610347	52.6445	0	0	TRUE	up_regulated
F5|2153	482.992	3.60378	0.176733	20.3911	2.00525e-92	2.91465e-92	TRUE	up_regulated
LHX6|26468	704.415	3.66735	0.111806	32.8012	5.66577e-236	1.02511e-235	TRUE	up_regulated
ITGA7|3679	1085.64	2.86132	0.129433	22.1066	2.73369e-108	4.09427e-108	TRUE	up_regulated
SETD5-AS1|440944	3204.8	5.10359	0.0646909	78.8919	0	0	TRUE	up_regulated
MYOC|4653	9.93424	0.916424	0.279123	3.28323	0.00102624	0.00113109	TRUE	up_regulated
C1orf162|128346	527.753	0.481754	0.093576	5.14827	2.62899e-07	2.99005e-07	TRUE	up_regulated
TMEM100|55273	375.258	4.46962	0.169552	26.3613	3.80506e-153	6.13177e-153	TRUE	up_regulated
LPAR6|10161	1602.76	1.1055	0.0710074	15.5687	1.18725e-54	1.5963e-54	TRUE	up_regulated
PSMB10|5699	2202.88	0.772208	0.0818198	9.43791	3.80297e-21	4.63248e-21	TRUE	up_regulated
GPIHBP1|338328	328.756	3.35929	0.147472	22.7792	7.3767e-115	1.11849e-114	TRUE	up_regulated
CHST7|56548	177.852	2.01952	0.0839084	24.0681	5.39104e-128	8.33992e-128	TRUE	up_regulated
ZNF600|162966	543.108	1.22912	0.0529928	23.1942	5.21496e-119	7.95514e-119	TRUE	up_regulated
SLC7A3|84889	43.8891	3.42146	0.272837	12.5403	4.49197e-36	5.74e-36	TRUE	up_regulated
SLC7A14|57709	2.60282	2.0753	0.252857	8.2074	2.26024e-16	2.70006e-16	TRUE	up_regulated
TBX10|347853	33.1551	1.33229	0.48414	2.75187	0.00592555	0.00646586	TRUE	up_regulated
KPNA5|3841	231.383	2.20425	0.0871113	25.3038	2.90179e-141	4.5831e-141	TRUE	up_regulated
C22orf31|25770	554.841	10.8019	0.147034	73.4652	0	0	TRUE	up_regulated
F2|2147	1189.41	12.9952	0.170536	76.2022	0	0	TRUE	up_regulated
C19orf35|374872	26.0123	2.19134	0.10418	21.0343	3.18582e-98	4.68234e-98	TRUE	up_regulated
MYO7B|4648	133.991	5.16002	0.165802	31.1215	1.23161e-212	2.16326e-212	TRUE	up_regulated
HSPB6|126393	855.438	1.25105	0.154348	8.10538	5.2581e-16	6.26903e-16	TRUE	up_regulated
GBP7|388646	503.128	9.50371	0.220498	43.1011	0	0	TRUE	up_regulated
ARG1|383	879.706	12.5836	0.14944	84.2053	0	0	TRUE	up_regulated
RBM6|10180	5582.34	2.96228	0.0430729	68.7737	0	0	TRUE	up_regulated
FERMT3|83706	1148.67	1.03187	0.0932533	11.0652	1.85008e-28	2.30695e-28	TRUE	up_regulated
HLA-L|3139	559.487	5.3629	0.0978102	54.8296	0	0	TRUE	up_regulated
C6orf163|206412	14.5028	0.906952	0.0946582	9.58134	9.5795e-22	1.16915e-21	TRUE	up_regulated
TAS1R3|83756	1363.58	7.40136	0.154629	47.8654	0	0	TRUE	up_regulated
NRG4|145957	6.6608	1.13936	0.163673	6.96121	3.37352e-12	3.95289e-12	TRUE	up_regulated
APOL2|23780	2918.63	1.81783	0.0684597	26.5533	2.35052e-155	3.80219e-155	TRUE	up_regulated
U2AF1L4|199746	625.206	3.10904	0.0663622	46.8495	0	0	TRUE	up_regulated
C9orf78|51759	3495.12	0.775221	0.0341581	22.6951	5.01223e-114	7.581e-114	TRUE	up_regulated
VSIG1|340547	476.447	5.97029	0.168213	35.4924	6.43541e-276	1.22651e-275	TRUE	up_regulated
CYYR1|116159	6591.89	5.46358	0.106955	51.0828	0	0	TRUE	up_regulated
GMNC|647309	3.07386	5.28175	0.278311	18.9779	2.59936e-80	3.68928e-80	TRUE	up_regulated
GALT|2592	1340.1	3.48082	0.0707376	49.2074	0	0	TRUE	up_regulated
USPL1|10208	1064.67	0.354392	0.0635458	5.57695	2.44765e-08	2.80316e-08	TRUE	up_regulated
CRHBP|1393	457.5	7.54992	0.124627	60.5803	0	0	TRUE	up_regulated
VAMP5|10791	1290.6	2.32198	0.0783932	29.6197	8.33437e-193	1.42333e-192	TRUE	up_regulated
KIAA1683|80726	6178.07	7.41487	0.131825	56.248	0	0	TRUE	up_regulated
DACH2|117154	5.61361	0.623328	0.214486	2.90614	0.00365916	0.00400306	TRUE	up_regulated
RNF207|388591	1273.99	4.47235	0.0901724	49.5978	0	0	TRUE	up_regulated
DMRTA1|63951	86.5677	2.6941	0.216379	12.4508	1.38426e-35	1.76713e-35	TRUE	up_regulated
LEAP2|116842	2539.73	10.4567	0.0941071	111.115	0	0	TRUE	up_regulated
GMIP|51291	2312.56	3.10781	0.0543776	57.1524	0	0	TRUE	up_regulated
DTX1|1840	315.081	2.08099	0.125957	16.5214	2.57176e-61	3.51374e-61	TRUE	up_regulated
KIR3DL3|115653	1.01764	4.57406	0.358963	12.7424	3.43474e-37	4.4031e-37	TRUE	up_regulated
DXO|1797	837.083	1.11632	0.0582705	19.1575	8.38401e-82	1.1934e-81	TRUE	up_regulated
DENND4B|9909	2916.09	1.84307	0.0462739	39.8297	0	0	TRUE	up_regulated
C1orf105|92346	630.239	10.7779	0.270059	39.9094	0	0	TRUE	up_regulated
TNN|63923	1595.57	4.0873	0.167213	24.4437	5.86993e-132	9.14282e-132	TRUE	up_regulated
C14orf39|317761	6.10024	1.23727	0.254342	4.8646	1.14687e-06	1.29895e-06	TRUE	up_regulated
C10orf105|414152	2107.79	9.40155	0.114228	82.3049	0	0	TRUE	up_regulated
KIAA1875|340390	59.3206	1.12523	0.145565	7.73011	1.07454e-14	1.27431e-14	TRUE	up_regulated
GPR75|10936	1391.59	7.42737	0.101442	73.2178	0	0	TRUE	up_regulated
TMEM178A|130733	404.134	4.8953	0.126599	38.6678	0	0	TRUE	up_regulated
STAT5A|6776	7984.35	4.0253	0.0794921	50.6377	0	0	TRUE	up_regulated
MMP23B|8510	606.318	4.51608	0.134997	33.4531	2.31946e-245	4.24916e-245	TRUE	up_regulated
DOK3|79930	1267.3	3.9413	0.0724565	54.3954	0	0	TRUE	up_regulated
C10orf111|221060	131.663	6.1722	0.082282	75.0128	0	0	TRUE	up_regulated
SLC5A11|115584	834.215	8.27973	0.212558	38.9528	0	0	TRUE	up_regulated
TMEM156|80008	546.812	5.03948	0.178006	28.3108	2.54345e-176	4.24638e-176	TRUE	up_regulated
EML4|27436	3784.62	1.1462	0.0627681	18.2608	1.69786e-74	2.38525e-74	TRUE	up_regulated
SYNE3|161176	93.0047	0.257237	0.117253	2.19386	0.0282458	0.0305239	TRUE	up_regulated
CPLX3|594855	1049.33	9.62017	0.251712	38.219	0	0	TRUE	up_regulated
MMRN2|79812	2253.36	1.93786	0.0885014	21.8964	2.81236e-106	4.19574e-106	TRUE	up_regulated
CXCL2|2920	331.443	4.19199	0.187974	22.301	3.61713e-110	5.43234e-110	TRUE	up_regulated
ANGPT4|51378	21.8033	5.17985	0.165898	31.2231	5.18374e-214	9.11888e-214	TRUE	up_regulated
CCDC42|146849	1.06064	1.3179	0.219001	6.01778	1.76827e-09	2.04084e-09	TRUE	up_regulated
LCN6|158062	6.20202	3.04682	0.257241	11.8443	2.30466e-32	2.91194e-32	TRUE	up_regulated
KCNK10|54207	164.029	7.29974	0.195861	37.27	5.02275e-304	9.90303e-304	TRUE	up_regulated
TAS2R19|259294	7.99153	3.61778	0.119044	30.3903	7.37441e-203	1.27754e-202	TRUE	up_regulated
TMEM213|155006	224.424	3.61924	0.294552	12.2873	1.06e-34	1.34984e-34	TRUE	up_regulated
C1S|716	23560.7	2.06274	0.112397	18.3523	3.16245e-75	4.45205e-75	TRUE	up_regulated
TNFRSF6B|8771	781.78	4.93184	0.118541	41.6045	0	0	TRUE	up_regulated
UPF3B|65109	744.1	0.590104	0.0594094	9.93284	2.99584e-23	3.67534e-23	TRUE	up_regulated
PAX6|5080	1656.49	6.16778	0.115815	53.2554	0	0	TRUE	up_regulated
GNG8|94235	163.332	11.8934	0.134197	88.6258	0	0	TRUE	up_regulated
PROCA1|147011	1140.96	7.13544	0.0906571	78.708	0	0	TRUE	up_regulated
DPEP2|64174	225.11	3.49402	0.101401	34.4573	3.50226e-260	6.54133e-260	TRUE	up_regulated
AQP4|361	95.1902	3.47893	0.224142	15.5211	2.49608e-54	3.35216e-54	TRUE	up_regulated
RAPGEF3|10411	1491.57	3.16085	0.101267	31.213	7.10419e-214	1.24938e-213	TRUE	up_regulated
ESPNL|339768	81.3142	3.50859	0.174472	20.1098	6.06095e-90	8.76803e-90	TRUE	up_regulated
DUSP22|56940	1523.21	0.460687	0.0647618	7.11355	1.13096e-12	1.32781e-12	TRUE	up_regulated
BHLHE22|27319	164.96	2.94103	0.130504	22.536	1.84365e-112	2.78015e-112	TRUE	up_regulated
RAD52|5893	298.617	0.329229	0.0554574	5.93661	2.90968e-09	3.35424e-09	TRUE	up_regulated
EQTN|54586	628.116	13.2647	0.10434	127.129	0	0	TRUE	up_regulated
SPATA31C1|441452	1.16504	1.50035	0.318815	4.70604	2.52574e-06	2.85242e-06	TRUE	up_regulated
RAD51AP2|729475	74.0265	6.58015	0.168143	39.1342	0	0	TRUE	up_regulated
GUCY2C|2984	7.25309	1.66702	0.129859	12.8372	1.01516e-37	1.30323e-37	TRUE	up_regulated
VCX3B|425054	138.561	8.28943	0.424294	19.537	5.32003e-85	7.62527e-85	TRUE	up_regulated
GNRH1|2796	66.7807	0.754814	0.104588	7.21704	5.31294e-13	6.25041e-13	TRUE	up_regulated
ISCU|23479	3345.6	1.04926	0.0533761	19.6579	4.95131e-86	7.10977e-86	TRUE	up_regulated
ZNF226|7769	777.646	0.594508	0.0514341	11.5586	6.67523e-31	8.39037e-31	TRUE	up_regulated
SERHL|94009	1272.94	2.36945	0.134779	17.5802	3.49113e-69	4.85789e-69	TRUE	up_regulated
LINC00982|440556	107.655	6.67808	0.160795	41.5316	0	0	TRUE	up_regulated
ASMT|438	5.37128	2.89073	0.182737	15.8191	2.29909e-56	3.10356e-56	TRUE	up_regulated
OFD1|8481	2553.97	1.38329	0.0653365	21.1718	1.73811e-99	2.55899e-99	TRUE	up_regulated
IGSF5|150084	38.5666	0.844495	0.173467	4.86832	1.12549e-06	1.27488e-06	TRUE	up_regulated
FAM19A1|407738	2.47691	0.39443	0.189591	2.08042	0.0374866	0.0404232	TRUE	up_regulated
MAS1L|116511	2.10381	2.81717	0.253085	11.1313	8.82941e-29	1.10231e-28	TRUE	up_regulated
SLC5A4|6527	11.8604	2.64513	0.135065	19.5842	2.10911e-85	3.025e-85	TRUE	up_regulated
PSMD5-AS1|253039	1387.71	1.51245	0.0658639	22.9633	1.08534e-116	1.65024e-116	TRUE	up_regulated
SLC25A2|83884	1352.55	12.3159	0.108813	113.184	0	0	TRUE	up_regulated
ANKRD53|79998	1554.97	8.81276	0.119522	73.7334	0	0	TRUE	up_regulated
FBP2|8789	316.403	10.124	0.205335	49.3045	0	0	TRUE	up_regulated
MASP1|5648	90.4003	4.2544	0.206172	20.6352	1.32483e-94	1.93411e-94	TRUE	up_regulated
SERHL2|253190	1492.12	0.897953	0.198988	4.5126	6.40367e-06	7.21406e-06	TRUE	up_regulated
B3GALT1|8708	610.625	9.82431	0.197248	49.8068	0	0	TRUE	up_regulated
CDK3|1018	488.574	3.06318	0.0983642	31.1412	6.67129e-213	1.1722e-212	TRUE	up_regulated
CRYBB3|1417	2.70057	0.422588	0.189657	2.22817	0.0258692	0.0279742	TRUE	up_regulated
CEACAM3|1084	4.01999	2.10889	0.232957	9.0527	1.39477e-19	1.68986e-19	TRUE	up_regulated
ANKRD26P3|100101938	0.706517	3.66365	0.367776	9.96163	2.24345e-23	2.75333e-23	TRUE	up_regulated
FAM180B|399888	50.6328	5.11271	0.203316	25.1466	1.53883e-139	2.42322e-139	TRUE	up_regulated
FAM92B|339145	21.6572	3.3509	0.236028	14.1971	9.55495e-46	1.25643e-45	TRUE	up_regulated
LEPR|3953	3155.15	5.12074	0.112853	45.3755	0	0	TRUE	up_regulated
PLAGL2|5326	2158.97	1.91167	0.0554371	34.4835	1.41578e-260	2.64507e-260	TRUE	up_regulated
TLR8|51311	19766.7	9.78789	0.139332	70.2484	0	0	TRUE	up_regulated
INA|9118	230.234	4.23669	0.292467	14.486	1.48442e-47	1.95956e-47	TRUE	up_regulated
CHRNA10|57053	1933.14	8.96985	0.0864661	103.738	0	0	TRUE	up_regulated
AIRE|326	2830.26	15.1976	0.0809375	187.769	0	0	TRUE	up_regulated
RPS26P11|441502	365.297	9.98013	0.0951495	104.889	0	0	TRUE	up_regulated
PLEKHF1|79156	1146.49	3.47077	0.123919	28.0084	1.28278e-172	2.13022e-172	TRUE	up_regulated
MIR600HG|81571	599.498	2.47286	0.0934785	26.4538	3.29548e-154	5.3189e-154	TRUE	up_regulated
APOC3|345	7.89168	6.09326	0.373669	16.3066	8.86341e-60	1.20712e-59	TRUE	up_regulated
RNPC3|55599	1093.39	3.77271	0.0587146	64.2551	0	0	TRUE	up_regulated
KCNS2|3788	11.6974	2.48463	0.176508	14.0766	5.29116e-45	6.94458e-45	TRUE	up_regulated
FFAR3|2865	10.9205	0.540433	0.159097	3.39687	0.00068162	0.000752654	TRUE	up_regulated
GLA|2717	3554.19	2.37821	0.0986035	24.1189	1.58435e-128	2.45428e-128	TRUE	up_regulated
ABCA7|10347	1190.67	2.1603	0.0816303	26.4644	2.4895e-154	4.01938e-154	TRUE	up_regulated
QRICH2|84074	1023.48	4.77417	0.101336	47.1121	0	0	TRUE	up_regulated
APOM|55937	340.864	4.28229	0.0923371	46.3767	0	0	TRUE	up_regulated
NKPD1|284353	290.313	5.24315	0.132417	39.5959	0	0	TRUE	up_regulated
INPP4A|3631	1593.45	1.10538	0.0461534	23.9501	9.21314e-127	1.4228e-126	TRUE	up_regulated
RNF165|494470	129.116	0.6356	0.141307	4.49802	6.8589e-06	7.72469e-06	TRUE	up_regulated
SGK2|10110	477.707	6.35161	0.149115	42.5955	0	0	TRUE	up_regulated
HSD17B13|345275	1080.3	9.38622	0.177614	52.8462	0	0	TRUE	up_regulated
ZRSR2|8233	990.257	1.81821	0.0504701	36.0255	3.33306e-284	6.41984e-284	TRUE	up_regulated
CCL23|6368	51.4442	5.40163	0.204183	26.4548	3.21435e-154	5.18838e-154	TRUE	up_regulated
ATXN7L2|127002	380.986	2.71235	0.0815669	33.253	1.84671e-242	3.36862e-242	TRUE	up_regulated
ZNF215|7762	85.5154	2.70205	0.13073	20.6689	6.60122e-95	9.64642e-95	TRUE	up_regulated
OVCH2|341277	3.40621	1.10546	0.322333	3.42956	0.000604556	0.000668011	TRUE	up_regulated
RNF186|54546	8.81015	1.36393	0.30013	4.54448	5.5072e-06	6.207e-06	TRUE	up_regulated
SCRT2|85508	105.406	9.44729	0.427452	22.1014	3.06245e-108	4.5863e-108	TRUE	up_regulated
RBM48|84060	749.682	1.41928	0.0407827	34.8009	2.35507e-265	4.43119e-265	TRUE	up_regulated
ANGPTL6|83854	493.147	7.87356	0.113787	69.1957	0	0	TRUE	up_regulated
RELB|5971	2446.82	3.32499	0.0834946	39.8228	0	0	TRUE	up_regulated
KCNIP2|30819	791.538	4.79829	0.165692	28.9591	2.15689e-184	3.63912e-184	TRUE	up_regulated
NOD1|10392	1357.29	2.87123	0.0710005	40.4396	0	0	TRUE	up_regulated
TREML1|340205	83.4852	6.20206	0.125643	49.3625	0	0	TRUE	up_regulated
PRRT1|80863	658.763	4.83472	0.0963188	50.195	0	0	TRUE	up_regulated
MMP21|118856	431.827	10.3007	0.11204	91.9374	0	0	TRUE	up_regulated
PAQR8|85315	1187.92	3.18968	0.0806088	39.5699	0	0	TRUE	up_regulated
C22orf43|51233	170.054	8.4943	0.116434	72.9539	0	0	TRUE	up_regulated
PABPC1L|80336	980.419	2.01172	0.107371	18.7362	2.51064e-78	3.55128e-78	TRUE	up_regulated
PHC1|1911	1761.2	2.27347	0.0557082	40.8103	0	0	TRUE	up_regulated
ENAM|10117	4392.66	14.6901	0.213992	68.6481	0	0	TRUE	up_regulated
MYO15B|80022	1507.36	1.78288	0.112329	15.8719	9.92191e-57	1.34066e-56	TRUE	up_regulated
RAMP2|10266	1439.51	1.61638	0.0899114	17.9774	2.9267e-72	4.09429e-72	TRUE	up_regulated
HPS5|11234	1882.69	1.59279	0.0546696	29.1349	1.29908e-186	2.19845e-186	TRUE	up_regulated
CRYBG3|131544	816.033	1.88994	0.118356	15.9682	2.12951e-57	2.88318e-57	TRUE	up_regulated
CPA5|93979	166.021	7.48649	0.259384	28.8626	3.5213e-183	5.93402e-183	TRUE	up_regulated
TOE1|114034	727.885	1.31553	0.0496447	26.4989	9.98818e-155	1.61355e-154	TRUE	up_regulated
IFITM4P|340198	1.0869	3.63049	0.220587	16.4583	7.31362e-61	9.97992e-61	TRUE	up_regulated
MUSTN1|389125	670.634	5.65901	0.133597	42.3589	0	0	TRUE	up_regulated
FAM73B|84895	934.861	0.309213	0.0583853	5.29607	1.1832e-07	1.34914e-07	TRUE	up_regulated
FAM209A|200232	8.28463	4.08066	0.138977	29.3622	1.66962e-189	2.83555e-189	TRUE	up_regulated
CPT1B|1375	1527.29	3.11037	0.0865892	35.921	1.43461e-282	2.75726e-282	TRUE	up_regulated
FAM221B|392307	20.0376	2.08708	0.160069	13.0386	7.3762e-39	9.50925e-39	TRUE	up_regulated
PNKD|25953	7199.67	3.37541	0.0703671	47.9686	0	0	TRUE	up_regulated
DPH7|92715	887.666	1.30317	0.0583862	22.3199	2.36844e-110	3.55783e-110	TRUE	up_regulated
DPEP3|64180	43.7772	6.98473	0.194757	35.8639	1.11761e-281	2.14484e-281	TRUE	up_regulated
MOB3C|148932	1312.45	2.32153	0.0512921	45.261	0	0	TRUE	up_regulated
AVPR1B|553	22.3288	8.36708	0.228772	36.5739	7.44297e-293	1.44797e-292	TRUE	up_regulated
TMEM86B|255043	140.145	0.718562	0.0856795	8.38663	5.0029e-17	5.99468e-17	TRUE	up_regulated
PCDHB11|56125	108.132	2.42647	0.136224	17.8124	5.66753e-71	7.91161e-71	TRUE	up_regulated
EID3|493861	351.637	4.88621	0.0911903	53.5825	0	0	TRUE	up_regulated
NPY4R|5540	12.4481	2.99633	0.213035	14.065	6.23538e-45	8.18276e-45	TRUE	up_regulated
NPFF|8620	1432.9	8.95483	0.113229	79.0863	0	0	TRUE	up_regulated
ERAP2|64167	2165.31	1.05172	0.147986	7.10691	1.18673e-12	1.39303e-12	TRUE	up_regulated
KCNG2|26251	2017.37	11.188	0.14949	74.8413	0	0	TRUE	up_regulated
OR13A1|79290	652.942	9.7961	0.215884	45.3767	0	0	TRUE	up_regulated
HOXA2|3199	243	6.0316	0.154775	38.9701	0	0	TRUE	up_regulated
C8orf47|203111	256.824	5.47096	0.267159	20.4783	3.3602e-93	4.89133e-93	TRUE	up_regulated
GCGR|2642	194.662	8.97405	0.26009	34.5036	7.07433e-261	1.32206e-260	TRUE	up_regulated
LHFPL3|375612	62.9654	8.58657	0.175266	48.9916	0	0	TRUE	up_regulated
CCL22|6367	8180.28	7.28809	0.149016	48.908	0	0	TRUE	up_regulated
FAM71F2|346653	29.1902	2.50404	0.124621	20.0932	8.45522e-90	1.22281e-89	TRUE	up_regulated
HAPLN3|145864	8373.51	5.32816	0.153982	34.6025	2.32019e-262	4.34388e-262	TRUE	up_regulated
DAPP1|27071	1141.2	2.60806	0.115384	22.6033	4.02199e-113	6.07388e-113	TRUE	up_regulated
GABRG1|2565	3.42908	3.13013	0.213015	14.6944	6.99848e-49	9.27296e-49	TRUE	up_regulated
PTX4|390667	923.883	12.2346	0.116045	105.43	0	0	TRUE	up_regulated
PIRT|644139	12.3795	4.68841	0.311114	15.0698	2.56006e-51	3.41492e-51	TRUE	up_regulated
HNRNPU-AS1|284702	6631.13	3.6978	0.0852392	43.3814	0	0	TRUE	up_regulated
AQP7P1|375719	25.4875	2.18278	0.236118	9.24446	2.36431e-20	2.87038e-20	TRUE	up_regulated
ZNF354B|117608	290.241	1.08349	0.0615823	17.5943	2.72604e-69	3.79435e-69	TRUE	up_regulated
C5orf58|133874	329.92	7.7117	0.158283	48.7211	0	0	TRUE	up_regulated
MEFV|4210	698.14	7.7685	0.103553	75.0197	0	0	TRUE	up_regulated
CMA1|1215	83.7395	4.95147	0.241742	20.4825	3.08526e-93	4.49245e-93	TRUE	up_regulated
TRIM74|378108	44.2634	5.75337	0.178472	32.2369	5.3687e-228	9.60544e-228	TRUE	up_regulated
C3orf35|339883	534.513	7.36824	0.113155	65.1166	0	0	TRUE	up_regulated
MASP2|10747	206.049	4.99301	0.103709	48.1445	0	0	TRUE	up_regulated
VSX2|338917	853.33	10.8964	0.257775	42.271	0	0	TRUE	up_regulated
LINC00598|646982	2.79462	1.59032	0.146805	10.8329	2.40471e-27	2.98942e-27	TRUE	up_regulated
SAMD10|140700	2200.46	4.48528	0.0747546	60.0001	0	0	TRUE	up_regulated
C1QA|712	4848.22	0.52992	0.109331	4.84693	1.25385e-06	1.41971e-06	TRUE	up_regulated
ZNF596|169270	169.596	0.462816	0.0853908	5.41997	5.96083e-08	6.8095e-08	TRUE	up_regulated
MLC1|23209	65.2274	1.08999	0.229943	4.74026	2.1344e-06	2.41228e-06	TRUE	up_regulated
TRIM52|84851	519.203	1.79068	0.0630839	28.3857	3.03742e-177	5.07756e-177	TRUE	up_regulated
THYN1|29087	1590.24	1.71506	0.0544563	31.4942	1.04278e-217	1.84382e-217	TRUE	up_regulated
GSDMA|284110	1533.31	8.24625	0.148361	55.5824	0	0	TRUE	up_regulated
ZNF79|7633	14252.7	8.3903	0.047319	177.314	0	0	TRUE	up_regulated
SPATC1|375686	9.22197	1.43066	0.136897	10.4506	1.45527e-25	1.79794e-25	TRUE	up_regulated
ZNF137P|7696	2693.74	6.58976	0.0603327	109.224	0	0	TRUE	up_regulated
LRRTM2|26045	517.49	7.29884	0.126109	57.8772	0	0	TRUE	up_regulated
C2CD2|25966	1942.62	1.07099	0.07625	14.0458	8.17716e-45	1.07281e-44	TRUE	up_regulated
SCARNA9|619383	1234.83	9.78006	0.094906	103.05	0	0	TRUE	up_regulated
SH3KBP1|30011	1965.67	0.553521	0.0783084	7.06847	1.56646e-12	1.83746e-12	TRUE	up_regulated
SUPT7L|9913	2200.1	0.415695	0.0337636	12.3119	7.81215e-35	9.95345e-35	TRUE	up_regulated
EXOSC8|11340	1356.7	2.98119	0.0568706	52.4206	0	0	TRUE	up_regulated
VILL|50853	823.685	3.40222	0.0926265	36.7305	2.37746e-295	4.63664e-295	TRUE	up_regulated
AMBP|259	540.353	5.2665	0.233542	22.5506	1.32537e-112	1.99938e-112	TRUE	up_regulated
PTPRVP|148713	428.128	9.22862	0.148363	62.2029	0	0	TRUE	up_regulated
CLDND2|125875	60.2531	6.55436	0.155615	42.1191	0	0	TRUE	up_regulated
TRMT10B|158234	550.682	1.70965	0.053179	32.1491	9.1052e-227	1.62713e-226	TRUE	up_regulated
C4orf50|389197	7.97398	4.24416	0.210509	20.1614	2.1392e-90	3.0974e-90	TRUE	up_regulated
CALML4|91860	919.859	2.23208	0.0561522	39.7505	0	0	TRUE	up_regulated
MSTO2P|100129405	1402.38	4.62512	0.0766273	60.3586	0	0	TRUE	up_regulated
FMNL3|91010	10822.5	4.6439	0.0668202	69.4985	0	0	TRUE	up_regulated
TFEC|22797	1520.57	4.29889	0.11092	38.7567	0	0	TRUE	up_regulated
SLC25A45|283130	1317.22	3.89985	0.0678003	57.5196	0	0	TRUE	up_regulated
NSMCE4A|54780	1847.8	2.01953	0.0680761	29.6658	2.12313e-193	3.62808e-193	TRUE	up_regulated
ATAD3B|83858	851.805	1.83662	0.0998014	18.4027	1.2488e-75	1.75931e-75	TRUE	up_regulated
TTC16|158248	202.403	5.19246	0.13673	37.976	0	0	TRUE	up_regulated
CYP17A1|1586	3.89154	1.96419	0.199081	9.86629	5.82823e-23	7.14031e-23	TRUE	up_regulated
DHX34|9704	1522.87	0.907271	0.0538617	16.8444	1.15251e-63	1.58337e-63	TRUE	up_regulated
ANXA10|11199	397.16	10.4513	0.314362	33.2462	2.31704e-242	4.22577e-242	TRUE	up_regulated
ZNF419|79744	505.24	0.963522	0.061202	15.7433	7.63542e-56	1.02951e-55	TRUE	up_regulated
HNRNPA1P33|728643	154.16	0.501846	0.0970817	5.16932	2.34953e-07	2.67314e-07	TRUE	up_regulated
CC2D2B|387707	132.024	6.54912	0.0835252	78.4089	0	0	TRUE	up_regulated
SEC14L4|284904	18.538	2.37747	0.332173	7.15732	8.22723e-13	9.66674e-13	TRUE	up_regulated
PDCD4-AS1|282997	3017.02	7.09879	0.0938487	75.6407	0	0	TRUE	up_regulated
ASB12|142689	20.239	4.85899	0.180522	26.9163	1.4144e-159	2.3037e-159	TRUE	up_regulated
KLK13|26085	51.6881	1.58928	0.290795	5.46531	4.62108e-08	5.28332e-08	TRUE	up_regulated
NOP2|4839	4898.27	3.13982	0.0663989	47.2873	0	0	TRUE	up_regulated
NR1H3|10062	2104.16	2.83605	0.0664243	42.6959	0	0	TRUE	up_regulated
GP5|2814	1470.37	10.5952	0.125588	84.3647	0	0	TRUE	up_regulated
ZNF548|147694	782.045	0.122027	0.0575194	2.12149	0.0338806	0.0365769	TRUE	up_regulated
PPM1M|132160	2852.55	3.67859	0.0524279	70.1647	0	0	TRUE	up_regulated
NSUN5P1|155400	1011.67	4.34085	0.103882	41.7862	0	0	TRUE	up_regulated
SEC1P|653677	66.4363	5.20339	0.0971278	53.5726	0	0	TRUE	up_regulated
SERPINA9|327657	15.483	0.895401	0.206279	4.34073	1.42012e-05	1.59416e-05	TRUE	up_regulated
NDUFAF7|55471	1278.51	3.41736	0.0384889	88.7882	0	0	TRUE	up_regulated
EFCAB4A|283229	6989.93	3.47777	0.119729	29.0471	1.67229e-185	2.82661e-185	TRUE	up_regulated
ZNF530|348327	435.808	3.36089	0.0620664	54.15	0	0	TRUE	up_regulated
SMARCD1|6602	9277.52	3.78122	0.0893565	42.3161	0	0	TRUE	up_regulated
IL22RA2|116379	2818.35	9.22299	0.260361	35.4239	7.32965e-275	1.39477e-274	TRUE	up_regulated
GPR20|2843	6.19161	0.866143	0.152672	5.67321	1.40146e-08	1.60793e-08	TRUE	up_regulated
CAPN11|11131	83.4438	2.83916	0.179191	15.8444	1.53792e-56	2.07691e-56	TRUE	up_regulated
PRR3|80742	1791.44	3.79796	0.0512003	74.1784	0	0	TRUE	up_regulated
KDM4E|390245	2.11407	2.67159	0.235876	11.3262	9.72966e-30	1.21835e-29	TRUE	up_regulated
RASSF4|83937	19864.7	6.44363	0.112378	57.3391	0	0	TRUE	up_regulated
AGMO|392636	620.005	8.52806	0.204976	41.6051	0	0	TRUE	up_regulated
CCDC120|90060	1308.73	1.33197	0.0470566	28.3056	2.95159e-176	4.92485e-176	TRUE	up_regulated
GABRA4|2557	1.67033	1.535	0.38213	4.01697	5.89513e-05	6.58029e-05	TRUE	up_regulated
CLEC4M|10332	16.8208	6.04519	0.263715	22.9232	2.72928e-116	4.1466e-116	TRUE	up_regulated
EGFL8|80864	1425	5.16199	0.111731	46.2002	0	0	TRUE	up_regulated
TIGD1|200765	861.067	3.8351	0.0676932	56.6541	0	0	TRUE	up_regulated
DBF4|10926	739.186	0.456949	0.075032	6.09005	1.12875e-09	1.30451e-09	TRUE	up_regulated
LRRIQ4|344657	10.3664	2.59586	0.215288	12.0576	1.76787e-33	2.24238e-33	TRUE	up_regulated
FOXD4L5|653427	8.97628	6.27878	0.209711	29.9402	5.90662e-197	1.01545e-196	TRUE	up_regulated
MAP2K6|5608	423.621	2.37815	0.138786	17.1354	8.08202e-66	1.11558e-65	TRUE	up_regulated
GHRLOS|100126793	1103.82	8.30681	0.0802428	103.521	0	0	TRUE	up_regulated
MPO|4353	942.699	9.30821	0.153345	60.7011	0	0	TRUE	up_regulated
GEMIN7|79760	1347.9	2.58524	0.0494109	52.3213	0	0	TRUE	up_regulated
HLA-F-AS1|285830	55.0287	0.253292	0.100931	2.50955	0.0120884	0.0131358	TRUE	up_regulated
ATG16L2|89849	1391.81	2.38194	0.0964574	24.6942	1.23333e-134	1.92989e-134	TRUE	up_regulated
HPDL|84842	357.828	3.80772	0.187407	20.3179	8.92884e-92	1.2958e-91	TRUE	up_regulated
SOWAHD|347454	2478	8.51186	0.0879523	96.7781	0	0	TRUE	up_regulated
MX2|4600	1958.97	1.85985	0.108966	17.0682	2.56002e-65	3.53093e-65	TRUE	up_regulated
MEP1A|4224	2844.02	12.6158	0.173176	72.8498	0	0	TRUE	up_regulated
AMT|275	554.408	3.80731	0.112804	33.7516	1.01453e-249	1.86872e-249	TRUE	up_regulated
RHNO1|83695	2208.28	1.48129	0.0541712	27.3446	1.25273e-164	2.05387e-164	TRUE	up_regulated
DRAXIN|374946	606.501	8.13888	0.150724	53.9985	0	0	TRUE	up_regulated
SFTA3|253970	1.65904	4.23008	0.567614	7.45239	9.16664e-14	1.08302e-13	TRUE	up_regulated
CD34|947	3214.69	0.740069	0.078424	9.43676	3.84473e-21	4.68306e-21	TRUE	up_regulated
SPNS2|124976	2418.63	3.7129	0.116336	31.9152	1.64398e-223	2.92691e-223	TRUE	up_regulated
P2RY12|64805	804.285	6.73563	0.155541	43.3045	0	0	TRUE	up_regulated
TUSC5|286753	5521.25	6.62884	0.274335	24.1633	5.40749e-129	8.38058e-129	TRUE	up_regulated
FBXO10|26267	925.933	2.88803	0.0649391	44.4728	0	0	TRUE	up_regulated
PLIN1|5346	1475.96	1.33793	0.220339	6.07217	1.26192e-09	1.4579e-09	TRUE	up_regulated
JPH4|84502	136.492	4.29983	0.155976	27.5673	2.74594e-167	4.52015e-167	TRUE	up_regulated
OVCH1|341350	1618.09	13.8848	0.196931	70.5057	0	0	TRUE	up_regulated
PRPF38A|84950	2637.21	1.28261	0.0426008	30.1077	3.83968e-199	6.62081e-199	TRUE	up_regulated
FGFR4|2264	1856.91	3.22812	0.184817	17.4665	2.57665e-68	3.57778e-68	TRUE	up_regulated
TYK2|7297	5868.34	3.00896	0.0454974	66.1348	0	0	TRUE	up_regulated
B3GAT1|27087	101.421	0.740716	0.244489	3.02965	0.00244836	0.00268611	TRUE	up_regulated
AKR1B15|441282	313.233	3.97873	0.292748	13.591	4.52975e-42	5.89316e-42	TRUE	up_regulated
C12orf39|80763	47.2084	5.07627	0.379681	13.3698	9.0756e-41	1.17659e-40	TRUE	up_regulated
IZUMO4|113177	2424.3	8.07704	0.119694	67.4809	0	0	TRUE	up_regulated
SLC22A11|55867	10.8377	3.2028	0.216251	14.8105	1.25228e-49	1.66331e-49	TRUE	up_regulated
GTDC1|79712	2348.62	4.21096	0.0637273	66.0777	0	0	TRUE	up_regulated
KCNJ16|3773	56.0668	3.08857	0.26348	11.7222	9.80628e-32	1.236e-31	TRUE	up_regulated
PIK3C2B|5287	3326.8	2.30192	0.0605257	38.0322	0	0	TRUE	up_regulated
TSSK3|81629	96.1598	2.81244	0.0952149	29.5378	9.4307e-192	1.6079e-191	TRUE	up_regulated
CYP2C9|1559	1.40805	0.715923	0.32482	2.20406	0.0275199	0.0297445	TRUE	up_regulated
FMO6P|388714	3014.74	11.0609	0.333727	33.1434	7.04196e-241	1.28322e-240	TRUE	up_regulated
AGBL3|340351	238.935	6.9133	0.0993323	69.5977	0	0	TRUE	up_regulated
GPR17|2840	1412.64	9.64957	0.163494	59.0208	0	0	TRUE	up_regulated
ANAPC16|119504	6345.55	1.75035	0.0572403	30.579	2.32667e-205	4.04752e-205	TRUE	up_regulated
FAM76B|143684	1267.02	2.76562	0.0609771	45.3551	0	0	TRUE	up_regulated
TCTE3|6991	508.245	4.62228	0.0759457	60.863	0	0	TRUE	up_regulated
FCHO1|23149	320.683	1.7521	0.154244	11.3593	6.67023e-30	8.35676e-30	TRUE	up_regulated
ZNF222|7673	250.027	2.14778	0.0706233	30.4117	3.8435e-203	6.6608e-203	TRUE	up_regulated
ASPRV1|151516	613.884	5.03512	0.0811922	62.0148	0	0	TRUE	up_regulated
TAL1|6886	130.588	0.705441	0.103958	6.7858	1.15443e-11	1.3481e-11	TRUE	up_regulated
LINC00896|150197	38.4383	4.32535	0.160451	26.9575	4.65302e-160	7.58364e-160	TRUE	up_regulated
ASXL3|80816	21.443	0.479184	0.188035	2.54837	0.0108227	0.0117669	TRUE	up_regulated
ZNF780B|163131	785.378	0.972544	0.0706844	13.759	4.49921e-43	5.87213e-43	TRUE	up_regulated
FAM53C|51307	4037.44	2.27598	0.0371649	61.2401	0	0	TRUE	up_regulated
IGDCC4|57722	968.037	4.78852	0.109826	43.6011	0	0	TRUE	up_regulated
SEC14L1P1|729799	31.9578	0.514481	0.0912925	5.63553	1.74522e-08	2.00069e-08	TRUE	up_regulated
FBXO40|51725	939.039	12.5159	0.192285	65.0906	0	0	TRUE	up_regulated
CCDC130|81576	1094	1.39201	0.0661769	21.0346	3.1628e-98	4.64886e-98	TRUE	up_regulated
CCDC77|84318	528.716	0.755425	0.0865893	8.72423	2.67997e-18	3.22762e-18	TRUE	up_regulated
PLCZ1|89869	2.7745	5.17758	0.290013	17.8529	2.74302e-71	3.8316e-71	TRUE	up_regulated
COL6A4P1|344875	855.024	11.0006	0.26335	41.7719	0	0	TRUE	up_regulated
SLC25A42|284439	844.2	2.54721	0.0617676	41.2387	0	0	TRUE	up_regulated
CETP|1071	746.955	6.58742	0.123001	53.5557	0	0	TRUE	up_regulated
C4orf40|401137	14.3101	1.42208	0.627392	2.26664	0.0234119	0.0253338	TRUE	up_regulated
HMGN5|79366	2363.23	5.08457	0.0942895	53.9251	0	0	TRUE	up_regulated
CCL16|6360	1229.53	11.7571	0.196229	59.9149	0	0	TRUE	up_regulated
SAA4|6291	2869.12	9.50443	0.233719	40.666	0	0	TRUE	up_regulated
ELK1|2002	2295.28	0.836719	0.0404401	20.6904	4.23095e-95	6.18596e-95	TRUE	up_regulated
CLDN19|149461	658.355	7.12408	0.251531	28.3228	1.80887e-176	3.02125e-176	TRUE	up_regulated
TEPP|374739	219.566	9.13827	0.236567	38.6288	0	0	TRUE	up_regulated
SOX18|54345	1023.91	3.38714	0.0931326	36.369	1.31708e-289	2.5539e-289	TRUE	up_regulated
GPX3|2878	5647.73	2.51485	0.135549	18.5531	7.70456e-77	1.0876e-76	TRUE	up_regulated
ADAM33|80332	727.387	4.35766	0.163097	26.7181	2.89826e-157	4.7049e-157	TRUE	up_regulated
ALS2CR12|130540	1097.07	9.94897	0.138505	71.8313	0	0	TRUE	up_regulated
LTB4R|1241	2108.84	4.6505	0.0880439	52.8202	0	0	TRUE	up_regulated
ANGPTL1|9068	1052.32	5.55299	0.147705	37.5952	0	0	TRUE	up_regulated
LINC00685|283981	283.614	5.48826	0.0928747	59.0932	0	0	TRUE	up_regulated
PKD1L3|342372	17.9776	6.0304	0.0751072	80.2906	0	0	TRUE	up_regulated
LMOD1|25802	1572.09	1.84187	0.106283	17.3298	2.804e-67	3.88274e-67	TRUE	up_regulated
KLRC3|3823	18.7584	0.989207	0.217441	4.54932	5.38207e-06	6.06666e-06	TRUE	up_regulated
IL1R2|7850	3593.31	8.0357	0.233342	34.4374	6.9551e-260	1.29842e-259	TRUE	up_regulated
LIX1L|128077	1596.45	2.55078	0.0732149	34.8397	6.10625e-266	1.14958e-265	TRUE	up_regulated
LGALS4|3960	2645.95	10.789	0.172467	62.5568	0	0	TRUE	up_regulated
CCDC66|285331	1564.09	3.25556	0.0601944	54.0842	0	0	TRUE	up_regulated
XAGE3|170626	62.5629	10.8569	0.0956963	113.452	0	0	TRUE	up_regulated
CYP24A1|1591	267.326	4.12293	0.282584	14.5901	3.24646e-48	4.294e-48	TRUE	up_regulated
PIF1|80119	1053.19	5.80978	0.128565	45.1895	0	0	TRUE	up_regulated
C9|735	2689.82	15.3726	0.122556	125.434	0	0	TRUE	up_regulated
FBXO6|26270	1096.94	1.30003	0.0647834	20.0673	1.42547e-89	2.06032e-89	TRUE	up_regulated
LINC00324|284029	203.432	1.64733	0.0945368	17.4253	5.30409e-68	7.35868e-68	TRUE	up_regulated
ZC3H12B|340554	971.072	6.73213	0.0876512	76.8059	0	0	TRUE	up_regulated
RNF150|57484	742.975	4.76821	0.147766	32.2686	1.92804e-228	3.45399e-228	TRUE	up_regulated
ATP6V0E2-AS1|401431	383.041	4.2043	0.0865136	48.597	0	0	TRUE	up_regulated
ABCC6P1|653190	11063.9	12.8208	0.217052	59.0677	0	0	TRUE	up_regulated
EDAR|10913	28.8404	2.80578	0.252874	11.0956	1.3184e-28	1.64533e-28	TRUE	up_regulated
PCSK7|9159	1663.02	0.785924	0.0500627	15.6988	1.54143e-55	2.07664e-55	TRUE	up_regulated
HOXA1|3198	336.483	5.59556	0.106785	52.4001	0	0	TRUE	up_regulated
SCGB1B2P|643719	51.4945	1.1262	0.202312	5.56667	2.59655e-08	2.97316e-08	TRUE	up_regulated
INE1|8552	1452.87	7.76094	0.0678508	114.382	0	0	TRUE	up_regulated
CCDC82|79780	695.354	1.685	0.092819	18.1536	1.20182e-73	1.68501e-73	TRUE	up_regulated
ZNF586|54807	736.009	1.7042	0.0709655	24.0145	1.96091e-127	3.03137e-127	TRUE	up_regulated
FAM26D|221301	844.089	14.0323	0.119233	117.688	0	0	TRUE	up_regulated
SLC9A4|389015	13.2871	4.39923	0.266801	16.4888	4.41517e-61	6.02772e-61	TRUE	up_regulated
KCNT1|57582	636.351	8.4283	0.245983	34.2638	2.71713e-257	5.05516e-257	TRUE	up_regulated
CDCP2|200008	89.7693	8.97885	0.0890642	100.813	0	0	TRUE	up_regulated
ADAMTS8|11095	1170.36	6.39815	0.186404	34.324	3.43652e-258	6.40025e-258	TRUE	up_regulated
TPTE2P3|220115	126.034	8.01887	0.211597	37.897	0	0	TRUE	up_regulated
IGLL3P|91353	1.46539	2.08107	0.241102	8.6315	6.05535e-18	7.28247e-18	TRUE	up_regulated
NUTM1|256646	640.985	11.4965	0.21678	53.0332	0	0	TRUE	up_regulated
LINC01011|401232	619.316	4.52861	0.0689084	65.7192	0	0	TRUE	up_regulated
ZNF773|374928	469.16	1.72106	0.0745713	23.0794	7.46332e-118	1.1369e-117	TRUE	up_regulated
LINC00115|79854	397.635	5.66005	0.0792876	71.3864	0	0	TRUE	up_regulated
TJP2|9414	4293.45	1.24126	0.0635275	19.5389	5.13008e-85	7.35356e-85	TRUE	up_regulated
RNF183|138065	178.583	2.60852	0.219571	11.8801	1.50247e-32	1.89997e-32	TRUE	up_regulated
BTN2A3P|54718	479.664	5.82593	0.0772128	75.4529	0	0	TRUE	up_regulated
ZNF549|256051	698.653	1.74873	0.0867177	20.1658	1.95756e-90	2.83461e-90	TRUE	up_regulated
PHF19|26147	1583.52	1.80414	0.070761	25.4962	2.17193e-143	3.44367e-143	TRUE	up_regulated
C20orf203|284805	21.552	4.45126	0.149043	29.8656	5.4996e-196	9.44234e-196	TRUE	up_regulated
EFCAB10|100130771	25.1312	2.84332	0.12301	23.1145	3.31231e-118	5.04726e-118	TRUE	up_regulated
PI16|221476	4171.38	6.00912	0.247388	24.2902	2.48546e-130	3.86176e-130	TRUE	up_regulated
RDH5|5959	7708.92	8.85325	0.146529	60.4197	0	0	TRUE	up_regulated
VCPKMT|79609	1127.36	4.21422	0.048126	87.5664	0	0	TRUE	up_regulated
HEPACAM|220296	57.0483	4.33057	0.255924	16.9213	3.13529e-64	4.31314e-64	TRUE	up_regulated
LINC00909|400657	676.424	2.06907	0.057685	35.8684	9.51246e-282	1.82574e-281	TRUE	up_regulated
ENPP7|339221	69.2747	8.16893	0.21452	38.08	0	0	TRUE	up_regulated
MPL|4352	43.405	1.9365	0.0830211	23.3254	2.45222e-120	3.74773e-120	TRUE	up_regulated
FAM133B|257415	701.855	3.6173	0.0480812	75.233	0	0	TRUE	up_regulated
PYGM|5837	5967.32	10.3078	0.130997	78.6867	0	0	TRUE	up_regulated
SPATA21|374955	921.431	14.6021	0.0863299	169.143	0	0	TRUE	up_regulated
MTERFD2|130916	947.12	1.02135	0.0480521	21.255	2.96667e-100	4.37699e-100	TRUE	up_regulated
PMP2|5375	5.00075	1.36661	0.397075	3.4417	0.00057808	0.000638936	TRUE	up_regulated
LRRC18|474354	4.32159	2.37289	0.196086	12.1013	1.03939e-33	1.31931e-33	TRUE	up_regulated
CDKL4|344387	817.921	12.704	0.139323	91.1836	0	0	TRUE	up_regulated
TTI1|9675	2108.22	1.26039	0.05475	23.0208	2.88378e-117	4.38949e-117	TRUE	up_regulated
CYP3A4|1576	1.89474	1.34068	0.235775	5.68627	1.29843e-08	1.49006e-08	TRUE	up_regulated
SNAPC4|6621	1359.89	2.26749	0.0534849	42.395	0	0	TRUE	up_regulated
FAM206A|54942	1321.41	1.46008	0.0525275	27.7965	4.78388e-170	7.91271e-170	TRUE	up_regulated
MUTYH|4595	539.418	1.80306	0.066564	27.0876	1.37656e-161	2.24917e-161	TRUE	up_regulated
MCM9|254394	351.642	2.56748	0.0679102	37.807	0	0	TRUE	up_regulated
CERS3|204219	113.461	4.30269	0.268403	16.0307	7.79983e-58	1.05742e-57	TRUE	up_regulated
SLC51A|200931	1227.76	6.57467	0.137156	47.9356	0	0	TRUE	up_regulated
RHEBL1|121268	63.3063	0.263097	0.108465	2.42563	0.0152818	0.0165811	TRUE	up_regulated
FAM117A|81558	1568.28	2.69214	0.0780164	34.5074	6.20558e-261	1.15993e-260	TRUE	up_regulated
DPRXP4|503645	6.50683	1.65637	0.103521	16.0003	1.27175e-57	1.72292e-57	TRUE	up_regulated
SNORA7B|677797	27.5679	2.94359	0.0955775	30.7979	2.79342e-208	4.8781e-208	TRUE	up_regulated
AGXT|189	12.6928	3.83145	0.353581	10.8361	2.32144e-27	2.88609e-27	TRUE	up_regulated
WNT8B|7479	852.878	10.5333	0.130978	80.4204	0	0	TRUE	up_regulated
FAM170B|170370	461.268	13.1866	0.1137	115.977	0	0	TRUE	up_regulated
FCHSD1|89848	1561.78	3.52692	0.0854882	41.2562	0	0	TRUE	up_regulated
NAT8|9027	19.198	2.79209	0.168223	16.5975	7.26287e-62	9.94112e-62	TRUE	up_regulated
MZF1|7593	933.082	1.55371	0.0781342	19.8851	5.47237e-88	7.88688e-88	TRUE	up_regulated
CARD9|64170	685.21	4.35712	0.127193	34.2559	3.56606e-257	6.63332e-257	TRUE	up_regulated
RHD|6007	12.7972	2.51465	0.138079	18.2116	4.17193e-74	5.85761e-74	TRUE	up_regulated
PCDHGA8|9708	72.5049	3.03704	0.168014	18.0761	4.91288e-73	6.88266e-73	TRUE	up_regulated
C6|729	304.111	4.24739	0.245264	17.3176	3.46381e-67	4.79401e-67	TRUE	up_regulated
WHAMM|123720	1525.13	2.95199	0.0645242	45.7501	0	0	TRUE	up_regulated
DENND2C|163259	91.9385	1.41008	0.117308	12.0203	2.7802e-33	3.52346e-33	TRUE	up_regulated
SLC26A4-AS1|286002	45.7297	3.05093	0.251108	12.1499	5.74519e-34	7.29765e-34	TRUE	up_regulated
LHX3|8022	408.139	12.663	0.217168	58.3097	0	0	TRUE	up_regulated
PARP12|64761	3206.67	1.90519	0.0740137	25.7411	4.05594e-146	6.45802e-146	TRUE	up_regulated
TRMT1|55621	1579.77	1.14045	0.0680629	16.7558	5.13306e-63	7.04018e-63	TRUE	up_regulated
APBB3|10307	1897.82	3.96669	0.0749084	52.9539	0	0	TRUE	up_regulated
BORA|79866	1160.58	3.64882	0.0734641	49.6681	0	0	TRUE	up_regulated
TRIM5|85363	2316.88	3.36167	0.0720116	46.6823	0	0	TRUE	up_regulated
C8G|733	29.2307	4.33007	0.145542	29.7513	1.66589e-194	2.85219e-194	TRUE	up_regulated
TECPR1|25851	1742.01	3.80811	0.0679553	56.0385	0	0	TRUE	up_regulated
NPAT|4863	2003.36	2.7708	0.0689457	40.1881	0	0	TRUE	up_regulated
RPL13AP20|387841	881.69	6.08498	0.0865528	70.3036	0	0	TRUE	up_regulated
PTCHD3|374308	1232.62	9.11224	0.308975	29.4918	3.66733e-191	6.24669e-191	TRUE	up_regulated
PROKR1|10887	283.27	9.20267	0.304105	30.2615	3.68124e-201	6.36217e-201	TRUE	up_regulated
HSD3B1|3283	5.33795	3.07503	0.383482	8.01871	1.06862e-15	1.27245e-15	TRUE	up_regulated
OR51B4|79339	1.48055	4.15587	0.255856	16.243	2.50223e-59	3.40426e-59	TRUE	up_regulated
LCN8|138307	1.94466	4.33001	0.347839	12.4483	1.42822e-35	1.82313e-35	TRUE	up_regulated
IMPG2|50939	748.881	9.40158	0.0929198	101.18	0	0	TRUE	up_regulated
AHSA2|130872	2053.23	3.18129	0.0867308	36.6801	1.51548e-294	2.95352e-294	TRUE	up_regulated
TNMD|64102	969.245	7.61863	0.253102	30.101	4.69994e-199	8.10204e-199	TRUE	up_regulated
OTP|23440	1046.16	11.462	0.22983	49.8717	0	0	TRUE	up_regulated
THEMIS2|9473	1369.58	2.18763	0.0972777	22.4885	5.37703e-112	8.10025e-112	TRUE	up_regulated
NEFH|4744	921.758	3.21513	0.183453	17.5256	9.13546e-69	1.26975e-68	TRUE	up_regulated
IGFBP1|3484	7115.17	11.9997	0.305404	39.2912	0	0	TRUE	up_regulated
BOC|91653	1592.51	1.4928	0.130301	11.4566	2.18018e-30	2.7365e-30	TRUE	up_regulated
QPCTL|54814	984.436	2.11093	0.0642991	32.8299	2.20507e-236	3.99333e-236	TRUE	up_regulated
PIDD|55367	14172.3	6.97946	0.0846318	82.4685	0	0	TRUE	up_regulated
HESX1|8820	988.895	7.47433	0.0821678	90.9643	0	0	TRUE	up_regulated
ZNF418|147686	386.619	1.26412	0.0842665	15.0015	7.18278e-51	9.57215e-51	TRUE	up_regulated
ZNF580|51157	998.201	1.01188	0.0730259	13.8564	1.16349e-43	1.52177e-43	TRUE	up_regulated
FAM167B|84734	207.74	1.34369	0.0878651	15.2926	8.56129e-53	1.14552e-52	TRUE	up_regulated
LINC00636|285205	2123.52	13.9935	0.182009	76.8832	0	0	TRUE	up_regulated
FITM1|161247	1813.4	9.71339	0.114916	84.526	0	0	TRUE	up_regulated
ZCCHC12|170261	9.6782	0.585744	0.139387	4.20229	2.64226e-05	2.95743e-05	TRUE	up_regulated
C17orf99|100141515	1.54007	0.802068	0.227924	3.51901	0.000433165	0.000479441	TRUE	up_regulated
SIAH3|283514	1374.56	10.538	0.229286	45.9602	0	0	TRUE	up_regulated
LCN2|3934	1435.92	2.09424	0.246218	8.50563	1.80612e-17	2.16721e-17	TRUE	up_regulated
IL34|146433	686.46	2.66254	0.165359	16.1016	2.48482e-58	3.37356e-58	TRUE	up_regulated
HS3ST3B1|9953	28.788	0.699333	0.132968	5.25941	1.44515e-07	1.64697e-07	TRUE	up_regulated
GALNT16|57452	1496.18	2.47351	0.144776	17.0851	1.91588e-65	2.64323e-65	TRUE	up_regulated
COX6B2|125965	40.1497	0.844454	0.225734	3.74092	0.000183348	0.000203695	TRUE	up_regulated
CMTM7|112616	1902.65	2.61889	0.12068	21.7012	2.00039e-104	2.97148e-104	TRUE	up_regulated
OR51B5|282763	0.486939	0.938944	0.350292	2.68046	0.00735204	0.00800949	TRUE	up_regulated
ZC3H12A|80149	1496.4	2.86469	0.0924907	30.9727	1.25615e-210	2.20026e-210	TRUE	up_regulated
CCKAR|886	102.127	8.04132	0.225979	35.5843	2.44964e-277	4.67418e-277	TRUE	up_regulated
TLR6|10333	880.263	5.412	0.121606	44.5045	0	0	TRUE	up_regulated
MAML2|84441	1194.38	2.49205	0.122458	20.3502	4.62476e-92	6.71813e-92	TRUE	up_regulated
H1FNT|341567	0.874629	1.25117	0.225618	5.54551	2.93096e-08	3.3551e-08	TRUE	up_regulated
CABP1|9478	1852.79	10.0398	0.120491	83.3236	0	0	TRUE	up_regulated
SPATA32|124783	551.423	9.09011	0.0991567	91.6742	0	0	TRUE	up_regulated
ZNF416|55659	352.461	0.725817	0.0539152	13.4622	2.61065e-41	3.38901e-41	TRUE	up_regulated
ADH1A|124	24781.8	13.1857	0.268822	49.0497	0	0	TRUE	up_regulated
C17orf64|124773	3.13383	2.49985	0.237203	10.5389	5.71869e-26	7.07598e-26	TRUE	up_regulated
C20orf197|284756	20.451	2.94817	0.120579	24.45	5.03265e-132	7.84057e-132	TRUE	up_regulated
RUSC1-AS1|284618	845.698	4.8595	0.0802357	60.5653	0	0	TRUE	up_regulated
MYBPC3|4607	257.188	9.5355	0.173357	55.005	0	0	TRUE	up_regulated
UIMC1|51720	1036.4	0.595378	0.037417	15.912	5.2355e-57	7.07865e-57	TRUE	up_regulated
DNAJC2|27000	2499.36	1.88784	0.052799	35.7551	5.51313e-280	1.05597e-279	TRUE	up_regulated
CDC14B|8555	769.825	2.0863	0.0911521	22.8881	6.09873e-116	9.26221e-116	TRUE	up_regulated
BRD7P3|23629	311.485	11.1982	0.159644	70.145	0	0	TRUE	up_regulated
MET|4233	2553.29	2.97372	0.146022	20.3648	3.43073e-92	4.98438e-92	TRUE	up_regulated
LINC01018|255167	1053.3	7.92769	0.197297	40.1816	0	0	TRUE	up_regulated
ZNF3|7551	2791.16	1.81431	0.0417955	43.4093	0	0	TRUE	up_regulated
TRIM10|10107	1.56593	0.843783	0.337765	2.49814	0.0124847	0.0135634	TRUE	up_regulated
CASP9|842	938.665	1.88534	0.04321	43.6321	0	0	TRUE	up_regulated
CCDC154|645811	1028.86	8.48749	0.13557	62.6059	0	0	TRUE	up_regulated
TAS2R10|50839	3.88941	1.8207	0.154509	11.7838	4.72944e-32	5.96874e-32	TRUE	up_regulated
NPPA|4878	5.46958	3.36279	0.158451	21.2229	5.87045e-100	8.65143e-100	TRUE	up_regulated
ADAD2|161931	13.6131	4.45107	0.172203	25.8478	2.57624e-147	4.11032e-147	TRUE	up_regulated
FAM111A|63901	2756.69	0.897048	0.0710758	12.621	1.61768e-36	2.06983e-36	TRUE	up_regulated
SLC4A11|83959	1192.92	3.80575	0.15419	24.6823	1.65885e-134	2.59532e-134	TRUE	up_regulated
METTL18|92342	888.789	1.91918	0.0565835	33.9177	3.65303e-252	6.7528e-252	TRUE	up_regulated
SNHG1|23642	4628.6	3.61342	0.0825917	43.7504	0	0	TRUE	up_regulated
PCDHGB1|56104	164.978	0.508622	0.179695	2.83048	0.00464789	0.00507849	TRUE	up_regulated
CBR3|874	917.93	1.54765	0.111725	13.8524	1.23094e-43	1.60956e-43	TRUE	up_regulated
AGBL2|79841	2748.99	8.42451	0.123182	68.3908	0	0	TRUE	up_regulated
NPHS1|4868	10.8795	1.12187	0.254844	4.4022	1.07157e-05	1.20441e-05	TRUE	up_regulated
NKAPL|222698	347.258	7.1296	0.09806	72.7065	0	0	TRUE	up_regulated
DMBX1|127343	35.0364	1.24558	0.18166	6.85666	7.04871e-12	8.23954e-12	TRUE	up_regulated
LINC00893|100131434	258.989	3.73129	0.113746	32.8038	5.19329e-236	9.39798e-236	TRUE	up_regulated
HOXD10|3236	78.071	1.90773	0.12022	15.8687	1.04334e-56	1.40957e-56	TRUE	up_regulated
GTPBP8|29083	999.916	4.03888	0.0516003	78.2724	0	0	TRUE	up_regulated
NODAL|4838	28.1705	3.98359	0.110733	35.9747	2.07724e-283	3.99666e-283	TRUE	up_regulated
ACSBG2|81616	1017.19	10.8801	0.104319	104.296	0	0	TRUE	up_regulated
SCLT1|132320	512.043	0.801814	0.0559898	14.3207	1.6244e-46	2.13931e-46	TRUE	up_regulated
HTR3E|285242	1.99008	4.54167	0.210901	21.5346	7.38119e-103	1.0937e-102	TRUE	up_regulated
ZAN|7455	1891.43	10.788	0.233918	46.1186	0	0	TRUE	up_regulated
FAM71E1|112703	1041.05	5.24472	0.0999361	52.4808	0	0	TRUE	up_regulated
HEXDC|284004	1564.6	3.19211	0.0836771	38.148	0	0	TRUE	up_regulated
MST1|4485	638.518	4.01846	0.120721	33.2872	5.91688e-243	1.08011e-242	TRUE	up_regulated
EPHX3|79852	79.1596	1.91798	0.188316	10.1849	2.31684e-24	2.85072e-24	TRUE	up_regulated
NRL|4901	626.834	5.85556	0.0724453	80.8272	0	0	TRUE	up_regulated
MTHFR|4524	2337.82	1.91182	0.0743719	25.7063	9.95067e-146	1.58309e-145	TRUE	up_regulated
ZNF524|147807	982.778	2.37685	0.0794892	29.9015	1.88254e-196	3.23499e-196	TRUE	up_regulated
LINC00847|729678	1378.22	1.41576	0.0488448	28.9849	1.0209e-184	1.72306e-184	TRUE	up_regulated
LYAR|55646	704.969	0.438403	0.0612472	7.15794	8.19e-13	9.62357e-13	TRUE	up_regulated
MUC13|56667	1599.56	7.76984	0.311174	24.9694	1.31447e-137	2.06627e-137	TRUE	up_regulated
ZBTB48|3104	2650.34	4.12166	0.0559738	73.6355	0	0	TRUE	up_regulated
CSF3|1440	1516.35	10.6544	0.298703	35.6688	1.20599e-278	2.30632e-278	TRUE	up_regulated
ASXL1|171023	3814.4	0.328162	0.0435318	7.53843	4.7565e-14	5.62651e-14	TRUE	up_regulated
TULP2|7288	4439.21	14.4165	0.134213	107.416	0	0	TRUE	up_regulated
EPB41L4A|64097	1815.9	2.0246	0.100742	20.0968	7.86481e-90	1.13751e-89	TRUE	up_regulated
XPNPEP2|7512	184.838	4.36037	0.185792	23.4691	8.42998e-122	1.29138e-121	TRUE	up_regulated
GLMN|11146	641.214	2.6497	0.065334	40.5562	0	0	TRUE	up_regulated
HAUS5|23354	1846.77	3.05385	0.0616679	49.5209	0	0	TRUE	up_regulated
CSRNP3|80034	395.845	7.19054	0.155326	46.2932	0	0	TRUE	up_regulated
ZBTB8B|728116	222.883	6.59405	0.292516	22.5425	1.59087e-112	2.39934e-112	TRUE	up_regulated
MIOX|55586	1791.31	11.7499	0.17867	65.763	0	0	TRUE	up_regulated
NR0B2|8431	156.66	8.96562	0.304637	29.4306	2.2327e-190	3.79874e-190	TRUE	up_regulated
ZGLP1|100125288	198.029	4.06436	0.102731	39.5633	0	0	TRUE	up_regulated
CALML6|163688	29.5952	4.12524	0.171374	24.0715	4.9709e-128	7.69058e-128	TRUE	up_regulated
SMTNL1|219537	860.701	8.52804	0.132949	64.145	0	0	TRUE	up_regulated
FAM105B|90268	2280.25	2.52317	0.0528394	47.7516	0	0	TRUE	up_regulated
RSPO4|343637	1609.44	7.59623	0.218512	34.7635	8.66957e-265	1.63044e-264	TRUE	up_regulated
SPACA5|389852	73.2826	8.95796	0.118308	75.7172	0	0	TRUE	up_regulated
DDX43|55510	99.0883	4.20433	0.233406	18.0129	1.54229e-72	2.15896e-72	TRUE	up_regulated
ANKS4B|257629	23.7027	5.2051	0.359229	14.4896	1.40886e-47	1.85995e-47	TRUE	up_regulated
LAT2|7462	738.945	1.74469	0.0805447	21.6612	4.77058e-104	7.07948e-104	TRUE	up_regulated
KLRC2|3822	28.9097	2.05311	0.209808	9.78566	1.29749e-22	1.58711e-22	TRUE	up_regulated
LRRD1|401387	656.073	10.5758	0.124632	84.8562	0	0	TRUE	up_regulated
GKN2|200504	5.12973	6.31175	0.407629	15.4841	4.44509e-54	5.96595e-54	TRUE	up_regulated
TCTE1|202500	330.117	8.60861	0.168859	50.981	0	0	TRUE	up_regulated
PITPNM3|83394	653.46	3.29685	0.120342	27.3956	3.09018e-165	5.0702e-165	TRUE	up_regulated
GPLD1|2822	270.55	5.48892	0.146914	37.3614	1.6541e-305	3.26556e-305	TRUE	up_regulated
SH3BP2|6452	6873.65	3.7321	0.0582112	64.113	0	0	TRUE	up_regulated
ARMS2|387715	4300.04	15.499	0.104946	147.686	0	0	TRUE	up_regulated
ZNF879|345462	317.734	2.39505	0.0867047	27.6231	5.87932e-168	9.68783e-168	TRUE	up_regulated
GPC2|221914	151.958	2.00182	0.161769	12.3746	3.58898e-35	4.57658e-35	TRUE	up_regulated
C15orf62|643338	476.318	4.90618	0.0874507	56.1022	0	0	TRUE	up_regulated
PCDHGC4|56098	24.0353	2.49467	0.154349	16.1625	9.26897e-59	1.25946e-58	TRUE	up_regulated
ADHFE1|137872	233.761	1.52373	0.118406	12.8687	6.75258e-38	8.6762e-38	TRUE	up_regulated
GP6|51206	432.481	7.84645	0.145897	53.7809	0	0	TRUE	up_regulated
PLCG1|5335	4338.92	1.17246	0.0572447	20.4816	3.14468e-93	4.57828e-93	TRUE	up_regulated
TMED6|146456	522.188	8.87449	0.0750777	118.204	0	0	TRUE	up_regulated
CXorf38|159013	1167.18	3.3717	0.0564121	59.7691	0	0	TRUE	up_regulated
POPDC2|64091	403.761	3.7931	0.0778757	48.7071	0	0	TRUE	up_regulated
C9orf66|157983	653.112	6.32046	0.114242	55.3251	0	0	TRUE	up_regulated
H2AFY2|55506	2232.52	2.5011	0.132313	18.9029	1.0795e-79	1.52993e-79	TRUE	up_regulated
LETMD1|25875	2216.38	1.21584	0.0507599	23.9528	8.63159e-127	1.3332e-126	TRUE	up_regulated
NAPSA|9476	15.1025	0.356443	0.139791	2.54983	0.0107774	0.0117184	TRUE	up_regulated
SRF|6722	3454.94	0.664417	0.0590342	11.2548	2.19378e-29	2.74321e-29	TRUE	up_regulated
ACAD11|84129	1907.29	3.59712	0.0583661	61.6304	0	0	TRUE	up_regulated
ADAM22|53616	1236.01	5.81878	0.141666	41.074	0	0	TRUE	up_regulated
PPARA|5465	782.461	0.389599	0.096531	4.036	5.43697e-05	6.07233e-05	TRUE	up_regulated
SLC23A3|151295	1252.17	8.64967	0.109623	78.9041	0	0	TRUE	up_regulated
FCN3|8547	121.402	3.43031	0.124626	27.5248	8.86463e-167	1.45812e-166	TRUE	up_regulated
RSPO3|84870	1246.51	5.38118	0.146966	36.6151	1.64562e-293	3.20365e-293	TRUE	up_regulated
INPP5E|56623	2795.42	4.63044	0.0499313	92.7362	0	0	TRUE	up_regulated
CAPN3|825	1996.52	6.3532	0.120651	52.6576	0	0	TRUE	up_regulated
C12orf45|121053	688.053	2.34696	0.0721447	32.5313	3.85382e-232	6.9375e-232	TRUE	up_regulated
SPATA3|130560	76.0787	9.49101	0.363311	26.1236	1.9653e-150	3.15097e-150	TRUE	up_regulated
CELF6|60677	975.841	5.92726	0.111395	53.2091	0	0	TRUE	up_regulated
OGN|4969	1265.05	0.973712	0.191814	5.07633	3.84797e-07	4.37061e-07	TRUE	up_regulated
GJD4|219770	1.4289	1.99514	0.25148	7.9336	2.12884e-15	2.53183e-15	TRUE	up_regulated
SLFNL1|200172	1083.77	9.08998	0.0963347	94.3583	0	0	TRUE	up_regulated
MATN2|4147	9580.63	5.12513	0.150207	34.1205	3.65749e-255	6.78407e-255	TRUE	up_regulated
CAPZA3|93661	3.5786	1.90383	0.285469	6.66913	2.5732e-11	3.00095e-11	TRUE	up_regulated
SCARF1|8578	592.656	2.22956	0.0737986	30.2114	1.67686e-200	2.89602e-200	TRUE	up_regulated
H2AFB1|474382	137.895	7.24724	0.180889	40.0646	0	0	TRUE	up_regulated
DLL1|28514	1117.99	4.21823	0.101393	41.6027	0	0	TRUE	up_regulated
GABARAPL3|23766	66.2127	7.53899	0.102298	73.6964	0	0	TRUE	up_regulated
PRICKLE4|29964	431.842	3.4184	0.119204	28.677	7.3835e-181	1.23978e-180	TRUE	up_regulated
INPP1|3628	1256.98	3.51742	0.075532	46.5686	0	0	TRUE	up_regulated
PLAC9|219348	4001.02	7.06761	0.147237	48.0015	0	0	TRUE	up_regulated
ZNF814|730051	1469.48	1.77767	0.0813102	21.8628	5.87426e-106	8.75911e-106	TRUE	up_regulated
CHMP7|91782	2485.8	0.24877	0.0519987	4.78416	1.71708e-06	1.94231e-06	TRUE	up_regulated
PYY2|23615	80.4566	5.34258	0.160267	33.3356	1.17913e-243	2.15469e-243	TRUE	up_regulated
LINC00032|158035	4.06224	6.38489	0.150193	42.5112	0	0	TRUE	up_regulated
ELAC1|55520	1863.27	5.6746	0.0705503	80.4334	0	0	TRUE	up_regulated
FAM71F1|84691	2138.2	11.6373	0.172851	67.3259	0	0	TRUE	up_regulated
AGAP5|729092	131.703	1.27488	0.0822748	15.4954	3.72408e-54	4.99997e-54	TRUE	up_regulated
HOXA3|3200	263.728	3.21743	0.136108	23.6387	1.54091e-123	2.36698e-123	TRUE	up_regulated
USP21|27005	1842.73	0.853346	0.0518089	16.471	5.92488e-61	8.08659e-61	TRUE	up_regulated
FAM71E2|284418	18.4941	2.87879	0.350369	8.21647	2.09581e-16	2.50409e-16	TRUE	up_regulated
NR2C1|7181	851.655	1.51126	0.0590001	25.6144	1.05331e-144	1.67276e-144	TRUE	up_regulated
SLC13A3|64849	446.214	2.81622	0.129595	21.7309	1.04664e-104	1.55579e-104	TRUE	up_regulated
FAM166A|401565	24.0004	5.97271	0.164176	36.3798	8.87723e-290	1.72186e-289	TRUE	up_regulated
ABCA11P|79963	627.123	3.41569	0.0651417	52.4348	0	0	TRUE	up_regulated
MADCAM1|8174	6.76123	1.17434	0.189437	6.19911	5.67828e-10	6.57447e-10	TRUE	up_regulated
MTMR9LP|339483	270.936	1.86464	0.110241	16.9142	3.53497e-64	4.86229e-64	TRUE	up_regulated
PHF11|51131	1749.15	1.23417	0.0531281	23.23	2.26403e-119	3.45527e-119	TRUE	up_regulated
SLFN12|55106	648.729	3.54217	0.101129	35.0261	9.0182e-269	1.70336e-268	TRUE	up_regulated
KMT2E-AS1|100216545	2306.09	6.27439	0.0819726	76.5426	0	0	TRUE	up_regulated
FEZF2|55079	8.03628	5.49241	0.440281	12.4748	1.02478e-35	1.30848e-35	TRUE	up_regulated
TAC1|6863	618.249	7.39975	0.267407	27.6722	1.50756e-168	2.48664e-168	TRUE	up_regulated
RNF222|643904	1033.52	9.25327	0.237374	38.9819	0	0	TRUE	up_regulated
AOC4P|90586	15.4723	4.64776	0.123784	37.5473	0	0	TRUE	up_regulated
COL9A3|1299	646.957	1.43608	0.229625	6.25401	4.00036e-10	4.6361e-10	TRUE	up_regulated
MYH8|4626	4.72778	3.48915	0.20462	17.0519	3.38587e-65	4.66802e-65	TRUE	up_regulated
CECR7|100130418	185.566	2.15481	0.155664	13.8427	1.40748e-43	1.84028e-43	TRUE	up_regulated
C6orf201|404220	599.495	7.8946	0.102534	76.9948	0	0	TRUE	up_regulated
HULC|728655	8.80132	6.53937	0.161475	40.4976	0	0	TRUE	up_regulated
SLC18B1|116843	15106.4	7.04449	0.0946277	74.4442	0	0	TRUE	up_regulated
STEAP1|26872	1660.99	3.87167	0.122231	31.6751	3.4211e-220	6.06388e-220	TRUE	up_regulated
FABP7|2173	833.732	1.78716	0.364129	4.90805	9.1987e-07	1.04257e-06	TRUE	up_regulated
MAGEA8|4107	456.468	7.1512	0.290181	24.644	4.27238e-134	6.68e-134	TRUE	up_regulated
USP42|84132	2350.21	3.23346	0.0478504	67.5744	0	0	TRUE	up_regulated
RRP1B|23076	4729.73	2.49971	0.0633761	39.4425	0	0	TRUE	up_regulated
NXF1|10482	4028.21	0.471584	0.0387289	12.1765	4.14514e-34	5.26796e-34	TRUE	up_regulated
CIDEC|63924	849.051	3.46093	0.254028	13.6242	2.87539e-42	3.74482e-42	TRUE	up_regulated
LYRM7|90624	1454.03	2.75173	0.0551151	49.9269	0	0	TRUE	up_regulated
HOXD9|3235	535.35	3.3487	0.0986045	33.9609	8.41363e-253	1.55633e-252	TRUE	up_regulated
LINC00937|389634	8.8407	0.652739	0.158399	4.12085	3.77475e-05	4.21995e-05	TRUE	up_regulated
RNU12-2P|26823	803.703	12.1326	0.0745558	162.731	0	0	TRUE	up_regulated
UBOX5|22888	920.855	0.74195	0.0475904	15.5903	8.47102e-55	1.13951e-54	TRUE	up_regulated
GOLGA6L5|374650	188.329	4.2599	0.108076	39.4157	0	0	TRUE	up_regulated
ZNF154|7710	196.123	2.76678	0.120119	23.0337	2.14388e-117	3.26378e-117	TRUE	up_regulated
EMID1|129080	667.436	1.76362	0.146453	12.0423	2.13007e-33	2.7011e-33	TRUE	up_regulated
KIAA1984-AS1|100131193	1710.62	6.33076	0.0919142	68.8768	0	0	TRUE	up_regulated
GNB3|2784	107.254	3.45733	0.121409	28.4766	2.28049e-178	3.81809e-178	TRUE	up_regulated
TMCO6|55374	2070.51	4.65928	0.0503116	92.6084	0	0	TRUE	up_regulated
GPD1|2819	1291.71	2.2707	0.225712	10.0601	8.28822e-24	1.01879e-23	TRUE	up_regulated
RTTN|25914	968.378	2.4352	0.0698448	34.8659	2.44173e-266	4.59864e-266	TRUE	up_regulated
MTF2|22823	2020.58	2.48513	0.0599393	41.4609	0	0	TRUE	up_regulated
NMRK1|54981	1156.52	2.18279	0.0597996	36.5017	1.04162e-291	2.02458e-291	TRUE	up_regulated
COL28A1|340267	94.5456	2.39804	0.198434	12.0848	1.27026e-33	1.61194e-33	TRUE	up_regulated
MBOAT4|619373	23.0422	4.54642	0.0988652	45.986	0	0	TRUE	up_regulated
CRTC1|23373	930.796	0.477483	0.0947456	5.03963	4.66439e-07	5.29638e-07	TRUE	up_regulated
MTERF|7978	2331.45	4.64589	0.0493336	94.1729	0	0	TRUE	up_regulated
PAPOLB|56903	1.38429	2.23948	0.173691	12.8935	4.8977e-38	6.29663e-38	TRUE	up_regulated
GPR50|9248	0.580732	2.10391	0.548085	3.83865	0.000123712	0.000137745	TRUE	up_regulated
PIGA|5277	1051.02	2.75724	0.071371	38.6326	0	0	TRUE	up_regulated
INTS10|55174	11814.8	4.97735	0.0948075	52.4995	0	0	TRUE	up_regulated
SH3TC1|54436	1620.8	3.4486	0.0830095	41.5446	0	0	TRUE	up_regulated
FOXD4|2298	288.123	5.53893	0.108036	51.2692	0	0	TRUE	up_regulated
ZBED6CL|113763	2901.8	5.08033	0.0893437	56.8628	0	0	TRUE	up_regulated
NXF5|55998	1016.42	12.3921	0.211354	58.6321	0	0	TRUE	up_regulated
SLC35G5|83650	5.21121	3.79958	0.129044	29.4441	1.49996e-190	2.55338e-190	TRUE	up_regulated
MAGEA4|4103	2307.16	6.23177	0.5598	11.1321	8.752e-29	1.09272e-28	TRUE	up_regulated
SCGB3A1|92304	1668.98	3.98665	0.296499	13.4457	3.2619e-41	4.23302e-41	TRUE	up_regulated
GSDMB|55876	2076.56	4.69905	0.167849	27.9957	1.83061e-172	3.03917e-172	TRUE	up_regulated
SPDYE7P|441251	847.86	8.53091	0.0750588	113.656	0	0	TRUE	up_regulated
ATG2A|23130	1899.08	1.05803	0.0494253	21.4067	1.15717e-101	1.71101e-101	TRUE	up_regulated
RPL36A|6173	457.498	3.18775	0.0980301	32.5181	5.92419e-232	1.06616e-231	TRUE	up_regulated
OSBPL7|114881	1099.4	3.2321	0.0831727	38.8601	0	0	TRUE	up_regulated
CCDC163P|126661	113.539	3.17138	0.100828	31.4534	3.7737e-217	6.66596e-217	TRUE	up_regulated
EFNB2|1948	5800.42	3.79338	0.0933923	40.6177	0	0	TRUE	up_regulated
NIPAL1|152519	111.302	2.83331	0.182016	15.5662	1.23502e-54	1.66042e-54	TRUE	up_regulated
ZC3H12C|85463	1392.58	4.41745	0.105438	41.8963	0	0	TRUE	up_regulated
LZTS3|9762	1448.46	2.9764	0.128509	23.161	1.12653e-118	1.71779e-118	TRUE	up_regulated
KIAA0408|9729	44.7157	2.87457	0.327812	8.76894	1.80352e-18	2.173e-18	TRUE	up_regulated
AKAP8L|26993	3131.55	1.89893	0.0539547	35.1948	2.39902e-271	4.54442e-271	TRUE	up_regulated
FANCE|2178	13723.5	8.04178	0.0822848	97.7311	0	0	TRUE	up_regulated
HPCAL1|3241	2230.82	1.50789	0.0645887	23.3461	1.51141e-120	2.31043e-120	TRUE	up_regulated
CPSF4L|642843	2982.21	13.218	0.167603	78.8651	0	0	TRUE	up_regulated
ARID3C|138715	890.676	11.4887	0.179069	64.1579	0	0	TRUE	up_regulated
KCNC3|3748	1972.64	4.17087	0.151424	27.5444	5.16966e-167	8.50917e-167	TRUE	up_regulated
MIA2|117153	18.786	4.92415	0.346492	14.2115	7.77916e-46	1.02327e-45	TRUE	up_regulated
FIGLA|344018	0.857506	0.810603	0.381835	2.12291	0.033761	0.0364498	TRUE	up_regulated
WDR64|128025	2.13465	0.964376	0.202586	4.76034	1.93271e-06	2.18521e-06	TRUE	up_regulated
ZDHHC18|84243	1833.13	0.322737	0.0680688	4.74134	2.12312e-06	2.39967e-06	TRUE	up_regulated
HSF2|3298	5802.22	5.3557	0.0553617	96.7401	0	0	TRUE	up_regulated
LINC00338|654434	2729.55	5.83842	0.0762304	76.5891	0	0	TRUE	up_regulated
SMYD4|114826	1729.66	3.77251	0.0449144	83.9934	0	0	TRUE	up_regulated
AIF1L|83543	3574.99	1.53321	0.142079	10.7912	3.78611e-27	4.70282e-27	TRUE	up_regulated
ZNF667|63934	499.95	3.50736	0.138595	25.3065	2.70863e-141	4.27837e-141	TRUE	up_regulated

## Sheet: BRCA_hotxcold_overlap_new_down
rownames(hc_down)		baseMean	log2FoldChange	lfcSE	stat	pvalue	padj	threshold	trend
SPP1	6696	15131.6	-1.29944	0.0925087	-14.0467	8.07173e-45	1.02753e-42	TRUE	down_regulated
ATP6V0D2	245972	88.2724	-1.39715	0.101155	-13.812	2.15851e-43	2.62287e-41	TRUE	down_regulated
KRT1	3848	68.7356	-2.55883	0.18733	-13.6595	1.7728e-42	2.09964e-40	TRUE	down_regulated
TM4SF19	116211	78.9376	-1.60281	0.117389	-13.6538	1.91503e-42	2.23975e-40	TRUE	down_regulated
SEZ6	124925	35.2279	-2.80394	0.221392	-12.665	9.24003e-37	9.19727e-35	TRUE	down_regulated
CHGB	1114	1057.14	-2.89398	0.22874	-12.6519	1.09252e-36	1.08171e-34	TRUE	down_regulated
CPLX2	10814	126.235	-3.89142	0.314731	-12.3643	4.07769e-35	3.77751e-33	TRUE	down_regulated
TGFBI	7045	10237	-0.854034	0.0695719	-12.2756	1.22542e-34	1.10779e-32	TRUE	down_regulated
MMP9	4318	6087.19	-1.15608	0.100884	-11.4596	2.106e-30	1.63525e-28	TRUE	down_regulated
PAEP	5047	16.3442	-2.05271	0.18047	-11.3742	5.6212e-30	4.24152e-28	TRUE	down_regulated
TREM1	54210	141.566	-1.01706	0.0928815	-10.9501	6.63535e-28	4.49882e-26	TRUE	down_regulated
2019-03-04	57574	35.8486	-1.24279	0.115436	-10.766	4.98183e-27	3.23698e-25	TRUE	down_regulated
CLEC5A	23601	388.478	-0.88943	0.0829099	-10.7277	7.54716e-27	4.88685e-25	TRUE	down_regulated
SNAP25	6616	118.363	-1.42244	0.133165	-10.6818	1.23801e-26	7.90681e-25	TRUE	down_regulated
LOXL2	4017	4413.97	-0.664267	0.0638358	-10.4059	2.33144e-25	1.40284e-23	TRUE	down_regulated
IBSP	3381	161.147	-1.20752	0.11848	-10.1918	2.15639e-24	1.23026e-22	TRUE	down_regulated
KCND2	3751	441.737	-1.00135	0.100411	-9.97243	2.01247e-23	1.10115e-21	TRUE	down_regulated
PTPRN	5798	84.9793	-1.3101	0.131994	-9.9254	3.22812e-23	1.75604e-21	TRUE	down_regulated
MMP13	4322	1758.73	-1.24141	0.125338	-9.90446	3.98098e-23	2.15307e-21	TRUE	down_regulated
COL5A3	50509	2782.65	-0.708536	0.0722653	-9.80466	1.07509e-22	5.73166e-21	TRUE	down_regulated
EDIL3	10085	995.7	-1.01914	0.104496	-9.7529	1.79275e-22	9.39712e-21	TRUE	down_regulated
MMP14	4323	25997.1	-0.59152	0.0611424	-9.67447	3.87087e-22	1.96836e-20	TRUE	down_regulated
ITGB3	3690	466.055	-0.74894	0.0775246	-9.66067	4.42938e-22	2.24626e-20	TRUE	down_regulated
PLAU	5328	5448.69	-0.675507	0.0703495	-9.60215	7.8292e-22	3.93838e-20	TRUE	down_regulated
BMP8A	353500	805.287	-0.599051	0.0625457	-9.5778	9.91301e-22	4.97325e-20	TRUE	down_regulated
CHRNA9	55584	38.5157	-1.84224	0.192449	-9.57263	1.04218e-21	5.21451e-20	TRUE	down_regulated
GABRB2	2561	81.2492	-0.961543	0.101684	-9.4562	3.19328e-21	1.5401e-19	TRUE	down_regulated
PPEF1	5475	160.803	-0.763528	0.0818241	-9.33134	1.04542e-20	4.95266e-19	TRUE	down_regulated
SYT4	6860	16.6386	-3.1346	0.338352	-9.26434	1.96282e-20	9.15966e-19	TRUE	down_regulated
ESM1	11082	616.644	-0.664198	0.0719087	-9.23669	2.54248e-20	1.17766e-18	TRUE	down_regulated
KIAA1199	57214	1192.43	-0.918609	0.100535	-9.13718	6.40998e-20	2.92561e-18	TRUE	down_regulated
UNC13A	23025	119.829	-1.10016	0.122189	-9.0038	2.18045e-19	9.69187e-18	TRUE	down_regulated
MMP11	4320	24731.5	-0.793919	0.0886885	-8.95177	3.49829e-19	1.5331e-17	TRUE	down_regulated
SYP	6855	368.341	-1.01295	0.113803	-8.90091	5.53906e-19	2.40493e-17	TRUE	down_regulated
COL11A1	1301	11787.5	-1.0044	0.112894	-8.89679	5.7485e-19	2.49008e-17	TRUE	down_regulated
NTS	4922	118.462	-2.34896	0.264758	-8.87211	7.17717e-19	3.06635e-17	TRUE	down_regulated
CPB1	1360	36307.4	-2.09429	0.239718	-8.73644	2.40575e-18	1.01166e-16	TRUE	down_regulated
ADRA1D	146	19.1557	-0.889862	0.10285	-8.65207	5.05752e-18	2.08921e-16	TRUE	down_regulated
CD177	57126	205.354	-1.40685	0.162915	-8.63549	5.84756e-18	2.41025e-16	TRUE	down_regulated
FN1	2335	283248	-0.637824	0.0747279	-8.53529	1.39809e-17	5.63847e-16	TRUE	down_regulated
GRM1	2911	9.17444	-0.641878	0.0764333	-8.39789	4.54588e-17	1.78338e-15	TRUE	down_regulated
OLFML2B	25903	4195.23	-0.527878	0.0630605	-8.37097	5.71453e-17	2.22783e-15	TRUE	down_regulated
CREG2	200407	6.56524	-0.95455	0.114369	-8.34623	7.0475e-17	2.7361e-15	TRUE	down_regulated
PTPRD	5789	534.169	-0.734175	0.0884452	-8.30091	1.03321e-16	3.97829e-15	TRUE	down_regulated
DCSTAMP	81501	47.7856	-0.834626	0.100829	-8.27762	1.25666e-16	4.79915e-15	TRUE	down_regulated
SDC2	6383	6590.49	-0.589008	0.0718854	-8.19371	2.53299e-16	9.53718e-15	TRUE	down_regulated
ITGA5	3678	6542.59	-0.386766	0.0473002	-8.17685	2.91361e-16	1.09263e-14	TRUE	down_regulated
KCNF1	3754	503.636	-1.12574	0.13883	-8.10877	5.11343e-16	1.88361e-14	TRUE	down_regulated
CD276	80381	7885.01	-0.291518	0.0359616	-8.10637	5.21545e-16	1.91742e-14	TRUE	down_regulated
ANTXR1	84168	13571	-0.529904	0.0660139	-8.02716	9.97512e-16	3.61753e-14	TRUE	down_regulated
APLP2	334	35270.5	-0.351584	0.0439902	-7.99232	1.32421e-15	4.75624e-14	TRUE	down_regulated
AQP9	366	238.076	-0.95652	0.119814	-7.98335	1.42412e-15	5.06316e-14	TRUE	down_regulated
WT1	7490	290.424	-1.26998	0.159291	-7.97269	1.55257e-15	5.46113e-14	TRUE	down_regulated
ACP5	54	4526.76	-0.565898	0.0711717	-7.95117	1.84758e-15	6.43833e-14	TRUE	down_regulated
MMP12	4321	379.903	-1.22719	0.156122	-7.86048	3.82672e-15	1.30913e-13	TRUE	down_regulated
NTM	50863	793.588	-0.496221	0.0636265	-7.79896	6.24188e-15	2.08952e-13	TRUE	down_regulated
RAB31	11031	10737.8	-0.534581	0.0685739	-7.79569	6.40557e-15	2.14049e-13	TRUE	down_regulated
ITGA11	22801	4209.54	-0.646952	0.0831916	-7.77665	7.44683e-15	2.47518e-13	TRUE	down_regulated
PCDH10	57575	168.576	-1.35245	0.173966	-7.7742	7.59243e-15	2.5191e-13	TRUE	down_regulated
MRO	83876	86.8055	-0.511064	0.065783	-7.76894	7.91448e-15	2.61667e-13	TRUE	down_regulated
FCGBP	8857	3213.65	-0.858601	0.110559	-7.766	8.10044e-15	2.66873e-13	TRUE	down_regulated
METTL11B	149281	4.41059	-1.03867	0.135031	-7.69208	1.4476e-14	4.70294e-13	TRUE	down_regulated
UNC5B	219699	4444.68	-0.430114	0.0560003	-7.68057	1.5838e-14	5.12569e-13	TRUE	down_regulated
NPTX1	4884	96.2532	-0.980544	0.127993	-7.66092	1.8461e-14	5.93577e-13	TRUE	down_regulated
P4HA2	8974	3269.33	-0.344027	0.0453006	-7.59431	3.09435e-14	9.78117e-13	TRUE	down_regulated
COL10A1	1300	8101.3	-0.723395	0.096059	-7.53074	5.04519e-14	1.57614e-12	TRUE	down_regulated
CNIH3	149111	244.491	-0.487497	0.0648609	-7.51604	5.64607e-14	1.75506e-12	TRUE	down_regulated
ACKR4	51554	177.272	-0.580573	0.0772879	-7.51183	5.83065e-14	1.8092e-12	TRUE	down_regulated
BCAT1	586	1377.75	-0.571511	0.0762969	-7.49061	6.85523e-14	2.10298e-12	TRUE	down_regulated
LGALS1	3956	17520	-0.433636	0.0578962	-7.48989	6.89296e-14	2.1111e-12	TRUE	down_regulated
GDPD3	79153	391.762	-0.846845	0.114194	-7.41585	1.20843e-13	3.64145e-12	TRUE	down_regulated
BMP1	649	2268.12	-0.420784	0.0569765	-7.38522	1.52199e-13	4.56425e-12	TRUE	down_regulated
CACNB2	783	140.082	-0.729876	0.0991838	-7.35882	1.85542e-13	5.51994e-12	TRUE	down_regulated
ACTA1	58	204.706	-1.05885	0.144035	-7.35131	1.9627e-13	5.8114e-12	TRUE	down_regulated
MAGEB2	4113	4.69643	-2.2461	0.305814	-7.34466	2.06277e-13	6.06927e-12	TRUE	down_regulated
C7orf10	79783	218.938	-0.516075	0.070265	-7.3447	2.06228e-13	6.06927e-12	TRUE	down_regulated
UGT2B4	7363	94.0371	-1.87294	0.255564	-7.32866	2.3247e-13	6.81853e-12	TRUE	down_regulated
PFKFB4	5210	704.397	-0.327858	0.0449102	-7.3003	2.87118e-13	8.35588e-12	TRUE	down_regulated
ADAMTS14	140766	375.411	-0.556938	0.0762939	-7.2999	2.87984e-13	8.36807e-12	TRUE	down_regulated
XKR7	343702	5.5674	-2.06385	0.283344	-7.28391	3.24283e-13	9.36468e-12	TRUE	down_regulated
THBS2	7058	20496.6	-0.548187	0.075422	-7.26827	3.64126e-13	1.04668e-11	TRUE	down_regulated
FCRLB	127943	271.128	-0.907195	0.125609	-7.22235	5.10957e-13	1.45092e-11	TRUE	down_regulated
SFXN3	81855	2892.04	-0.263411	0.0364973	-7.21727	5.30407e-13	1.50159e-11	TRUE	down_regulated
PKM	5315	60555.8	-0.269907	0.0374608	-7.20504	5.80247e-13	1.63773e-11	TRUE	down_regulated
OPCML	4978	41.5521	-0.789513	0.109947	-7.18087	6.92699e-13	1.9347e-11	TRUE	down_regulated
CHRNA1	1134	82.4501	-0.694599	0.0967401	-7.18005	6.96867e-13	1.94055e-11	TRUE	down_regulated
CTSB	1508	53699	-0.288488	0.0404723	-7.12803	1.01812e-12	2.81004e-11	TRUE	down_regulated
GRIA3	2892	70.7667	-0.780141	0.109512	-7.12383	1.04971e-12	2.89298e-11	TRUE	down_regulated
FAT3	120114	100.639	-0.710288	0.0998719	-7.11199	1.14381e-12	3.13842e-11	TRUE	down_regulated
PGAM1	5223	8866.84	-0.210188	0.0296183	-7.09657	1.27892e-12	3.49378e-11	TRUE	down_regulated
PPAPDC1A	196051	409.041	-0.659959	0.0930261	-7.09434	1.29967e-12	3.5453e-11	TRUE	down_regulated
THY1	7070	10780.1	-0.413343	0.0582998	-7.08996	1.34152e-12	3.64882e-11	TRUE	down_regulated
PLAUR	5329	2163.06	-0.434461	0.0612952	-7.08801	1.36059e-12	3.6953e-11	TRUE	down_regulated
COL12A1	1303	33069.6	-0.545043	0.0769663	-7.08158	1.4252e-12	3.85959e-11	TRUE	down_regulated
MICAL2	9645	6326.43	-0.367854	0.0519553	-7.0802	1.43944e-12	3.89252e-11	TRUE	down_regulated
CSPG4	1464	2244.68	-0.52564	0.0743792	-7.06703	1.58283e-12	4.26179e-11	TRUE	down_regulated
LINC00520	645687	2.75358	-1.05032	0.148782	-7.05947	1.67143e-12	4.48102e-11	TRUE	down_regulated
TRIM9	114088	216.221	-0.733929	0.104049	-7.05367	1.74259e-12	4.65845e-11	TRUE	down_regulated
P4HA1	5033	4760.17	-0.370281	0.0525726	-7.04322	1.8785e-12	5.00747e-11	TRUE	down_regulated
ROS1	6098	11.7892	-1.30571	0.185608	-7.03479	1.99556e-12	5.30438e-11	TRUE	down_regulated
LILRA2	11027	134.587	-0.467223	0.0667214	-7.00259	2.51267e-12	6.65058e-11	TRUE	down_regulated
TIMP3	7078	44814	-0.480163	0.0687241	-6.98683	2.81175e-12	7.40033e-11	TRUE	down_regulated
FGF14	2259	453.869	-0.631829	0.0905273	-6.97943	2.96389e-12	7.78163e-11	TRUE	down_regulated
SLC6A1	6529	72.4391	-0.463281	0.0664778	-6.96896	3.19282e-12	8.33819e-11	TRUE	down_regulated
PPP1R1C	151242	18.8643	-1.18484	0.1708	-6.93701	4.00491e-12	1.03229e-10	TRUE	down_regulated
C1QTNF3	114899	1515.67	-0.60128	0.0867069	-6.93463	4.07275e-12	1.04833e-10	TRUE	down_regulated
HS3ST2	9956	119.791	-0.626501	0.0904159	-6.9291	4.23522e-12	1.08567e-10	TRUE	down_regulated
ALDOA	226	89112.2	-0.339587	0.0490512	-6.92311	4.41825e-12	1.13103e-10	TRUE	down_regulated
ANGPT2	285	795.447	-0.391574	0.05664	-6.91338	4.73232e-12	1.20978e-10	TRUE	down_regulated
SCG5	6447	282.112	-0.592069	0.0859273	-6.89034	5.56576e-12	1.41319e-10	TRUE	down_regulated
HDC	3067	141.75	-0.840321	0.122338	-6.86883	6.47305e-12	1.63469e-10	TRUE	down_regulated
VIPR2	7434	320.639	-1.05926	0.154327	-6.86374	6.70827e-12	1.69162e-10	TRUE	down_regulated
COL6A1	1291	42153.1	-0.480052	0.0701492	-6.84329	7.73931e-12	1.93876e-10	TRUE	down_regulated
COL5A1	1289	27216	-0.488477	0.0716421	-6.81829	9.21295e-12	2.29258e-10	TRUE	down_regulated
IGFL3	388555	13.4556	-1.15233	0.17038	-6.76328	1.34907e-11	3.2957e-10	TRUE	down_regulated
HAPLN1	1404	229.513	-0.925499	0.137024	-6.75429	1.43533e-11	3.49275e-10	TRUE	down_regulated
CTSK	1513	12013.9	-0.489253	0.0724489	-6.75308	1.4474e-11	3.51756e-10	TRUE	down_regulated
MRC2	9902	8914.66	-0.448411	0.0664418	-6.74893	1.48939e-11	3.6149e-10	TRUE	down_regulated
GPC6	10082	994.318	-0.571223	0.0847015	-6.74395	1.54135e-11	3.73617e-10	TRUE	down_regulated
MSR1	4481	2566.93	-0.407022	0.0604453	-6.73373	1.65363e-11	4.00315e-10	TRUE	down_regulated
SEZ6L	23544	109.247	-1.10805	0.16495	-6.71748	1.8489e-11	4.4414e-10	TRUE	down_regulated
WNT3	7473	101.108	-0.534666	0.0796929	-6.70908	1.95855e-11	4.68674e-10	TRUE	down_regulated
SLIT1	6585	117.528	-0.968825	0.144525	-6.70349	2.03496e-11	4.85099e-10	TRUE	down_regulated
NOX4	50507	545.594	-0.444133	0.0664248	-6.68625	2.28967e-11	5.43738e-10	TRUE	down_regulated
TIMP2	7077	25174.8	-0.355622	0.0532888	-6.67348	2.49805e-11	5.90228e-10	TRUE	down_regulated
VAT1	10493	12671.9	-0.248166	0.0372245	-6.66672	2.61583e-11	6.15724e-10	TRUE	down_regulated
DYNLT3	6990	2410.76	-0.266385	0.0400143	-6.65725	2.78997e-11	6.54244e-10	TRUE	down_regulated
TBX4	9496	14.5292	-0.919695	0.138898	-6.62139	3.55844e-11	8.2673e-10	TRUE	down_regulated
SRRM3	222183	293.21	-0.553842	0.0839898	-6.59416	4.2768e-11	9.844e-10	TRUE	down_regulated
GBE1	2632	1521.79	-0.274294	0.041685	-6.58018	4.69893e-11	1.07891e-09	TRUE	down_regulated
FAM101B	359845	1277.35	-0.358857	0.054569	-6.57621	4.82601e-11	1.10537e-09	TRUE	down_regulated
SLC5A7	60482	12.9386	-1.52567	0.232114	-6.57293	4.9335e-11	1.12861e-09	TRUE	down_regulated
ADAM9	8754	7179.37	-0.442499	0.0674157	-6.56373	5.24767e-11	1.19902e-09	TRUE	down_regulated
TMEM64	169200	2274.86	-0.627936	0.096362	-6.51642	7.20028e-11	1.63717e-09	TRUE	down_regulated
XIRP2	129446	3.28769	-1.714	0.263436	-6.50632	7.70146e-11	1.74688e-09	TRUE	down_regulated
PLAT	5327	9464.49	-0.633714	0.0975972	-6.49315	8.40585e-11	1.89745e-09	TRUE	down_regulated
PMP22	5376	7971.45	-0.362315	0.0558313	-6.48946	8.61468e-11	1.93991e-09	TRUE	down_regulated
RFX8	731220	30.8477	-0.514538	0.0793409	-6.48516	8.8637e-11	1.99359e-09	TRUE	down_regulated
COL1A2	1278	275469	-0.501024	0.0774221	-6.47134	9.71407e-11	2.17961e-09	TRUE	down_regulated
COL6A2	1292	48245.2	-0.45719	0.0707262	-6.46423	1.01816e-10	2.27906e-09	TRUE	down_regulated
COL5A2	1290	29369.3	-0.468792	0.0726106	-6.45625	1.07328e-10	2.39383e-09	TRUE	down_regulated
CSMD3	114788	26.0411	-1.79979	0.279134	-6.44777	1.13509e-10	2.52567e-09	TRUE	down_regulated
SRPX2	27286	1103.75	-0.409445	0.0636044	-6.43737	1.21561e-10	2.69204e-09	TRUE	down_regulated
EXTL1	2134	284.482	-0.777155	0.120834	-6.43159	1.2628e-10	2.79324e-09	TRUE	down_regulated
ITGAV	3685	10058.3	-0.302399	0.0471873	-6.40849	1.46973e-10	3.23564e-09	TRUE	down_regulated
SERPINI1	5274	1272.01	-0.650652	0.101621	-6.40275	1.52604e-10	3.34389e-09	TRUE	down_regulated
FGF10	2255	126.561	-1.14523	0.178953	-6.39962	1.5576e-10	3.40506e-09	TRUE	down_regulated
PDGFB	5155	2615.74	-0.312045	0.048759	-6.39974	1.55643e-10	3.40506e-09	TRUE	down_regulated
ZNF365	22891	236.473	-0.495219	0.0774781	-6.39173	1.64015e-10	3.57717e-09	TRUE	down_regulated
LDHA	3939	37990.4	-0.270453	0.0423763	-6.38218	1.74584e-10	3.79882e-09	TRUE	down_regulated
NID2	22795	2814.18	-0.390846	0.0612643	-6.37968	1.7746e-10	3.85244e-09	TRUE	down_regulated
PELO	53918	1239.4	-0.16721	0.0263522	-6.34519	2.22156e-10	4.7784e-09	TRUE	down_regulated
ZDHHC22	283576	12.8942	-1.18955	0.187505	-6.3441	2.23726e-10	4.80665e-09	TRUE	down_regulated
TREM2	54209	1059.2	-0.379041	0.0597728	-6.34136	2.27744e-10	4.88736e-09	TRUE	down_regulated
ADAMTS12	81792	926.196	-0.548342	0.086579	-6.33343	2.39764e-10	5.11597e-09	TRUE	down_regulated
PYGL	5836	3758.17	-0.447684	0.0709795	-6.30723	2.84079e-10	6.01355e-09	TRUE	down_regulated
ANXA2P2	304	12358.3	-0.258699	0.0411135	-6.29232	3.12759e-10	6.60571e-09	TRUE	down_regulated
KCNJ6	3763	12.7715	-0.901717	0.143922	-6.26534	3.7202e-10	7.76965e-09	TRUE	down_regulated
KRT31	3881	41.0196	-1.23466	0.197209	-6.26067	3.83336e-10	7.98816e-09	TRUE	down_regulated
MYO1D	4642	7132.68	-0.262595	0.0419476	-6.26008	3.84788e-10	8.0095e-09	TRUE	down_regulated
NAV1	89796	4323.55	-0.338257	0.0540506	-6.25815	3.8956e-10	8.09083e-09	TRUE	down_regulated
FKBP10	60681	9089.67	-0.349041	0.0560273	-6.22984	4.66925e-10	9.61228e-09	TRUE	down_regulated
ANXA2	302	38806.3	-0.262284	0.0422295	-6.21091	5.2678e-10	1.07852e-08	TRUE	down_regulated
INHBA	3624	1077.75	-0.495182	0.079767	-6.20786	5.37116e-10	1.09848e-08	TRUE	down_regulated
SLC35D3	340146	7.93453	-0.906296	0.145996	-6.20766	5.37778e-10	1.09863e-08	TRUE	down_regulated
CPA6	57094	100.401	-1.11057	0.178934	-6.20662	5.41378e-10	1.10478e-08	TRUE	down_regulated
SATB2	23314	368.653	-0.49031	0.0790359	-6.20364	5.51709e-10	1.12341e-08	TRUE	down_regulated
BSN	8927	205.707	-0.579357	0.0937936	-6.17693	6.53589e-10	1.32509e-08	TRUE	down_regulated
BMP8B	656	288.3	-0.523866	0.0850167	-6.16191	7.18711e-10	1.45397e-08	TRUE	down_regulated
SULF1	23213	16448.6	-0.444785	0.0724266	-6.14119	8.19051e-10	1.64584e-08	TRUE	down_regulated
NLRP12	91662	39.0352	-0.538239	0.0877456	-6.13409	8.56485e-10	1.71783e-08	TRUE	down_regulated
SPARC	6678	153905	-0.390335	0.0637621	-6.12174	9.25616e-10	1.85252e-08	TRUE	down_regulated
CSMD2	114784	138.752	-0.586207	0.0959264	-6.11101	9.90043e-10	1.96883e-08	TRUE	down_regulated
LRTM2	654429	81.9158	-1.04514	0.171515	-6.09356	1.10427e-09	2.17977e-08	TRUE	down_regulated
ANXA2P1	303	195.101	-0.277299	0.0458029	-6.05417	1.41145e-09	2.73989e-08	TRUE	down_regulated
PCOLCE	5118	5601.09	-0.402803	0.0665845	-6.04951	1.45289e-09	2.8174e-08	TRUE	down_regulated
KCNS3	3790	2076.26	-0.415191	0.0686664	-6.04649	1.48033e-09	2.86765e-08	TRUE	down_regulated
RPLP0P2	113157	204.432	-0.388764	0.0644178	-6.03504	1.58921e-09	3.06904e-08	TRUE	down_regulated
BAALC	79870	216.448	-0.627482	0.104018	-6.03245	1.61496e-09	3.11553e-08	TRUE	down_regulated
FAM177A1	283635	2789.75	-0.211809	0.0351993	-6.01742	1.77214e-09	3.40822e-08	TRUE	down_regulated
TM2D1	83941	944.108	-0.19451	0.0325609	-5.97374	2.31874e-09	4.4141e-08	TRUE	down_regulated
DSG4	147409	1.28389	-1.0544	0.176526	-5.97309	2.32802e-09	4.42726e-08	TRUE	down_regulated
GDAP1	54332	1680.85	-0.55791	0.0936654	-5.95642	2.57824e-09	4.87832e-08	TRUE	down_regulated
COL1A1	1277	374711	-0.465118	0.0781018	-5.95528	2.59627e-09	4.90251e-08	TRUE	down_regulated
SYNDIG1	79953	396.203	-0.553655	0.0930427	-5.95055	2.67248e-09	5.03627e-08	TRUE	down_regulated
ZPLD1	131368	66.8909	-0.857273	0.144305	-5.94069	2.83822e-09	5.31647e-08	TRUE	down_regulated
PLBD2	196463	2117.77	-0.200004	0.0336909	-5.93645	2.91255e-09	5.45025e-08	TRUE	down_regulated
S100A4	6275	4366.1	-0.417279	0.0703092	-5.9349	2.94016e-09	5.49094e-08	TRUE	down_regulated
SPOCK1	6695	2531.2	-0.465823	0.0785195	-5.93258	2.98215e-09	5.5638e-08	TRUE	down_regulated
CTHRC1	115908	5541.19	-0.379708	0.0640924	-5.92439	3.13455e-09	5.82491e-08	TRUE	down_regulated
PLA2G15	23659	1724.87	-0.212726	0.0362076	-5.87518	4.22373e-09	7.74131e-08	TRUE	down_regulated
TUBBP6	442308	2.29296	-0.34724	0.0591917	-5.86637	4.45449e-09	8.12445e-08	TRUE	down_regulated
AEBP1	165	41386.8	-0.405063	0.069076	-5.86401	4.51812e-09	8.21647e-08	TRUE	down_regulated
GPR68	8111	722.771	-0.347064	0.0592726	-5.85539	4.75892e-09	8.62088e-08	TRUE	down_regulated
LINC00589	619351	7.88303	-0.930443	0.159111	-5.84775	4.98258e-09	8.99122e-08	TRUE	down_regulated
PGK1	5230	25163.8	-0.253612	0.0433769	-5.84672	5.01368e-09	9.03863e-08	TRUE	down_regulated
CERCAM	51148	5064.93	-0.307432	0.0525855	-5.84633	5.02533e-09	9.04222e-08	TRUE	down_regulated
PTCHD4	442213	40.2269	-0.505585	0.086548	-5.84167	5.16797e-09	9.27213e-08	TRUE	down_regulated
POSTN	10631	64164.4	-0.4596	0.0787663	-5.83498	5.37967e-09	9.5876e-08	TRUE	down_regulated
CD300C	10871	102.046	-0.378537	0.0650467	-5.81948	5.90327e-09	1.04908e-07	TRUE	down_regulated
DAD1	1603	7535.63	-0.180497	0.0310211	-5.8185	5.93769e-09	1.05419e-07	TRUE	down_regulated
GJB2	2706	2660.31	-0.57169	0.0983676	-5.81177	6.18152e-09	1.09588e-07	TRUE	down_regulated
FKBP9	11328	8696.83	-0.207433	0.0357819	-5.79716	6.74485e-09	1.19297e-07	TRUE	down_regulated
BNIP3	664	2811.87	-0.320162	0.0552663	-5.79308	6.91084e-09	1.22002e-07	TRUE	down_regulated
ATP6V1D	51382	3493.57	-0.172421	0.02977	-5.79176	6.96539e-09	1.2285e-07	TRUE	down_regulated
CALHM1	255022	16.951	-0.767876	0.132724	-5.78551	7.22912e-09	1.27022e-07	TRUE	down_regulated
SLC30A8	169026	1735.81	-1.22128	0.212149	-5.75671	8.57713e-09	1.50004e-07	TRUE	down_regulated
NHLH2	4808	5.60615	-0.946658	0.16457	-5.75233	8.80211e-09	1.53651e-07	TRUE	down_regulated
SGIP1	84251	269.013	-0.42461	0.0738796	-5.74732	9.06688e-09	1.57978e-07	TRUE	down_regulated
LINC00704	100216001	5.57536	-0.795912	0.138826	-5.73314	9.85854e-09	1.70817e-07	TRUE	down_regulated
CATSPER1	117144	14.2448	-0.521665	0.0910592	-5.72886	1.01108e-08	1.75027e-07	TRUE	down_regulated
EPYC	1833	229.483	-0.83407	0.145678	-5.72542	1.03175e-08	1.7844e-07	TRUE	down_regulated
ABCC2	1244	67.6966	-0.679623	0.11903	-5.70969	1.13184e-08	1.94135e-07	TRUE	down_regulated
BEAN1	146227	91.748	-0.426207	0.0747007	-5.70553	1.15982e-08	1.9857e-07	TRUE	down_regulated
SIGLEC9	27180	145.663	-0.340429	0.0597429	-5.69823	1.21059e-08	2.06883e-07	TRUE	down_regulated
CDH13	1012	843.122	-0.29748	0.0523096	-5.68691	1.29356e-08	2.2066e-07	TRUE	down_regulated
CALU	813	14679.2	-0.249787	0.043964	-5.68163	1.33421e-08	2.26355e-07	TRUE	down_regulated
ECM1	1893	8027.87	-0.608753	0.107266	-5.67516	1.38561e-08	2.34519e-07	TRUE	down_regulated
DUSP3	1845	4276.07	-0.1684	0.029738	-5.66277	1.48949e-08	2.51559e-07	TRUE	down_regulated
SERPINA12	145264	16.9026	-0.81808	0.144481	-5.66218	1.49461e-08	2.52197e-07	TRUE	down_regulated
CHPF	79586	8021.46	-0.284676	0.0502986	-5.65972	1.51618e-08	2.55606e-07	TRUE	down_regulated
RRM2B	50484	3178.96	-0.284184	0.0502264	-5.65807	1.53089e-08	2.57854e-07	TRUE	down_regulated
RHOA	387	31746.9	-0.130155	0.0230049	-5.65771	1.53405e-08	2.58154e-07	TRUE	down_regulated
FGF5	2250	10.8472	-0.825733	0.146002	-5.65564	1.5527e-08	2.61058e-07	TRUE	down_regulated
C1QTNF6	114904	2634.77	-0.331555	0.0587752	-5.64108	1.68991e-08	2.83363e-07	TRUE	down_regulated
HSD17B6	8630	288.406	-0.34467	0.0612205	-5.62996	1.80247e-08	3.0062e-07	TRUE	down_regulated
KCNJ15	3772	113.65	-0.485838	0.0863203	-5.62831	1.81979e-08	3.03238e-07	TRUE	down_regulated
SERPINA1	5265	14108.7	-0.672811	0.119823	-5.61504	1.96518e-08	3.27175e-07	TRUE	down_regulated
VAT1L	57687	53.5815	-0.52342	0.0932467	-5.61329	1.98521e-08	3.29921e-07	TRUE	down_regulated
WFDC10B	280664	3.02424	-1.01808	0.181689	-5.60341	2.10174e-08	3.48053e-07	TRUE	down_regulated
COPZ2	51226	762.4	-0.382005	0.0682816	-5.59455	2.21197e-08	3.6566e-07	TRUE	down_regulated
C6orf223	221416	46.0312	-0.851935	0.152352	-5.59189	2.24605e-08	3.70638e-07	TRUE	down_regulated
BAG4	9530	830.116	-0.400473	0.0717683	-5.58008	2.40402e-08	3.94272e-07	TRUE	down_regulated
HEXB	3074	6637.32	-0.167939	0.0301273	-5.5743	2.48526e-08	4.06527e-07	TRUE	down_regulated
TCEAL3	85012	2839.26	-0.381246	0.0684202	-5.57212	2.51653e-08	4.11282e-07	TRUE	down_regulated
SLC1A2	6506	1161.08	-0.62359	0.11198	-5.56879	2.56515e-08	4.18497e-07	TRUE	down_regulated
BGN	633	43648.2	-0.341131	0.0613391	-5.5614	2.67623e-08	4.35481e-07	TRUE	down_regulated
LAMA4	3910	5672.36	-0.288391	0.0518587	-5.56109	2.68089e-08	4.35861e-07	TRUE	down_regulated
VSIG4	11326	909.907	-0.401561	0.0724151	-5.54526	2.93511e-08	4.74307e-07	TRUE	down_regulated
AHNAK2	113146	3764.41	-0.449695	0.0811799	-5.53949	3.03361e-08	4.88117e-07	TRUE	down_regulated
CLDN14	23562	31.277	-0.519295	0.0938168	-5.5352	3.10876e-08	4.9935e-07	TRUE	down_regulated
COL3A1	1281	255798	-0.434537	0.0785551	-5.53162	3.17293e-08	5.0922e-07	TRUE	down_regulated
GLIS2	84662	2356.69	-0.301853	0.0546248	-5.52593	3.27737e-08	5.25531e-07	TRUE	down_regulated
VWA5B2	90113	52.4015	-0.735741	0.133172	-5.52474	3.29976e-08	5.27873e-07	TRUE	down_regulated
ALDH3A1	218	41.541	-0.836748	0.151995	-5.50509	3.68976e-08	5.85635e-07	TRUE	down_regulated
FAP	2191	3242.4	-0.377661	0.0686451	-5.50164	3.76278e-08	5.96214e-07	TRUE	down_regulated
KLC2	64837	2231.69	-0.240651	0.0438124	-5.49276	3.95698e-08	6.24869e-07	TRUE	down_regulated
CHSY3	337876	294.574	-0.336282	0.0612415	-5.49108	3.99475e-08	6.29771e-07	TRUE	down_regulated
CORIN	10699	346.256	-0.531425	0.0969279	-5.48268	4.18935e-08	6.58231e-07	TRUE	down_regulated
COL7A1	1294	979.031	-0.558449	0.102044	-5.47261	4.43462e-08	6.92119e-07	TRUE	down_regulated
TMEM8A	58986	4051.41	-0.224698	0.0411429	-5.46141	4.7237e-08	7.33565e-07	TRUE	down_regulated
KCNE3	10008	324.933	-0.247839	0.0454418	-5.454	4.92482e-08	7.62268e-07	TRUE	down_regulated
NRP2	8828	2827.5	-0.319638	0.0586405	-5.4508	5.01429e-08	7.75474e-07	TRUE	down_regulated
FKBP9L	360132	162.305	-0.282566	0.0518496	-5.44972	5.04478e-08	7.78902e-07	TRUE	down_regulated
VEGFA	7422	6421.91	-0.319151	0.0586651	-5.44023	5.32131e-08	8.18895e-07	TRUE	down_regulated
MEGF10	84466	362.918	-0.65001	0.119514	-5.43878	5.3646e-08	8.24879e-07	TRUE	down_regulated
IQSEC2	23096	1642.72	-0.26625	0.0489783	-5.43609	5.44626e-08	8.36748e-07	TRUE	down_regulated
PXDN	7837	11273.5	-0.327107	0.0602296	-5.43101	5.60371e-08	8.5812e-07	TRUE	down_regulated
PRPH2	5961	63.0939	-0.480439	0.0886005	-5.42254	5.87586e-08	8.94671e-07	TRUE	down_regulated
SGCB	6443	2432.4	-0.249665	0.0460622	-5.42018	5.95394e-08	9.04352e-07	TRUE	down_regulated
FAM196A	642938	654.1	-0.833796	0.15404	-5.41284	6.2034e-08	9.39192e-07	TRUE	down_regulated
TMEM63B	55362	4326.55	-0.201984	0.0373486	-5.40807	6.37065e-08	9.62955e-07	TRUE	down_regulated
IL11	3589	52.64	-0.429543	0.0795227	-5.40152	6.60797e-08	9.95611e-07	TRUE	down_regulated
GPNMB	10457	14407.8	-0.343853	0.063669	-5.40064	6.64032e-08	9.99681e-07	TRUE	down_regulated
IGFL2	147920	74.9602	-0.670117	0.124161	-5.39717	6.77001e-08	1.01839e-06	TRUE	down_regulated
NRCAM	4897	801.728	-0.609301	0.113166	-5.38412	7.27986e-08	1.08982e-06	TRUE	down_regulated
SLC27A2	11001	1203.06	-0.659934	0.123345	-5.35033	8.77958e-08	1.30391e-06	TRUE	down_regulated
ADAMTS2	9509	1652.67	-0.407879	0.0763362	-5.34319	9.13265e-08	1.35205e-06	TRUE	down_regulated
CST11	140880	1.14876	-1.72088	0.322643	-5.33369	9.62355e-08	1.41911e-06	TRUE	down_regulated
LCN1	3933	0.972468	-1.01514	0.190459	-5.32999	9.82197e-08	1.44609e-06	TRUE	down_regulated
C5AR1	728	682.928	-0.307301	0.0576768	-5.32797	9.93155e-08	1.45993e-06	TRUE	down_regulated
MMP28	79148	258.433	-0.413095	0.0776334	-5.3211	1.03141e-07	1.5126e-06	TRUE	down_regulated
ETV1	2115	717.496	-0.35631	0.0670681	-5.31265	1.0804e-07	1.58073e-06	TRUE	down_regulated
COL6A3	1293	69171.7	-0.37232	0.0700977	-5.31145	1.08759e-07	1.58876e-06	TRUE	down_regulated
TRH	7200	391.048	-1.08864	0.204958	-5.31154	1.08704e-07	1.58876e-06	TRUE	down_regulated
SPOCD1	90853	315.388	-0.511493	0.0963865	-5.30669	1.11637e-07	1.62868e-06	TRUE	down_regulated
GPC1	2817	4651.83	-0.314963	0.0593548	-5.30645	1.11781e-07	1.6291e-06	TRUE	down_regulated
TANC2	26115	4688.23	-0.350765	0.0661541	-5.30224	1.14389e-07	1.6645e-06	TRUE	down_regulated
SESTD1	91404	4296.79	-0.261772	0.0494105	-5.2979	1.17139e-07	1.7032e-06	TRUE	down_regulated
TCEAL4	79921	9818.57	-0.33895	0.0640789	-5.28957	1.22601e-07	1.77848e-06	TRUE	down_regulated
LINC00626	79100	1.80643	-0.871459	0.16504	-5.28028	1.28989e-07	1.8596e-06	TRUE	down_regulated
APLP1	333	788.528	-0.611593	0.115832	-5.28001	1.29174e-07	1.86085e-06	TRUE	down_regulated
SHISA4	149345	799.09	-0.281551	0.0533758	-5.27488	1.32842e-07	1.9122e-06	TRUE	down_regulated
PRKG1	5592	233.456	-0.447378	0.0849211	-5.26815	1.37802e-07	1.98056e-06	TRUE	down_regulated
FGFR1	2260	8584.73	-0.418478	0.079503	-5.26367	1.41206e-07	2.02638e-06	TRUE	down_regulated
CDH11	1009	6917.8	-0.365029	0.0695278	-5.25011	1.52005e-07	2.17634e-06	TRUE	down_regulated
ATP6V1C1	528	5868.86	-0.227991	0.0435153	-5.23932	1.61166e-07	2.29696e-06	TRUE	down_regulated
IGF2BP1	10642	23.5861	-0.721174	0.137657	-5.23891	1.6153e-07	2.30039e-06	TRUE	down_regulated
LRRC15	131578	8435.16	-0.483973	0.0924425	-5.23539	1.64638e-07	2.34108e-06	TRUE	down_regulated
BAG3	9531	4780.22	-0.249785	0.0477238	-5.23398	1.65898e-07	2.35543e-06	TRUE	down_regulated
PDLIM5	10611	9622.15	-0.305104	0.0582978	-5.23354	1.66296e-07	2.35928e-06	TRUE	down_regulated
ATP6V0A1	535	3765.19	-0.179283	0.0343053	-5.22611	1.73114e-07	2.44674e-06	TRUE	down_regulated
ERLIN2	11160	7647.28	-0.354248	0.0678609	-5.2202	1.78727e-07	2.51838e-06	TRUE	down_regulated
EFR3B	22979	585.009	-0.43254	0.0830523	-5.20804	1.90848e-07	2.67695e-06	TRUE	down_regulated
GRM8	2918	34.3184	-0.43379	0.0832943	-5.20791	1.90976e-07	2.67695e-06	TRUE	down_regulated
ALG1	56052	2128.05	-0.172682	0.033192	-5.20251	1.96616e-07	2.74367e-06	TRUE	down_regulated
VPS25	84313	3180.55	-0.188268	0.0362089	-5.1995	1.99824e-07	2.78637e-06	TRUE	down_regulated
EVA1A	84141	304.255	-0.350437	0.0674727	-5.19376	2.06086e-07	2.8609e-06	TRUE	down_regulated
NID1	4811	7313.45	-0.299247	0.0576372	-5.1919	2.08155e-07	2.88534e-06	TRUE	down_regulated
TNC	3371	17224.2	-0.480051	0.092524	-5.18839	2.12119e-07	2.9381e-06	TRUE	down_regulated
FEZ1	9638	293.815	-0.325812	0.0628395	-5.18483	2.16214e-07	2.98819e-06	TRUE	down_regulated
GSPT1	2935	12616.4	-0.162022	0.0312492	-5.18483	2.16214e-07	2.98819e-06	TRUE	down_regulated
PEX5L	51555	61.6279	-0.760803	0.146818	-5.18193	2.19603e-07	3.03055e-06	TRUE	down_regulated
FHL2	2274	4282.53	-0.392194	0.0757365	-5.1784	2.23791e-07	3.08154e-06	TRUE	down_regulated
PGBD5	79605	515.72	-0.611773	0.11815	-5.17792	2.24378e-07	3.08734e-06	TRUE	down_regulated
HK1	3098	11887.6	-0.162937	0.0315359	-5.1667	2.38264e-07	3.2664e-06	TRUE	down_regulated
TENM4	26011	858.049	-0.372394	0.0721984	-5.15793	2.49696e-07	3.40814e-06	TRUE	down_regulated
CNTN6	27255	6.71732	-0.698535	0.135598	-5.1515	2.58406e-07	3.51421e-06	TRUE	down_regulated
TMEM181	57583	5025.11	-0.263121	0.0511085	-5.14827	2.629e-07	3.56754e-06	TRUE	down_regulated
CCDC68	80323	120.018	-0.561183	0.109274	-5.13558	2.81274e-07	3.79214e-06	TRUE	down_regulated
CTSL	1514	5462.33	-0.244258	0.0475987	-5.13161	2.87276e-07	3.86387e-06	TRUE	down_regulated
ATP6V0D1	9114	4980.29	-0.177189	0.034533	-5.13101	2.88191e-07	3.87091e-06	TRUE	down_regulated
SFTA1P	207107	11.8648	-0.557231	0.108736	-5.12461	2.98151e-07	3.99377e-06	TRUE	down_regulated
P4HA3	283208	549.64	-0.371619	0.0726299	-5.11662	3.11063e-07	4.16077e-06	TRUE	down_regulated
KIF26B	55083	1007.01	-0.382019	0.0748595	-5.10314	3.34057e-07	4.44461e-06	TRUE	down_regulated
CHST6	4166	181.451	-0.509519	0.0999189	-5.09933	3.40855e-07	4.5237e-06	TRUE	down_regulated
KTN1	3895	15791.7	-0.191697	0.0376112	-5.0968	3.45445e-07	4.57813e-06	TRUE	down_regulated
DACT1	51339	945.257	-0.342699	0.0672995	-5.09215	3.54031e-07	4.68197e-06	TRUE	down_regulated
MAGEA2	4101	61.3883	-2.31915	0.455861	-5.0874	3.63008e-07	4.79729e-06	TRUE	down_regulated
ADCY8	114	5.19666	-1.24436	0.244841	-5.0823	3.72898e-07	4.92104e-06	TRUE	down_regulated
PLIN3	10226	4963.96	-0.164401	0.0323537	-5.08136	3.74743e-07	4.93495e-06	TRUE	down_regulated
DSTN	11034	25674.9	-0.180223	0.0354851	-5.07884	3.79739e-07	4.99171e-06	TRUE	down_regulated
DKK3	27122	3278.84	-0.323153	0.0637113	-5.07214	3.93363e-07	5.1541e-06	TRUE	down_regulated
MKX	283078	408.517	-0.782581	0.154287	-5.07225	3.93148e-07	5.1541e-06	TRUE	down_regulated
GNA15	2769	700.479	-0.33482	0.0660422	-5.0698	3.98243e-07	5.20777e-06	TRUE	down_regulated
SMOC2	64094	5766.49	-0.414067	0.0816998	-5.06815	4.01691e-07	5.2492e-06	TRUE	down_regulated
OLR1	4973	1058.32	-0.344772	0.0680373	-5.0674	4.03287e-07	5.26494e-06	TRUE	down_regulated
OR51E2	81285	25.1549	-0.438373	0.0866165	-5.06107	4.16902e-07	5.42901e-06	TRUE	down_regulated
UBTD1	80019	919.757	-0.231905	0.0459366	-5.04837	4.45592e-07	5.7785e-06	TRUE	down_regulated
SLC37A2	219855	1133.79	-0.373821	0.074078	-5.04632	4.50393e-07	5.8367e-06	TRUE	down_regulated
TENM3	55714	845.011	-0.457594	0.0907177	-5.04415	4.55534e-07	5.89924e-06	TRUE	down_regulated
UNC79	57578	17.7158	-0.453132	0.0898645	-5.04239	4.59746e-07	5.94145e-06	TRUE	down_regulated
ABHD12	26090	4875.57	-0.219937	0.0436321	-5.04071	4.63801e-07	5.98559e-06	TRUE	down_regulated
C15orf54	400360	6.07178	-0.46319	0.0919486	-5.03749	4.71682e-07	6.07892e-06	TRUE	down_regulated
SCG3	29106	25.5705	-0.876378	0.174014	-5.03626	4.74725e-07	6.11392e-06	TRUE	down_regulated
IL8	3576	340.952	-0.617528	0.122709	-5.03245	4.84257e-07	6.22384e-06	TRUE	down_regulated
TPM1	7168	16855.3	-0.241842	0.0480708	-5.03095	4.88043e-07	6.26531e-06	TRUE	down_regulated
KRT37	8688	17.6986	-0.761985	0.151502	-5.02953	4.91696e-07	6.30213e-06	TRUE	down_regulated
FRMD6	122786	4589.37	-0.289091	0.0575549	-5.02288	5.09023e-07	6.51083e-06	TRUE	down_regulated
ACLY	47	12555.4	-0.188447	0.0375395	-5.01997	5.16796e-07	6.59223e-06	TRUE	down_regulated
SQLE	6713	6087.1	-0.338457	0.0675021	-5.01403	5.33019e-07	6.7853e-06	TRUE	down_regulated
WISP2	8839	1519.78	-0.517472	0.103236	-5.01249	5.37293e-07	6.83505e-06	TRUE	down_regulated
ANGPTL2	23452	3993.03	-0.316093	0.0630784	-5.0111	5.41185e-07	6.87522e-06	TRUE	down_regulated
ANXA2P3	305	14.8702	-0.375529	0.075002	-5.00693	5.53059e-07	7.01178e-06	TRUE	down_regulated
TMEM184B	25829	5376.37	-0.155128	0.0310516	-4.9958	5.85934e-07	7.3985e-06	TRUE	down_regulated
LDLRAD3	143458	3456.61	-0.347927	0.0698721	-4.97949	6.37536e-07	8.02841e-06	TRUE	down_regulated
SVOP	55530	6.24509	-1.45605	0.293337	-4.96376	6.91416e-07	8.65449e-06	TRUE	down_regulated
NIM1	167359	44.0912	-0.555921	0.112085	-4.9598	7.05667e-07	8.81518e-06	TRUE	down_regulated
C16orf72	29035	3779	-0.140098	0.0283585	-4.94025	7.80236e-07	9.67565e-06	TRUE	down_regulated
CRYBB1	1414	21.9317	-0.322773	0.0654255	-4.93345	8.07915e-07	9.97922e-06	TRUE	down_regulated
SCD	6319	42140.6	-0.434	0.0880182	-4.9308	8.18945e-07	1.01088e-05	TRUE	down_regulated
CDC27	996	4180.29	-0.16183	0.0328226	-4.93046	8.20383e-07	1.01199e-05	TRUE	down_regulated
HSDL1	83693	1992.69	-0.168994	0.0342791	-4.92995	8.22512e-07	1.01394e-05	TRUE	down_regulated
AKIP1	56672	829.048	-0.15827	0.0321053	-4.92971	8.23514e-07	1.01451e-05	TRUE	down_regulated
LILRA6	79168	175.192	-0.381423	0.0775437	-4.91881	8.7073e-07	1.06846e-05	TRUE	down_regulated
ZMAT4	79698	96.788	-0.762687	0.155131	-4.91642	8.81418e-07	1.07945e-05	TRUE	down_regulated
DMP1	1758	5.48227	-0.597376	0.121551	-4.91461	8.89598e-07	1.08804e-05	TRUE	down_regulated
DHRS2	10202	8792.88	-0.912418	0.185674	-4.91409	8.91963e-07	1.09022e-05	TRUE	down_regulated
EEF1A2	1917	5878.75	-0.665244	0.135701	-4.90229	9.47238e-07	1.15401e-05	TRUE	down_regulated
SPRYD7	57213	665.463	-0.159931	0.0326409	-4.89972	9.59757e-07	1.16623e-05	TRUE	down_regulated
VANGL1	81839	3064.7	-0.204429	0.0417297	-4.89887	9.63902e-07	1.17051e-05	TRUE	down_regulated
WWP1	11059	11033.1	-0.3309	0.0675764	-4.89668	9.74691e-07	1.18284e-05	TRUE	down_regulated
ROBO2	6092	579.743	-0.797292	0.16287	-4.89526	9.81757e-07	1.18987e-05	TRUE	down_regulated
KRT81	3887	2789.89	-0.836087	0.170868	-4.89317	9.92238e-07	1.2018e-05	TRUE	down_regulated
SEC23A	10484	3314.37	-0.20788	0.0425726	-4.88296	1.04507e-06	1.26178e-05	TRUE	down_regulated
KCTD11	147040	1295.46	-0.166255	0.0340799	-4.87838	1.06962e-06	1.28719e-05	TRUE	down_regulated
ADAM12	8038	5927.07	-0.371644	0.0762641	-4.87312	1.09848e-06	1.31768e-05	TRUE	down_regulated
TMX1	81542	3046.66	-0.153118	0.0314425	-4.86978	1.11722e-06	1.3393e-05	TRUE	down_regulated
CPE	1363	6468.13	-0.378977	0.0779734	-4.86034	1.17183e-06	1.40046e-05	TRUE	down_regulated
NEGR1	257194	737.708	-0.438965	0.0903758	-4.8571	1.19115e-06	1.41885e-05	TRUE	down_regulated
SPECC1	92521	1376.39	-0.267564	0.055103	-4.8557	1.19963e-06	1.42803e-05	TRUE	down_regulated
PIH1D3	139212	2.06179	-1.06087	0.219031	-4.84347	1.27591e-06	1.51019e-05	TRUE	down_regulated
ITGB1	3688	33869.6	-0.174916	0.0361373	-4.8403	1.29641e-06	1.53155e-05	TRUE	down_regulated
ILVBL	10994	3285.15	-0.23413	0.0483732	-4.84007	1.29792e-06	1.53237e-05	TRUE	down_regulated
ACKR3	57007	1716.19	-0.331244	0.0685341	-4.83327	1.3431e-06	1.58371e-05	TRUE	down_regulated
PHF21B	112885	71.6967	-0.832697	0.172496	-4.82735	1.38359e-06	1.62939e-05	TRUE	down_regulated
LRP10	26020	12474.6	-0.174228	0.0360931	-4.82719	1.38475e-06	1.62974e-05	TRUE	down_regulated
H1F0	3005	20227.6	-0.2255	0.0467416	-4.82439	1.40432e-06	1.64966e-05	TRUE	down_regulated
FAM25A	643161	23.8874	-1.247	0.258523	-4.82354	1.41035e-06	1.65362e-05	TRUE	down_regulated
LIPA	3988	5873.9	-0.213323	0.0442633	-4.81942	1.43979e-06	1.68392e-05	TRUE	down_regulated
COL8A1	1295	2115.63	-0.397806	0.0826139	-4.81524	1.47026e-06	1.71635e-05	TRUE	down_regulated
PRUNE2	158471	530.835	-0.43616	0.0906702	-4.8104	1.5063e-06	1.75623e-05	TRUE	down_regulated
SRGAP1	57522	1500.52	-0.269164	0.0562412	-4.78588	1.70242e-06	1.97015e-05	TRUE	down_regulated
HSPA13	6782	2645.93	-0.222428	0.046511	-4.78226	1.73334e-06	2.00469e-05	TRUE	down_regulated
DAG1	1605	11640.9	-0.15021	0.0314121	-4.78191	1.73635e-06	2.00694e-05	TRUE	down_regulated
PRMT5	10419	4046.63	-0.147233	0.0308101	-4.77873	1.7641e-06	2.03775e-05	TRUE	down_regulated
EDNRA	1909	1816.42	-0.298293	0.0624255	-4.77839	1.76708e-06	2.03994e-05	TRUE	down_regulated
MXRA7	439921	5106.77	-0.233263	0.0488453	-4.77554	1.79222e-06	2.06386e-05	TRUE	down_regulated
SYTL2	54843	5528.16	-0.389537	0.0817253	-4.76642	1.87532e-06	2.15294e-05	TRUE	down_regulated
HEYL	26508	1133.73	-0.265883	0.0557911	-4.76568	1.88214e-06	2.15944e-05	TRUE	down_regulated
HPGDS	27306	143.636	-0.347292	0.0729464	-4.76092	1.92709e-06	2.20291e-05	TRUE	down_regulated
HSPA8	3312	71034.7	-0.188879	0.0397287	-4.75422	1.99215e-06	2.27035e-05	TRUE	down_regulated
HECW1	23072	23.8505	-0.486764	0.102416	-4.7528	2.0062e-06	2.28357e-05	TRUE	down_regulated
ASCL1	429	240.519	-1.15865	0.243891	-4.75069	2.02726e-06	2.30615e-05	TRUE	down_regulated
MAGI2	9863	714.376	-0.395557	0.0832994	-4.74862	2.04805e-06	2.32696e-05	TRUE	down_regulated
POMK	84197	143.812	-0.399199	0.084065	-4.74869	2.04735e-06	2.32696e-05	TRUE	down_regulated
ACADSB	36	6293.39	-0.379231	0.0798959	-4.74657	2.06895e-06	2.34786e-05	TRUE	down_regulated
HAGH	3029	2110.57	-0.233087	0.0491105	-4.74617	2.07303e-06	2.35106e-05	TRUE	down_regulated
PLXDC1	57125	1574.71	-0.257284	0.0542221	-4.74501	2.08499e-06	2.36319e-05	TRUE	down_regulated
LOX	4015	2852.77	-0.342257	0.0721738	-4.74211	2.11499e-06	2.3943e-05	TRUE	down_regulated
COL2A1	1280	3221.96	-0.961013	0.202686	-4.74138	2.12268e-06	2.40155e-05	TRUE	down_regulated
ARL8B	55207	7287.4	-0.14593	0.0307898	-4.73954	2.14199e-06	2.41902e-05	TRUE	down_regulated
MFAP5	8076	2660.23	-0.394963	0.0833441	-4.73895	2.14833e-06	2.42471e-05	TRUE	down_regulated
PSEN1	5663	5658.64	-0.129342	0.0273342	-4.7319	2.2243e-06	2.50743e-05	TRUE	down_regulated
OR51E1	143503	104.424	-0.29811	0.0630289	-4.72974	2.24809e-06	2.53272e-05	TRUE	down_regulated
ASH2L	9070	4859.58	-0.296361	0.0626743	-4.72859	2.2608e-06	2.54551e-05	TRUE	down_regulated
NOMO1	23420	12090.7	-0.1664	0.0352267	-4.72367	2.31624e-06	2.6048e-05	TRUE	down_regulated
FLNB	2317	38502.6	-0.237126	0.0502369	-4.72016	2.35662e-06	2.64543e-05	TRUE	down_regulated
KRT33A	3883	6.1026	-0.965191	0.204492	-4.71995	2.35898e-06	2.6465e-05	TRUE	down_regulated
KCNE4	23704	4362.38	-0.570919	0.120978	-4.71921	2.36767e-06	2.65466e-05	TRUE	down_regulated
NDST4	64579	15.3095	-1.47154	0.31191	-4.71784	2.38366e-06	2.66938e-05	TRUE	down_regulated
ABCA3	21	6276.11	-0.309857	0.0657008	-4.71618	2.40315e-06	2.6896e-05	TRUE	down_regulated
CISD2	493856	1686.47	-0.137368	0.0291352	-4.71484	2.41896e-06	2.70407e-05	TRUE	down_regulated
CNIH1	10175	3496.34	-0.147149	0.0312114	-4.71458	2.42213e-06	2.70411e-05	TRUE	down_regulated
GJA3	2700	20.1272	-0.509956	0.108168	-4.71448	2.42334e-06	2.70411e-05	TRUE	down_regulated
MFSD5	84975	2444.81	-0.147593	0.0313061	-4.7145	2.42302e-06	2.70411e-05	TRUE	down_regulated
LRP2	4036	6943.83	-0.70457	0.149518	-4.71227	2.44976e-06	2.72709e-05	TRUE	down_regulated
GRN	2896	21575.9	-0.185434	0.0393639	-4.71077	2.46781e-06	2.74333e-05	TRUE	down_regulated
SERPINH1	871	15747.1	-0.257629	0.05473	-4.70728	2.51045e-06	2.78637e-05	TRUE	down_regulated
NUAK1	9891	1599.82	-0.250476	0.0532223	-4.70623	2.52346e-06	2.79914e-05	TRUE	down_regulated
ARHGAP36	158763	79.3584	-1.12151	0.238329	-4.70575	2.52938e-06	2.80405e-05	TRUE	down_regulated
PPP4R1	9989	4416.16	-0.131957	0.0280505	-4.70426	2.54783e-06	2.82282e-05	TRUE	down_regulated
GABRD	2563	206.827	-0.340518	0.0724141	-4.70237	2.57154e-06	2.84572e-05	TRUE	down_regulated
COLEC12	81035	2005.35	-0.381489	0.0811543	-4.70078	2.59164e-06	2.86628e-05	TRUE	down_regulated
RGS17	26575	15.491	-0.301833	0.0642441	-4.69821	2.62445e-06	2.89743e-05	TRUE	down_regulated
ELFN1	392617	132.794	-0.267393	0.056929	-4.69696	2.64057e-06	2.91351e-05	TRUE	down_regulated
FAM20C	56975	2786.88	-0.306379	0.0652683	-4.69416	2.6771e-06	2.95033e-05	TRUE	down_regulated
CYP2A6	1548	857.59	-1.09234	0.232716	-4.69386	2.68104e-06	2.95293e-05	TRUE	down_regulated
GREM1	26585	3032.1	-0.412741	0.0879485	-4.69298	2.69253e-06	2.96384e-05	TRUE	down_regulated
AGT	183	1176.04	-0.57018	0.121598	-4.68905	2.74482e-06	3.01028e-05	TRUE	down_regulated
KIAA1644	85352	274.235	-0.483403	0.103093	-4.68898	2.74567e-06	3.01028e-05	TRUE	down_regulated
SQSTM1	8878	28189.4	-0.19758	0.0421373	-4.68896	2.74598e-06	3.01028e-05	TRUE	down_regulated
RTBDN	83546	56.553	-0.839213	0.179003	-4.68827	2.75523e-06	3.01865e-05	TRUE	down_regulated
BCL2L2	599	2691.65	-0.152975	0.0326338	-4.68762	2.76398e-06	3.02647e-05	TRUE	down_regulated
FOLR3	2352	2.11851	-0.804789	0.17185	-4.68308	2.82593e-06	3.08888e-05	TRUE	down_regulated
EPHA3	2042	381.109	-0.5075	0.108524	-4.6764	2.91956e-06	3.18193e-05	TRUE	down_regulated
FRG2C	100288801	1.75928	-0.907799	0.194277	-4.6727	2.97268e-06	3.23417e-05	TRUE	down_regulated
QRFPR	84109	17.5686	-0.753173	0.161319	-4.66884	3.02904e-06	3.29166e-05	TRUE	down_regulated
PRSS23	11098	15452.2	-0.383364	0.0821928	-4.66421	3.09804e-06	3.36079e-05	TRUE	down_regulated
PAWR	5074	999.499	-0.210679	0.0451839	-4.66269	3.12097e-06	3.3837e-05	TRUE	down_regulated
KLHDC8B	200942	1379.13	-0.187503	0.0403098	-4.65154	3.29462e-06	3.55139e-05	TRUE	down_regulated
HS6ST2	90161	389.588	-0.572719	0.123133	-4.65123	3.29962e-06	3.55474e-05	TRUE	down_regulated
GLRB	2743	700.291	-0.452145	0.0972856	-4.6476	3.35815e-06	3.61156e-05	TRUE	down_regulated
TCEAL1	9338	1973.96	-0.33885	0.0729364	-4.64583	3.38706e-06	3.63846e-05	TRUE	down_regulated
LRRC4	64101	163.363	-0.304687	0.0655847	-4.64571	3.38913e-06	3.6386e-05	TRUE	down_regulated
TDRD3	81550	1097.41	-0.143861	0.0309701	-4.64516	3.39805e-06	3.64608e-05	TRUE	down_regulated
MAP4	4134	15862.7	-0.111349	0.0240102	-4.63756	3.52549e-06	3.76714e-05	TRUE	down_regulated
WHSC1L1	54904	5470.71	-0.318106	0.0685947	-4.63747	3.52697e-06	3.76714e-05	TRUE	down_regulated
GCLC	2729	2339.28	-0.19947	0.0431053	-4.62751	3.70093e-06	3.93274e-05	TRUE	down_regulated
KIAA0196	9897	6004.56	-0.222299	0.048047	-4.62669	3.71551e-06	3.94599e-05	TRUE	down_regulated
CA2	760	3218.41	-0.54218	0.117207	-4.62585	3.73064e-06	3.95756e-05	TRUE	down_regulated
SEC22C	9117	1783.78	-0.131454	0.0284567	-4.61943	3.84802e-06	4.07746e-05	TRUE	down_regulated
CASC4	113201	7649.35	-0.165376	0.0358064	-4.61862	3.8631e-06	4.08881e-05	TRUE	down_regulated
RAB2A	5862	4129.11	-0.160275	0.0347123	-4.61723	3.88888e-06	4.11145e-05	TRUE	down_regulated
SLC22A15	55356	349.903	-0.313841	0.0679706	-4.61731	3.88746e-06	4.11145e-05	TRUE	down_regulated
NAT16	375607	3.89227	-0.908821	0.197319	-4.60584	4.10803e-06	4.32847e-05	TRUE	down_regulated
DPY19L1	23333	1489.47	-0.23165	0.0503228	-4.60328	4.15887e-06	4.36974e-05	TRUE	down_regulated
MITF	4286	790.845	-0.259635	0.0564126	-4.60243	4.17588e-06	4.38515e-05	TRUE	down_regulated
COPS8	10920	3357.68	-0.111313	0.024245	-4.59118	4.40739e-06	4.5973e-05	TRUE	down_regulated
PDPN	10630	1254.93	-0.313112	0.0682319	-4.58894	4.45496e-06	4.64174e-05	TRUE	down_regulated
SNAI2	6591	1267.07	-0.301317	0.0656768	-4.58788	4.4777e-06	4.66284e-05	TRUE	down_regulated
CTAGE10P	220429	7.86212	-0.142241	0.0310263	-4.58452	4.5502e-06	4.73307e-05	TRUE	down_regulated
REP15	387849	40.3683	-0.254703	0.0555801	-4.58263	4.59169e-06	4.77357e-05	TRUE	down_regulated
AMFR	267	10647.8	-0.233639	0.0509919	-4.58189	4.60794e-06	4.7878e-05	TRUE	down_regulated
GDF15	9518	1283.28	-0.512689	0.111937	-4.58018	4.64585e-06	4.82184e-05	TRUE	down_regulated
TMEM127	55654	7246.21	-0.101422	0.0221473	-4.57943	4.66252e-06	4.83452e-05	TRUE	down_regulated
ASPH	444	16108.6	-0.290632	0.0635772	-4.57132	4.84663e-06	5.01909e-05	TRUE	down_regulated
MRPL10	124995	2451.43	-0.171267	0.0374687	-4.57093	4.85561e-06	5.02283e-05	TRUE	down_regulated
SREBF1	6720	17253.4	-0.301722	0.0660827	-4.56583	4.97525e-06	5.12958e-05	TRUE	down_regulated
NDUFAB1	4706	3177.49	-0.158896	0.034816	-4.56388	5.02175e-06	5.16613e-05	TRUE	down_regulated
PRELID2	153768	167.287	-0.2128	0.046636	-4.56301	5.04264e-06	5.18193e-05	TRUE	down_regulated
AATK	9625	248.095	-0.393549	0.0862825	-4.56117	5.08705e-06	5.22183e-05	TRUE	down_regulated
YWHAH	7533	10442	-0.140025	0.0307107	-4.55949	5.12773e-06	5.25207e-05	TRUE	down_regulated
BFAR	51283	4097.38	-0.0981907	0.0215406	-4.55841	5.1543e-06	5.27351e-05	TRUE	down_regulated
YIPF6	286451	1164.25	-0.191339	0.04199	-4.55679	5.1942e-06	5.30852e-05	TRUE	down_regulated
HIGD1A	25994	5441.87	-0.224302	0.0493567	-4.54451	5.50641e-06	5.60312e-05	TRUE	down_regulated
HAO2	51179	8.76222	-0.836757	0.184357	-4.53877	5.65822e-06	5.73576e-05	TRUE	down_regulated
TSHZ3	57616	812.505	-0.262251	0.0577919	-4.53785	5.68301e-06	5.75778e-05	TRUE	down_regulated
BCAR1	9564	3188.45	-0.198647	0.0438143	-4.53385	5.79185e-06	5.85537e-05	TRUE	down_regulated
BIRC7	79444	14.6324	-0.553028	0.121975	-4.53395	5.78906e-06	5.85537e-05	TRUE	down_regulated
GNS	2799	14658.2	-0.165649	0.0366066	-4.52511	6.0363e-06	6.08934e-05	TRUE	down_regulated
KCNN2	3781	52.9623	-0.32244	0.0712579	-4.52498	6.04024e-06	6.09003e-05	TRUE	down_regulated
MFAP1	4236	2436.77	-0.123716	0.0273542	-4.52272	6.10487e-06	6.14526e-05	TRUE	down_regulated
GDI1	2664	9836.13	-0.159268	0.0352551	-4.51758	6.25514e-06	6.27291e-05	TRUE	down_regulated
TMEM92	162461	64.6547	-0.4524	0.100151	-4.51719	6.26646e-06	6.2809e-05	TRUE	down_regulated
ATP6V1H	51606	4224.74	-0.183022	0.040529	-4.51582	6.30722e-06	6.31836e-05	TRUE	down_regulated
RAB7A	7879	16192.5	-0.103998	0.0230327	-4.51526	6.32404e-06	6.33182e-05	TRUE	down_regulated
CCDC43	124808	1592.81	-0.148941	0.0329956	-4.51398	6.36229e-06	6.35991e-05	TRUE	down_regulated
ADORA3	140	506.606	-0.261443	0.0579276	-4.51327	6.38364e-06	6.37784e-05	TRUE	down_regulated
NDUFA4L2	56901	964.105	-0.381782	0.0846083	-4.51235	6.41138e-06	6.39873e-05	TRUE	down_regulated
ST6GAL2	84620	663.44	-0.375569	0.0832305	-4.5124	6.40982e-06	6.39873e-05	TRUE	down_regulated
FAM180A	389558	151.281	-0.385258	0.0854333	-4.50946	6.49944e-06	6.48315e-05	TRUE	down_regulated
C14orf37	145407	278.382	-0.297442	0.0659617	-4.50932	6.50356e-06	6.48381e-05	TRUE	down_regulated
ANK1	286	137.364	-0.539934	0.11979	-4.50734	6.56464e-06	6.53426e-05	TRUE	down_regulated
EYA4	2070	44.5603	-0.599115	0.133109	-4.50093	6.76576e-06	6.71659e-05	TRUE	down_regulated
NCAN	1463	49.7692	-1.03118	0.229125	-4.5005	6.77937e-06	6.72653e-05	TRUE	down_regulated
CUX1	1523	3788.61	-0.185765	0.0412885	-4.49919	6.82132e-06	6.7574e-05	TRUE	down_regulated
FAM26E	254228	408.245	-0.27491	0.0611021	-4.49919	6.82123e-06	6.7574e-05	TRUE	down_regulated
MBTPS2	51360	1934.03	-0.181664	0.0403998	-4.49666	6.90291e-06	6.831e-05	TRUE	down_regulated
SLN	6588	11.2292	-0.527638	0.117446	-4.49259	7.03606e-06	6.94439e-05	TRUE	down_regulated
GJA1	2697	16630.2	-0.449576	0.100279	-4.48326	7.35128e-06	7.22503e-05	TRUE	down_regulated
PPFIBP1	8496	3448.24	-0.204789	0.0457343	-4.4778	7.54178e-06	7.38897e-05	TRUE	down_regulated
ZBTB10	65986	1806.31	-0.319802	0.0714246	-4.47748	7.55285e-06	7.39595e-05	TRUE	down_regulated
SPTSSA	171546	4625.36	-0.216449	0.0484061	-4.47153	7.76624e-06	7.58506e-05	TRUE	down_regulated
LAMB2	3913	15872.3	-0.22484	0.0502817	-4.4716	7.76363e-06	7.58506e-05	TRUE	down_regulated
GNG13	51764	50.9006	-0.718922	0.160824	-4.47024	7.81308e-06	7.62682e-05	TRUE	down_regulated
CMTM1	113540	310.333	-0.206073	0.0461355	-4.46669	7.94405e-06	7.73852e-05	TRUE	down_regulated
CATSPER2P1	440278	68.4535	-0.189999	0.0425716	-4.46306	8.07984e-06	7.85444e-05	TRUE	down_regulated
LMO7	4008	2262.97	-0.257416	0.0576857	-4.46239	8.10513e-06	7.87494e-05	TRUE	down_regulated
PAPD5	64282	1226.82	-0.217436	0.0487322	-4.46184	8.12573e-06	7.88676e-05	TRUE	down_regulated
MSC	9242	517.304	-0.332459	0.0745541	-4.45929	8.22307e-06	7.96471e-05	TRUE	down_regulated
CCND1	595	33543	-0.375783	0.0843955	-4.45265	8.48177e-06	8.18141e-05	TRUE	down_regulated
SLC2A1	6513	6966.93	-0.288694	0.0648884	-4.44908	8.62407e-06	8.31438e-05	TRUE	down_regulated
WWOX	51741	879.967	-0.30099	0.0677003	-4.44591	8.75195e-06	8.42465e-05	TRUE	down_regulated
TMPRSS6	164656	476.668	-0.632733	0.142344	-4.44509	8.78544e-06	8.45254e-05	TRUE	down_regulated
ZFHX4-AS1	100192378	19.8354	-0.411723	0.0927354	-4.43976	9.00601e-06	8.63368e-05	TRUE	down_regulated
TWSG1	57045	3092.44	-0.186007	0.0419045	-4.43883	9.04496e-06	8.65771e-05	TRUE	down_regulated
CYSTM1	84418	1907.72	-0.174572	0.0393601	-4.43527	9.19587e-06	8.77523e-05	TRUE	down_regulated
THBS1	7057	33355.9	-0.272878	0.0616507	-4.4262	9.59062e-06	9.12865e-05	TRUE	down_regulated
DENND1B	163486	728.742	-0.392487	0.0887529	-4.42225	9.76803e-06	9.27897e-05	TRUE	down_regulated
GPR1	2825	113.262	-0.43473	0.0983124	-4.42193	9.78251e-06	9.28297e-05	TRUE	down_regulated
CLSTN1	22883	15141.3	-0.14654	0.0331511	-4.42035	9.8542e-06	9.34153e-05	TRUE	down_regulated
FNDC1	84624	4408.32	-0.373355	0.0845151	-4.41762	9.97943e-06	9.44899e-05	TRUE	down_regulated
SMIM3	85027	1241.86	-0.215575	0.0488172	-4.41598	1.00555e-05	9.51176e-05	TRUE	down_regulated
MINPP1	9562	1333.36	-0.154206	0.0349285	-4.4149	1.01055e-05	9.55068e-05	TRUE	down_regulated
LAPTM4A	9741	23888	-0.110131	0.0249516	-4.41378	1.01583e-05	9.59575e-05	TRUE	down_regulated
UBFD1	56061	5508.75	-0.142049	0.0321955	-4.41208	1.02383e-05	9.66645e-05	TRUE	down_regulated
QSOX1	5768	12870.8	-0.256258	0.0580914	-4.41129	1.02757e-05	9.68987e-05	TRUE	down_regulated
ZKSCAN2	342357	723.916	-0.176979	0.0401202	-4.41123	1.02786e-05	9.68987e-05	TRUE	down_regulated
KIAA0391	9692	1939.35	-0.139194	0.031567	-4.40949	1.03616e-05	9.76315e-05	TRUE	down_regulated
DYNLL2	140735	4689.19	-0.175268	0.0397803	-4.4059	1.05347e-05	9.91626e-05	TRUE	down_regulated
ZNRF2P1	441208	104.592	-0.252049	0.0572521	-4.40245	1.07037e-05	0.000100552	TRUE	down_regulated
TMEM151A	256472	26.5801	-0.687333	0.156123	-4.40251	1.07007e-05	0.000100552	TRUE	down_regulated
PSORS1C1	170679	38.4154	-0.445717	0.101291	-4.40037	1.08066e-05	0.000101467	TRUE	down_regulated
CRMP1	1400	472.371	-0.376307	0.0856477	-4.39366	1.1146e-05	0.000104549	TRUE	down_regulated
KIAA1715	80856	1998.66	-0.172467	0.0392582	-4.39316	1.11715e-05	0.000104736	TRUE	down_regulated
TRIM67	440730	22.5886	-0.503602	0.114832	-4.38555	1.15691e-05	0.0001083	TRUE	down_regulated
CD99	4267	7385.07	-0.250917	0.0572165	-4.3854	1.15772e-05	0.000108322	TRUE	down_regulated
UBE2QL1	134111	322.335	-0.414835	0.0946448	-4.38307	1.1702e-05	0.000109326	TRUE	down_regulated
GOT2	2806	7206.5	-0.182218	0.0415895	-4.38135	1.17945e-05	0.000110025	TRUE	down_regulated
ELMO3	79767	1698.16	-0.267051	0.0609663	-4.38031	1.18512e-05	0.000110444	TRUE	down_regulated
LETM2	137994	217.663	-0.398364	0.0909879	-4.37821	1.1966e-05	0.000111348	TRUE	down_regulated
CDH10	1008	3.6208	-1.00507	0.229614	-4.37723	1.20197e-05	0.000111736	TRUE	down_regulated
MXRA5	25878	22293.5	-0.300836	0.0687414	-4.37635	1.20685e-05	0.000112134	TRUE	down_regulated
NLGN4Y	22829	2.56255	-0.775659	0.177377	-4.37294	1.22585e-05	0.000113773	TRUE	down_regulated
COLGALT1	79709	7697.65	-0.164392	0.0376209	-4.3697	1.24418e-05	0.000115259	TRUE	down_regulated
FBN1	2200	17443.2	-0.327194	0.0748986	-4.36849	1.25106e-05	0.000115839	TRUE	down_regulated
ENPEP	2028	623.759	-0.279093	0.0639017	-4.36755	1.2565e-05	0.000116228	TRUE	down_regulated
ITPRIPL2	162073	6560.39	-0.236326	0.05415	-4.36429	1.27535e-05	0.000117855	TRUE	down_regulated
SEMA3B	7869	1929.66	-0.453962	0.104015	-4.36438	1.27483e-05	0.000117855	TRUE	down_regulated
ISLR	3671	8687.4	-0.289383	0.0663248	-4.36312	1.28219e-05	0.000118318	TRUE	down_regulated
SHC1	6464	9769.9	-0.124499	0.0285344	-4.36311	1.28225e-05	0.000118318	TRUE	down_regulated
CYS1	192668	323.528	-0.325708	0.0746899	-4.3608	1.29586e-05	0.000119455	TRUE	down_regulated
TSPAN3	10099	8546.13	-0.197465	0.0453029	-4.35876	1.30799e-05	0.000120514	TRUE	down_regulated
HTRA3	94031	6019.69	-0.352585	0.0809216	-4.35712	1.31784e-05	0.000121251	TRUE	down_regulated
MAD2L1BP	9587	1404.71	-0.125735	0.0288573	-4.35711	1.31794e-05	0.000121251	TRUE	down_regulated
SLC46A2	57864	32.0517	-0.346122	0.0794507	-4.35643	1.322e-05	0.000121565	TRUE	down_regulated
JKAMP	51528	2636.88	-0.14538	0.033383	-4.35491	1.33121e-05	0.000122227	TRUE	down_regulated
PDGFRB	5159	11273.9	-0.243944	0.0560172	-4.35481	1.3318e-05	0.000122227	TRUE	down_regulated
MIR7-3HG	284424	4.03303	-2.07273	0.476041	-4.35409	1.33618e-05	0.000122569	TRUE	down_regulated
ITFG1	81533	2664.67	-0.174992	0.0402227	-4.35058	1.35779e-05	0.000124368	TRUE	down_regulated
GABARAPL2	11345	4052.51	-0.136271	0.0313377	-4.34848	1.37084e-05	0.000125318	TRUE	down_regulated
ACTN1	87	17299.2	-0.191163	0.043962	-4.34836	1.37159e-05	0.000125325	TRUE	down_regulated
NMNAT2	23057	236.951	-0.500929	0.115312	-4.3441	1.39845e-05	0.000127468	TRUE	down_regulated
FAM109A	144717	929.657	-0.181608	0.0418072	-4.34393	1.39957e-05	0.000127508	TRUE	down_regulated
ARL6IP1	23204	23214.8	-0.167564	0.0386248	-4.33824	1.43627e-05	0.000130471	TRUE	down_regulated
GRIA1	2890	73.8269	-0.850075	0.195975	-4.33768	1.43995e-05	0.000130741	TRUE	down_regulated
SDC1	6382	22051.5	-0.299208	0.0689867	-4.33718	1.4432e-05	0.000130972	TRUE	down_regulated
APOBR	55911	1065.39	-0.331207	0.0764667	-4.33139	1.48173e-05	0.000134274	TRUE	down_regulated
AACS	65985	3060.55	-0.191399	0.0442202	-4.32831	1.50257e-05	0.000136031	TRUE	down_regulated
SARS	6301	7665.92	-0.120818	0.0279172	-4.32775	1.50642e-05	0.000136247	TRUE	down_regulated
DYNC1H1	1778	26319	-0.123101	0.028448	-4.32724	1.50992e-05	0.000136498	TRUE	down_regulated
GNG10	2790	1257.46	-0.143835	0.0332513	-4.3257	1.52046e-05	0.000137319	TRUE	down_regulated
ARFGEF1	10565	8206.86	-0.210919	0.0487845	-4.32348	1.53589e-05	0.000138512	TRUE	down_regulated
PARN	5073	4465.84	-0.116522	0.0269708	-4.32032	1.55804e-05	0.000140238	TRUE	down_regulated
S1PR3	1903	2986.3	-0.287866	0.0666376	-4.31987	1.56118e-05	0.000140453	TRUE	down_regulated
MSI2	124540	1328.82	-0.245684	0.0569033	-4.31758	1.5775e-05	0.000141785	TRUE	down_regulated
CDH18	1016	13.0567	-1.1152	0.258395	-4.31588	1.58969e-05	0.000142608	TRUE	down_regulated
NCKAP1	10787	11480.6	-0.145969	0.0338484	-4.31243	1.61471e-05	0.000144713	TRUE	down_regulated
AMPH	273	500.75	-0.461249	0.10699	-4.31113	1.6242e-05	0.000145493	TRUE	down_regulated
ELMOD1	55531	10.3298	-0.425527	0.0987755	-4.30802	1.64723e-05	0.000147205	TRUE	down_regulated
GABRA2	2555	12.4023	-0.755743	0.175577	-4.30433	1.6749e-05	0.000149534	TRUE	down_regulated
COL24A1	255631	126.052	-0.307905	0.0717076	-4.2939	1.75563e-05	0.000156146	TRUE	down_regulated
FAM189A1	23359	86.6867	-0.564693	0.13156	-4.29229	1.76836e-05	0.000157204	TRUE	down_regulated
FSD1L	83856	259.496	-0.276052	0.0643381	-4.29065	1.78152e-05	0.000158298	TRUE	down_regulated
HGSNAT	138050	7469.05	-0.186446	0.0434848	-4.28761	1.80607e-05	0.000160175	TRUE	down_regulated
OSGIN1	29948	415.505	-0.356336	0.0831257	-4.28671	1.81339e-05	0.000160748	TRUE	down_regulated
AMER3	205147	7.42592	-1.224	0.285577	-4.28608	1.81854e-05	0.000161053	TRUE	down_regulated
LRRN2	10446	1810.77	-0.351472	0.0820392	-4.2842	1.83399e-05	0.000162267	TRUE	down_regulated
SGCG	6445	31.3949	-0.595712	0.139135	-4.28152	1.85618e-05	0.000164153	TRUE	down_regulated
C4orf3	401152	7178.17	-0.113205	0.0264463	-4.28058	1.86407e-05	0.000164772	TRUE	down_regulated
PTPRN2	5799	1469.28	-0.546415	0.127891	-4.2725	1.93297e-05	0.000170139	TRUE	down_regulated
HSP90AB1	3326	97452.6	-0.157666	0.0369252	-4.26988	1.95576e-05	0.000172064	TRUE	down_regulated
PPFIA4	8497	224.672	-0.420382	0.0984945	-4.26807	1.97168e-05	0.000173384	TRUE	down_regulated
SOGA2	23255	854.177	-0.351624	0.0824227	-4.2661	1.98918e-05	0.000174759	TRUE	down_regulated
MTDH	92140	12560.3	-0.177027	0.0416146	-4.25396	2.10018e-05	0.000183648	TRUE	down_regulated
VSTM1	284415	1.79651	-0.714579	0.16814	-4.2499	2.13863e-05	0.0001864	TRUE	down_regulated
DRP2	1821	55.5472	-0.310888	0.0732046	-4.24683	2.16813e-05	0.000188708	TRUE	down_regulated
PROCR	10544	663.349	-0.223164	0.0525908	-4.24341	2.20152e-05	0.000191496	TRUE	down_regulated
ULK2	9706	2007.85	-0.208289	0.0490862	-4.24334	2.20221e-05	0.000191496	TRUE	down_regulated
NPTX2	4885	167.23	-0.43692	0.103054	-4.23973	2.2379e-05	0.000194419	TRUE	down_regulated
DCLK1	9201	2465.8	-0.470757	0.111039	-4.23956	2.2396e-05	0.000194477	TRUE	down_regulated
ATP6V0C	527	9302.61	-0.173556	0.0409658	-4.2366	2.26934e-05	0.000196746	TRUE	down_regulated
ARTN	9048	227.304	-0.422034	0.09965	-4.23516	2.28386e-05	0.000197769	TRUE	down_regulated
TCHH	7062	40.7764	-0.363119	0.0857559	-4.23433	2.29231e-05	0.000198409	TRUE	down_regulated
HSPB1P1	653553	1294.62	-0.344446	0.0813687	-4.23316	2.30435e-05	0.000199359	TRUE	down_regulated
ERCC4	2072	994.165	-0.177649	0.0419703	-4.23274	2.30859e-05	0.000199571	TRUE	down_regulated
DACT3	147906	322.807	-0.271534	0.0642126	-4.22867	2.35081e-05	0.000203003	TRUE	down_regulated
C5orf30	90355	2335.55	-0.256716	0.0607891	-4.22307	2.40998e-05	0.000207729	TRUE	down_regulated
CYP51A1	1595	5233.56	-0.178424	0.0422657	-4.22149	2.42693e-05	0.000208997	TRUE	down_regulated
IMPAD1	54928	9444.62	-0.167323	0.0396434	-4.2207	2.43549e-05	0.000209541	TRUE	down_regulated
CEACAM5	1048	3306.13	-0.744293	0.176546	-4.21586	2.48831e-05	0.000213791	TRUE	down_regulated
GAS1	2619	1588.02	-0.311087	0.0738032	-4.21508	2.4969e-05	0.000214431	TRUE	down_regulated
ITGB5	3693	14350.4	-0.215813	0.0512355	-4.21217	2.52934e-05	0.000217018	TRUE	down_regulated
ATP10A	57194	905.213	-0.256006	0.0607828	-4.21181	2.53328e-05	0.000217209	TRUE	down_regulated
TMEM14A	28978	1718.92	-0.157777	0.0374725	-4.21047	2.54845e-05	0.000218257	TRUE	down_regulated
DGAT2L6	347516	1.72843	-0.944953	0.224496	-4.20922	2.56254e-05	0.000219363	TRUE	down_regulated
ZNF486	90649	381.337	-0.411396	0.0978485	-4.20442	2.61752e-05	0.000223558	TRUE	down_regulated
STRN3	29966	2086.99	-0.165107	0.039274	-4.20398	2.62261e-05	0.000223799	TRUE	down_regulated
PMEPA1	56937	8669.44	-0.238322	0.0567454	-4.19985	2.67087e-05	0.000227803	TRUE	down_regulated
S100A6	6277	23735.7	-0.33687	0.0802388	-4.19835	2.6887e-05	0.000229115	TRUE	down_regulated
CHTF8	54921	5543.74	-0.10123	0.0241242	-4.19621	2.71423e-05	0.000231185	TRUE	down_regulated
EPN2	22905	2903.37	-0.164169	0.0391276	-4.19572	2.72003e-05	0.000231364	TRUE	down_regulated
MORF4	10934	9.70593	-0.117232	0.0279616	-4.19262	2.75749e-05	0.000234337	TRUE	down_regulated
EARS2	124454	2586.9	-0.146509	0.0349621	-4.1905	2.78337e-05	0.000236321	TRUE	down_regulated
SLITRK1	114798	18.9863	-0.926343	0.221128	-4.18917	2.79975e-05	0.000237389	TRUE	down_regulated
FAM151B	167555	75.1408	-0.207461	0.0495584	-4.18618	2.83683e-05	0.000240424	TRUE	down_regulated
AP1AR	55435	2025.62	-0.165047	0.0394526	-4.18343	2.87143e-05	0.000243136	TRUE	down_regulated
HTRA1	5654	14317	-0.273901	0.0655049	-4.18138	2.8974e-05	0.000245224	TRUE	down_regulated
MAPK3	5595	4780.24	-0.14757	0.0353028	-4.18012	2.91359e-05	0.000246372	TRUE	down_regulated
S100A10	6281	10970	-0.268456	0.064237	-4.17915	2.92595e-05	0.000247305	TRUE	down_regulated
SERPINA6	866	1174.29	-1.03054	0.246659	-4.17799	2.94094e-05	0.000248459	TRUE	down_regulated
TPD52	7163	19035.4	-0.250047	0.0598747	-4.17617	2.96463e-05	0.000250348	TRUE	down_regulated
SBSN	374897	107.131	-0.846832	0.202782	-4.17606	2.966e-05	0.000250351	TRUE	down_regulated
SLC35B2	347734	4293.07	-0.150361	0.0360088	-4.17566	2.97121e-05	0.000250564	TRUE	down_regulated
RTN4	57142	17647.4	-0.122051	0.0292789	-4.16858	3.06506e-05	0.000258014	TRUE	down_regulated
PABPC1L2B	645974	2.51571	-1.62004	0.388734	-4.16749	3.07974e-05	0.000259016	TRUE	down_regulated
DHRSX	207063	1251.25	-0.154734	0.0371451	-4.16566	3.1045e-05	0.000260809	TRUE	down_regulated
XYLT1	64131	1576.42	-0.283521	0.0680652	-4.16543	3.10767e-05	0.000260896	TRUE	down_regulated
SUMF1	285362	3516.82	-0.158943	0.0382125	-4.15946	3.18999e-05	0.000267448	TRUE	down_regulated
SCG2	7857	192.677	-0.407383	0.097957	-4.15879	3.19932e-05	0.00026811	TRUE	down_regulated
HSPA1A	3303	46128.5	-0.231658	0.0557418	-4.15591	3.23993e-05	0.00027127	TRUE	down_regulated
ARL3	403	2371.3	-0.175596	0.0422648	-4.15465	3.25784e-05	0.000272525	TRUE	down_regulated
GPRIN3	285513	533.843	-0.368751	0.0887737	-4.15383	3.26952e-05	0.00027338	TRUE	down_regulated
DPP4	1803	600.751	-0.35738	0.0860536	-4.15299	3.28159e-05	0.000274144	TRUE	down_regulated
SLC6A12	6539	98.1568	-0.361796	0.0871722	-4.15037	3.31942e-05	0.000276934	TRUE	down_regulated
FRK	2444	354.475	-0.292747	0.0705374	-4.15024	3.32123e-05	0.000276962	TRUE	down_regulated
FNIP1	96459	2520.89	-0.177812	0.0428622	-4.14845	3.34733e-05	0.000279014	TRUE	down_regulated
EIF4E	1977	1611.31	-0.132496	0.0319596	-4.14572	3.3875e-05	0.000282236	TRUE	down_regulated
LDLRAD4	753	4296.63	-0.245398	0.0592033	-4.14501	3.39796e-05	0.000282982	TRUE	down_regulated
TPRG1	285386	2728.61	-0.586072	0.141531	-4.14096	3.45861e-05	0.000287649	TRUE	down_regulated
SCRG1	11341	132.162	-0.748959	0.180939	-4.13928	3.48393e-05	0.000289497	TRUE	down_regulated
SEPHS2	22928	8670.93	-0.187783	0.045381	-4.13791	3.50477e-05	0.000290913	TRUE	down_regulated
MRGPRE	116534	8.51777	-0.61678	0.149145	-4.13543	3.54292e-05	0.000293747	TRUE	down_regulated
CGB	1082	1.41522	-0.909377	0.219954	-4.13439	3.55895e-05	0.000294684	TRUE	down_regulated
SHROOM2	357	1239.88	-0.236225	0.0571526	-4.13323	3.57693e-05	0.000295911	TRUE	down_regulated
UBE2W	55284	2378.69	-0.174589	0.0422662	-4.13069	3.61678e-05	0.000298679	TRUE	down_regulated
RSPH3	83861	447.221	-0.169867	0.0411323	-4.12977	3.63119e-05	0.000299473	TRUE	down_regulated
HEBP1	50865	5470.34	-0.291223	0.0705307	-4.12903	3.64294e-05	0.00030031	TRUE	down_regulated
ZXDB	158586	1564.14	-0.17971	0.0436235	-4.11956	3.79591e-05	0.000311275	TRUE	down_regulated
DYNC1I2	1781	5785.11	-0.134258	0.0325955	-4.1189	3.80678e-05	0.000312029	TRUE	down_regulated
PHYH	5264	1985.64	-0.204987	0.0497975	-4.1164	3.8484e-05	0.000315027	TRUE	down_regulated
ARMC9	80210	997.739	-0.154612	0.0375925	-4.11284	3.90815e-05	0.00031922	TRUE	down_regulated
HIST2H2BE	8349	4710.48	-0.325551	0.0791805	-4.1115	3.93091e-05	0.000320939	TRUE	down_regulated
SCN10A	6336	0.765908	-0.786343	0.191293	-4.11067	3.94519e-05	0.000321684	TRUE	down_regulated
TNFAIP6	7130	621.985	-0.259764	0.0632292	-4.10829	3.98601e-05	0.000324447	TRUE	down_regulated
CBLN2	147381	575.098	-0.804084	0.195768	-4.10734	4.00242e-05	0.000325499	TRUE	down_regulated
CD109	135228	3110.88	-0.335369	0.0816998	-4.1049	4.04497e-05	0.000328531	TRUE	down_regulated
SYTL5	94122	769.855	-0.544897	0.13275	-4.10469	4.04859e-05	0.000328682	TRUE	down_regulated
RHOBTB3	22836	4946.62	-0.327	0.0797495	-4.10034	4.12547e-05	0.000334199	TRUE	down_regulated
RIN2	54453	4850.86	-0.190616	0.046525	-4.09707	4.18412e-05	0.000338364	TRUE	down_regulated
TBX2	6909	593.597	-0.260252	0.0636005	-4.09198	4.27709e-05	0.000345285	TRUE	down_regulated
MYF6	4618	1.65588	-1.05342	0.257509	-4.09081	4.29874e-05	0.000346884	TRUE	down_regulated
FTCD	10841	15.12	-0.592962	0.144957	-4.09061	4.30239e-05	0.000347029	TRUE	down_regulated
TMEM104	54868	1703.87	-0.155247	0.0379573	-4.09006	4.31267e-05	0.000347708	TRUE	down_regulated
SPAG1	6674	1011.95	-0.230991	0.0564803	-4.08976	4.31818e-05	0.000348002	TRUE	down_regulated
ADCYAP1	116	84.4799	-0.576972	0.141175	-4.08694	4.37098e-05	0.000351651	TRUE	down_regulated
DIP2C	22982	2259.83	-0.148033	0.0362295	-4.08597	4.38935e-05	0.000352977	TRUE	down_regulated
CTNNA1	1495	25961.7	-0.112654	0.0275967	-4.08215	4.46208e-05	0.000358211	TRUE	down_regulated
VCAN	1462	24878	-0.303056	0.0743029	-4.07866	4.52953e-05	0.000363158	TRUE	down_regulated
GPR158	57512	150.225	-0.558251	0.136987	-4.0752	4.59749e-05	0.000367976	TRUE	down_regulated
SCRN1	9805	5319.76	-0.254822	0.0625315	-4.0751	4.59948e-05	0.000367978	TRUE	down_regulated
TVP23B	51030	1882.48	-0.15799	0.0387723	-4.07481	4.60522e-05	0.00036828	TRUE	down_regulated
SLC6A10P	386757	32.7625	-0.446833	0.109712	-4.07278	4.64563e-05	0.000371194	TRUE	down_regulated
GMFB	2764	4252.24	-0.134985	0.0331494	-4.07202	4.66067e-05	0.000372237	TRUE	down_regulated
CMTM8	152189	550.444	-0.239724	0.0588817	-4.07129	4.67543e-05	0.000372774	TRUE	down_regulated
NCOR2	9612	10045.9	-0.139975	0.0343953	-4.0696	4.7094e-05	0.000374849	TRUE	down_regulated
TBC1D2	55357	1394.52	-0.174474	0.0428842	-4.06848	4.73211e-05	0.000376497	TRUE	down_regulated
PXDNL	137902	259.399	-0.54151	0.133306	-4.06215	4.86231e-05	0.000385863	TRUE	down_regulated
CLEC11A	6320	991.784	-0.307197	0.0756303	-4.06183	4.86903e-05	0.000385913	TRUE	down_regulated
ACOX2	8309	1197.68	-0.45335	0.111633	-4.06106	4.88508e-05	0.000387022	TRUE	down_regulated
NEU1	4758	5840.78	-0.148586	0.0365888	-4.06096	4.88717e-05	0.000387023	TRUE	down_regulated
PCDH12	51294	1036.3	-0.187733	0.0462619	-4.05806	4.94827e-05	0.000391365	TRUE	down_regulated
NDRG1	10397	17115.4	-0.342857	0.0844944	-4.05775	4.95484e-05	0.000391719	TRUE	down_regulated
HSP90AA1	3320	84084.2	-0.177832	0.0438655	-4.05403	5.03431e-05	0.00039733	TRUE	down_regulated
HSBP1	3281	7180.87	-0.154018	0.0379924	-4.05393	5.03653e-05	0.000397338	TRUE	down_regulated
HIST2H2BF	440689	271.826	-0.316196	0.0780295	-4.05227	5.07234e-05	0.000399658	TRUE	down_regulated
PTPRH	5794	75.9249	-0.4716	0.116445	-4.04997	5.12231e-05	0.000402916	TRUE	down_regulated
REEP2	51308	283.573	-0.389367	0.0962334	-4.04607	5.20838e-05	0.000408827	TRUE	down_regulated
SCUBE1	80274	361.579	-0.529482	0.130886	-4.04538	5.22379e-05	0.000409693	TRUE	down_regulated
CNTN4	152330	432.653	-0.412112	0.101879	-4.04513	5.2295e-05	0.000409969	TRUE	down_regulated
CXCR1	3577	34.6884	-0.551597	0.136377	-4.04466	5.23995e-05	0.000410445	TRUE	down_regulated
CD63	967	31378.4	-0.152202	0.0376812	-4.0392	5.36344e-05	0.000419766	TRUE	down_regulated
DYNC1LI2	1783	6824.26	-0.122346	0.0302965	-4.03828	5.38445e-05	0.000421234	TRUE	down_regulated
DNAJA3	9093	4212.03	-0.122551	0.0303547	-4.03728	5.40749e-05	0.000422693	TRUE	down_regulated
SLC39A1	27173	10499.2	-0.125077	0.0309806	-4.03726	5.40782e-05	0.000422693	TRUE	down_regulated
PAX1	5075	38.8108	-0.62018	0.153779	-4.03293	5.50862e-05	0.000428975	TRUE	down_regulated
RAP1GDS1	5910	3523.23	-0.188274	0.0466895	-4.03246	5.51954e-05	0.000429647	TRUE	down_regulated
FTH1	2495	111515	-0.158674	0.0393725	-4.03007	5.57602e-05	0.000433683	TRUE	down_regulated
ACAT1	38	3165.68	-0.182574	0.0453662	-4.02445	5.71096e-05	0.000443404	TRUE	down_regulated
FAM210A	125228	935.383	-0.133422	0.0331536	-4.02435	5.71327e-05	0.000443404	TRUE	down_regulated
PRND	23627	214.197	-0.408318	0.101524	-4.02189	5.77334e-05	0.000447356	TRUE	down_regulated
TM9SF1	10548	5766.08	-0.127799	0.031811	-4.01744	5.88335e-05	0.000455315	TRUE	down_regulated
SEMA4F	10505	790.735	-0.15201	0.0378705	-4.01396	5.97097e-05	0.000461714	TRUE	down_regulated
ATP8A2	51761	90.6455	-0.505188	0.125894	-4.01281	5.99998e-05	0.000463574	TRUE	down_regulated
POMGNT2	84892	1495.91	-0.130398	0.0325007	-4.01216	6.01651e-05	0.000464659	TRUE	down_regulated
LAMC1	3915	12845.1	-0.196807	0.0490563	-4.01186	6.02416e-05	0.000465058	TRUE	down_regulated
ALDH1B1	219	2691.25	-0.180654	0.0450448	-4.01055	6.05786e-05	0.000466889	TRUE	down_regulated
PRKAR1A	5573	17447.3	-0.157041	0.0391681	-4.00941	6.08699e-05	0.000468941	TRUE	down_regulated
MAGEA6	4105	244.621	-1.62968	0.406586	-4.0082	6.11822e-05	0.000470941	TRUE	down_regulated
OLFML2A	169611	2501.77	-0.210796	0.0526341	-4.00492	6.20374e-05	0.000476758	TRUE	down_regulated
FBN2	2201	658.111	-0.443169	0.110734	-4.00211	6.27802e-05	0.000481675	TRUE	down_regulated
HCN2	610	97.6434	-0.473989	0.11864	-3.99518	6.46445e-05	0.000494964	TRUE	down_regulated
SETD3	84193	3908.58	-0.0961064	0.0240949	-3.98867	6.6446e-05	0.000506685	TRUE	down_regulated
RNF139	11236	3903.6	-0.169549	0.0425284	-3.98672	6.69933e-05	0.000510382	TRUE	down_regulated
PSG9	5678	5.22708	-0.918837	0.230543	-3.98553	6.733e-05	0.00051259	TRUE	down_regulated
ALKBH5	54890	5952.4	-0.108982	0.0273654	-3.98248	6.82005e-05	0.000518374	TRUE	down_regulated
TMED10	10972	21824.5	-0.115603	0.0290552	-3.97874	6.9281e-05	0.000526158	TRUE	down_regulated
SLC27A4	10999	2781.8	-0.169884	0.0427148	-3.97717	6.974e-05	0.000529001	TRUE	down_regulated
HSPB8	26353	3090.15	-0.440071	0.110684	-3.97591	7.01103e-05	0.000531594	TRUE	down_regulated
NPEPPS	9520	7102.54	-0.170791	0.0429607	-3.97552	7.0225e-05	0.000532248	TRUE	down_regulated
SEZ6L2	26470	4329.36	-0.358724	0.0903702	-3.9695	7.20235e-05	0.000543897	TRUE	down_regulated
COG8	84342	1090.26	-0.105299	0.0265348	-3.96832	7.23825e-05	0.000546387	TRUE	down_regulated
GBAS	2631	5110.57	-0.160963	0.0405978	-3.96483	7.3449e-05	0.000553767	TRUE	down_regulated
IGFL1	374918	34.4921	-0.667119	0.168266	-3.96467	7.34969e-05	0.000553906	TRUE	down_regulated
NPNT	255743	10885.9	-0.358993	0.0905603	-3.96413	7.36646e-05	0.000554722	TRUE	down_regulated
CPQ	10404	2107.92	-0.197116	0.0497345	-3.96336	7.39019e-05	0.000556286	TRUE	down_regulated
COL18A1	80781	13108.7	-0.224269	0.0566317	-3.96014	7.49053e-05	0.000562707	TRUE	down_regulated
PNPLA4	8228	1624.27	-0.201491	0.0508875	-3.95953	7.50962e-05	0.000563914	TRUE	down_regulated
TMEM251	26175	954.388	-0.134971	0.0340993	-3.95816	7.55282e-05	0.000566704	TRUE	down_regulated
POMGNT1	55624	4548.78	-0.131403	0.0332002	-3.95789	7.56151e-05	0.000566965	TRUE	down_regulated
ELOVL6	79071	1012.94	-0.250591	0.063323	-3.95734	7.57903e-05	0.000567987	TRUE	down_regulated
DNAL1	83544	1259.49	-0.176204	0.0445283	-3.95712	7.5858e-05	0.000568267	TRUE	down_regulated
UPP1	7378	536.008	-0.275059	0.0695179	-3.95666	7.60034e-05	0.000569129	TRUE	down_regulated
USP7	7874	10345	-0.109812	0.0277571	-3.95619	7.61539e-05	0.000570027	TRUE	down_regulated
SALL4	57167	100.098	-0.313776	0.0793227	-3.95569	7.63156e-05	0.000571009	TRUE	down_regulated
SSFA2	6744	9318.84	-0.326521	0.0825635	-3.95479	7.66018e-05	0.000572922	TRUE	down_regulated
MANBA	4126	2883.01	-0.161016	0.0407405	-3.95224	7.74224e-05	0.000577904	TRUE	down_regulated
C16orf70	80262	1628.53	-0.125993	0.0318911	-3.95073	7.79116e-05	0.000580861	TRUE	down_regulated
CDKN1A	1026	5634.02	-0.23289	0.0589747	-3.94899	7.84832e-05	0.000584889	TRUE	down_regulated
PTPN1	5770	6021.09	-0.221177	0.0560196	-3.94821	7.87366e-05	0.000586544	TRUE	down_regulated
YIPF3	25844	7921.16	-0.122532	0.0310436	-3.9471	7.91044e-05	0.000588815	TRUE	down_regulated
CD207	50489	183.989	-0.497607	0.126114	-3.94569	7.95716e-05	0.000591822	TRUE	down_regulated
HSPB1	3315	31398.7	-0.316633	0.080251	-3.94554	7.9622e-05	0.000591961	TRUE	down_regulated
GPD2	2820	5315.42	-0.195565	0.0495677	-3.9454	7.96654e-05	0.000592049	TRUE	down_regulated
MMP2	4313	27011.8	-0.283682	0.0719076	-3.94509	7.97687e-05	0.000592581	TRUE	down_regulated
SCIN	85477	824.873	-0.451288	0.114406	-3.94463	7.99238e-05	0.000593498	TRUE	down_regulated
APEH	327	6083.47	-0.141764	0.0359471	-3.94368	8.02415e-05	0.000595458	TRUE	down_regulated
KRT32	3882	27.9813	-0.539758	0.136868	-3.94365	8.02514e-05	0.000595458	TRUE	down_regulated
GAP43	2596	20.6041	-0.353654	0.0897461	-3.9406	8.1277e-05	0.000601874	TRUE	down_regulated
EMILIN1	11117	4696.4	-0.300151	0.0761763	-3.94022	8.14066e-05	0.000602477	TRUE	down_regulated
PFKFB2	5208	1739.69	-0.248896	0.063201	-3.93816	8.21076e-05	0.000607064	TRUE	down_regulated
CAPZA2	830	5718.82	-0.113543	0.0288504	-3.93557	8.29995e-05	0.000612932	TRUE	down_regulated
MRPS28	28957	910.92	-0.173036	0.0439858	-3.93391	8.3576e-05	0.000616422	TRUE	down_regulated
PLEKHB2	55041	7530.34	-0.129689	0.0329944	-3.93063	8.47239e-05	0.000623697	TRUE	down_regulated
PTTG1IP	754	20115.8	-0.116312	0.0296184	-3.92703	8.60011e-05	0.000632602	TRUE	down_regulated
VGLL4	9686	6239.6	-0.127149	0.0323877	-3.92584	8.64264e-05	0.000634981	TRUE	down_regulated
PLEK2	26499	464.942	-0.218393	0.0556648	-3.92335	8.73244e-05	0.000640322	TRUE	down_regulated
ASB15	142685	2.37897	-0.814605	0.207683	-3.92234	8.76939e-05	0.000642779	TRUE	down_regulated
CGA	1081	456.095	-1.03976	0.265114	-3.92193	8.78413e-05	0.000643607	TRUE	down_regulated
COX6C	1345	30837.6	-0.351267	0.0896554	-3.91797	8.92974e-05	0.000652998	TRUE	down_regulated
MBTPS1	8720	9170.98	-0.129707	0.0331054	-3.91801	8.92822e-05	0.000652998	TRUE	down_regulated
EFTUD2	9343	5959.87	-0.111723	0.0285179	-3.91765	8.9415e-05	0.000653347	TRUE	down_regulated
SLC25A17	10478	1961.92	-0.124119	0.0316988	-3.91556	9.01944e-05	0.000658015	TRUE	down_regulated
KTN1-AS1	100129075	196.611	-0.20008	0.0511049	-3.91509	9.03706e-05	0.000659043	TRUE	down_regulated
MC1R	4157	371.634	-0.236646	0.06045	-3.91474	9.04999e-05	0.000659472	TRUE	down_regulated
TPST2	8459	1587.84	-0.168844	0.0431626	-3.91181	9.16071e-05	0.000666112	TRUE	down_regulated
GSKIP	51527	1533.08	-0.128373	0.0328318	-3.91003	9.22859e-05	0.000670138	TRUE	down_regulated
DCTN5	84516	4452.53	-0.108129	0.0276582	-3.90948	9.2496e-05	0.000671403	TRUE	down_regulated
ALPK3	57538	473.579	-0.214597	0.0548942	-3.90928	9.25732e-05	0.000671443	TRUE	down_regulated
EMC7	56851	2855.55	-0.119524	0.0305897	-3.90735	9.33153e-05	0.000676039	TRUE	down_regulated
UGT2B11	10720	1009.6	-0.959126	0.245474	-3.90724	9.33563e-05	0.000676075	TRUE	down_regulated
GLT8D2	83468	1076.64	-0.269052	0.0689166	-3.90402	9.46063e-05	0.000684332	TRUE	down_regulated
GPX8	493869	2580.3	-0.211866	0.0542904	-3.90245	9.52222e-05	0.000688255	TRUE	down_regulated
PNPO	55163	3968.67	-0.19335	0.0495715	-3.90043	9.60237e-05	0.000693513	TRUE	down_regulated
LCMT2	9836	1024.86	-0.137749	0.035321	-3.89993	9.62212e-05	0.000694671	TRUE	down_regulated
MAGEA3	4102	154.775	-1.6483	0.422866	-3.89792	9.70223e-05	0.000699914	TRUE	down_regulated
F13A1	2162	3054.86	-0.337985	0.0867132	-3.89774	9.70959e-05	0.000700175	TRUE	down_regulated
FAM198A	729085	830.838	-0.33224	0.0853968	-3.89054	0.00010002	0.000719821	TRUE	down_regulated
NDFIP1	80762	9119.67	-0.121832	0.0313158	-3.89044	0.000100063	0.000719821	TRUE	down_regulated
AZIN1	51582	15131.8	-0.175638	0.0452903	-3.87806	0.000105294	0.000753196	TRUE	down_regulated
CACNA2D3	55799	48.086	-0.452087	0.116667	-3.87503	0.000106614	0.000761525	TRUE	down_regulated
C1orf94	84970	4.36127	-1.29988	0.33552	-3.87423	0.000106963	0.00076368	TRUE	down_regulated
TNNT1	7138	1532.53	-0.534875	0.138152	-3.87165	0.0001081	0.000769741	TRUE	down_regulated
NECAB1	64168	124.735	-0.34369	0.0887764	-3.87141	0.000108209	0.00077022	TRUE	down_regulated
ATXN10	25814	6449.02	-0.114679	0.0296345	-3.8698	0.000108926	0.00077415	TRUE	down_regulated
SKP1	6500	16836.9	-0.12649	0.0326905	-3.86932	0.000109139	0.000774986	TRUE	down_regulated
ZMPSTE24	10269	5836.3	-0.119239	0.0308171	-3.86926	0.000109168	0.000774986	TRUE	down_regulated
USP14	9097	5789.23	-0.172813	0.0446802	-3.86779	0.000109828	0.000778784	TRUE	down_regulated
MEGF9	1955	5031.05	-0.239114	0.0618672	-3.86496	0.000111109	0.000786971	TRUE	down_regulated
SORT1	6272	9184.62	-0.157541	0.0407686	-3.86428	0.000111418	0.000788568	TRUE	down_regulated
MORF4L1	10933	10551.8	-0.0941346	0.0243632	-3.8638	0.000111637	0.000789817	TRUE	down_regulated
SUSD5	26032	261.776	-0.356116	0.0922302	-3.86116	0.00011285	0.000797189	TRUE	down_regulated
PDCD6IP	10015	10383.4	-0.109309	0.028329	-3.85853	0.00011407	0.000804896	TRUE	down_regulated
CERS2	29956	25663.5	-0.168479	0.0436655	-3.8584	0.000114132	0.000805034	TRUE	down_regulated
SPON1	10418	3113.31	-0.330325	0.0856642	-3.85605	0.000115235	0.000812503	TRUE	down_regulated
BCAP31	10134	16477.3	-0.14779	0.0383409	-3.85462	0.000115908	0.000816944	TRUE	down_regulated
DSEL	92126	851.995	-0.30475	0.0791149	-3.85199	0.000117161	0.000824739	TRUE	down_regulated
ANO4	121601	13.0753	-0.459537	0.119374	-3.84956	0.000118332	0.00083206	TRUE	down_regulated
IL13RA2	3598	17.7453	-0.419221	0.108903	-3.84949	0.000118364	0.00083206	TRUE	down_regulated
ARSB	411	1038.26	-0.172115	0.0447354	-3.8474	0.000119377	0.000838239	TRUE	down_regulated
LPPR5	163404	14.5899	-0.479225	0.124668	-3.84401	0.00012104	0.000848956	TRUE	down_regulated
RAB23	51715	1289.89	-0.184802	0.0480773	-3.84386	0.000121116	0.000849176	TRUE	down_regulated
BMPR1B	658	10902.5	-0.613702	0.159758	-3.84144	0.000122315	0.000856616	TRUE	down_regulated
ZFY	7544	1.25738	-0.636491	0.165762	-3.83979	0.00012314	0.000861106	TRUE	down_regulated
CD99L2	83692	2721.9	-0.16166	0.0421383	-3.83641	0.000124845	0.00087205	TRUE	down_regulated
FGD3	89846	3096.39	-0.351088	0.0915796	-3.83369	0.000126233	0.000881089	TRUE	down_regulated
EIF2S1	1965	4573.58	-0.106275	0.0277319	-3.83223	0.000126989	0.000885377	TRUE	down_regulated
CXXC5	51523	2443.3	-0.237837	0.062101	-3.82984	0.000128225	0.000892662	TRUE	down_regulated
FSTL5	56884	4.06273	-0.97003	0.253392	-3.82817	0.000129097	0.000898169	TRUE	down_regulated
SEMA3D	223117	259.076	-0.397279	0.103779	-3.82815	0.000129112	0.000898169	TRUE	down_regulated
NKX3-2	579	65.0119	-0.387802	0.10131	-3.82788	0.000129249	0.000898473	TRUE	down_regulated
TUBG1	7283	3064.08	-0.156442	0.040869	-3.82788	0.000129252	0.000898473	TRUE	down_regulated
PCDH17	27253	596.747	-0.220409	0.0575919	-3.82709	0.000129668	0.00090103	TRUE	down_regulated
MED13	9969	6562.81	-0.191498	0.0500467	-3.82638	0.000130042	0.000903297	TRUE	down_regulated
SLC17A5	26503	1928.5	-0.156481	0.0409273	-3.82339	0.000131627	0.000912949	TRUE	down_regulated
WDR47	22911	1166.29	-0.137534	0.0359778	-3.82273	0.000131982	0.000915069	TRUE	down_regulated
NAPB	63908	879.304	-0.215358	0.0563462	-3.82205	0.000132345	0.000916571	TRUE	down_regulated
PDZRN4	29951	85.605	-0.497602	0.130189	-3.82214	0.000132297	0.000916571	TRUE	down_regulated
COPG1	22820	15685.6	-0.118555	0.0310468	-3.81858	0.00013422	0.000928183	TRUE	down_regulated
MMP1	4312	1843.09	-0.567492	0.148631	-3.81814	0.000134462	0.000929171	TRUE	down_regulated
RNF14	9604	3984.5	-0.118215	0.0309611	-3.81819	0.000134436	0.000929171	TRUE	down_regulated
SMOC1	64093	587.331	-0.5625	0.147364	-3.81707	0.000135047	0.000932864	TRUE	down_regulated
GRINA	2907	19517.4	-0.174256	0.0457076	-3.81242	0.000137614	0.000946754	TRUE	down_regulated
GSTA3	2940	9.74773	-0.98116	0.257417	-3.81156	0.00013809	0.000949681	TRUE	down_regulated
AP1M2	10053	6169.88	-0.179254	0.0470454	-3.81024	0.000138833	0.000953035	TRUE	down_regulated
SLC36A1	206358	1031.58	-0.171273	0.0449671	-3.80886	0.00013961	0.00095767	TRUE	down_regulated
CLDN7	1366	6139.49	-0.200329	0.0526297	-3.8064	0.000141006	0.00096583	TRUE	down_regulated
NCOA4	8031	12928	-0.133148	0.0350078	-3.80339	0.000142731	0.00097693	TRUE	down_regulated
EMP2	2013	15564.9	-0.195539	0.0514199	-3.80278	0.000143081	0.000978266	TRUE	down_regulated
AAGAB	79719	4535.46	-0.126305	0.033232	-3.80071	0.000144281	0.000984658	TRUE	down_regulated
RTN2	6253	992.315	-0.249418	0.0656342	-3.80012	0.000144628	0.000986619	TRUE	down_regulated
SDSL	113675	914.418	-0.211164	0.055569	-3.80004	0.000144674	0.000986619	TRUE	down_regulated
IP6K1	9807	3551.72	-0.0955262	0.0251626	-3.79636	0.000146838	0.00100029	TRUE	down_regulated
ARHGEF17	9828	3652.56	-0.16335	0.043064	-3.79319	0.000148723	0.00101171	TRUE	down_regulated
STC1	6781	4967.97	-0.398262	0.105035	-3.7917	0.000149621	0.00101614	TRUE	down_regulated
DYNLRB1	83658	6666.47	-0.164987	0.0435341	-3.78983	0.000150748	0.00102282	TRUE	down_regulated
RMND1	55005	2733.71	-0.288196	0.0760662	-3.78875	0.000151406	0.00102617	TRUE	down_regulated
BUB3	9184	8682.93	-0.150418	0.0397184	-3.7871	0.000152414	0.00103263	TRUE	down_regulated
GBA	2629	5361.73	-0.147002	0.0389108	-3.77793	0.000158139	0.00106794	TRUE	down_regulated
CYFIP1	23191	9184.6	-0.101782	0.0269594	-3.7754	0.000159754	0.00107767	TRUE	down_regulated
DNER	92737	67.1512	-0.629236	0.166706	-3.77451	0.000160319	0.00108071	TRUE	down_regulated
TNFSF4	7292	445.445	-0.249021	0.065984	-3.77397	0.000160672	0.00108192	TRUE	down_regulated
KNOP1	400506	1900.39	-0.129376	0.0343069	-3.77113	0.000162513	0.00109274	TRUE	down_regulated
COBLL1	22837	2032.65	-0.222223	0.058927	-3.77116	0.00016249	0.00109274	TRUE	down_regulated
SRPK2	6733	3873.17	-0.136875	0.0362949	-3.7712	0.000162467	0.00109274	TRUE	down_regulated
PARVA	55742	4982.51	-0.127283	0.0337737	-3.7687	0.000164099	0.00110301	TRUE	down_regulated
YIF1A	10897	3633.51	-0.160326	0.0425548	-3.76751	0.000164882	0.00110748	TRUE	down_regulated
CHRD	8646	1479.96	-0.389413	0.103376	-3.76696	0.000165248	0.00110954	TRUE	down_regulated
MFSD11	79157	1560.2	-0.124282	0.0330159	-3.76432	0.000167002	0.00112091	TRUE	down_regulated
BZW1	9689	15987.5	-0.138875	0.0369093	-3.7626	0.000168154	0.00112824	TRUE	down_regulated
WASL	8976	5293.54	-0.113145	0.0300834	-3.76105	0.000169201	0.00113445	TRUE	down_regulated
SAMD13	148418	127.145	-0.4273	0.113616	-3.76092	0.000169291	0.00113465	TRUE	down_regulated
CPNE3	8895	11934	-0.17727	0.0471692	-3.75818	0.000171157	0.00114674	TRUE	down_regulated
LMCD1	29995	2918.63	-0.208934	0.0556232	-3.75625	0.000172481	0.00115438	TRUE	down_regulated
SLC9A3R1	9368	20577.1	-0.263521	0.0701718	-3.75536	0.000173092	0.00115805	TRUE	down_regulated
CD68	968	7242.08	-0.212589	0.0566704	-3.75133	0.000175902	0.00117559	TRUE	down_regulated
FAM91A1	157769	4613.38	-0.164326	0.0438178	-3.75021	0.000176689	0.00117959	TRUE	down_regulated
CALM1	801	17680.6	-0.109481	0.029251	-3.74283	0.000181963	0.00121306	TRUE	down_regulated
COL4A6	1288	353.775	-0.488042	0.130424	-3.74195	0.000182595	0.00121684	TRUE	down_regulated
GSS	2937	3486.72	-0.156272	0.0417671	-3.74152	0.00018291	0.00121851	TRUE	down_regulated
MLX	6945	2972.03	-0.103664	0.0277396	-3.73704	0.000186198	0.00123883	TRUE	down_regulated
CASK	8573	4156.04	-0.169366	0.045328	-3.73645	0.000186637	0.00124113	TRUE	down_regulated
RAB5C	5878	9063.6	-0.117459	0.0314491	-3.7349	0.00018779	0.00124835	TRUE	down_regulated
CERS1	10715	80.3745	-0.431456	0.115606	-3.73211	0.000189884	0.00126093	TRUE	down_regulated
SH3PXD2A	9644	6205.76	-0.1808	0.0484998	-3.72785	0.000193117	0.00128013	TRUE	down_regulated
SGCD	6444	1033.38	-0.282637	0.0758564	-3.72595	0.000194581	0.0012888	TRUE	down_regulated
SLC22A24	283238	1.21021	-1.0656	0.286024	-3.72554	0.000194895	0.00128997	TRUE	down_regulated
CACNA2D2	9254	1104.54	-0.387175	0.103998	-3.7229	0.000196946	0.00130152	TRUE	down_regulated
SORD	6652	4173.75	-0.264055	0.0709279	-3.72287	0.000196971	0.00130152	TRUE	down_regulated
SMCO2	341346	7.92126	-0.360799	0.0969562	-3.72125	0.000198236	0.00130942	TRUE	down_regulated
GRP	2922	274.148	-0.433391	0.11655	-3.71851	0.000200397	0.0013209	TRUE	down_regulated
HS1BP3	64342	1882.9	-0.122485	0.0329435	-3.71805	0.00020077	0.00132289	TRUE	down_regulated
PSME3	10197	6765.91	-0.110649	0.0297771	-3.71592	0.000202469	0.00133127	TRUE	down_regulated
CORO1C	23603	5832.61	-0.14319	0.0385541	-3.714	0.000204008	0.00133951	TRUE	down_regulated
TGFBR1	7046	4682.87	-0.199656	0.0537753	-3.71278	0.000204995	0.00134457	TRUE	down_regulated
RARRES2	5919	2445.08	-0.289189	0.0778985	-3.71238	0.00020532	0.00134624	TRUE	down_regulated
WDR61	80349	2702.26	-0.115611	0.0311558	-3.71073	0.000206662	0.00135255	TRUE	down_regulated
ZFHX3	463	2396.29	-0.181009	0.0487808	-3.71066	0.000206717	0.00135255	TRUE	down_regulated
PCYOX1	51449	7741.59	-0.146285	0.0394279	-3.71019	0.000207101	0.00135459	TRUE	down_regulated
DBNDD1	79007	2553.53	-0.236904	0.0638713	-3.70908	0.000208015	0.00135962	TRUE	down_regulated
PHAX	51808	1452.34	-0.108058	0.0291432	-3.70784	0.000209032	0.00136531	TRUE	down_regulated
HK2	3099	6555.17	-0.213222	0.0576066	-3.70135	0.000214456	0.00139732	TRUE	down_regulated
SLC1A4	6509	6381.52	-0.219359	0.0592731	-3.70082	0.000214902	0.00139974	TRUE	down_regulated
C5orf46	389336	206.824	-0.438827	0.118598	-3.70013	0.000215492	0.0014031	TRUE	down_regulated
UBTD2	92181	2809.9	-0.113002	0.0305481	-3.69916	0.00021631	0.00140793	TRUE	down_regulated
LAPTM4B	55353	13401.1	-0.284037	0.0767989	-3.69846	0.000216915	0.00141138	TRUE	down_regulated
SLITRK6	84189	5039.55	-0.581751	0.157371	-3.6967	0.000218423	0.0014202	TRUE	down_regulated
NYX	60506	0.775294	-0.8916	0.241257	-3.69563	0.000219338	0.00142517	TRUE	down_regulated
CTTNBP2	83992	217.142	-0.384134	0.103997	-3.69369	0.000221027	0.00143514	TRUE	down_regulated
ACMSD	130013	46.2748	-0.831152	0.225108	-3.69225	0.000222283	0.0014428	TRUE	down_regulated
LRP1	4035	21383.3	-0.219172	0.0593752	-3.69131	0.000223101	0.0014471	TRUE	down_regulated
FAM120A	23196	14669.8	-0.10397	0.0281687	-3.69096	0.000223406	0.00144808	TRUE	down_regulated
EIF4A3	9775	6528.49	-0.127277	0.0344889	-3.69037	0.000223927	0.00144978	TRUE	down_regulated
DCTN1	1639	11316.7	-0.0922108	0.0249951	-3.68916	0.000224997	0.00145536	TRUE	down_regulated
RUNDC1	146923	2892.55	-0.16749	0.0454417	-3.68582	0.00022797	0.00147154	TRUE	down_regulated
SLC39A9	55334	7844.17	-0.131952	0.0358022	-3.68558	0.000228185	0.0014724	TRUE	down_regulated
CSGALNACT2	55454	1922.34	-0.127265	0.0345353	-3.68507	0.000228642	0.00147418	TRUE	down_regulated
NRSN2	80023	3054.82	-0.154558	0.0419423	-3.68501	0.000228694	0.00147418	TRUE	down_regulated
GLIS3	169792	479.34	-0.269787	0.073258	-3.6827	0.000230778	0.00148608	TRUE	down_regulated
CD55	1604	4846.74	-0.204515	0.0555459	-3.68192	0.000231486	0.00148911	TRUE	down_regulated
AFAP1L2	84632	1478.12	-0.273776	0.0743839	-3.68058	0.000232706	0.00149592	TRUE	down_regulated
ATP6V0B	533	8215.44	-0.150709	0.040956	-3.67977	0.000233444	0.00150015	TRUE	down_regulated
EIF4EBP1	1978	3253.56	-0.288997	0.078566	-3.6784	0.000234702	0.0015072	TRUE	down_regulated
DUSP27	92235	25.5347	-0.404195	0.1099	-3.67785	0.000235208	0.00150968	TRUE	down_regulated
SPIRE1	56907	2412.25	-0.161589	0.044014	-3.67132	0.000241303	0.0015442	TRUE	down_regulated
ZNF469	84627	1565.78	-0.26652	0.0726048	-3.67084	0.000241756	0.00154613	TRUE	down_regulated
LONP2	83752	5503.92	-0.176058	0.0479646	-3.67058	0.000242004	0.00154719	TRUE	down_regulated
ALDOC	230	1058.06	-0.338527	0.0922542	-3.6695	0.000243021	0.00155263	TRUE	down_regulated
SHISA6	388336	21.4719	-0.418129	0.114067	-3.66564	0.000246722	0.00157413	TRUE	down_regulated
ENO1	2023	52164.9	-0.193806	0.052876	-3.66529	0.000247059	0.00157574	TRUE	down_regulated
APOC2	344	355.004	-0.301564	0.0822813	-3.66504	0.000247299	0.00157673	TRUE	down_regulated
ZNF703	80139	2793.55	-0.34797	0.0949487	-3.66482	0.000247514	0.00157757	TRUE	down_regulated
HTR7P1	93164	641.508	-0.319694	0.0872681	-3.66335	0.000248939	0.00158557	TRUE	down_regulated
FAM84B	157638	8247.5	-0.203673	0.0556091	-3.66259	0.000249674	0.00158862	TRUE	down_regulated
EPS15L1	58513	2975.76	-0.116618	0.0318843	-3.65754	0.000254643	0.00161749	TRUE	down_regulated
KRT80	144501	1958.64	-0.303785	0.0830652	-3.65719	0.000255	0.00161921	TRUE	down_regulated
LSM11	134353	557.681	-0.114371	0.0312791	-3.65646	0.000255726	0.00162327	TRUE	down_regulated
RAB3A	5864	368.367	-0.217987	0.059652	-3.65431	0.000257879	0.00163638	TRUE	down_regulated
ACOT7	11332	1751.2	-0.194127	0.0531457	-3.65273	0.000259469	0.00164591	TRUE	down_regulated
UBE2F	140739	1920.77	-0.129095	0.035348	-3.65212	0.000260088	0.00164872	TRUE	down_regulated
OTUD7B	56957	4150.65	-0.144308	0.0395198	-3.65153	0.000260679	0.00165079	TRUE	down_regulated
PLA2G5	5322	50.6648	-0.32506	0.0890437	-3.65056	0.000261666	0.00165641	TRUE	down_regulated
FHOD1	29109	1764.78	-0.16287	0.0446238	-3.64984	0.0002624	0.00165944	TRUE	down_regulated
CCDC51	79714	895.622	-0.127847	0.0350512	-3.64742	0.000264887	0.00167251	TRUE	down_regulated
DNAH17	8632	124.725	-0.304306	0.0835056	-3.64415	0.000268282	0.00169264	TRUE	down_regulated
RTCB	51493	4943.44	-0.100831	0.0277048	-3.63948	0.000273188	0.00171987	TRUE	down_regulated
EFEMP2	30008	2746.33	-0.208041	0.057165	-3.6393	0.000273382	0.00172018	TRUE	down_regulated
MGAT4A	11320	5841.17	-0.233341	0.0641313	-3.63848	0.00027425	0.00172448	TRUE	down_regulated
PIGU	128869	1917.79	-0.136356	0.0374753	-3.63855	0.000274175	0.00172448	TRUE	down_regulated
FBXO33	254170	766.19	-0.120148	0.0330422	-3.6362	0.000276692	0.00173872	TRUE	down_regulated
COQ7	10229	1552.72	-0.138305	0.0380701	-3.63289	0.000280266	0.00175994	TRUE	down_regulated
MMP10	4319	299.204	-0.519757	0.14323	-3.62882	0.000284716	0.00178429	TRUE	down_regulated
CD300A	11314	537.258	-0.199141	0.0548974	-3.62751	0.000286166	0.00179098	TRUE	down_regulated
NDUFS4	4724	1580.99	-0.119403	0.0329259	-3.62641	0.000287394	0.00179806	TRUE	down_regulated
LRP1B	53353	349.693	-0.653937	0.180414	-3.62464	0.000289362	0.00180796	TRUE	down_regulated
DISP2	85455	252.716	-0.400315	0.110481	-3.62339	0.000290768	0.00181614	TRUE	down_regulated
CDC42BPB	9578	8256.35	-0.110378	0.0304703	-3.62249	0.000291783	0.00182187	TRUE	down_regulated
FAM174A	345757	1123.33	-0.178895	0.0493973	-3.62156	0.000292828	0.00182778	TRUE	down_regulated
C18orf54	162681	347.517	-0.221217	0.0611173	-3.61955	0.000295117	0.00184023	TRUE	down_regulated
EYS	346007	36.0188	-0.270398	0.0747135	-3.61914	0.000295587	0.00184193	TRUE	down_regulated
DDR1	780	21649.2	-0.147717	0.0408172	-3.619	0.00029574	0.00184227	TRUE	down_regulated
MFRP	83552	1660.78	-0.244638	0.0676309	-3.61725	0.000297755	0.00185359	TRUE	down_regulated
SLC20A1	6574	4440.75	-0.11819	0.0326839	-3.61614	0.000299027	0.00185979	TRUE	down_regulated
HSD17B7	51478	1097.51	-0.168825	0.0467105	-3.61427	0.000301192	0.00187125	TRUE	down_regulated
COL13A1	1305	126.871	-0.305311	0.0845083	-3.61279	0.000302916	0.00187946	TRUE	down_regulated
SH3RF1	57630	3089.21	-0.172387	0.0477277	-3.6119	0.000303965	0.00188535	TRUE	down_regulated
C6orf89	221477	7298.06	-0.091577	0.0253583	-3.61132	0.000304641	0.00188766	TRUE	down_regulated
OSTM1	28962	1721.5	-0.12621	0.03495	-3.61117	0.000304822	0.00188816	TRUE	down_regulated
SLC19A2	10560	3496.22	-0.234483	0.0649591	-3.6097	0.000306555	0.00189827	TRUE	down_regulated
LAMB1	3912	11001.4	-0.195315	0.0541123	-3.60944	0.000306856	0.00189887	TRUE	down_regulated
CELSR2	1952	8926.22	-0.266946	0.0740601	-3.60445	0.00031281	0.00192807	TRUE	down_regulated
PRKACB	5567	4889.47	-0.355962	0.0988063	-3.60263	0.000315017	0.00194103	TRUE	down_regulated
MYH9	4627	75177.3	-0.129052	0.0358443	-3.60036	0.000317775	0.00195673	TRUE	down_regulated
NIPA1	123606	1411.93	-0.152291	0.0423144	-3.59903	0.000319411	0.00196552	TRUE	down_regulated
UQCRC1	7384	7999.22	-0.128331	0.035666	-3.59813	0.000320508	0.00197097	TRUE	down_regulated
CCK	885	4.60597	-0.800595	0.222582	-3.59685	0.000322097	0.00197944	TRUE	down_regulated
C5orf24	134553	3375.2	-0.125744	0.0349766	-3.5951	0.000324273	0.00199151	TRUE	down_regulated
SERINC3	10955	7096.63	-0.140632	0.0391417	-3.5929	0.000327018	0.00200639	TRUE	down_regulated
XRCC4	7518	345.268	-0.107691	0.0299899	-3.59091	0.000329522	0.0020191	TRUE	down_regulated
PPME1	51400	4075.52	-0.154439	0.0430417	-3.58813	0.000333055	0.00203875	TRUE	down_regulated
GPRC5A	9052	10726.4	-0.294461	0.0820693	-3.58796	0.000333276	0.00203943	TRUE	down_regulated
TMEM55A	55529	489.676	-0.204686	0.0570762	-3.58619	0.000335538	0.00205194	TRUE	down_regulated
JUP	3728	26274.3	-0.15041	0.0419493	-3.58551	0.000336422	0.00205667	TRUE	down_regulated
NBL1	4681	11139.3	-0.246301	0.0687139	-3.58444	0.000337803	0.00206444	TRUE	down_regulated
ABCG4	64137	8.14169	-0.255151	0.0711924	-3.58397	0.000338412	0.00206749	TRUE	down_regulated
FAHD1	81889	2003.75	-0.130546	0.0364259	-3.58387	0.000338544	0.00206762	TRUE	down_regulated
FOXJ1	2302	350.052	-0.568927	0.158766	-3.58342	0.000339126	0.00207049	TRUE	down_regulated
PSMA6	5687	7489.22	-0.13283	0.037108	-3.57955	0.000344191	0.00209799	TRUE	down_regulated
SLC44A1	23446	9578.85	-0.138053	0.038571	-3.57919	0.000344662	0.00210018	TRUE	down_regulated
MTFR1	9650	2218.13	-0.19727	0.0551256	-3.57855	0.000345502	0.00210393	TRUE	down_regulated
KIF6	221458	61.4514	-0.307521	0.0859453	-3.5781	0.000346095	0.00210686	TRUE	down_regulated
EIF2B2	8892	1442.91	-0.0965908	0.0269971	-3.57782	0.000346469	0.00210845	TRUE	down_regulated
CDIPT	10423	6017.09	-0.118479	0.0331204	-3.57722	0.000347269	0.00211194	TRUE	down_regulated
MAP4K5	11183	2724.52	-0.112432	0.0314459	-3.57542	0.000349669	0.00212236	TRUE	down_regulated
PABPC5	140886	79.3769	-0.302686	0.0846989	-3.57367	0.00035201	0.00213522	TRUE	down_regulated
PIEZO2	63895	1035.29	-0.395887	0.110832	-3.57196	0.000354323	0.00214856	TRUE	down_regulated
RNF40	9810	8363.38	-0.103354	0.0289363	-3.57179	0.000354555	0.00214927	TRUE	down_regulated
TMEM9	252839	8297.33	-0.14312	0.0400718	-3.57159	0.000354823	0.0021502	TRUE	down_regulated
FZD1	8321	3745.35	-0.198362	0.0555625	-3.57007	0.00035688	0.00216126	TRUE	down_regulated
TRAPPC9	83696	3046.18	-0.148167	0.0415368	-3.56713	0.000360906	0.00218211	TRUE	down_regulated
LEMD1	93273	33.5923	-0.729116	0.204488	-3.56557	0.000363066	0.00219375	TRUE	down_regulated
PIANP	196500	51.2592	-0.37552	0.105338	-3.56491	0.000363979	0.00219856	TRUE	down_regulated
LRPAP1	4043	5871.29	-0.153153	0.0429634	-3.56473	0.000364228	0.00219936	TRUE	down_regulated
AFF3	3899	7045.56	-0.401234	0.112562	-3.56456	0.000364474	0.00220013	TRUE	down_regulated
C1orf216	127703	1364.02	-0.100475	0.0282243	-3.55988	0.000371031	0.00223538	TRUE	down_regulated
CARHSP1	23589	3887.85	-0.142981	0.0401764	-3.55882	0.000372518	0.0022429	TRUE	down_regulated
KCNIP3	30818	344.75	-0.291387	0.0818797	-3.55872	0.000372667	0.00224307	TRUE	down_regulated
KIF5B	3799	13977.3	-0.123572	0.0347315	-3.55794	0.000373777	0.00224831	TRUE	down_regulated
PKIB	5570	2798.58	-0.334488	0.0940278	-3.55733	0.000374644	0.0022528	TRUE	down_regulated
SELT	51714	6634.42	-0.12445	0.035	-3.55571	0.000376961	0.002266	TRUE	down_regulated
FAM114A1	92689	2178.18	-0.17135	0.0481943	-3.55539	0.000377417	0.00226801	TRUE	down_regulated
TMEM47	83604	1780.25	-0.290448	0.0816959	-3.55523	0.000377652	0.0022687	TRUE	down_regulated
HAS2	3037	258.75	-0.311346	0.0876111	-3.55372	0.000379818	0.00228098	TRUE	down_regulated
HCFC1R1	54985	3233.21	-0.183892	0.0517636	-3.55253	0.000381547	0.0022899	TRUE	down_regulated
NKX6-1	4825	48.8376	-0.457591	0.128812	-3.5524	0.000381738	0.0022903	TRUE	down_regulated
FJX1	24147	675.869	-0.240807	0.0678007	-3.55169	0.00038277	0.00229503	TRUE	down_regulated
COX17	10063	1783.6	-0.164887	0.0464314	-3.5512	0.000383476	0.00229852	TRUE	down_regulated
RNF121	55298	1430.57	-0.113336	0.0319411	-3.54827	0.000387773	0.00232205	TRUE	down_regulated
SPINT1	6692	11971.3	-0.145187	0.0409195	-3.54811	0.000388007	0.0023227	TRUE	down_regulated
MLLT4	4301	7190.21	-0.187072	0.0527337	-3.54749	0.000388913	0.00232664	TRUE	down_regulated
TULP4	56995	3590.32	-0.141069	0.0397696	-3.54715	0.000389425	0.00232896	TRUE	down_regulated
TRPM8	79054	27.4172	-0.586747	0.165435	-3.5467	0.000390086	0.00233217	TRUE	down_regulated
PPP3CA	5530	3950.24	-0.189666	0.0534872	-3.54601	0.000391112	0.00233755	TRUE	down_regulated
FBXO47	494188	0.784582	-0.931437	0.262703	-3.54559	0.000391732	0.00233977	TRUE	down_regulated
SCOC	60592	4719.18	-0.124562	0.0351498	-3.54373	0.000394502	0.00235481	TRUE	down_regulated
RAPH1	65059	4414.08	-0.155335	0.0438398	-3.54324	0.000395237	0.00235694	TRUE	down_regulated
TERF1	7013	1837.05	-0.12171	0.0343494	-3.54331	0.000395144	0.00235694	TRUE	down_regulated
IL1B	3553	253.858	-0.293064	0.0827166	-3.54298	0.000395626	0.00235851	TRUE	down_regulated
ULBP1	80329	100.167	-0.410446	0.115861	-3.54257	0.000396243	0.00236143	TRUE	down_regulated
RAB18	22931	6686.44	-0.124586	0.0351946	-3.5399	0.000400278	0.0023832	TRUE	down_regulated
SPNS1	83985	2760.11	-0.133323	0.0376692	-3.53932	0.00040116	0.00238769	TRUE	down_regulated
SFXN1	94081	2326.5	-0.166411	0.0470417	-3.53753	0.000403888	0.00240088	TRUE	down_regulated
WNT2	7472	596.133	-0.286443	0.0810309	-3.53498	0.000407806	0.00242263	TRUE	down_regulated
DNAJC6	9829	337.851	-0.336455	0.095238	-3.53277	0.000411222	0.00244137	TRUE	down_regulated
PEX2	5828	3250.42	-0.12731	0.0360487	-3.53162	0.000413018	0.00245125	TRUE	down_regulated
FAM65A	79567	3291.7	-0.117665	0.0333193	-3.53142	0.000413335	0.00245236	TRUE	down_regulated
MAPKAPK2	9261	14562.2	-0.144232	0.0408548	-3.53035	0.000415015	0.00246076	TRUE	down_regulated
CD14	929	3704.39	-0.224175	0.0635263	-3.52886	0.000417358	0.00247231	TRUE	down_regulated
SPR	6697	3098.72	-0.183643	0.0520563	-3.52778	0.000419066	0.00248086	TRUE	down_regulated
TMED9	54732	11620.5	-0.127282	0.0360922	-3.52657	0.000420977	0.00248823	TRUE	down_regulated
EIF1	10209	27505.3	-0.106657	0.0302465	-3.52625	0.000421481	0.00249043	TRUE	down_regulated
MSX1	4487	204.48	-0.236827	0.0671788	-3.52532	0.000422964	0.0024984	TRUE	down_regulated
PHKA1	5255	1578.63	-0.159595	0.0452727	-3.52518	0.000423193	0.00249896	TRUE	down_regulated
GABRG2	2566	7.44727	-1.33238	0.377971	-3.52509	0.000423338	0.00249903	TRUE	down_regulated
FAM171B	165215	895.392	-0.284182	0.0806244	-3.52476	0.00042386	0.00250132	TRUE	down_regulated
SDK2	54549	622.39	-0.421992	0.119742	-3.52417	0.000424814	0.00250616	TRUE	down_regulated
KLHL18	23276	1208.25	-0.0818331	0.023241	-3.52107	0.000429816	0.00253328	TRUE	down_regulated
TMEM68	137695	1404.09	-0.164632	0.0467586	-3.52088	0.000430112	0.00253422	TRUE	down_regulated
FRG2B	441581	1.27544	-1.00871	0.286539	-3.52032	0.000431027	0.00253801	TRUE	down_regulated
EGLN1	54583	3464.84	-0.137489	0.0390833	-3.51784	0.000435068	0.00255859	TRUE	down_regulated
PAIP2	51247	5670.45	-0.0969761	0.0275682	-3.51768	0.000435339	0.00255938	TRUE	down_regulated
LHFPL4	375323	12.9232	-0.617232	0.17548	-3.51739	0.000435805	0.00256132	TRUE	down_regulated
MFSD3	113655	1353.19	-0.229779	0.0653374	-3.51681	0.000436759	0.00256611	TRUE	down_regulated
NDNF	79625	200.155	-0.378354	0.10767	-3.51401	0.000441389	0.00259169	TRUE	down_regulated
TNFSF9	8744	64.9086	-0.296297	0.0843251	-3.51375	0.000441833	0.00259348	TRUE	down_regulated
RHOC	389	17207.3	-0.142787	0.0406516	-3.51247	0.000443969	0.0026052	TRUE	down_regulated
DDC	1644	23.9751	-0.732333	0.208636	-3.51011	0.000447926	0.00262513	TRUE	down_regulated
ACVR1	90	2425.6	-0.118924	0.0338814	-3.51002	0.000448074	0.00262518	TRUE	down_regulated
ATP2A1	487	29.6858	-0.297913	0.0849257	-3.50792	0.00045162	0.00264347	TRUE	down_regulated
TDP2	51567	2550.34	-0.0957124	0.0272975	-3.50627	0.000454436	0.00265663	TRUE	down_regulated
SYNPO2L	79933	194.931	-0.602469	0.171835	-3.50609	0.000454743	0.00265759	TRUE	down_regulated
KCP	375616	28.5126	-0.296777	0.0846761	-3.50484	0.000456874	0.00266755	TRUE	down_regulated
PEX7	5191	725.815	-0.150578	0.0429796	-3.50348	0.000459227	0.00267794	TRUE	down_regulated
OXR1	55074	3239.39	-0.164649	0.0470477	-3.49961	0.000465934	0.00270946	TRUE	down_regulated
PRRX1	5396	5481.9	-0.228204	0.0652324	-3.49833	0.00046819	0.00271919	TRUE	down_regulated
PIGO	84720	3071.04	-0.12942	0.0370165	-3.49627	0.000471812	0.00273683	TRUE	down_regulated
COPS4	51138	2318.21	-0.0908477	0.0259876	-3.4958	0.000472634	0.00274075	TRUE	down_regulated
SNX6	58533	3718.93	-0.102524	0.0293407	-3.49424	0.000475405	0.00275511	TRUE	down_regulated
TOLLIP	54472	3663.26	-0.128008	0.0366616	-3.49162	0.000480093	0.00278142	TRUE	down_regulated
ZFAND6	54469	4389.89	-0.108599	0.0311516	-3.48615	0.000490025	0.0028337	TRUE	down_regulated
TCN1	6947	924.156	-0.648431	0.186092	-3.48446	0.000493127	0.00284811	TRUE	down_regulated
SNAPC2	6618	1595.37	-0.167929	0.0482034	-3.48376	0.000494418	0.00285469	TRUE	down_regulated
TM4SF18	116441	444.648	-0.274033	0.0786709	-3.48329	0.000495293	0.00285886	TRUE	down_regulated
PLEKHA3	65977	990.135	-0.0916842	0.0263301	-3.48211	0.000497484	0.00287062	TRUE	down_regulated
FAM214B	80256	1268.65	-0.122132	0.0350784	-3.48169	0.000498268	0.00287425	TRUE	down_regulated
PLEC	5339	23387	-0.13547	0.0389142	-3.48124	0.000499097	0.00287815	TRUE	down_regulated
MAP7	9053	3917.36	-0.17386	0.0499492	-3.48073	0.000500045	0.00288184	TRUE	down_regulated
PPM1J	333926	728.875	-0.277005	0.079591	-3.48035	0.000500753	0.00288504	TRUE	down_regulated
PAFAH1B1	5048	7942.64	-0.0948819	0.0272634	-3.48019	0.000501059	0.00288527	TRUE	down_regulated
RNASE10	338879	4.18147	-0.413415	0.118792	-3.48017	0.000501102	0.00288527	TRUE	down_regulated
AIMP2	7965	1318.75	-0.116808	0.0335677	-3.47979	0.000501813	0.00288847	TRUE	down_regulated
RBFOX1	54715	3.22684	-0.711355	0.204449	-3.47937	0.000502599	0.00289122	TRUE	down_regulated
KIFAP3	22920	3331.24	-0.108986	0.0313311	-3.47853	0.000504175	0.0028994	TRUE	down_regulated
CCPG1	9236	5553.9	-0.136404	0.0392393	-3.47621	0.000508551	0.00292366	TRUE	down_regulated
GPR21	2844	8.68242	-0.27368	0.0787855	-3.47373	0.000513277	0.00294902	TRUE	down_regulated
CALM2	805	33621.3	-0.104264	0.0300385	-3.47101	0.000518496	0.00297261	TRUE	down_regulated
SLC2A5	6518	286.615	-0.306518	0.0883696	-3.46859	0.000523196	0.00299681	TRUE	down_regulated
ACTG1	71	208920	-0.108538	0.0312988	-3.46779	0.000524767	0.00300488	TRUE	down_regulated
PGRMC2	10424	5593.85	-0.125007	0.0360811	-3.46461	0.00053101	0.00303692	TRUE	down_regulated
RAB11FIP5	26056	3011.2	-0.107148	0.0309313	-3.46408	0.000532056	0.00304197	TRUE	down_regulated
RBM23	55147	3740.35	-0.0831149	0.0239977	-3.46345	0.0005333	0.00304815	TRUE	down_regulated
BCL2L13	23786	3482.94	-0.101904	0.0294237	-3.46333	0.000533537	0.00304857	TRUE	down_regulated
AHCYL1	10768	10812.5	-0.118608	0.0342503	-3.46298	0.000534224	0.00305157	TRUE	down_regulated
SNX4	8723	2559.14	-0.0924069	0.0267083	-3.45986	0.000540465	0.00308345	TRUE	down_regulated
MFSD12	126321	3187.23	-0.150881	0.0436375	-3.45759	0.000545026	0.00310592	TRUE	down_regulated
GAD1	2571	80.307	-0.533781	0.154402	-3.45708	0.000546067	0.00311067	TRUE	down_regulated
DIO2	1734	1941.37	-0.320051	0.0926455	-3.45458	0.000551146	0.00313769	TRUE	down_regulated
COL4A2	1284	24753.2	-0.181819	0.0526509	-3.4533	0.000553781	0.00315078	TRUE	down_regulated
SNX24	28966	695.145	-0.161734	0.0468431	-3.45268	0.000555055	0.00315611	TRUE	down_regulated
SERPINA11	256394	859.848	-0.540301	0.156549	-3.45131	0.000557868	0.00316973	TRUE	down_regulated
SPCS1	28972	6013.96	-0.103418	0.0299797	-3.44959	0.000561441	0.00318564	TRUE	down_regulated
RRN3	54700	4624.44	-0.109417	0.0317297	-3.44843	0.000563861	0.0031984	TRUE	down_regulated
MDFI	4188	1914.45	-0.354167	0.10272	-3.44789	0.00056499	0.00320286	TRUE	down_regulated
PKD1L2	114780	45.2775	-0.34114	0.0990247	-3.445	0.000571054	0.00323234	TRUE	down_regulated
MORF4L2	9643	18458	-0.128905	0.0374268	-3.44418	0.000572787	0.00323921	TRUE	down_regulated
CAMSAP2	23271	3889.82	-0.13844	0.0401997	-3.44381	0.00057358	0.00324272	TRUE	down_regulated
MBL2	4153	1.08502	-0.605662	0.175933	-3.44256	0.000576232	0.00325673	TRUE	down_regulated
AKR7A3	22977	2049.98	-0.438784	0.127521	-3.44088	0.000579821	0.00327306	TRUE	down_regulated
HBA1	3039	129.016	-0.653171	0.189849	-3.44047	0.000580696	0.00327582	TRUE	down_regulated
SYTL4	94121	1815.64	-0.227986	0.0662672	-3.44041	0.000580835	0.00327582	TRUE	down_regulated
LAMP1	3916	21097.4	-0.112725	0.0327734	-3.43952	0.000582743	0.00328335	TRUE	down_regulated
TRPA1	8989	262.566	-0.57526	0.167247	-3.43958	0.000582622	0.00328335	TRUE	down_regulated
CERS6	253782	7682.21	-0.222634	0.0647509	-3.43831	0.000585354	0.00329336	TRUE	down_regulated
LRFN3	79414	739.326	-0.134945	0.0392938	-3.43425	0.000594198	0.0033381	TRUE	down_regulated
TK2	7084	2014.74	-0.109292	0.0318306	-3.43355	0.000595734	0.00334573	TRUE	down_regulated
PALLD	23022	13431.4	-0.175864	0.051258	-3.43095	0.000601466	0.00337286	TRUE	down_regulated
TMEM121	80757	301.519	-0.281561	0.0820777	-3.43042	0.000602644	0.00337845	TRUE	down_regulated
PROC	5624	39.6073	-0.286566	0.0835639	-3.4293	0.000605134	0.00338937	TRUE	down_regulated
FER1L6	654463	8.03239	-0.487072	0.142164	-3.42613	0.000612254	0.00342822	TRUE	down_regulated
SERINC2	347735	10656.4	-0.197432	0.0576275	-3.426	0.000612551	0.00342886	TRUE	down_regulated
SBSPON	157869	1251.8	-0.419718	0.122632	-3.42258	0.000620297	0.00347014	TRUE	down_regulated
RAB11FIP3	9727	3470.58	-0.159122	0.0465013	-3.42189	0.000621868	0.00347651	TRUE	down_regulated
LRRC8E	80131	1409.34	-0.143481	0.0419544	-3.41992	0.00062639	0.00349806	TRUE	down_regulated
HTT	3064	6641.65	-0.132846	0.0388475	-3.41969	0.000626926	0.0034999	TRUE	down_regulated
HPS6	79803	1368.73	-0.0968632	0.02835	-3.41669	0.000633881	0.00353556	TRUE	down_regulated
RAB1A	5861	10271.1	-0.0789404	0.0231124	-3.41551	0.000636632	0.00354985	TRUE	down_regulated
KCNK2	3776	625.306	-0.442753	0.129647	-3.41507	0.000637664	0.00355454	TRUE	down_regulated
PRMT8	56341	8.40851	-0.606676	0.177664	-3.41474	0.000638439	0.00355781	TRUE	down_regulated
ANO10	55129	2395.95	-0.111464	0.0326589	-3.41299	0.000642551	0.00357646	TRUE	down_regulated
NUDT9	53343	1911.88	-0.119242	0.0349419	-3.41258	0.000643516	0.00358077	TRUE	down_regulated
NOS2	4843	34.4732	-0.25557	0.0749578	-3.40952	0.000650772	0.00361791	TRUE	down_regulated
ZBTB42	100128927	1975.61	-0.183401	0.0537925	-3.40943	0.000650996	0.00361809	TRUE	down_regulated
TMBIM6	7009	64357.8	-0.11851	0.0347622	-3.40917	0.000651612	0.00362043	TRUE	down_regulated
SIAE	54414	2230.86	-0.188859	0.0554067	-3.4086	0.000652972	0.00362595	TRUE	down_regulated
TRIM59	286827	881.967	-0.170411	0.0499946	-3.40859	0.000652993	0.00362595	TRUE	down_regulated
MED20	9477	1626.78	-0.122337	0.0359077	-3.40698	0.000656857	0.00364417	TRUE	down_regulated
TYRP1	7306	62.8362	-0.552341	0.162117	-3.40705	0.000656694	0.00364417	TRUE	down_regulated
BBS12	166379	354.809	-0.134665	0.0395544	-3.40454	0.000662749	0.0036725	TRUE	down_regulated
CUL7	9820	3718.96	-0.128744	0.0378373	-3.40257	0.000667541	0.00369553	TRUE	down_regulated
PSMB5	5693	6351.39	-0.12569	0.0370019	-3.39684	0.000681681	0.00376403	TRUE	down_regulated
BDKRB1	623	46.732	-0.286042	0.0842149	-3.39658	0.000682339	0.00376619	TRUE	down_regulated
NTRK2	4915	3441.32	-0.393842	0.115984	-3.39566	0.000684625	0.00377694	TRUE	down_regulated
WNT7B	7477	1319.16	-0.295556	0.0870426	-3.39553	0.000684958	0.00377767	TRUE	down_regulated
GINM1	116254	1784.22	-0.109968	0.0324008	-3.394	0.000688801	0.00379662	TRUE	down_regulated
MRPS10	55173	2925.96	-0.106958	0.0315132	-3.39407	0.000688623	0.00379662	TRUE	down_regulated
AP1G1	164	6860.88	-0.121801	0.0358903	-3.3937	0.000689543	0.00379959	TRUE	down_regulated
HILPDA	29923	1853.72	-0.197318	0.058157	-3.39284	0.000691721	0.00380935	TRUE	down_regulated
TNFSF11	8600	80.2644	-0.362718	0.107068	-3.38774	0.000704719	0.00387597	TRUE	down_regulated
HOGA1	112817	44.4184	-0.389234	0.114908	-3.38735	0.000705701	0.00387949	TRUE	down_regulated
SPSB1	80176	2120.9	-0.177112	0.0522927	-3.38694	0.000706757	0.00388415	TRUE	down_regulated
VPS18	57617	2179.97	-0.101221	0.0298872	-3.38678	0.000707184	0.00388536	TRUE	down_regulated
C9orf171	389799	13.4211	-0.659401	0.194818	-3.3847	0.000712553	0.00391141	TRUE	down_regulated
EXT1	2131	2967.08	-0.137473	0.0406178	-3.38454	0.000712968	0.00391254	TRUE	down_regulated
CLSTN2	64084	4016.29	-0.390218	0.115427	-3.38065	0.000723154	0.00395453	TRUE	down_regulated
RNF152	220441	245.146	-0.224682	0.0664683	-3.38029	0.000724104	0.00395856	TRUE	down_regulated
CRTAP	10491	9432.75	-0.100127	0.0296233	-3.38002	0.000724796	0.00396119	TRUE	down_regulated
HECTD1	25831	8988.3	-0.125589	0.0371605	-3.37963	0.000725846	0.00396527	TRUE	down_regulated
TRIM72	493829	11.9833	-0.634692	0.187802	-3.37958	0.000725966	0.00396527	TRUE	down_regulated
INTS2	57508	1178.96	-0.179959	0.0532573	-3.37905	0.000727369	0.00397177	TRUE	down_regulated
PPT1	5538	17193.5	-0.146472	0.0433642	-3.37771	0.000730925	0.00398764	TRUE	down_regulated
INSIG2	51141	1719.68	-0.128713	0.0381148	-3.37699	0.000732838	0.0039958	TRUE	down_regulated
BTBD1	53339	4180.34	-0.101055	0.0299289	-3.37651	0.000734107	0.00400156	TRUE	down_regulated
ARSF	416	5.94191	-0.709537	0.210274	-3.37435	0.000739915	0.00402761	TRUE	down_regulated
RIN1	9610	471.587	-0.219114	0.0649331	-3.37445	0.000739628	0.00402761	TRUE	down_regulated
MSRB3	253827	2167.06	-0.21582	0.0639754	-3.37348	0.000742254	0.00403891	TRUE	down_regulated
SLC2A9	56606	178.29	-0.187429	0.0555813	-3.37216	0.0007458	0.00405702	TRUE	down_regulated
VEZF1	7716	5035.83	-0.138543	0.0411058	-3.37039	0.000750614	0.00408202	TRUE	down_regulated
MMP16	4325	397.951	-0.320496	0.0951643	-3.36782	0.000757647	0.00411549	TRUE	down_regulated
NAA30	122830	1639.59	-0.107022	0.0317847	-3.36711	0.000759612	0.00412377	TRUE	down_regulated
SLC19A1	6573	1228.71	-0.173309	0.0514736	-3.36695	0.000760047	0.00412493	TRUE	down_regulated
SURF4	6836	15662.2	-0.0892482	0.0265155	-3.36589	0.000762979	0.00413485	TRUE	down_regulated
XG	7499	238.554	-0.273555	0.0813434	-3.36296	0.000771103	0.00417641	TRUE	down_regulated
SLC39A14	23516	3810.99	-0.162754	0.0484313	-3.36052	0.000777957	0.00420714	TRUE	down_regulated
HIST2H2BA	337875	36.0477	-0.273912	0.0815479	-3.3589	0.000782525	0.00422731	TRUE	down_regulated
FURIN	5045	7657.55	-0.18035	0.0537128	-3.35767	0.000786032	0.0042438	TRUE	down_regulated
ZFP42	132625	11.939	-0.872763	0.25997	-3.35717	0.000787453	0.00424902	TRUE	down_regulated
YWHAZ	7534	65798.9	-0.155775	0.0464336	-3.35479	0.000794256	0.00428203	TRUE	down_regulated
LDHD	197257	369.191	-0.305611	0.0911076	-3.3544	0.000795384	0.0042844	TRUE	down_regulated
CMTM3	123920	3544.59	-0.160672	0.0479609	-3.35006	0.000807954	0.00434449	TRUE	down_regulated
IBTK	25998	4210.64	-0.11836	0.0353311	-3.35004	0.000808011	0.00434449	TRUE	down_regulated
CELP	1057	1.83989	-1.38285	0.412866	-3.3494	0.000809874	0.00435243	TRUE	down_regulated
PGM2L1	283209	1552.88	-0.218168	0.065152	-3.3486	0.000812204	0.00436245	TRUE	down_regulated
FIBCD1	84929	174.893	-0.498867	0.148982	-3.3485	0.000812504	0.00436281	TRUE	down_regulated
C18orf32	497661	3918.61	-0.129239	0.0386037	-3.34783	0.000814459	0.00437205	TRUE	down_regulated
MFSD1	64747	4752.04	-0.0997261	0.0297964	-3.34692	0.000817162	0.0043853	TRUE	down_regulated
HAS2-AS1	594842	12.9613	-0.336709	0.100623	-3.34623	0.000819178	0.0043929	TRUE	down_regulated
ZNF92	168374	2166.53	-0.23369	0.0698424	-3.34596	0.000819997	0.00439548	TRUE	down_regulated
CHMP2B	25978	3121.55	-0.0977794	0.0292312	-3.34504	0.000822709	0.00440623	TRUE	down_regulated
FBXO3	26273	2128.24	-0.117113	0.0350156	-3.34459	0.000824052	0.00441216	TRUE	down_regulated
PDCD10	11235	2292.15	-0.106319	0.0317921	-3.34421	0.000825159	0.00441556	TRUE	down_regulated
MAST4	375449	2030.72	-0.273233	0.0817868	-3.34079	0.000835407	0.00446529	TRUE	down_regulated
AARS	16	8838.32	-0.142148	0.0425877	-3.33777	0.000844536	0.00450738	TRUE	down_regulated
LRP11	84918	3618.52	-0.162341	0.0486445	-3.33729	0.000846011	0.00451166	TRUE	down_regulated
LSM1	27257	2386.93	-0.207338	0.0621265	-3.33735	0.00084581	0.00451166	TRUE	down_regulated
KRT222	125113	214.014	-0.226944	0.068005	-3.33717	0.000846354	0.0045122	TRUE	down_regulated
VENTX	27287	49.3959	-0.253599	0.0760972	-3.33256	0.000860511	0.00457854	TRUE	down_regulated
TRAF7	84231	7262.92	-0.106039	0.0318386	-3.33052	0.000866835	0.00460826	TRUE	down_regulated
TMCO1	54499	9465.68	-0.10926	0.0328301	-3.32804	0.000874577	0.00464415	TRUE	down_regulated
CACNG6	59285	41.5242	-0.753634	0.226481	-3.32759	0.00087602	0.00464785	TRUE	down_regulated
RAB3IL1	5866	839.376	-0.17201	0.051691	-3.32766	0.000875778	0.00464785	TRUE	down_regulated
UEVLD	55293	984.107	-0.165719	0.049806	-3.32729	0.00087694	0.00465141	TRUE	down_regulated
ADORA1	134	1122.65	-0.327453	0.09845	-3.32609	0.000880741	0.00466628	TRUE	down_regulated
RNF170	81790	1536.14	-0.153684	0.046216	-3.32533	0.000883124	0.00467263	TRUE	down_regulated
GINS2	51659	1166.63	-0.220113	0.0661994	-3.32501	0.000884166	0.00467384	TRUE	down_regulated
C10orf88	80007	573.774	-0.0916083	0.0275582	-3.32417	0.00088681	0.00468062	TRUE	down_regulated
ZNF217	7764	8070.82	-0.178299	0.053639	-3.32406	0.000887167	0.00468062	TRUE	down_regulated
SLC39A6	25800	71643.4	-0.330402	0.0994328	-3.32287	0.000890953	0.00469778	TRUE	down_regulated
TANGO2	128989	1287.13	-0.101626	0.0305899	-3.32222	0.000893055	0.00470356	TRUE	down_regulated
AGPAT1	10554	5195.87	-0.0881336	0.0265322	-3.32176	0.000894518	0.00470993	TRUE	down_regulated
VDAC1	7416	12746.4	-0.10655	0.0320987	-3.31944	0.000901986	0.00474659	TRUE	down_regulated
SLC7A2	6542	14481.5	-0.427193	0.128769	-3.31751	0.000908231	0.00477542	TRUE	down_regulated
HRH1	3269	457.627	-0.195186	0.0589341	-3.31193	0.000926541	0.00486759	TRUE	down_regulated
ITGBL1	9358	2675.74	-0.249541	0.0753775	-3.31055	0.000931141	0.00488901	TRUE	down_regulated
DCLK3	85443	43.2538	-0.221828	0.0670119	-3.31027	0.000932049	0.00489104	TRUE	down_regulated
CD1A	909	93.407	-0.507824	0.153486	-3.30861	0.000937595	0.00491463	TRUE	down_regulated
MGAM	8972	176.488	-0.481221	0.145438	-3.30877	0.00093707	0.00491463	TRUE	down_regulated
EFCAB11	90141	284.396	-0.123193	0.0372611	-3.30622	0.00094565	0.00494853	TRUE	down_regulated
SIGLEC12	89858	26.3948	-0.458012	0.138679	-3.30268	0.00095764	0.00500568	TRUE	down_regulated
CEACAM16	388551	2.59081	-0.791973	0.239843	-3.30205	0.000959796	0.00501554	TRUE	down_regulated
SUMF2	25870	9291.8	-0.125279	0.0379675	-3.29963	0.000968114	0.00505337	TRUE	down_regulated
SPATA12	353324	17.1046	-0.24346	0.0738095	-3.29849	0.000972047	0.00507248	TRUE	down_regulated
UBE2Z	65264	9316.08	-0.137368	0.0416791	-3.29586	0.000981221	0.00511322	TRUE	down_regulated
RNASE1	6035	6029.75	-0.221648	0.0672583	-3.29547	0.000982564	0.00511737	TRUE	down_regulated
SLC29A3	55315	1390.04	-0.164107	0.0498042	-3.29505	0.000984038	0.0051222	TRUE	down_regulated
ESR1	2099	28317.1	-0.401395	0.121873	-3.29356	0.000989285	0.00514665	TRUE	down_regulated
SLC39A7	7922	12431	-0.126037	0.0382745	-3.29296	0.000991376	0.00515609	TRUE	down_regulated
TTC26	79989	430.886	-0.132921	0.0403686	-3.29269	0.000992353	0.00515974	TRUE	down_regulated
FBXO22	26263	1440.07	-0.0929793	0.0282395	-3.29252	0.000992922	0.00515992	TRUE	down_regulated
OSBPL10	114884	1455.22	-0.162492	0.049384	-3.29038	0.00100052	0.00519273	TRUE	down_regulated
TCP11	6954	7.71782	-0.532555	0.162049	-3.28638	0.00101484	0.00526206	TRUE	down_regulated
TM4SF1	4071	16748	-0.280802	0.085443	-3.28642	0.00101469	0.00526206	TRUE	down_regulated
MYO1B	4430	6099.72	-0.166881	0.050832	-3.28298	0.00102714	0.00531993	TRUE	down_regulated
MDGA1	266727	419.146	-0.242352	0.0738438	-3.28195	0.00103092	0.00533505	TRUE	down_regulated
LECT1	11061	2.03358	-0.730243	0.222786	-3.27777	0.0010463	0.00540719	TRUE	down_regulated
TMEM59	9528	17364.4	-0.113764	0.0347074	-3.2778	0.0010462	0.00540719	TRUE	down_regulated
SMYD3	64754	1424.96	-0.19179	0.0585219	-3.27723	0.00104832	0.00541461	TRUE	down_regulated
SYT7	9066	6065.48	-0.238664	0.0728412	-3.2765	0.00105104	0.00542419	TRUE	down_regulated
NGRN	51335	8251.79	-0.12101	0.0369506	-3.27491	0.00105696	0.0054515	TRUE	down_regulated
LINC00654	149837	154.121	-0.246584	0.0753316	-3.27332	0.00106294	0.00547804	TRUE	down_regulated
CKLF	51192	1007.56	-0.118649	0.0362584	-3.27232	0.00106671	0.00549251	TRUE	down_regulated
ARF3	377	17371	-0.0985121	0.0301093	-3.27182	0.00106859	0.0054981	TRUE	down_regulated
BCDIN3D	144233	684.931	-0.106942	0.0326888	-3.27153	0.00106969	0.00550223	TRUE	down_regulated
USP32	84669	4700.55	-0.205547	0.0628551	-3.27017	0.00107482	0.00552556	TRUE	down_regulated
MAPK9	5601	3628.67	-0.11183	0.0342141	-3.26854	0.00108102	0.00555593	TRUE	down_regulated
VTI1B	10490	3074.6	-0.100137	0.0306519	-3.2669	0.00108732	0.00558526	TRUE	down_regulated
CTSE	1510	14.9524	-0.655884	0.200809	-3.26621	0.00108999	0.00559742	TRUE	down_regulated
ELMOD2	255520	729.034	-0.126287	0.0386794	-3.26498	0.00109472	0.00561707	TRUE	down_regulated
VPS35	55737	8727.98	-0.125506	0.0384505	-3.26409	0.00109815	0.00563314	TRUE	down_regulated
SYBU	55638	2160.28	-0.276318	0.0846871	-3.26281	0.00110315	0.00565256	TRUE	down_regulated
SLC43A1	8501	835.858	-0.229606	0.0704654	-3.25842	0.00112035	0.00572817	TRUE	down_regulated
MEIS3	56917	1226.28	-0.231655	0.0711248	-3.25702	0.00112589	0.00575338	TRUE	down_regulated
CALCOCO2	10241	7180.96	-0.1527	0.0469271	-3.25398	0.00113801	0.00580578	TRUE	down_regulated
EMC3	55831	3658.44	-0.110709	0.0340365	-3.25266	0.0011433	0.00582797	TRUE	down_regulated
HMGB3	3149	4610.7	-0.21953	0.0675098	-3.25183	0.00114667	0.00583972	TRUE	down_regulated
SLC1A1	6505	2786.55	-0.428094	0.131649	-3.25178	0.00114685	0.00583972	TRUE	down_regulated
VAPB	9217	3875.3	-0.12896	0.0396569	-3.25188	0.00114643	0.00583972	TRUE	down_regulated
GSTCD	79807	1127.64	-0.167186	0.0514493	-3.24953	0.00115596	0.00587973	TRUE	down_regulated
TSG101	7251	4335.55	-0.0895975	0.0276036	-3.24586	0.00117098	0.00594803	TRUE	down_regulated
TTLL12	23170	6106.65	-0.19319	0.0595354	-3.24495	0.00117471	0.00596535	TRUE	down_regulated
TFRC	7037	9308.95	-0.207238	0.0638788	-3.24424	0.00117763	0.00597859	TRUE	down_regulated
TPPP3	51673	1112.24	-0.287561	0.0886742	-3.24289	0.00118323	0.00600537	TRUE	down_regulated
ATP6V1A	523	6228.57	-0.102449	0.0316063	-3.24141	0.0011894	0.00603015	TRUE	down_regulated
AJUBA	84962	1280.83	-0.176438	0.0544729	-3.239	0.0011995	0.00607311	TRUE	down_regulated
TMEM165	55858	4429.04	-0.103349	0.0319152	-3.23823	0.00120275	0.00608297	TRUE	down_regulated
MRPL33	9553	1329.12	-0.0999956	0.0308887	-3.23728	0.00120674	0.00609988	TRUE	down_regulated
MAP1B	4131	3523.73	-0.224733	0.0694255	-3.23703	0.00120779	0.00610355	TRUE	down_regulated
AMZ2	51321	4811.27	-0.13349	0.0412642	-3.235	0.00121644	0.00614226	TRUE	down_regulated
GAL3ST4	79690	1033.46	-0.158586	0.0490201	-3.23513	0.00121587	0.00614226	TRUE	down_regulated
WDFY3	23001	3849.83	-0.136295	0.0421373	-3.23454	0.0012184	0.00615052	TRUE	down_regulated
DPYSL3	1809	9530.06	-0.204374	0.0631902	-3.23427	0.00121956	0.00615469	TRUE	down_regulated
C8B	732	2.60099	-0.818451	0.253066	-3.23414	0.00122008	0.00615569	TRUE	down_regulated
TRMT1L	81627	1906.56	-0.11842	0.0366177	-3.23396	0.00122086	0.00615796	TRUE	down_regulated
GAA	2548	8928.56	-0.144795	0.044775	-3.23383	0.00122143	0.00615917	TRUE	down_regulated
NAA60	79903	4060.8	-0.0963183	0.0297882	-3.23344	0.00122311	0.00616595	TRUE	down_regulated
PSAP	5660	93486.5	-0.110279	0.0341089	-3.23315	0.00122433	0.00617046	TRUE	down_regulated
CCDC181	57821	21.384	-0.334687	0.103526	-3.23289	0.00122545	0.00617278	TRUE	down_regulated
NEBL	10529	7901.33	-0.185552	0.057395	-3.23289	0.00122545	0.00617278	TRUE	down_regulated
PRKDC	5591	18622.7	-0.172475	0.053352	-3.23278	0.00122593	0.00617352	TRUE	down_regulated
VPS26A	9559	4219.63	-0.0943402	0.0292362	-3.22682	0.00125172	0.00628481	TRUE	down_regulated
FGGY	55277	367.323	-0.143599	0.0445116	-3.2261	0.00125488	0.00629897	TRUE	down_regulated
PKD2L1	9033	12.5656	-0.268923	0.083461	-3.22214	0.00127236	0.00636965	TRUE	down_regulated
AKR7A2	8574	3324.27	-0.131237	0.0407389	-3.22141	0.0012756	0.00637894	TRUE	down_regulated
MCAM	4162	5948.64	-0.161944	0.0502718	-3.22137	0.00127578	0.00637894	TRUE	down_regulated
NCKIPSD	51517	1488.54	-0.0935306	0.0290347	-3.22134	0.00127593	0.00637894	TRUE	down_regulated
SPON2	10417	2954.26	-0.246195	0.0764304	-3.22116	0.00127672	0.0063812	TRUE	down_regulated
MAP2K4	6416	2452.47	-0.148582	0.0461484	-3.21965	0.00128347	0.0064098	TRUE	down_regulated
HIST1H2BD	3017	2380.48	-0.252025	0.0782896	-3.21914	0.00128578	0.00641963	TRUE	down_regulated
RIMS2	9699	149.086	-0.536039	0.166559	-3.21832	0.00128943	0.00643443	TRUE	down_regulated
SNX25	83891	1139.26	-0.14188	0.0440929	-3.21776	0.00129196	0.0064436	TRUE	down_regulated
MLH1	4292	2200.37	-0.0905688	0.028166	-3.21553	0.00130202	0.00648514	TRUE	down_regulated
TACO1	51204	1427.97	-0.1449	0.045072	-3.21486	0.00130509	0.00649869	TRUE	down_regulated
ATAD1	84896	2859.15	-0.109957	0.0342106	-3.21412	0.00130845	0.00651318	TRUE	down_regulated
FCGR2A	2212	2495.43	-0.170456	0.0530428	-3.21355	0.00131104	0.00652138	TRUE	down_regulated
THSD4	79875	7842.87	-0.29945	0.0932427	-3.21151	0.00132039	0.00656095	TRUE	down_regulated
ST3GAL4	6484	2037.54	-0.184061	0.0573403	-3.20997	0.00132751	0.00658755	TRUE	down_regulated
RGS16	6004	1861.44	-0.203906	0.0635568	-3.20824	0.0013355	0.00661316	TRUE	down_regulated
AGAP1	116987	1514.12	-0.117802	0.0367315	-3.20713	0.00134067	0.00663705	TRUE	down_regulated
CALD1	800	16009.1	-0.17116	0.0533771	-3.20662	0.00134304	0.00664698	TRUE	down_regulated
LCMT1	51451	2474.22	-0.123112	0.0384204	-3.20435	0.0013537	0.00669621	TRUE	down_regulated
HEPH	9843	1478.09	-0.207424	0.0647651	-3.20271	0.00136139	0.00672894	TRUE	down_regulated
NCAM1	4684	292.445	-0.367488	0.114759	-3.20227	0.00136351	0.00673764	TRUE	down_regulated
PTPRU	10076	2596.09	-0.235916	0.0737264	-3.19989	0.0013748	0.00677978	TRUE	down_regulated
SETD7	80854	6718.05	-0.142339	0.044483	-3.19986	0.00137494	0.00677978	TRUE	down_regulated
UNC80	285175	16.7602	-0.497695	0.15555	-3.19959	0.00137623	0.00678436	TRUE	down_regulated
CDCP1	64866	3368.67	-0.191766	0.0599401	-3.1993	0.00137761	0.00678935	TRUE	down_regulated
CLIC1	1192	18308.5	-0.0980214	0.0306417	-3.19896	0.00137925	0.00679566	TRUE	down_regulated
LETM1	3954	4133.91	-0.120018	0.0375818	-3.19352	0.00140549	0.00690492	TRUE	down_regulated
TMED7	51014	6893.99	-0.123845	0.0387871	-3.19295	0.00140829	0.00691547	TRUE	down_regulated
TRMT12	55039	1467.05	-0.136969	0.0429083	-3.19214	0.00141223	0.00693259	TRUE	down_regulated
NUBPL	80224	830.941	-0.122559	0.0384002	-3.19164	0.0014147	0.00694106	TRUE	down_regulated
ATP6V1B2	526	5738.23	-0.110393	0.0346049	-3.19011	0.00142219	0.00697232	TRUE	down_regulated
PVALB	5816	580.249	-0.642339	0.201637	-3.18562	0.00144442	0.00706651	TRUE	down_regulated
MLST8	64223	2790.7	-0.117864	0.0370081	-3.18483	0.00144841	0.00708233	TRUE	down_regulated
LINC00961	158376	72.2345	-0.300462	0.0943758	-3.18368	0.00145416	0.0071086	TRUE	down_regulated
WNT9A	7483	86.6887	-0.268243	0.0843114	-3.18158	0.00146473	0.00715164	TRUE	down_regulated
MTCH1	23787	10099	-0.103191	0.0324512	-3.17988	0.00147338	0.00718751	TRUE	down_regulated
ANO3	63982	88.0868	-0.534136	0.167982	-3.17972	0.00147417	0.00718952	TRUE	down_regulated
UBE2H	7328	5496.76	-0.117485	0.0369592	-3.17878	0.00147896	0.00720963	TRUE	down_regulated
LMBRD1	55788	2955.34	-0.102611	0.0322895	-3.17786	0.00148368	0.00723021	TRUE	down_regulated
VIM	7431	60029.7	-0.171343	0.0539414	-3.17646	0.00149083	0.00725754	TRUE	down_regulated
SH3PXD2B	285590	5174	-0.156956	0.0494135	-3.17638	0.00149127	0.00725776	TRUE	down_regulated
ZCCHC14	23174	2527.57	-0.103601	0.0326372	-3.17431	0.00150194	0.00730021	TRUE	down_regulated
C8orf33	65265	4508.62	-0.141341	0.0445341	-3.17378	0.00150467	0.00731139	TRUE	down_regulated
SCAMP2	10066	6688.99	-0.07858	0.024773	-3.17201	0.0015139	0.00734499	TRUE	down_regulated
SLC4A1	6521	1.80837	-0.531463	0.16778	-3.16761	0.00153696	0.00744526	TRUE	down_regulated
UCP1	7350	14.2522	-0.801332	0.252989	-3.16745	0.0015378	0.00744745	TRUE	down_regulated
SORCS2	57537	617.905	-0.281868	0.0890605	-3.16491	0.00155133	0.00750714	TRUE	down_regulated
PDXP	57026	783.852	-0.140028	0.044272	-3.16291	0.00156201	0.00755008	TRUE	down_regulated
IRX5	10265	3086.1	-0.173	0.0547152	-3.16183	0.00156782	0.00757124	TRUE	down_regulated
SLC24A2	25769	54.3295	-0.377686	0.119553	-3.15916	0.00158226	0.00763114	TRUE	down_regulated
MPPED1	758	16.7975	-0.593134	0.187788	-3.15854	0.00158562	0.00764539	TRUE	down_regulated
ABHD4	63874	2512.95	-0.117009	0.0370487	-3.15825	0.0015872	0.00765102	TRUE	down_regulated
SKIL	6498	2476.91	-0.199843	0.0632817	-3.15799	0.00158862	0.00765391	TRUE	down_regulated
DCBLD1	285761	900.528	-0.169512	0.0537001	-3.15664	0.00159599	0.00768352	TRUE	down_regulated
IL6ST	3572	8743.28	-0.329509	0.104423	-3.15552	0.00160214	0.00770715	TRUE	down_regulated
IPO7	10527	11404.1	-0.120353	0.03815	-3.15474	0.00160644	0.00772188	TRUE	down_regulated
ZNF623	9831	1920.03	-0.15364	0.0487216	-3.15342	0.00161368	0.00775468	TRUE	down_regulated
RBAKDN	389458	19.5846	-0.388383	0.123172	-3.15318	0.00161504	0.00775924	TRUE	down_regulated
PSMC6	5706	3435.31	-0.0886165	0.0281454	-3.14853	0.00164095	0.00786351	TRUE	down_regulated
GCLM	2730	1042.22	-0.145492	0.046213	-3.1483	0.00164225	0.00786776	TRUE	down_regulated
TMEM132D	121256	1.3993	-0.577579	0.183475	-3.148	0.0016439	0.00787363	TRUE	down_regulated
APBB2	323	6375.73	-0.17126	0.0544149	-3.1473	0.00164785	0.00789037	TRUE	down_regulated
XBP1	7494	108403	-0.226884	0.0721073	-3.14647	0.00165252	0.00790887	TRUE	down_regulated
SEC11A	23478	6574.47	-0.0877632	0.0279014	-3.14548	0.00165814	0.00792969	TRUE	down_regulated
TMEM107	84314	573.04	-0.137267	0.0436746	-3.14295	0.00167257	0.00799459	TRUE	down_regulated
TMEM33	55161	4757.16	-0.100483	0.0319704	-3.143	0.00167225	0.00799459	TRUE	down_regulated
LAMC2	3918	4214.13	-0.326258	0.103839	-3.14197	0.00167815	0.00801921	TRUE	down_regulated
MYOF	26509	13263	-0.147574	0.0469793	-3.14126	0.0016822	0.00803419	TRUE	down_regulated
PTS	5805	805.583	-0.131878	0.0419973	-3.14015	0.00168864	0.00806111	TRUE	down_regulated
EMC2	9694	2528.62	-0.122905	0.0391632	-3.13828	0.0016994	0.00810835	TRUE	down_regulated
LRRC17	10234	865.374	-0.287973	0.0918163	-3.13641	0.00171031	0.00815414	TRUE	down_regulated
TEX29	121793	7.22018	-0.302171	0.0963506	-3.13616	0.00171174	0.00815734	TRUE	down_regulated
INADL	10207	5812.96	-0.15548	0.049593	-3.13512	0.00171783	0.00818376	TRUE	down_regulated
AKAP10	11216	1193.4	-0.144252	0.0460176	-3.13472	0.00172017	0.00819072	TRUE	down_regulated
PCDHA6	56142	309.948	-0.418149	0.133462	-3.1331	0.00172968	0.00822974	TRUE	down_regulated
AP3D1	8943	9008.37	-0.0818383	0.0261359	-3.13126	0.00174057	0.00827522	TRUE	down_regulated
DHX32	55760	2814.73	-0.110817	0.0354047	-3.13001	0.00174798	0.00830411	TRUE	down_regulated
RNF123	63891	1962.84	-0.0887479	0.0283537	-3.13003	0.00174786	0.00830411	TRUE	down_regulated
CHST1	8534	1230.26	-0.328329	0.104943	-3.12864	0.00175616	0.00834085	TRUE	down_regulated
LYPD1	116372	213.356	-0.257581	0.0823468	-3.12801	0.00175997	0.00835685	TRUE	down_regulated
DIRAS1	148252	790.888	-0.282692	0.0905105	-3.1233	0.00178834	0.0084765	TRUE	down_regulated
ALDH3B1	221	801.462	-0.190106	0.0608686	-3.12321	0.00178887	0.00847687	TRUE	down_regulated
TMCC1	23023	2602.17	-0.0882038	0.0282507	-3.12218	0.00179517	0.0085024	TRUE	down_regulated
TUBB3	10381	3260.4	-0.301283	0.0965379	-3.12088	0.00180312	0.00853195	TRUE	down_regulated
PLIN2	123	3405.13	-0.202019	0.06475	-3.11998	0.00180864	0.00855539	TRUE	down_regulated
PRDX3	10935	9477.3	-0.10654	0.0341649	-3.11839	0.0018184	0.00859938	TRUE	down_regulated
CA6	765	18.2989	-0.967333	0.310382	-3.11658	0.00182959	0.00864793	TRUE	down_regulated
NFE2L1	4779	19050.4	-0.117662	0.0377605	-3.116	0.00183324	0.008663	TRUE	down_regulated
UBQLN2	29978	3683.61	-0.0811489	0.0260503	-3.11509	0.00183891	0.00868321	TRUE	down_regulated
SLC39A11	201266	4893.58	-0.175323	0.0563104	-3.11351	0.00184879	0.00871885	TRUE	down_regulated
RAB40C	57799	2252.72	-0.136087	0.0437294	-3.11203	0.00185804	0.00875807	TRUE	down_regulated
COQ5	84274	1706.82	-0.0941291	0.0302667	-3.10999	0.00187093	0.00881662	TRUE	down_regulated
TLE3	7090	7053.15	-0.125596	0.0404378	-3.1059	0.00189698	0.00892587	TRUE	down_regulated
PDLIM7	9260	2986.22	-0.16511	0.0531696	-3.10535	0.00190056	0.00893824	TRUE	down_regulated
SEC24B	10427	3119.6	-0.100916	0.0325039	-3.10475	0.00190439	0.00894949	TRUE	down_regulated
SMG8	55181	1764.15	-0.140147	0.0451573	-3.10353	0.00191225	0.00898418	TRUE	down_regulated
TSPAN1	10103	5598.78	-0.360989	0.11637	-3.10207	0.00192171	0.0090218	TRUE	down_regulated
GXYLT2	727936	436.57	-0.250377	0.0807239	-3.10165	0.00192445	0.0090318	TRUE	down_regulated
LRP12	29967	903.838	-0.1974	0.0636446	-3.1016	0.0019248	0.0090318	TRUE	down_regulated
C16orf58	64755	7051.21	-0.101374	0.032689	-3.10117	0.00192761	0.00904042	TRUE	down_regulated
ACTR8	93973	1275.83	-0.0826811	0.0266629	-3.10098	0.0019288	0.00904378	TRUE	down_regulated
ARPP19	10776	10693.7	-0.112763	0.0363668	-3.1007	0.00193061	0.00904971	TRUE	down_regulated
RAB14	51552	8388.66	-0.083494	0.0269327	-3.1001	0.00193455	0.00906162	TRUE	down_regulated
GPHN	10243	1029.7	-0.16928	0.0546248	-3.09895	0.00194207	0.00909001	TRUE	down_regulated
RNF2	6045	1946.64	-0.125135	0.0403887	-3.09828	0.0019465	0.00910213	TRUE	down_regulated
CHI3L1	1116	5834.13	-0.401034	0.129471	-3.09748	0.00195175	0.00912394	TRUE	down_regulated
ICMT	23463	6497.17	-0.0774256	0.0250128	-3.09544	0.00196523	0.00918234	TRUE	down_regulated
AKTIP	64400	1597.97	-0.100683	0.0325782	-3.09052	0.00199808	0.00929638	TRUE	down_regulated
PRR15	222171	1873.79	-0.305498	0.0988534	-3.09041	0.0019988	0.00929743	TRUE	down_regulated
VIMP	55829	3336.82	-0.109471	0.0354473	-3.08828	0.00201322	0.00935753	TRUE	down_regulated
INPP4B	8821	1727.88	-0.256141	0.0829568	-3.08765	0.00201748	0.00937032	TRUE	down_regulated
LYPLA1	10434	5849.98	-0.15473	0.0501496	-3.08537	0.00203297	0.00942277	TRUE	down_regulated
ANKRD52	283373	4079.87	-0.10825	0.0350934	-3.08462	0.00203809	0.00944029	TRUE	down_regulated
ENTPD5	957	989.19	-0.242886	0.0787492	-3.0843	0.00204035	0.00944841	TRUE	down_regulated
UBE2G1	7326	3457.6	-0.0865993	0.0280805	-3.08397	0.0020426	0.00945415	TRUE	down_regulated
TCF12	6938	4602.03	-0.106081	0.0344091	-3.08293	0.00204975	0.00948493	TRUE	down_regulated
STUB1	10273	5131.21	-0.14629	0.0474796	-3.08111	0.00206229	0.0095241	TRUE	down_regulated
ARF4	378	14918.3	-0.0940348	0.0305364	-3.07944	0.00207394	0.00957079	TRUE	down_regulated
DHX8	1659	3369.01	-0.0896872	0.0291303	-3.07883	0.00207817	0.00958799	TRUE	down_regulated
AWAT1	158833	1.8844	-0.903288	0.29344	-3.07827	0.00208203	0.00960342	TRUE	down_regulated
RAMP1	10267	1083.11	-0.337454	0.10963	-3.0781	0.00208323	0.00960657	TRUE	down_regulated
COX20	116228	3251.06	-0.12761	0.041499	-3.07501	0.00210493	0.00969471	TRUE	down_regulated
DIAPH3	81624	560.277	-0.230648	0.0750437	-3.07352	0.0021155	0.00973382	TRUE	down_regulated
C12orf66	144577	426.805	-0.135408	0.0440635	-3.07303	0.00211898	0.00974501	TRUE	down_regulated
RAI1	10743	3100.45	-0.122571	0.0398966	-3.0722	0.00212484	0.00976322	TRUE	down_regulated
ZFAND3	60685	5105.14	-0.067616	0.0220091	-3.07218	0.00212502	0.00976322	TRUE	down_regulated
IYD	389434	159.209	-0.487017	0.158534	-3.072	0.00212627	0.00976655	TRUE	down_regulated
CDH2	1000	455.475	-0.325769	0.10607	-3.07126	0.00213154	0.00978356	TRUE	down_regulated
DPY19L2P1	554236	36.1078	-0.438636	0.142884	-3.06989	0.0021414	0.00982638	TRUE	down_regulated
ZNF385D	79750	153.311	-0.337195	0.109892	-3.06842	0.00215192	0.009865	TRUE	down_regulated
ITGA3	3675	5492.47	-0.19335	0.0630236	-3.0679	0.00215567	0.00987736	TRUE	down_regulated
GLRA2	2742	1.22208	-0.824832	0.26889	-3.06755	0.00215822	0.00988662	TRUE	down_regulated
TMEM9B	56674	4061.89	-0.0946736	0.0308688	-3.06697	0.00216244	0.0099035	TRUE	down_regulated
PIK3CB	5291	3031.14	-0.103962	0.0339023	-3.06653	0.00216561	0.00991463	TRUE	down_regulated
WFDC1	58189	129.745	-0.26305	0.0857895	-3.06622	0.00216782	0.00991879	TRUE	down_regulated
ZBTB47	92999	1162.69	-0.115566	0.0377336	-3.06267	0.00219372	0.0100227	TRUE	down_regulated
CISD1	55847	983.388	-0.121159	0.0395696	-3.06191	0.00219927	0.0100427	TRUE	down_regulated
SNX19	399979	4979.27	-0.101753	0.0332311	-3.06198	0.00219879	0.0100427	TRUE	down_regulated
TTC5	91875	569.046	-0.0954756	0.0312173	-3.05842	0.00222507	0.0101485	TRUE	down_regulated
RNF13	11342	3792.55	-0.090769	0.0296878	-3.05745	0.00223226	0.0101735	TRUE	down_regulated
DNAJC13	23317	4137.24	-0.0989021	0.0323726	-3.05512	0.00224973	0.0102307	TRUE	down_regulated
KRTAP1-5	83895	0.978005	-0.556468	0.182155	-3.05491	0.00225129	0.0102353	TRUE	down_regulated
TMEM61	199964	116.96	-0.299737	0.0981215	-3.05475	0.00225249	0.0102382	TRUE	down_regulated
DCTN2	10540	6182.04	-0.0695819	0.0227817	-3.05429	0.00225593	0.0102464	TRUE	down_regulated
MUL1	79594	2016.54	-0.0764298	0.0250234	-3.05433	0.00225562	0.0102464	TRUE	down_regulated
AMDHD2	51005	872.67	-0.164258	0.053781	-3.0542	0.00225664	0.0102472	TRUE	down_regulated
DYNC1LI1	51143	2800.24	-0.0994997	0.0326001	-3.05212	0.00227229	0.0103057	TRUE	down_regulated
NSMCE1	197370	3614.99	-0.130608	0.0427976	-3.05177	0.00227498	0.0103079	TRUE	down_regulated
RNH1	6050	7711.8	-0.115666	0.0379009	-3.05179	0.00227482	0.0103079	TRUE	down_regulated
PHLPP2	23035	961.539	-0.125326	0.041077	-3.051	0.00228077	0.0103291	TRUE	down_regulated
HSF2BP	11077	105.906	-0.152796	0.0500866	-3.05064	0.00228355	0.0103392	TRUE	down_regulated
ARMC1	55156	2528.99	-0.127643	0.0418528	-3.04979	0.00228998	0.0103633	TRUE	down_regulated
LARP6	55323	539.549	-0.194051	0.0636273	-3.04981	0.00228983	0.0103633	TRUE	down_regulated
C11orf87	399947	2.49806	-0.424471	0.139201	-3.04935	0.00229339	0.0103763	TRUE	down_regulated
MUT	4594	2592.54	-0.110059	0.0361075	-3.0481	0.0023029	0.0104142	TRUE	down_regulated
PIGV	55650	1219.48	-0.114244	0.037498	-3.04668	0.00231383	0.0104555	TRUE	down_regulated
RPL26L1	51121	851.553	-0.109915	0.0360776	-3.04662	0.00231427	0.0104555	TRUE	down_regulated
MICALCL	84953	205.434	-0.270389	0.0887545	-3.04649	0.00231534	0.0104579	TRUE	down_regulated
ST5	6764	3207.8	-0.136061	0.0446628	-3.04639	0.00231604	0.0104585	TRUE	down_regulated
HM13	81502	10583.6	-0.108226	0.0355457	-3.04471	0.00232907	0.0105148	TRUE	down_regulated
SAYSD1	55776	2511.72	-0.109475	0.0359734	-3.04322	0.00234059	0.0105592	TRUE	down_regulated
CTSZ	1522	14062.5	-0.136917	0.0449932	-3.04305	0.00234195	0.0105628	TRUE	down_regulated
FAM63B	54629	668.797	-0.193621	0.0636352	-3.04267	0.00234487	0.0105683	TRUE	down_regulated
GSTO1	9446	3510.59	-0.10893	0.0358228	-3.04081	0.00235943	0.0106211	TRUE	down_regulated
GOLIM4	27333	2022.55	-0.16913	0.0556215	-3.04073	0.00236002	0.0106212	TRUE	down_regulated
NIPAL4	348938	47.4449	-0.366578	0.120683	-3.03752	0.00238537	0.010725	TRUE	down_regulated
GSTT2	2953	465.704	-0.299899	0.0987495	-3.03697	0.00238973	0.0107394	TRUE	down_regulated
ANP32C	23520	5.29841	-0.116776	0.0384877	-3.03411	0.00241245	0.0108234	TRUE	down_regulated
HSD3B7	80270	2422.28	-0.146285	0.0482346	-3.03277	0.00242321	0.0108612	TRUE	down_regulated
AIG1	51390	2065.75	-0.138638	0.0457145	-3.03269	0.00242384	0.0108614	TRUE	down_regulated
PIN1P1	5301	1.78058	-0.203159	0.0670362	-3.03058	0.00244082	0.0109323	TRUE	down_regulated
NXPH4	11247	411.786	-0.368362	0.121564	-3.03018	0.00244405	0.0109389	TRUE	down_regulated
CASP14	23581	145.39	-0.815085	0.26904	-3.02961	0.00244874	0.0109572	TRUE	down_regulated
APOO	79135	928.651	-0.128147	0.0423008	-3.02942	0.00245027	0.0109615	TRUE	down_regulated
ACTC1	70	19.8869	-0.42908	0.14166	-3.02895	0.00245406	0.0109758	TRUE	down_regulated
CANX	821	50946.9	-0.106192	0.0350603	-3.02883	0.00245501	0.0109775	TRUE	down_regulated
EVI5	7813	997.837	-0.0969775	0.032048	-3.02601	0.00247808	0.0110668	TRUE	down_regulated
UGT2B28	54490	73.6039	-0.788728	0.260692	-3.02551	0.00248213	0.0110775	TRUE	down_regulated
TUBA1A	7846	16060.6	-0.148422	0.0490681	-3.02482	0.00248781	0.0110976	TRUE	down_regulated
MAPK8IP1	9479	907.712	-0.213491	0.0705939	-3.02421	0.00249279	0.0111145	TRUE	down_regulated
NAGA	4668	3218.61	-0.0820817	0.0271429	-3.02406	0.00249409	0.0111173	TRUE	down_regulated
SLCO3A1	28232	1171.17	-0.217588	0.0719537	-3.024	0.0024946	0.0111173	TRUE	down_regulated
HPD	3242	10.722	-0.491535	0.162581	-3.02333	0.00250013	0.0111393	TRUE	down_regulated
MRFAP1	93621	18178.1	-0.093979	0.03111	-3.02086	0.00252058	0.0112147	TRUE	down_regulated
PTGS1	5742	1303.42	-0.189218	0.0626786	-3.01886	0.00253725	0.0112724	TRUE	down_regulated
CACNG4	27092	5474.89	-0.334829	0.111011	-3.01618	0.00255985	0.0113648	TRUE	down_regulated
CBR4	84869	1555.82	-0.129092	0.0428145	-3.01516	0.00256847	0.0114003	TRUE	down_regulated
CX3CR1	1524	646.942	-0.28471	0.094477	-3.01354	0.0025822	0.0114423	TRUE	down_regulated
MTSS1L	92154	3055.21	-0.173535	0.0576241	-3.01151	0.00259955	0.011511	TRUE	down_regulated
SNX18	112574	2195.5	-0.100942	0.0335492	-3.00879	0.00262294	0.0115976	TRUE	down_regulated
TPH2	121278	0.927314	-0.771163	0.256307	-3.00875	0.00262323	0.0115976	TRUE	down_regulated
NAGLU	4669	2184.22	-0.133129	0.0442641	-3.0076	0.00263321	0.011627	TRUE	down_regulated
CALHM3	119395	4.23626	-0.448984	0.149322	-3.00682	0.00263997	0.0116486	TRUE	down_regulated
QPCT	25797	868.034	-0.257682	0.0857123	-3.00636	0.00264392	0.0116633	TRUE	down_regulated
MAGI3	260425	2839.34	-0.176668	0.058774	-3.00588	0.00264811	0.0116718	TRUE	down_regulated
LRRFIP1	9208	9307.64	-0.103905	0.0345708	-3.00558	0.00265073	0.0116768	TRUE	down_regulated
UBE2E1	7324	3869.47	-0.0803788	0.0267499	-3.00483	0.00265728	0.0117002	TRUE	down_regulated
TCEB2	6923	6897.03	-0.164641	0.0548142	-3.00361	0.00266794	0.0117361	TRUE	down_regulated
BSCL2	26580	6643.99	-0.12609	0.0419849	-3.00322	0.00267142	0.0117458	TRUE	down_regulated
TTC7B	145567	733.188	-0.118279	0.0393835	-3.00325	0.0026711	0.0117458	TRUE	down_regulated
ACOT2	10965	1039.47	-0.136	0.045303	-3.002	0.00268211	0.0117901	TRUE	down_regulated
STX2	2054	645.752	-0.107482	0.0358124	-3.00126	0.00268861	0.0118131	TRUE	down_regulated
PRTG	283659	209.075	-0.270519	0.0901485	-3.00081	0.00269259	0.0118222	TRUE	down_regulated
COMMD5	28991	2002.55	-0.12482	0.0416095	-2.99979	0.00270166	0.0118585	TRUE	down_regulated
CALML3	810	845.211	-0.499004	0.166414	-2.99856	0.00271256	0.011896	TRUE	down_regulated
MYO15A	51168	58.8038	-0.23682	0.0790078	-2.99743	0.0027227	0.0119311	TRUE	down_regulated
SULF2	55959	14953	-0.200106	0.0667618	-2.99731	0.00272375	0.0119311	TRUE	down_regulated
EDA2R	60401	209.865	-0.210068	0.0700903	-2.9971	0.00272563	0.0119365	TRUE	down_regulated
ACSL3	2181	10756	-0.143773	0.0479771	-2.9967	0.00272919	0.0119465	TRUE	down_regulated
FAM102B	284611	3597.65	-0.182191	0.0608202	-2.99557	0.00273931	0.0119852	TRUE	down_regulated
PRSS3	5646	23.7643	-0.526399	0.175767	-2.99487	0.0027456	0.0120083	TRUE	down_regulated
EPO	2056	29.423	-0.474691	0.15851	-2.9947	0.00274717	0.0120111	TRUE	down_regulated
CUEDC1	404093	1401.07	-0.161791	0.0540326	-2.99432	0.00275055	0.0120203	TRUE	down_regulated
DTD2	112487	893.859	-0.105029	0.035082	-2.9938	0.00275525	0.0120381	TRUE	down_regulated
CTSD	1509	76966.9	-0.191744	0.0640554	-2.99341	0.00275882	0.0120508	TRUE	down_regulated
RAI14	26064	3933.7	-0.142481	0.047623	-2.99185	0.00277293	0.0121096	TRUE	down_regulated
RBM11	54033	178.02	-0.271488	0.0907678	-2.99102	0.00278049	0.0121398	TRUE	down_regulated
DPH6	89978	320.429	-0.123783	0.0414026	-2.98975	0.00279209	0.0121734	TRUE	down_regulated
HOOK3	84376	3170.89	-0.137548	0.0460053	-2.98984	0.00279125	0.0121734	TRUE	down_regulated
TMED10P1	286102	168.176	-0.1348	0.0450905	-2.98954	0.00279401	0.012179	TRUE	down_regulated
SLC13A4	26266	27.0179	-0.3103	0.103919	-2.98597	0.00282679	0.0123018	TRUE	down_regulated
SPINK6	404203	1.2279	-0.841383	0.281793	-2.98582	0.00282821	0.0123051	TRUE	down_regulated
VWA3B	200403	17.6651	-0.374455	0.125443	-2.98505	0.00283532	0.0123246	TRUE	down_regulated
RABEP1	9135	9719.92	-0.169581	0.0568847	-2.98113	0.0028719	0.0124749	TRUE	down_regulated
HS3ST5	222537	12.6347	-0.593391	0.199062	-2.98094	0.00287364	0.0124796	TRUE	down_regulated
ZDHHC7	55625	3361.74	-0.0809176	0.0271472	-2.9807	0.00287591	0.0124836	TRUE	down_regulated
DYNLL1	8655	11054.7	-0.0903487	0.0303306	-2.97879	0.00289384	0.012544	TRUE	down_regulated
NSF	4905	4624.34	-0.123716	0.0415447	-2.97789	0.00290242	0.0125724	TRUE	down_regulated
RUVBL1	8607	3473.63	-0.109319	0.0367325	-2.97609	0.00291947	0.0126346	TRUE	down_regulated
GALNT1	2589	7835.65	-0.111363	0.0374206	-2.97597	0.00292059	0.0126366	TRUE	down_regulated
EXOC5	10640	3699.87	-0.0979051	0.0329088	-2.97504	0.00292947	0.0126674	TRUE	down_regulated
TKT	7086	11836.6	-0.145601	0.0489486	-2.97457	0.00293403	0.0126771	TRUE	down_regulated
OTUD6B	51633	917.006	-0.147254	0.0495154	-2.97391	0.00294028	0.0126982	TRUE	down_regulated
RGS22	26166	374.096	-0.435394	0.146414	-2.97372	0.00294211	0.0127032	TRUE	down_regulated
TCP11L1	55346	547.475	-0.116481	0.0391946	-2.97187	0.00295992	0.0127654	TRUE	down_regulated
MYO5A	4644	2644.69	-0.129311	0.0435377	-2.9701	0.00297701	0.0128214	TRUE	down_regulated
RGS5	8490	9182.7	-0.249599	0.0840616	-2.96924	0.00298533	0.0128542	TRUE	down_regulated
H2AFY	9555	13674.5	-0.0838878	0.0282587	-2.96856	0.00299194	0.0128797	TRUE	down_regulated
PMFBP1	83449	11.112	-0.263972	0.0889421	-2.9679	0.0029984	0.0128986	TRUE	down_regulated
ILK	3611	6117.74	-0.0824747	0.0277903	-2.96775	0.0029999	0.0129021	TRUE	down_regulated
C14orf119	55017	2951.68	-0.0830167	0.0279894	-2.96601	0.0030169	0.0129663	TRUE	down_regulated
TCTN2	79867	1357.6	-0.124083	0.0418422	-2.9655	0.00302195	0.012982	TRUE	down_regulated
LINC00922	283867	44.1081	-0.299301	0.101038	-2.96227	0.00305382	0.013086	TRUE	down_regulated
LRRC1	55227	2464.6	-0.118206	0.0399035	-2.9623	0.00305347	0.013086	TRUE	down_regulated
TMEM135	65084	1854.94	-0.155329	0.0524359	-2.96226	0.00305388	0.013086	TRUE	down_regulated
SRD5A3	79644	2676.49	-0.159731	0.0539485	-2.96081	0.00306832	0.013121	TRUE	down_regulated
YIPF5	81555	3182.59	-0.0786481	0.0265842	-2.95845	0.00309193	0.0132129	TRUE	down_regulated
IGF1R	3480	14091.8	-0.251816	0.0851632	-2.95686	0.00310789	0.013266	TRUE	down_regulated
TTC8	123016	1626.79	-0.127167	0.0430114	-2.95659	0.00311058	0.0132744	TRUE	down_regulated
PPM1A	5494	4932.79	-0.0969359	0.0327968	-2.95565	0.00312013	0.0133091	TRUE	down_regulated
TRAM1	23471	15246.3	-0.116642	0.0394891	-2.95378	0.00313904	0.0133806	TRUE	down_regulated
HES4	57801	277.924	-0.257612	0.087278	-2.95163	0.003161	0.0134438	TRUE	down_regulated
DHRS4-AS1	55449	2325.04	-0.13965	0.0473251	-2.95087	0.00316882	0.0134646	TRUE	down_regulated
IRF6	3664	3831.85	-0.165613	0.0561436	-2.94982	0.00317961	0.0135013	TRUE	down_regulated
GLUL	2752	69744.6	-0.16626	0.0563942	-2.94818	0.0031965	0.0135637	TRUE	down_regulated
FAM134A	79137	8070.52	-0.0778379	0.026404	-2.94796	0.00319882	0.0135675	TRUE	down_regulated
CHUK	1147	1600.89	-0.0870498	0.0295395	-2.9469	0.00320976	0.0136046	TRUE	down_regulated
WDR72	256764	196.989	-0.53906	0.183024	-2.9453	0.00322638	0.0136626	TRUE	down_regulated
RELL1	768211	2242.85	-0.163965	0.0556716	-2.94521	0.00322737	0.0136637	TRUE	down_regulated
VPS4A	27183	4396.83	-0.0972048	0.033028	-2.9431	0.00324939	0.0137508	TRUE	down_regulated
ATRN	8455	5443.16	-0.0989989	0.0336509	-2.94194	0.00326166	0.0137933	TRUE	down_regulated
TRIM37	4591	2957.81	-0.146434	0.0498144	-2.93959	0.00328643	0.0138887	TRUE	down_regulated
CAST	831	11923.8	-0.107611	0.0366286	-2.93789	0.00330452	0.0139462	TRUE	down_regulated
NDUFAF6	137682	1395.12	-0.159467	0.0542922	-2.93719	0.00331197	0.0139745	TRUE	down_regulated
PARD6B	84612	2766.18	-0.266889	0.0908718	-2.93698	0.00331428	0.0139811	TRUE	down_regulated
CDH1	999	29314.2	-0.228611	0.0778613	-2.93613	0.00332337	0.0140131	TRUE	down_regulated
ADAMTS16	170690	552.417	-0.341572	0.116406	-2.93433	0.0033427	0.0140724	TRUE	down_regulated
RAD21	5885	24677.7	-0.159247	0.0542724	-2.93422	0.00334385	0.0140725	TRUE	down_regulated
SNX9	51429	5362.82	-0.0905639	0.0308841	-2.93238	0.00336379	0.0141485	TRUE	down_regulated
GBF1	8729	6411.82	-0.0762158	0.0259937	-2.93209	0.0033669	0.014152	TRUE	down_regulated
RAB11FIP1	80223	15530.7	-0.254632	0.0868401	-2.93219	0.00336579	0.014152	TRUE	down_regulated
FOXF2	2295	175.059	-0.20391	0.0695547	-2.93165	0.00337164	0.0141688	TRUE	down_regulated
IGFBP3	3486	8462.49	-0.183589	0.0626978	-2.92816	0.00340974	0.0143	TRUE	down_regulated
SPAG16	79582	924.457	-0.238207	0.0813721	-2.92738	0.00341829	0.0143326	TRUE	down_regulated
PDHB	5162	3618.5	-0.0900381	0.0307636	-2.92677	0.00342498	0.0143532	TRUE	down_regulated
HEXIM1	10614	4123.1	-0.127764	0.0436647	-2.92603	0.00343313	0.014382	TRUE	down_regulated
XPR1	9213	3567.59	-0.128853	0.0440738	-2.92358	0.00346037	0.0144863	TRUE	down_regulated
ARNT2	9915	4079.89	-0.265205	0.0907156	-2.92348	0.00346146	0.0144876	TRUE	down_regulated
UROS	7390	1951.58	-0.106604	0.0364682	-2.9232	0.00346457	0.0144967	TRUE	down_regulated
PHB	5245	9542.93	-0.15169	0.0519053	-2.92243	0.00347311	0.0145234	TRUE	down_regulated
ULK4P2	100288380	3.98832	-0.295022	0.100997	-2.92108	0.00348816	0.014581	TRUE	down_regulated
ZNF185	7739	2655.98	-0.19336	0.066195	-2.92106	0.00348844	0.014581	TRUE	down_regulated
ALDH1L2	160428	1139.2	-0.212707	0.0728699	-2.919	0.00351157	0.0146678	TRUE	down_regulated
NRIP3	56675	1409.86	-0.349692	0.119827	-2.9183	0.00351946	0.0146975	TRUE	down_regulated
ANKH	56172	4996.62	-0.171246	0.0586941	-2.91761	0.00352726	0.0147268	TRUE	down_regulated
DSG1	1828	135.049	-0.548802	0.188157	-2.91672	0.00353736	0.0147624	TRUE	down_regulated
RTN3	10313	14671.9	-0.108408	0.0371761	-2.91606	0.00354477	0.0147834	TRUE	down_regulated
GDPD1	284161	222.174	-0.217478	0.0745933	-2.91551	0.00355106	0.0147973	TRUE	down_regulated
STAU2	27067	3246.91	-0.126908	0.0435279	-2.91556	0.00355056	0.0147973	TRUE	down_regulated
SLC20A2	6575	3597.75	-0.137899	0.0473164	-2.91439	0.00356381	0.0148397	TRUE	down_regulated
CTSA	5476	8474.01	-0.111156	0.0381698	-2.91214	0.00358961	0.0149305	TRUE	down_regulated
IER3	8870	7984.05	-0.213515	0.07333	-2.9117	0.00359468	0.0149383	TRUE	down_regulated
HEXA	3073	5653.45	-0.0938591	0.032241	-2.91117	0.00360074	0.0149569	TRUE	down_regulated
SLC6A9	6536	1558.4	-0.218441	0.075053	-2.91048	0.00360869	0.0149848	TRUE	down_regulated
DNASE1	1773	293.617	-0.171845	0.0590516	-2.91007	0.00361342	0.0149996	TRUE	down_regulated
MIF4GD	57409	1448.28	-0.116406	0.0400026	-2.90996	0.00361474	0.0150017	TRUE	down_regulated
SUDS3	64426	4361.18	-0.0859383	0.0295352	-2.90969	0.00361787	0.0150114	TRUE	down_regulated
MARVELD2	153562	1332.4	-0.138269	0.047541	-2.90841	0.00363276	0.0150665	TRUE	down_regulated
PHTF2	57157	2022.43	-0.103035	0.0354354	-2.90769	0.00364112	0.0150911	TRUE	down_regulated
LPGAT1	9926	7198.91	-0.123908	0.0426152	-2.90759	0.00364225	0.0150924	TRUE	down_regulated
CACNA2D4	93589	147.596	-0.167799	0.0577619	-2.90502	0.00367234	0.0151868	TRUE	down_regulated
IFITM2	10581	8122.36	-0.175201	0.0603256	-2.90425	0.00368136	0.015214	TRUE	down_regulated
TMEM241	85019	1843.05	-0.115301	0.0397128	-2.90337	0.00369167	0.0152533	TRUE	down_regulated
CNNM4	26504	3088.56	-0.12783	0.044041	-2.90252	0.00370172	0.0152847	TRUE	down_regulated
ADCK2	90956	2633.06	-0.0920487	0.0317298	-2.90102	0.00371955	0.0153482	TRUE	down_regulated
ERI2	112479	1446.99	-0.120243	0.0414579	-2.90035	0.00372742	0.0153773	TRUE	down_regulated
YTHDF3	253943	5680.15	-0.108077	0.0372653	-2.90022	0.00372906	0.0153806	TRUE	down_regulated
WWC2	80014	1635.05	-0.185383	0.0639439	-2.89915	0.00374178	0.0154263	TRUE	down_regulated
TMED1	11018	1518.59	-0.117499	0.040536	-2.89863	0.00374792	0.0154418	TRUE	down_regulated
MT1G	4495	555.805	-0.366036	0.126399	-2.89588	0.00378096	0.0155707	TRUE	down_regulated
DHX30	22907	4654.97	-0.0820985	0.0283579	-2.89509	0.00379052	0.0156032	TRUE	down_regulated
SPAG9	9043	5351.29	-0.126212	0.0436058	-2.89439	0.00379895	0.0156276	TRUE	down_regulated
ZBED1	9189	4262.45	-0.0868427	0.0300076	-2.89402	0.0038034	0.0156424	TRUE	down_regulated
COA3	28958	3084.93	-0.13148	0.0454421	-2.89335	0.0038116	0.0156693	TRUE	down_regulated
ANO6	196527	5652.54	-0.112815	0.0389951	-2.89307	0.003815	0.0156798	TRUE	down_regulated
KCNMB4	27345	224.837	-0.21057	0.072786	-2.893	0.00381585	0.0156798	TRUE	down_regulated
SALL1	6299	102.23	-0.256475	0.0886984	-2.89154	0.00383363	0.015746	TRUE	down_regulated
EML1	2009	919.642	-0.147261	0.0509326	-2.8913	0.00383655	0.0157528	TRUE	down_regulated
IGF2R	3482	8918.84	-0.118989	0.0411547	-2.89126	0.00383698	0.0157528	TRUE	down_regulated
FTL	2512	95149.5	-0.142379	0.049248	-2.89106	0.00383942	0.0157594	TRUE	down_regulated
PPP1R3C	5507	1444.6	-0.298663	0.10334	-2.8901	0.00385123	0.0158044	TRUE	down_regulated
ANKRD26P1	124149	1.43991	-0.546473	0.189197	-2.88838	0.00387228	0.0158838	TRUE	down_regulated
SMPD3	55512	585.787	-0.261116	0.0904115	-2.88809	0.0038759	0.0158917	TRUE	down_regulated
PIGM	93183	2007.72	-0.105204	0.0364444	-2.88669	0.00389316	0.0159485	TRUE	down_regulated
CCL7	6354	32.4047	-0.530272	0.183744	-2.88593	0.00390254	0.0159834	TRUE	down_regulated
AP2M1	1173	19020.2	-0.0898905	0.031149	-2.88582	0.00390392	0.0159843	TRUE	down_regulated
MYL4	4635	8.24852	-0.248877	0.0863617	-2.8818	0.00395414	0.0161594	TRUE	down_regulated
NCF2	4688	895.201	-0.18024	0.0625458	-2.88173	0.00395505	0.0161596	TRUE	down_regulated
ATPAF2	91647	855.969	-0.114521	0.0397786	-2.87897	0.00398975	0.0162907	TRUE	down_regulated
TBXA2R	6915	148.799	-0.142103	0.0493586	-2.879	0.00398943	0.0162907	TRUE	down_regulated
TTPA	7274	19.0601	-0.392282	0.136336	-2.87731	0.00401087	0.0163698	TRUE	down_regulated
PDZD8	118987	1217.27	-0.149764	0.0520884	-2.87518	0.00403793	0.016473	TRUE	down_regulated
TLK2	11011	2150.84	-0.106861	0.0371684	-2.87507	0.00403943	0.0164756	TRUE	down_regulated
KPNA1	3836	5095.82	-0.0765901	0.0266408	-2.87492	0.00404136	0.0164798	TRUE	down_regulated
ATP5G1	516	2927.29	-0.166768	0.0580463	-2.87301	0.00406575	0.0165685	TRUE	down_regulated
IER3IP1	51124	3773.45	-0.0972648	0.0338651	-2.87213	0.00407716	0.0166077	TRUE	down_regulated
CDYL2	124359	370.62	-0.221436	0.0771059	-2.87184	0.00408093	0.0166123	TRUE	down_regulated
COX6A1	1337	7217.83	-0.127684	0.0444622	-2.87174	0.00408216	0.0166136	TRUE	down_regulated
MTFP1	51537	861.64	-0.146869	0.0511731	-2.87005	0.00410406	0.0166882	TRUE	down_regulated
SNX2	6643	3907.25	-0.0782932	0.0272794	-2.87005	0.00410401	0.0166882	TRUE	down_regulated
JAKMIP3	282973	127.368	-0.273191	0.0952603	-2.86784	0.00413282	0.0167905	TRUE	down_regulated
SLMAP	7871	3377.17	-0.0989347	0.0344965	-2.86796	0.00413128	0.0167905	TRUE	down_regulated
ANXA5	308	17830.1	-0.0921972	0.032164	-2.86647	0.0041508	0.0168454	TRUE	down_regulated
ATP2C2	9914	1166.47	-0.234554	0.081855	-2.86548	0.00416374	0.0168905	TRUE	down_regulated
FEM1B	10116	5722.48	-0.0989996	0.0345499	-2.8654	0.00416477	0.016891	TRUE	down_regulated
INPP5F	22876	1541.16	-0.123039	0.0429415	-2.86526	0.00416663	0.0168949	TRUE	down_regulated
CD2BP2	10421	5062.86	-0.102626	0.0358193	-2.86512	0.00416855	0.0168968	TRUE	down_regulated
TPSD1	23430	99.2476	-0.475848	0.166091	-2.86498	0.00417039	0.0168992	TRUE	down_regulated
CLTC	1213	45765	-0.16099	0.0561999	-2.86459	0.00417545	0.0169161	TRUE	down_regulated
ATF6	22926	5199.08	-0.104125	0.0363522	-2.86433	0.00417894	0.0169265	TRUE	down_regulated
B4GALT4	8702	1524.3	-0.0948132	0.0331053	-2.86399	0.00418347	0.0169412	TRUE	down_regulated
DEXI	28955	1691.42	-0.116658	0.0407377	-2.86364	0.00418806	0.0169506	TRUE	down_regulated
PCDP1	200373	42.547	-0.418891	0.146281	-2.8636	0.00418851	0.0169506	TRUE	down_regulated
RTN4R	65078	304.978	-0.190706	0.0666114	-2.86296	0.004197	0.0169813	TRUE	down_regulated
BRINP2	57795	314.49	-0.482333	0.16851	-2.86234	0.00420523	0.0169939	TRUE	down_regulated
GRHL2	79977	5235.11	-0.116698	0.0407696	-2.86237	0.00420479	0.0169939	TRUE	down_regulated
RIMBP2	23504	23.1307	-0.347054	0.121243	-2.86248	0.0042034	0.0169939	TRUE	down_regulated
ZFX	7543	2667.82	-0.140996	0.0492594	-2.86232	0.00420555	0.0169939	TRUE	down_regulated
EXD2	55218	2281.86	-0.0963002	0.0336692	-2.86019	0.00423389	0.0170899	TRUE	down_regulated
HIST2H4A	8370	2124.43	-0.231344	0.080922	-2.85886	0.00425171	0.0171516	TRUE	down_regulated
CD2AP	23607	5095.68	-0.11663	0.0408277	-2.85664	0.00428152	0.0172487	TRUE	down_regulated
KCNC2	3747	398.121	-0.761452	0.266685	-2.85525	0.00430033	0.0173095	TRUE	down_regulated
ABCC1	4363	3761.27	-0.11017	0.0386017	-2.85401	0.00431715	0.0173549	TRUE	down_regulated
PPIC	5480	2958.65	-0.126967	0.0444897	-2.85385	0.00431926	0.0173596	TRUE	down_regulated
SDR16C5	195814	1027.49	-0.394446	0.138222	-2.85372	0.00432104	0.017363	TRUE	down_regulated
FTO	79068	3609.98	-0.144197	0.0505446	-2.85287	0.00433261	0.0174021	TRUE	down_regulated
DCN	1634	34114.9	-0.219942	0.0771223	-2.85186	0.00434648	0.0174503	TRUE	down_regulated
CTNNB1	1499	26622.7	-0.106645	0.0373973	-2.85167	0.00434896	0.0174565	TRUE	down_regulated
TFAP2A	7020	6553.63	-0.15272	0.0535652	-2.85111	0.00435673	0.0174747	TRUE	down_regulated
KRT18	3875	48191.2	-0.183948	0.0645311	-2.85054	0.00436448	0.0174963	TRUE	down_regulated
NPY	4852	4.38727	-0.987546	0.34647	-2.85031	0.00436767	0.0175053	TRUE	down_regulated
METTL9	51108	5732.6	-0.0699074	0.0245387	-2.84887	0.00438752	0.0175623	TRUE	down_regulated
ARL2BP	23568	3658.16	-0.0780106	0.0273928	-2.84785	0.00440158	0.0176035	TRUE	down_regulated
PSCA	8000	558.529	-0.427736	0.150255	-2.84673	0.00441713	0.0176559	TRUE	down_regulated
CHCHD2	51142	12765	-0.116309	0.0408601	-2.84652	0.00441994	0.0176618	TRUE	down_regulated
BRCA1	672	1148.83	-0.170161	0.0597921	-2.84587	0.00442904	0.0176944	TRUE	down_regulated
SHISA5	51246	10961.8	-0.0958122	0.0336795	-2.84482	0.00444362	0.0177449	TRUE	down_regulated
BAIAP2	10458	3867.45	-0.145985	0.0513319	-2.84393	0.00445605	0.0177834	TRUE	down_regulated
MAGEA1	4100	56.0656	-0.849476	0.298707	-2.84384	0.0044573	0.0177845	TRUE	down_regulated
COG7	91949	2365.56	-0.0965658	0.0339713	-2.84257	0.00447513	0.0178291	TRUE	down_regulated
SEC61G	23480	3345.84	-0.135887	0.0478071	-2.8424	0.00447752	0.0178348	TRUE	down_regulated
MUC2	4583	379.888	-0.760879	0.267783	-2.8414	0.00449158	0.0178756	TRUE	down_regulated
RHBDL1	9028	241.092	-0.27687	0.0974873	-2.84007	0.00451042	0.0179467	TRUE	down_regulated
TRIM4	89122	2834.15	-0.0906579	0.0319448	-2.83796	0.00454032	0.0180427	TRUE	down_regulated
TDRD9	122402	105.928	-0.421211	0.148512	-2.83621	0.00456518	0.0181338	TRUE	down_regulated
ORMDL3	94103	10423.6	-0.230894	0.0814279	-2.83556	0.00457454	0.0181668	TRUE	down_regulated
CKAP4	10970	8837.21	-0.113827	0.0401579	-2.83448	0.00459008	0.0182095	TRUE	down_regulated
GNB1	2782	23767.8	-0.0727009	0.0256579	-2.83347	0.00460457	0.0182592	TRUE	down_regulated
PLS3	5358	7048.91	-0.169644	0.0598863	-2.83277	0.00461471	0.0182956	TRUE	down_regulated
2019-09-05	5413	1973.49	-0.16853	0.0595048	-2.83221	0.00462273	0.0183157	TRUE	down_regulated
ATL3	25923	1700.41	-0.126163	0.044591	-2.82934	0.00466447	0.0184679	TRUE	down_regulated
UBE2V2	7336	2984.45	-0.123266	0.0435756	-2.82878	0.00467254	0.0184935	TRUE	down_regulated
ASNA1	439	4293.03	-0.0854752	0.0302189	-2.82854	0.00467612	0.0185038	TRUE	down_regulated
PEX26	55670	1274.85	-0.105468	0.037325	-2.82567	0.00471816	0.0186464	TRUE	down_regulated
ACER3	55331	1260.87	-0.177136	0.0627223	-2.82413	0.00474096	0.0187207	TRUE	down_regulated
FUT1	2523	423.028	-0.16563	0.0586578	-2.82367	0.00474775	0.0187375	TRUE	down_regulated
GRAMD1A	57655	5026.12	-0.101954	0.0361068	-2.82367	0.00474775	0.0187375	TRUE	down_regulated
UBR5	51366	10810	-0.124052	0.0439707	-2.82125	0.00478365	0.0188615	TRUE	down_regulated
SKA2	348235	2447.05	-0.149922	0.0531541	-2.82052	0.00479459	0.0188966	TRUE	down_regulated
GLO1	2739	10369	-0.105599	0.0374568	-2.81923	0.00481393	0.0189649	TRUE	down_regulated
PRKCD	5580	5291.27	-0.119191	0.0422879	-2.81857	0.00482382	0.0189958	TRUE	down_regulated
C8orf46	254778	140.264	-0.353178	0.125321	-2.81818	0.00482968	0.0190099	TRUE	down_regulated
KCTD3	51133	10928.5	-0.147063	0.0521855	-2.81809	0.00483107	0.0190099	TRUE	down_regulated
TRPC4AP	26133	6711.23	-0.0848421	0.0301066	-2.81806	0.00483145	0.0190099	TRUE	down_regulated
PNLIPRP3	119548	10.2602	-1.05407	0.374178	-2.81703	0.00484694	0.0190628	TRUE	down_regulated
CARS	833	2862.76	-0.0794878	0.0282204	-2.81668	0.00485232	0.0190721	TRUE	down_regulated
MTHFS	10588	1008.72	-0.103801	0.0368521	-2.81668	0.00485235	0.0190721	TRUE	down_regulated
TOM1L1	10040	3622.11	-0.171724	0.0609999	-2.81515	0.00487551	0.019151	TRUE	down_regulated
MYO1C	4641	14044.5	-0.0970162	0.034471	-2.81443	0.00488639	0.0191857	TRUE	down_regulated
GALR1	2587	1.15681	-0.498458	0.177229	-2.81251	0.00491562	0.019284	TRUE	down_regulated
ZNF322	79692	2322.61	-0.0890418	0.0316599	-2.81245	0.00491659	0.019284	TRUE	down_regulated
SLC46A1	113235	2519.4	-0.15511	0.0551633	-2.81184	0.00492588	0.0193083	TRUE	down_regulated
SCN1B	6324	448.62	-0.186949	0.0665233	-2.81028	0.00494979	0.0193818	TRUE	down_regulated
DNASE2	1777	5228.08	-0.0910974	0.0324449	-2.80776	0.0049887	0.0194944	TRUE	down_regulated
ATP6AP2	10159	11881.1	-0.0835871	0.0297907	-2.80581	0.00501897	0.0195952	TRUE	down_regulated
SLC25A15	10166	1211.04	-0.11012	0.0392506	-2.80556	0.00502291	0.0196065	TRUE	down_regulated
KRT8	3856	73133.1	-0.182549	0.0650794	-2.80503	0.00503123	0.0196267	TRUE	down_regulated
GRPEL1	80273	1992.17	-0.0911769	0.0325162	-2.80405	0.00504658	0.0196784	TRUE	down_regulated
ATP8B4	79895	214.244	-0.181613	0.0647845	-2.80334	0.00505767	0.0197134	TRUE	down_regulated
GRPEL2	134266	1325.9	-0.0795499	0.0283837	-2.80266	0.00506828	0.0197507	TRUE	down_regulated
ANGPTL4	51129	1064.55	-0.299331	0.106813	-2.80239	0.00507252	0.0197631	TRUE	down_regulated
KRT19	3880	91351.7	-0.2008	0.0716644	-2.80195	0.00507949	0.019782	TRUE	down_regulated
CTBS	1486	1493.12	-0.107053	0.0382118	-2.80156	0.00508556	0.0198015	TRUE	down_regulated
SEC61A1	29927	25058.6	-0.0817087	0.0291947	-2.79876	0.00512997	0.0199454	TRUE	down_regulated
ACOT4	122970	763.539	-0.183985	0.0657494	-2.79828	0.00513752	0.0199659	TRUE	down_regulated
YKT6	10652	6549.61	-0.0863215	0.0308542	-2.79773	0.00514636	0.0199925	TRUE	down_regulated
YARS	8565	5448.52	-0.102865	0.0367906	-2.79597	0.00517447	0.0200892	TRUE	down_regulated
NAPG	8774	1940.98	-0.0848744	0.0303637	-2.79526	0.00518574	0.0201204	TRUE	down_regulated
NOMO3	408050	4292.17	-0.115545	0.0413421	-2.79485	0.00519238	0.0201378	TRUE	down_regulated
TRAM1L1	133022	364.364	-0.153577	0.054949	-2.7949	0.00519151	0.0201378	TRUE	down_regulated
RARS	5917	4279.26	-0.0700864	0.025078	-2.79473	0.00519428	0.020141	TRUE	down_regulated
PGR	5241	8159.37	-0.409711	0.14662	-2.79437	0.00520006	0.0201593	TRUE	down_regulated
ANKRD40	91369	3931.99	-0.117494	0.0420496	-2.79419	0.00520305	0.0201667	TRUE	down_regulated
HPRT1	3251	2211.5	-0.116844	0.0418265	-2.79354	0.0052135	0.0201952	TRUE	down_regulated
CELSR3	1951	844.727	-0.259449	0.0929034	-2.79268	0.00522734	0.0202441	TRUE	down_regulated
ARL2	402	2462.75	-0.120266	0.0430967	-2.7906	0.00526099	0.0203491	TRUE	down_regulated
HIST1H4H	8365	1041.67	-0.28157	0.100902	-2.79052	0.00526241	0.0203504	TRUE	down_regulated
DZIP1L	199221	150.474	-0.177206	0.0635095	-2.79023	0.00526705	0.0203641	TRUE	down_regulated
CABLES1	91768	2371.6	-0.136876	0.0491058	-2.78738	0.00531367	0.0205187	TRUE	down_regulated
MRM1	79922	369.626	-0.15652	0.0561543	-2.78731	0.00531472	0.0205187	TRUE	down_regulated
P4HB	5034	64984.5	-0.122668	0.0440074	-2.78744	0.00531257	0.0205187	TRUE	down_regulated
MRPS30	10884	4419.73	-0.249337	0.089469	-2.78685	0.00532231	0.0205396	TRUE	down_regulated
TRIM7	81786	86.7581	-0.266401	0.0956055	-2.78647	0.00532862	0.0205597	TRUE	down_regulated
ELP6	54859	1103.58	-0.0861053	0.0309041	-2.78621	0.0053328	0.0205673	TRUE	down_regulated
MAP2K1	5604	2860.35	-0.0793447	0.0284992	-2.78411	0.00536753	0.0206842	TRUE	down_regulated
TSPAN13	27075	17580.4	-0.180387	0.0648255	-2.78265	0.00539176	0.0207733	TRUE	down_regulated
2019-09-11	55752	6872.61	-0.122564	0.0440515	-2.78229	0.00539773	0.0207921	TRUE	down_regulated
AQP12B	653437	1.26089	-0.78114	0.280775	-2.78209	0.00540107	0.0208006	TRUE	down_regulated
BRI3BP	140707	345.665	-0.135464	0.0487186	-2.78055	0.00542669	0.0208864	TRUE	down_regulated
PUF60	22827	9871.39	-0.131873	0.0474261	-2.7806	0.00542583	0.0208864	TRUE	down_regulated
GARS	2617	7072.22	-0.109319	0.0393267	-2.77976	0.00543993	0.0209331	TRUE	down_regulated
ENPP1	5167	5338.23	-0.211975	0.0762629	-2.77953	0.00544377	0.0209362	TRUE	down_regulated
CEP63	80254	1666.03	-0.0645741	0.023243	-2.77822	0.00546581	0.0209981	TRUE	down_regulated
AREG	374	1923.9	-0.37959	0.136641	-2.778	0.00546939	0.0210032	TRUE	down_regulated
SPINK1	6690	12.3474	-0.585048	0.21063	-2.77761	0.00547607	0.021016	TRUE	down_regulated
GPN3	51184	1183.48	-0.0731087	0.0263422	-2.77534	0.00551436	0.0211499	TRUE	down_regulated
LSS	4047	3286.5	-0.119739	0.0431778	-2.77315	0.00555158	0.0212708	TRUE	down_regulated
PSMD1	5707	6932.92	-0.0747021	0.026939	-2.77301	0.00555401	0.0212742	TRUE	down_regulated
TIRAP	114609	486.637	-0.10546	0.0380649	-2.77053	0.0055965	0.0214166	TRUE	down_regulated
SERINC5	256987	540.558	-0.214371	0.0774052	-2.76947	0.00561483	0.0214736	TRUE	down_regulated
RUNX2	860	1119.43	-0.180958	0.0653482	-2.76913	0.0056206	0.0214869	TRUE	down_regulated
CAPN1	823	12106	-0.0901199	0.032547	-2.76892	0.00562428	0.0214965	TRUE	down_regulated
SGMS2	166929	1135.75	-0.189813	0.0686069	-2.76668	0.00566305	0.0216359	TRUE	down_regulated
SLC39A8	64116	2742.8	-0.22676	0.0819745	-2.76622	0.00567098	0.0216618	TRUE	down_regulated
MOB4	25843	2771.2	-0.0792756	0.0286655	-2.76554	0.00568287	0.0217028	TRUE	down_regulated
CDK12	51755	5493.92	-0.176035	0.0636554	-2.76544	0.00568459	0.0217049	TRUE	down_regulated
C8orf76	84933	1404.43	-0.121882	0.0441206	-2.76247	0.00573661	0.0218857	TRUE	down_regulated
GPR107	57720	8836.29	-0.0911938	0.0330211	-2.76168	0.0057505	0.0219342	TRUE	down_regulated
TEX264	51368	3409.39	-0.121159	0.0438797	-2.76116	0.00575962	0.0219645	TRUE	down_regulated
HOXD13	3239	12.8049	-0.39358	0.142617	-2.75971	0.0057853	0.0220534	TRUE	down_regulated
LHFPL2	10184	3728.33	-0.122982	0.0445753	-2.75898	0.00579818	0.0220935	TRUE	down_regulated
PPP4R2	151987	1434.01	-0.12987	0.047091	-2.75785	0.00581827	0.0221656	TRUE	down_regulated
MPDU1	9526	3270.45	-0.10521	0.0381711	-2.75626	0.00584662	0.0222555	TRUE	down_regulated
CSTB	1476	9538.43	-0.169339	0.061455	-2.7555	0.00586031	0.0222939	TRUE	down_regulated
CHCHD7	79145	1320.27	-0.135066	0.0490358	-2.75443	0.0058795	0.0223555	TRUE	down_regulated
NBR1	4077	9883.98	-0.101267	0.0367657	-2.7544	0.00588006	0.0223555	TRUE	down_regulated
CLIP1	6249	5379.56	-0.0993173	0.0360668	-2.7537	0.00589253	0.0223938	TRUE	down_regulated
TRIQK	286144	2456.87	-0.153618	0.0557893	-2.75354	0.00589551	0.0223991	TRUE	down_regulated
AKAP1	8165	5274.93	-0.123564	0.0448842	-2.75296	0.00590599	0.0224216	TRUE	down_regulated
TMEM67	91147	739.343	-0.133131	0.0483649	-2.75264	0.00591164	0.0224345	TRUE	down_regulated
DSP	1832	44583.7	-0.190138	0.0690891	-2.75206	0.0059221	0.0224651	TRUE	down_regulated
SHH	6469	1.57879	-0.586095	0.213084	-2.75053	0.00594981	0.0225519	TRUE	down_regulated
PTPN12	5782	5763.69	-0.087198	0.0317057	-2.75023	0.00595529	0.0225635	TRUE	down_regulated
MRPS7	51081	3689.49	-0.106277	0.0386444	-2.75013	0.00595708	0.0225658	TRUE	down_regulated
CTAGE5	4253	2799.9	-0.102272	0.0372054	-2.74885	0.00598041	0.022645	TRUE	down_regulated
ZDHHC9	51114	4311.2	-0.100569	0.0365976	-2.74798	0.00599645	0.0226782	TRUE	down_regulated
TBC1D10B	26000	4368.3	-0.0785346	0.0285805	-2.74784	0.00599895	0.022683	TRUE	down_regulated
OS9	10956	19664	-0.0965941	0.0351573	-2.74748	0.00600553	0.0226987	TRUE	down_regulated
CHST13	166012	25.6578	-0.218459	0.0795441	-2.74639	0.00602542	0.0227647	TRUE	down_regulated
DCT	1638	4.37621	-0.500811	0.182381	-2.74596	0.00603332	0.022787	TRUE	down_regulated
PGBD1	84547	395.217	-0.14088	0.051314	-2.74546	0.00604267	0.0228161	TRUE	down_regulated
MAGEF1	64110	3469.61	-0.10651	0.0388121	-2.74424	0.00606507	0.0228868	TRUE	down_regulated
GLRX5	51218	2667.78	-0.0906565	0.0330448	-2.74344	0.00607993	0.0229336	TRUE	down_regulated
STIP1	10963	10774.4	-0.107623	0.0392452	-2.74233	0.00610051	0.0229974	TRUE	down_regulated
CA10	56934	5.16986	-0.745534	0.272032	-2.74061	0.00613246	0.0230901	TRUE	down_regulated
SLC25A20	788	985.58	-0.105427	0.0384685	-2.74061	0.00613254	0.0230901	TRUE	down_regulated
EIF6	3692	7172.32	-0.11592	0.0423046	-2.74013	0.00614151	0.02311	TRUE	down_regulated
BMPER	168667	63.2207	-0.313085	0.114284	-2.73954	0.00615257	0.023147	TRUE	down_regulated
NLN	57486	1395.03	-0.121834	0.0444892	-2.7385	0.00617202	0.0231997	TRUE	down_regulated
SORCS3	22986	10.0867	-0.51041	0.186486	-2.73699	0.00620048	0.0232867	TRUE	down_regulated
TRIM55	84675	16.6571	-0.446176	0.163019	-2.73696	0.0062009	0.0232867	TRUE	down_regulated
IARS2	55699	11346.7	-0.0971019	0.0354869	-2.73628	0.00621388	0.0233248	TRUE	down_regulated
NACC2	138151	133.523	-0.1413	0.0516405	-2.73623	0.0062148	0.0233248	TRUE	down_regulated
EAPP	55837	2494.1	-0.0861929	0.031506	-2.73576	0.00622356	0.0233496	TRUE	down_regulated
GLI3	2737	3700.45	-0.18487	0.0676054	-2.73455	0.00624658	0.0234112	TRUE	down_regulated
LINC00152	112597	782.615	-0.163324	0.0597255	-2.73458	0.00624593	0.0234112	TRUE	down_regulated
MRPS17	51373	976.991	-0.132287	0.0483835	-2.73414	0.00625431	0.0234261	TRUE	down_regulated
PFKFB3	5209	6692.52	-0.171931	0.0628812	-2.73422	0.00625288	0.0234261	TRUE	down_regulated
ARFIP1	27236	3026.96	-0.0878097	0.0321258	-2.73331	0.00627009	0.0234758	TRUE	down_regulated
C14orf132	56967	1562.14	-0.23505	0.0860336	-2.73207	0.00629383	0.0235317	TRUE	down_regulated
OSTC	58505	5151.06	-0.0812991	0.0297568	-2.73212	0.00629289	0.0235317	TRUE	down_regulated
UBE3C	9690	6321.93	-0.0852787	0.0312109	-2.73234	0.00628864	0.0235317	TRUE	down_regulated
TMEM185A	84548	1752.11	-0.0762366	0.0279235	-2.7302	0.00632967	0.0236528	TRUE	down_regulated
RBBP8	5932	3694.18	-0.173031	0.0633794	-2.73008	0.00633186	0.023655	TRUE	down_regulated
FILIP1	27145	224.303	-0.18917	0.0692984	-2.72978	0.00633762	0.0236718	TRUE	down_regulated
C6orf141	135398	458.951	-0.318185	0.116655	-2.72757	0.00638033	0.0237981	TRUE	down_regulated
YWHAG	7532	13472.1	-0.0840459	0.0308299	-2.72612	0.00640841	0.02389	TRUE	down_regulated
VPS13B	157680	3712.22	-0.135848	0.0498437	-2.72547	0.00642095	0.0239258	TRUE	down_regulated
SSX1	6756	7.40763	-1.45352	0.533398	-2.72503	0.00642965	0.0239534	TRUE	down_regulated
GNB5	10681	1122.31	-0.120464	0.0442155	-2.72447	0.00644057	0.0239798	TRUE	down_regulated
RMDN1	51115	2322.7	-0.105518	0.0387319	-2.72431	0.00644369	0.0239866	TRUE	down_regulated
LAMTOR5	10542	3359.5	-0.0880549	0.0323258	-2.72398	0.00644998	0.0240005	TRUE	down_regulated
NUP62CL	54830	113.247	-0.236829	0.0869406	-2.72404	0.00644892	0.0240005	TRUE	down_regulated
VGF	7425	65.8433	-0.387322	0.142208	-2.72364	0.00645674	0.0240189	TRUE	down_regulated
PTCD2	79810	388.857	-0.0923303	0.0339696	-2.71802	0.00656729	0.0243692	TRUE	down_regulated
OCRL	4952	3649.15	-0.0975949	0.0359161	-2.7173	0.00658166	0.0244031	TRUE	down_regulated
ABCD1	215	1432.74	-0.152611	0.0561957	-2.71571	0.00661338	0.0244916	TRUE	down_regulated
ATL1	51062	705.749	-0.146407	0.053938	-2.71436	0.00664045	0.0245724	TRUE	down_regulated
BMP4	652	764.518	-0.257329	0.0948022	-2.71438	0.00663991	0.0245724	TRUE	down_regulated
UBXN2B	137886	2839.44	-0.113295	0.0417578	-2.71314	0.00666493	0.0246435	TRUE	down_regulated
FKBP4	2288	23663.1	-0.132632	0.0489353	-2.71036	0.00672105	0.0248314	TRUE	down_regulated
LRRC59	55379	12638.3	-0.139816	0.0515882	-2.71024	0.00672353	0.0248356	TRUE	down_regulated
TMEM115	11070	3194.32	-0.0904438	0.0333726	-2.71012	0.00672594	0.0248397	TRUE	down_regulated
REEP3	221035	1884.66	-0.116006	0.0428092	-2.70985	0.00673144	0.0248551	TRUE	down_regulated
TMEM70	54968	1700.57	-0.110409	0.0407452	-2.70975	0.00673349	0.0248577	TRUE	down_regulated
ELOVL5	60481	21152.7	-0.186575	0.0688828	-2.70858	0.00675712	0.0249253	TRUE	down_regulated
DHRS7	51635	4502.76	-0.117436	0.043364	-2.70813	0.00676632	0.0249494	TRUE	down_regulated
KLC1	3831	3720.12	-0.074591	0.02756	-2.7065	0.00679967	0.0250526	TRUE	down_regulated
RMDN3	55177	2746.43	-0.0801259	0.0296193	-2.70519	0.00682655	0.0251368	TRUE	down_regulated
MACROD1	28992	747.507	-0.176478	0.0652526	-2.70454	0.00683985	0.0251759	TRUE	down_regulated
SRI	6717	4568.51	-0.107947	0.0399163	-2.70435	0.00684384	0.0251856	TRUE	down_regulated
ST13	6767	13194.4	-0.0791702	0.0292924	-2.70276	0.00687667	0.0252766	TRUE	down_regulated
SNX7	51375	1221.14	-0.130347	0.0482337	-2.7024	0.00688407	0.0252988	TRUE	down_regulated
ADRA1B	147	68.5674	-0.278292	0.103043	-2.70075	0.00691835	0.0254098	TRUE	down_regulated
MDM2	4193	6578.02	-0.142018	0.0525839	-2.70078	0.00691774	0.0254098	TRUE	down_regulated
FPGT	8790	1268.97	-0.0942457	0.0349129	-2.69945	0.00694537	0.0255041	TRUE	down_regulated
SPRY4	81848	1896.47	-0.133817	0.0495822	-2.6989	0.00695696	0.0255204	TRUE	down_regulated
ZG16	653808	4.51707	-0.681171	0.252374	-2.69906	0.00695361	0.0255204	TRUE	down_regulated
CLIC4	25932	13293.2	-0.122273	0.0453596	-2.69564	0.00702536	0.0257372	TRUE	down_regulated
BOD1	91272	2696.94	-0.0872702	0.0323763	-2.6955	0.00702837	0.0257422	TRUE	down_regulated
ITPK1	3705	5039.57	-0.119508	0.0443392	-2.69531	0.00703224	0.0257422	TRUE	down_regulated
PINK1	65018	3798.24	-0.0927159	0.0343979	-2.6954	0.00703051	0.0257422	TRUE	down_regulated
TSKU	25987	6471.3	-0.215555	0.0799723	-2.69537	0.007031	0.0257422	TRUE	down_regulated
LINC00310	114036	25.6391	-0.191919	0.0712172	-2.69485	0.00704208	0.0257581	TRUE	down_regulated
SLC25A24	29957	3931.6	-0.119949	0.0445578	-2.69198	0.00710284	0.0259398	TRUE	down_regulated
UACA	55075	3987.36	-0.101106	0.0375726	-2.69095	0.00712493	0.0260154	TRUE	down_regulated
MGAT5B	146664	154.256	-0.350755	0.130353	-2.69081	0.0071279	0.0260161	TRUE	down_regulated
ZNF536	9745	2.33651	-0.416932	0.154967	-2.69046	0.00713538	0.0260332	TRUE	down_regulated
LMBR1	64327	3126.59	-0.0972256	0.0361418	-2.69011	0.00714278	0.0260373	TRUE	down_regulated
PEPD	5184	2831.78	-0.0958864	0.0356428	-2.69021	0.00714078	0.0260373	TRUE	down_regulated
RET	5979	3871.49	-0.326836	0.121494	-2.69013	0.00714246	0.0260373	TRUE	down_regulated
PADI3	51702	70.712	-0.465526	0.173132	-2.68885	0.00716994	0.0261287	TRUE	down_regulated
RTN4RL1	146760	1535.98	-0.211154	0.0785718	-2.68741	0.0072009	0.0262313	TRUE	down_regulated
MRPS14	63931	1345.57	-0.0804146	0.0299301	-2.68675	0.00721513	0.0262678	TRUE	down_regulated
MAP1LC3B2	643246	601.936	-0.0899306	0.0334949	-2.68491	0.00725503	0.0263926	TRUE	down_regulated
TAOK2	9344	4395.54	-0.0835287	0.0311368	-2.68264	0.00730441	0.0265361	TRUE	down_regulated
SLC12A4	6560	2050.09	-0.10921	0.0407343	-2.68103	0.00733969	0.0266436	TRUE	down_regulated
OAZ2	4947	4846.29	-0.0671289	0.0250514	-2.67965	0.00736995	0.0267275	TRUE	down_regulated
BRI3	25798	3199.93	-0.114693	0.042806	-2.67937	0.0073761	0.0267446	TRUE	down_regulated
PTK2	5747	7995.73	-0.104065	0.038849	-2.67871	0.00739056	0.0267867	TRUE	down_regulated
ITGA2	3673	2996.7	-0.196754	0.0734691	-2.67805	0.0074053	0.0268297	TRUE	down_regulated
BBIP1	92482	491.967	-0.098242	0.036684	-2.67806	0.00740494	0.0268297	TRUE	down_regulated
WDR1	9948	16987.7	-0.0643993	0.0240675	-2.67578	0.00745565	0.0269912	TRUE	down_regulated
CKB	1152	2449.33	-0.272181	0.101775	-2.67435	0.00748747	0.0270907	TRUE	down_regulated
POLR2K	5440	3670.44	-0.118104	0.0441754	-2.67352	0.00750607	0.0271527	TRUE	down_regulated
CDS2	8760	2607.14	-0.0909991	0.0340548	-2.67214	0.00753699	0.0272435	TRUE	down_regulated
TNR	7143	9.10919	-0.396055	0.148251	-2.67152	0.00755083	0.0272883	TRUE	down_regulated
NOTUM	147111	42.1263	-0.344602	0.129026	-2.67079	0.0075674	0.0273376	TRUE	down_regulated
KPNB1	3837	14791.7	-0.0760304	0.0284689	-2.67065	0.00757037	0.027343	TRUE	down_regulated
TMEM54	113452	3081.53	-0.137093	0.0513551	-2.6695	0.00759633	0.0274262	TRUE	down_regulated
UHRF1BP1L	23074	1853.39	-0.108867	0.0407918	-2.66884	0.0076113	0.0274644	TRUE	down_regulated
SLC35E1	79939	6730.87	-0.0788286	0.0295494	-2.66769	0.00763747	0.0275482	TRUE	down_regulated
CACUL1	143384	5076.48	-0.0826872	0.0310057	-2.66684	0.0076569	0.027613	TRUE	down_regulated
C16orf52	730094	859.1	-0.0883674	0.0331407	-2.66643	0.0076662	0.0276406	TRUE	down_regulated
BNC2	54796	792.636	-0.192997	0.0723845	-2.66627	0.00766983	0.0276436	TRUE	down_regulated
AGTR1	185	1850.29	-0.422072	0.158315	-2.66603	0.00767528	0.0276579	TRUE	down_regulated
SUCLA2	8803	1929.5	-0.0839639	0.0314985	-2.66565	0.00768403	0.0276755	TRUE	down_regulated
TNFAIP8L3	388121	310.168	-0.187733	0.0704439	-2.665	0.00769886	0.0277215	TRUE	down_regulated
SNF8	11267	2947.39	-0.132982	0.0499069	-2.66461	0.00770782	0.0277484	TRUE	down_regulated
SLC22A18	5002	1256.11	-0.174895	0.0656492	-2.66408	0.00771981	0.0277863	TRUE	down_regulated
KNDC1	85442	218.784	-0.449637	0.168812	-2.66354	0.00773233	0.0278206	TRUE	down_regulated
CSTL1	128817	1.39112	-0.600652	0.225534	-2.66324	0.00773912	0.0278397	TRUE	down_regulated
KRT38	8687	1.65447	-0.745367	0.279917	-2.66281	0.00774901	0.0278646	TRUE	down_regulated
SRXN1	140809	3428.32	-0.110442	0.0414787	-2.66262	0.00775359	0.0278703	TRUE	down_regulated
HIAT1	64645	3211.6	-0.0795176	0.0298747	-2.6617	0.00777462	0.0279405	TRUE	down_regulated
CCBE1	147372	41.9422	-0.271324	0.101952	-2.66128	0.00778431	0.0279593	TRUE	down_regulated
CCDC144B	284047	93.3954	-0.281809	0.105956	-2.65968	0.00782143	0.0280764	TRUE	down_regulated
PIGH	5283	972.555	-0.0968493	0.0364399	-2.65778	0.00786568	0.028219	TRUE	down_regulated
TMEM200B	399474	385.786	-0.248329	0.0934486	-2.65739	0.00787486	0.0282465	TRUE	down_regulated
PHF20L1	51105	3819.41	-0.111965	0.0421649	-2.65542	0.00792101	0.0283887	TRUE	down_regulated
SEMA6B	10501	915.587	-0.188093	0.0708349	-2.65537	0.00792207	0.0283887	TRUE	down_regulated
HTR1B	3351	6.6572	-0.27132	0.102212	-2.65448	0.00794308	0.0284531	TRUE	down_regulated
NLGN4X	57502	366.98	-0.290399	0.109453	-2.65318	0.00797362	0.0285461	TRUE	down_regulated
TRAP1	10131	5854.88	-0.102397	0.038602	-2.65264	0.00798651	0.0285813	TRUE	down_regulated
FABP5	2171	335.533	-0.249855	0.09423	-2.65154	0.00801255	0.0286623	TRUE	down_regulated
PYCR1	5831	7268.6	-0.139003	0.0524243	-2.65149	0.00801375	0.0286623	TRUE	down_regulated
CPSF2	53981	3915.63	-0.0817745	0.0308643	-2.64948	0.0080615	0.0288001	TRUE	down_regulated
DOCK4	9732	1078.89	-0.137399	0.0518608	-2.64939	0.00806372	0.0288025	TRUE	down_regulated
ZFYVE1	53349	1776.79	-0.0758537	0.0286321	-2.64925	0.00806703	0.0288088	TRUE	down_regulated
NEK4	6787	1499.08	-0.0988515	0.0373366	-2.64757	0.00810716	0.0289301	TRUE	down_regulated
ZNF252P	286101	2362.39	-0.114088	0.0430948	-2.64736	0.00811219	0.0289415	TRUE	down_regulated
EIF4A1	1973	28210.5	-0.0790463	0.0298761	-2.64581	0.00814963	0.0290318	TRUE	down_regulated
TGFB1I1	7041	1512.56	-0.149117	0.0564652	-2.64087	0.00826928	0.0294129	TRUE	down_regulated
GOSR2	9570	3124.71	-0.073043	0.0276691	-2.63987	0.00829367	0.0294664	TRUE	down_regulated
SLC7A4	6545	193.786	-0.446105	0.168992	-2.63979	0.00829562	0.0294677	TRUE	down_regulated
KIF16B	55614	3359.76	-0.155564	0.0589352	-2.63958	0.00830076	0.0294804	TRUE	down_regulated
SEC31A	22872	14520	-0.073789	0.0279716	-2.63799	0.0083398	0.029591	TRUE	down_regulated
CAPN9	10753	430.985	-0.333432	0.126443	-2.63701	0.008364	0.0296633	TRUE	down_regulated
EPT1	85465	4168.53	-0.107591	0.040799	-2.63709	0.008362	0.0296633	TRUE	down_regulated
TEKT3	64518	48.2683	-0.255842	0.097021	-2.63697	0.00836494	0.0296633	TRUE	down_regulated
AMACR	23600	1187.69	-0.114001	0.043244	-2.63623	0.00838321	0.0297168	TRUE	down_regulated
CA11	770	480.726	-0.252203	0.0957454	-2.6341	0.00843617	0.0298932	TRUE	down_regulated
SAR1A	56681	7999.49	-0.075444	0.0286426	-2.63397	0.00843919	0.0298982	TRUE	down_regulated
RSRC1	51319	703.899	-0.0921631	0.0349955	-2.63357	0.00844931	0.0299228	TRUE	down_regulated
CYB561	1534	12011.5	-0.136798	0.0519477	-2.63338	0.00845403	0.0299338	TRUE	down_regulated
GALNT5	11227	673.313	-0.302806	0.114999	-2.63312	0.00846036	0.0299506	TRUE	down_regulated
ATP2A2	488	16352	-0.0858763	0.032619	-2.6327	0.00847084	0.029982	TRUE	down_regulated
CCDC113	29070	883.927	-0.143019	0.0543369	-2.63207	0.00848652	0.0300091	TRUE	down_regulated
LHX1	3975	11.8395	-0.819347	0.311289	-2.63211	0.00848564	0.0300091	TRUE	down_regulated
H3F3AP5	347376	1.03776	-0.228899	0.0870405	-2.6298	0.00854355	0.0301823	TRUE	down_regulated
GOLGA5	9950	4410.68	-0.0771945	0.029356	-2.62959	0.00854868	0.03019	TRUE	down_regulated
HTR2C	3358	5.79603	-0.865903	0.329301	-2.62952	0.00855058	0.03019	TRUE	down_regulated
FAM9C	171484	2.48632	-0.584575	0.222353	-2.62904	0.00856259	0.030221	TRUE	down_regulated
RAD51C	5889	1029.48	-0.125114	0.0475927	-2.62884	0.0085676	0.030233	TRUE	down_regulated
ZFPM2	23414	349.34	-0.185462	0.0706016	-2.62688	0.00861715	0.0303563	TRUE	down_regulated
ZNF425	155054	271.154	-0.12359	0.0470806	-2.62508	0.00866292	0.0304946	TRUE	down_regulated
GLDN	342035	188.743	-0.267151	0.101782	-2.62472	0.00867195	0.0305206	TRUE	down_regulated
IGSF9B	22997	100.651	-0.301799	0.115341	-2.61658	0.00888146	0.0311701	TRUE	down_regulated
EAF1	85403	2915.88	-0.103026	0.0393779	-2.61634	0.00888775	0.0311804	TRUE	down_regulated
WFDC3	140686	34.3875	-0.24083	0.0920756	-2.61556	0.00890802	0.0312281	TRUE	down_regulated
ADAP2	55803	768.608	-0.120088	0.0459469	-2.61362	0.00895895	0.0313949	TRUE	down_regulated
FAM134B	54463	2449.16	-0.221917	0.0849146	-2.61342	0.00896424	0.0313958	TRUE	down_regulated
ZNF396	252884	232.45	-0.155736	0.0596401	-2.61125	0.00902107	0.0315712	TRUE	down_regulated
KIAA0930	23313	5993.74	-0.0828212	0.0317189	-2.6111	0.00902528	0.03158	TRUE	down_regulated
GNPTG	84572	3226.18	-0.11314	0.0433344	-2.61087	0.00903134	0.0315835	TRUE	down_regulated
GSE1	23199	7715.9	-0.123284	0.0472173	-2.61099	0.009028	0.0315835	TRUE	down_regulated
ATP8B1	5205	5649.31	-0.155617	0.059619	-2.61018	0.00904934	0.0316287	TRUE	down_regulated
PAM16	51025	660.227	-0.154558	0.0592368	-2.60916	0.00907647	0.0317058	TRUE	down_regulated
SRRM4	84530	2.7749	-0.472904	0.181543	-2.60491	0.0091898	0.0320777	TRUE	down_regulated
SUGT1	10910	1644.22	-0.0891766	0.0342483	-2.60382	0.00921904	0.0321571	TRUE	down_regulated
MS4A14	84689	383.864	-0.270764	0.104017	-2.60307	0.00923934	0.0322108	TRUE	down_regulated
FNDC3B	64778	5290.34	-0.126214	0.0484909	-2.60284	0.0092456	0.0322184	TRUE	down_regulated
GANAB	23193	28518.5	-0.074998	0.0288204	-2.60225	0.00926133	0.0322432	TRUE	down_regulated
SDHC	6391	7628.18	-0.0812749	0.0312323	-2.60227	0.00926096	0.0322432	TRUE	down_regulated
SLITRK4	139065	154.85	-0.23597	0.090674	-2.6024	0.0092574	0.0322432	TRUE	down_regulated
AIFM1	9131	3298.78	-0.0881162	0.0338684	-2.60172	0.00927571	0.0322873	TRUE	down_regulated
LRRC25	126364	363.938	-0.144853	0.0556775	-2.60164	0.00927805	0.0322894	TRUE	down_regulated
SCNN1G	6340	500.808	-0.341194	0.131178	-2.60101	0.00929508	0.0323427	TRUE	down_regulated
SULT1C2	6819	43.4826	-0.325076	0.125058	-2.5994	0.0093386	0.0324699	TRUE	down_regulated
ZNF174	7727	862.947	-0.0756508	0.0291251	-2.59744	0.00939213	0.0326076	TRUE	down_regulated
SLC15A4	121260	1509.15	-0.063427	0.0244204	-2.59729	0.0093962	0.0326157	TRUE	down_regulated
RAD23B	5887	13682.2	-0.0713463	0.0274713	-2.59712	0.00940087	0.0326198	TRUE	down_regulated
SERPINB7	8710	63.399	-0.40863	0.157355	-2.59687	0.00940788	0.032632	TRUE	down_regulated
CTNND1	1500	22279	-0.0944481	0.0364027	-2.59453	0.00947194	0.0328195	TRUE	down_regulated
FITM2	128486	192.843	-0.140442	0.0541501	-2.59357	0.00949854	0.0329038	TRUE	down_regulated
POLR2G	5436	3195.7	-0.0852418	0.0328689	-2.59339	0.0095036	0.0329152	TRUE	down_regulated
RNF141	50862	3796.48	-0.111787	0.0431089	-2.59313	0.00951074	0.0329339	TRUE	down_regulated
MGLL	11343	4511.37	-0.174645	0.0673526	-2.593	0.00951437	0.0329342	TRUE	down_regulated
OARD1	221443	1247.82	-0.0857357	0.0330772	-2.59199	0.00954232	0.0330127	TRUE	down_regulated
LINC00202-2	731789	3.69589	-0.606085	0.233842	-2.59186	0.00954584	0.0330187	TRUE	down_regulated
CEP85	64793	1349.63	-0.109862	0.042394	-2.59145	0.00955714	0.0330517	TRUE	down_regulated
CNTN3	5067	167.094	-0.273869	0.105715	-2.59064	0.00957984	0.0331057	TRUE	down_regulated
PPFIA1	8500	5274.5	-0.149517	0.057717	-2.59052	0.00958301	0.0331106	TRUE	down_regulated
TPM4	7171	39910.9	-0.0982036	0.0379102	-2.59043	0.00958575	0.0331139	TRUE	down_regulated
ELOVL2	54898	2458.37	-0.352175	0.136023	-2.58909	0.00962298	0.033213	TRUE	down_regulated
LEPROT	54741	1628.91	-0.135222	0.0522287	-2.58904	0.00962445	0.033213	TRUE	down_regulated
MPP2	4355	701.729	-0.237189	0.0916105	-2.58911	0.00962252	0.033213	TRUE	down_regulated
NELL2	4753	2457.99	-0.347383	0.134238	-2.58782	0.00965841	0.0332973	TRUE	down_regulated
APITD1	378708	729.753	-0.0944463	0.0365222	-2.586	0.00970977	0.033462	TRUE	down_regulated
TMED3	23423	9945.29	-0.114788	0.044395	-2.58562	0.00972049	0.0334928	TRUE	down_regulated
CBX1	10951	6548.04	-0.109925	0.0425597	-2.58284	0.00979918	0.0337053	TRUE	down_regulated
CXorf23	256643	600.943	-0.0903265	0.0349744	-2.58264	0.00980467	0.0337146	TRUE	down_regulated
ENTPD7	57089	1463.24	-0.115104	0.0445911	-2.58133	0.00984215	0.033831	TRUE	down_regulated
MAFG	4097	1579.61	-0.102803	0.0398814	-2.57772	0.00994536	0.0341504	TRUE	down_regulated
NEDD4	4734	1295.73	-0.124778	0.0484191	-2.57703	0.00996527	0.0341977	TRUE	down_regulated
EML2	24139	2538.58	-0.135142	0.052448	-2.57668	0.00997555	0.0342267	TRUE	down_regulated
KIF13A	63971	3140.31	-0.13188	0.0511836	-2.5766	0.00997769	0.0342278	TRUE	down_regulated
CSF1R	1436	3266.57	-0.155944	0.0605403	-2.57586	0.00999906	0.0342885	TRUE	down_regulated
EFNA3	1944	1454.19	-0.209421	0.0813012	-2.57587	0.00999887	0.0342885	TRUE	down_regulated
COMT	1312	5292.17	-0.126396	0.0490935	-2.5746	0.0100357	0.0343839	TRUE	down_regulated
GREB1L	80000	476.119	-0.288293	0.111978	-2.57455	0.010037	0.0343839	TRUE	down_regulated
ZSCAN2	54993	818.582	-0.0909231	0.0353165	-2.57452	0.0100379	0.0343839	TRUE	down_regulated
MAGED2	10916	42180.2	-0.16456	0.0639267	-2.5742	0.0100471	0.0344092	TRUE	down_regulated
RDH11	51109	4856.57	-0.0909367	0.0353332	-2.57369	0.010062	0.0344538	TRUE	down_regulated
PGM2	55276	2062.37	-0.0900131	0.0349841	-2.57297	0.0100829	0.0345002	TRUE	down_regulated
TNS3	64759	7370.68	-0.116156	0.0451512	-2.5726	0.0100937	0.0345244	TRUE	down_regulated
ARHGEF12	23365	11636.6	-0.109472	0.0425602	-2.57217	0.0101063	0.0345486	TRUE	down_regulated
TNPO1	3842	7226.08	-0.081609	0.0317391	-2.57124	0.0101334	0.0346286	TRUE	down_regulated
ZBTB41	360023	3851.8	-0.129969	0.0505556	-2.57081	0.010146	0.0346535	TRUE	down_regulated
BPHL	670	1310.23	-0.0946838	0.0368666	-2.56828	0.0102205	0.0348943	TRUE	down_regulated
MAPK6	5597	3098.95	-0.107228	0.0417638	-2.56749	0.0102437	0.0349499	TRUE	down_regulated
TPP1	1200	10297.7	-0.080746	0.0314486	-2.56756	0.0102419	0.0349499	TRUE	down_regulated
CHST14	113189	1567.73	-0.0793498	0.0309119	-2.56696	0.0102593	0.034995	TRUE	down_regulated
PDPK1	5170	4407.33	-0.101662	0.0396085	-2.56667	0.010268	0.035012	TRUE	down_regulated
C15orf61	145853	340.176	-0.103504	0.0403318	-2.56632	0.0102785	0.0350412	TRUE	down_regulated
LPPR3	79948	467.709	-0.368428	0.143686	-2.56411	0.0103441	0.0352327	TRUE	down_regulated
MYADML2	255275	9.16077	-0.21667	0.0845399	-2.56293	0.0103794	0.0353274	TRUE	down_regulated
HAT1	8520	3338.09	-0.0716477	0.027967	-2.56186	0.0104113	0.0353972	TRUE	down_regulated
FAM83F	113828	687.886	-0.161253	0.0629512	-2.56155	0.0104205	0.0354093	TRUE	down_regulated
RCN2	5955	3610.05	-0.0952247	0.0371782	-2.5613	0.010428	0.035422	TRUE	down_regulated
MACF1	23499	16572.3	-0.1122	0.0438163	-2.5607	0.0104462	0.0354643	TRUE	down_regulated
CLCN7	1186	5536.13	-0.0986366	0.038525	-2.56032	0.0104575	0.0354962	TRUE	down_regulated
C8orf37	157657	252.431	-0.135576	0.0529619	-2.55989	0.0104707	0.0355346	TRUE	down_regulated
GSK3B	2932	4659.23	-0.0823866	0.0322132	-2.55754	0.0105414	0.0357423	TRUE	down_regulated
ATP5B	506	30475.5	-0.0749142	0.029294	-2.55732	0.0105483	0.035759	TRUE	down_regulated
SLC52A2	79581	4629.04	-0.139006	0.0543735	-2.5565	0.0105731	0.0358173	TRUE	down_regulated
ZFYVE19	84936	1698.3	-0.101103	0.0395874	-2.55391	0.0106521	0.0360523	TRUE	down_regulated
UBR7	55148	3935.39	-0.0857725	0.0336023	-2.55258	0.0106928	0.0361638	TRUE	down_regulated
FAM65C	140876	296.297	-0.250366	0.0980964	-2.55224	0.0107031	0.0361922	TRUE	down_regulated
CADPS	8618	29.9859	-0.254068	0.0995715	-2.55162	0.0107224	0.0362508	TRUE	down_regulated
HCAR1	27198	1151.56	-0.238875	0.0936209	-2.55152	0.0107254	0.0362545	TRUE	down_regulated
TCIRG1	10312	3648.75	-0.1478	0.0579403	-2.55091	0.0107442	0.0362917	TRUE	down_regulated
ROPN1L	83853	56.028	-0.306817	0.120298	-2.55047	0.0107579	0.0363183	TRUE	down_regulated
GAS8	2622	1414.22	-0.106839	0.0418956	-2.55012	0.0107685	0.0363475	TRUE	down_regulated
CRISP3	10321	954.64	-0.502915	0.197288	-2.54914	0.010799	0.036444	TRUE	down_regulated
OLFML3	56944	3991.31	-0.176781	0.0693548	-2.54893	0.0108053	0.0364587	TRUE	down_regulated
SENP8	123228	156.077	-0.0971441	0.0381148	-2.54872	0.0108119	0.0364742	TRUE	down_regulated
METRN	79006	2195.59	-0.242367	0.0951388	-2.54751	0.0108494	0.0365942	TRUE	down_regulated
[truncated: 220 more rows]

## Sheet: BRCA_GTExcold_overlap_new_down
gene	baseMean	log2FoldChange	lfcSE	stat	pvalue	padj	threshold	trend
SPP1|6696	14859.7	-11.7059	0.167452	-69.906	0	0	TRUE	down_regulated
ATP6V0D2|245972	87.3437	-8.31605	0.254457	-32.6816	2.8516e-234	5.14849e-234	TRUE	down_regulated
KRT1|3848	81.4599	-1.03061	0.328668	-3.13572	0.00171434	0.00188503	TRUE	down_regulated
TM4SF19|116211	79.3375	-8.15201	0.280261	-29.0872	5.20594e-186	8.80549e-186	TRUE	down_regulated
SEZ6|124925	47.6151	-8.79804	0.45998	-19.127	1.50458e-81	2.14088e-81	TRUE	down_regulated
CHGB|1114	1192.64	-13.9519	0.465641	-29.9628	2.99832e-197	5.1569e-197	TRUE	down_regulated
CPLX2|10814	152.507	-9.439	0.60839	-15.5147	2.75871e-54	3.70462e-54	TRUE	down_regulated
TGFBI|7045	9151.36	-13.8075	0.22575	-61.1628	0	0	TRUE	down_regulated
MMP9|4318	5700.95	-11.2825	0.201934	-55.8722	0	0	TRUE	down_regulated
PAEP|5047	17.7929	-3.04223	0.319218	-9.53028	1.56859e-21	1.91275e-21	TRUE	down_regulated
TREM1|54210	131.916	-6.98198	0.223759	-31.2031	9.67391e-214	1.70116e-213	TRUE	down_regulated
MARCH4|57574	34.7138	-6.58194	0.274311	-23.9945	3.17449e-127	4.90589e-127	TRUE	down_regulated
CLEC5A|23601	357.094	-9.97082	0.2379	-41.9119	0	0	TRUE	down_regulated
SNAP25|6616	109.41	-8.6159	0.309576	-27.8313	1.81564e-170	3.00491e-170	TRUE	down_regulated
LOXL2|4017	3836.43	-6.41847	0.108857	-58.9624	0	0	TRUE	down_regulated
IBSP|3381	156.87	-6.64569	0.232524	-28.5806	1.16944e-179	1.96127e-179	TRUE	down_regulated
KCND2|3751	413.626	-10.4842	0.261112	-40.1519	0	0	TRUE	down_regulated
PTPRN|5798	80.8454	-8.20403	0.292175	-28.0792	1.75841e-173	2.92328e-173	TRUE	down_regulated
MMP13|4322	1712.24	-12.3078	0.278413	-44.2071	0	0	TRUE	down_regulated
COL5A3|50509	2400.5	-6.58577	0.12437	-52.953	0	0	TRUE	down_regulated
EDIL3|10085	944.927	-11.7263	0.261486	-44.8447	0	0	TRUE	down_regulated
MMP14|4323	22095.1	-15.8217	0.217393	-72.7794	0	0	TRUE	down_regulated
ITGB3|3690	417.803	-10.549	0.236668	-44.573	0	0	TRUE	down_regulated
PLAU|5328	4750.63	-7.01481	0.122379	-57.3206	0	0	TRUE	down_regulated
BMP8A|353500	696.265	-4.98388	0.116286	-42.8587	0	0	TRUE	down_regulated
CHRNA9|55584	40.9579	-7.22372	0.392061	-18.425	8.28067e-76	1.16675e-75	TRUE	down_regulated
GABRB2|2561	76.4648	-5.65942	0.217265	-26.0485	1.40033e-149	2.24222e-149	TRUE	down_regulated
PPEF1|5475	141.744	-8.71268	0.235102	-37.0591	1.28124e-300	2.51601e-300	TRUE	down_regulated
SYT4|6860	22.699	-9.9332	0.66997	-14.8263	9.89916e-50	1.3151e-49	TRUE	down_regulated
ESM1|11082	535.868	-8.8773	0.195679	-45.3667	0	0	TRUE	down_regulated
KIAA1199|57214	1108.49	-11.9817	0.253579	-47.2502	0	0	TRUE	down_regulated
UNC13A|23025	106.929	-8.20639	0.295767	-27.7461	1.94012e-169	3.20443e-169	TRUE	down_regulated
MMP11|4320	22765.7	-2.16941	0.137641	-15.7613	5.74042e-56	7.7421e-56	TRUE	down_regulated
SYP|6855	339.527	-9.60144	0.279329	-34.3733	6.3253e-259	1.17927e-258	TRUE	down_regulated
COL11A1|1301	11148.3	-15.2867	0.264492	-57.7965	0	0	TRUE	down_regulated
NTS|4922	126.325	-8.69536	0.521925	-16.6602	2.55377e-62	3.49769e-62	TRUE	down_regulated
CPB1|1360	44543	-19.7486	0.45157	-43.7333	0	0	TRUE	down_regulated
ADRA1D|146	17.0876	-5.93425	0.265107	-22.3844	5.59049e-111	8.41019e-111	TRUE	down_regulated
CD177|57126	207.866	-9.08863	0.345195	-26.329	8.93961e-153	1.43953e-152	TRUE	down_regulated
FN1|2335	248291	-19.513	0.228401	-85.4331	0	0	TRUE	down_regulated
GRM1|2911	7.96475	-4.76101	0.227273	-20.9484	1.94176e-97	2.84983e-97	TRUE	down_regulated
OLFML2B|25903	3508.51	-13.393	0.219982	-60.8821	0	0	TRUE	down_regulated
CREG2|200407	6.02027	-4.43216	0.26383	-16.7993	2.46885e-63	3.38944e-63	TRUE	down_regulated
PTPRD|5789	477.069	-10.5645	0.243719	-43.347	0	0	TRUE	down_regulated
DCSTAMP|81501	42.7873	-6.47809	0.258945	-25.0172	3.97159e-138	6.24708e-138	TRUE	down_regulated
SDC2|6383	6438.51	-0.310465	0.115995	-2.67652	0.00743901	0.00810334	TRUE	down_regulated
ITGA5|3678	5309.57	-12.0411	0.168495	-71.4627	0	0	TRUE	down_regulated
KCNF1|3754	475.395	-6.06658	0.234071	-25.9177	4.2126e-148	6.7315e-148	TRUE	down_regulated
CD276|80381	6263.22	-4.6297	0.0677968	-68.2879	0	0	TRUE	down_regulated
ANTXR1|84168	11625.9	-15.3723	0.224377	-68.5111	0	0	TRUE	down_regulated
APLP2|334	28435.7	-16.4871	0.205519	-80.2215	0	0	TRUE	down_regulated
AQP9|366	221.464	-9.38216	0.276889	-33.8841	1.14058e-251	2.10604e-251	TRUE	down_regulated
WT1|7490	281.429	-6.69814	0.286486	-23.3804	6.77185e-121	1.03607e-120	TRUE	down_regulated
ACP5|54	3770.12	-11.0946	0.175777	-63.1176	0	0	TRUE	down_regulated
MMP12|4321	365.785	-10.1563	0.330416	-30.738	1.77116e-207	3.09074e-207	TRUE	down_regulated
NTM|50863	666.735	-11.198	0.219714	-50.9665	0	0	TRUE	down_regulated
RAB31|11031	9145.63	-12.6394	0.180763	-69.9222	0	0	TRUE	down_regulated
ITGA11|22801	4013.51	-0.98315	0.130486	-7.5345	4.90223e-14	5.79785e-14	TRUE	down_regulated
PCDH10|57575	166.239	-9.24423	0.357202	-25.8796	1.13111e-147	1.80642e-147	TRUE	down_regulated
MRO|83876	73.2864	-7.76136	0.22202	-34.9579	9.81905e-268	1.85159e-267	TRUE	down_regulated
FCGBP|8857	2882.12	-5.17946	0.182908	-28.3173	2.11754e-176	3.53651e-176	TRUE	down_regulated
METTL11B|149281	4.18155	-3.92963	0.2821	-13.9299	4.1689e-44	5.46139e-44	TRUE	down_regulated
UNC5B|219699	3674.61	-13.6856	0.213058	-64.234	0	0	TRUE	down_regulated
NPTX1|4884	89.0315	-8.24319	0.30535	-26.9959	1.65099e-160	2.69263e-160	TRUE	down_regulated
P4HA2|8974	2626.81	-5.14959	0.0822688	-62.5947	0	0	TRUE	down_regulated
COL10A1|1300	7244.71	-12.2797	0.213037	-57.6412	0	0	TRUE	down_regulated
CNIH3|149111	204.59	-6.8692	0.16523	-41.5736	0	0	TRUE	down_regulated
ACKR4|51554	152.312	-6.88589	0.200412	-34.3586	1.04633e-258	1.9502e-258	TRUE	down_regulated
BCAT1|586	1181.7	-10.727	0.223738	-47.9448	0	0	TRUE	down_regulated
LGALS1|3956	14365.8	-2.85224	0.0864917	-32.977	1.73316e-238	3.14686e-238	TRUE	down_regulated
GDPD3|79153	346.13	-5.01681	0.197576	-25.3918	3.10807e-142	4.91762e-142	TRUE	down_regulated
BMP1|649	1831.28	-10.4082	0.172125	-60.4686	0	0	TRUE	down_regulated
CACNB2|783	122.482	-8.35104	0.263181	-31.7311	5.78129e-221	1.02593e-220	TRUE	down_regulated
ACTA1|58	181.309	-3.65838	0.233245	-15.6847	1.92492e-55	2.59293e-55	TRUE	down_regulated
MAGEB2|4113	5.21897	-3.68103	0.596623	-6.16977	6.83892e-10	7.91501e-10	TRUE	down_regulated
C7orf10|79783	182.887	-8.75548	0.223453	-39.1827	0	0	TRUE	down_regulated
UGT2B4|7363	98.6696	-9.54681	0.489421	-19.5063	9.70142e-85	1.3895e-84	TRUE	down_regulated
PFKFB4|5210	569.204	-3.42485	0.0849061	-40.3369	0	0	TRUE	down_regulated
ADAMTS14|140766	316.67	-5.41186	0.148891	-36.3479	2.83286e-289	5.49148e-289	TRUE	down_regulated
XKR7|343702	6.40213	-4.46927	0.572286	-7.8095	5.74138e-15	6.81952e-15	TRUE	down_regulated
THBS2|7058	17580.5	-14.1524	0.211591	-66.8857	0	0	TRUE	down_regulated
FCRLB|127943	244.854	-9.75296	0.287664	-33.904	5.81912e-252	1.07498e-251	TRUE	down_regulated
SFXN3|81855	2277.29	-7.30387	0.0753265	-96.9627	0	0	TRUE	down_regulated
PKM|5315	48925.1	-2.52631	0.0578597	-43.6627	0	0	TRUE	down_regulated
OPCML|4978	37.5983	-7.09969	0.26752	-26.5389	3.45281e-155	5.58294e-155	TRUE	down_regulated
CHRNA1|1134	72.2578	-5.85239	0.220099	-26.5898	8.90658e-156	1.44191e-155	TRUE	down_regulated
CTSB|1508	42437	-9.93505	0.0746738	-133.046	0	0	TRUE	down_regulated
GRIA3|2892	62.9153	-7.84216	0.270438	-28.998	6.97099e-185	1.17686e-184	TRUE	down_regulated
FAT3|120114	89.3672	-8.14705	0.258035	-31.5734	8.55726e-219	1.51499e-218	TRUE	down_regulated
PGAM1|5223	7095.07	-2.30784	0.0461198	-50.04	0	0	TRUE	down_regulated
PPAPDC1A|196051	353.562	-10.333	0.244596	-42.2452	0	0	TRUE	down_regulated
THY1|7070	8708.37	-14.83	0.214231	-69.2243	0	0	TRUE	down_regulated
PLAUR|5329	1760.58	-9.87948	0.158657	-62.2695	0	0	TRUE	down_regulated
COL12A1|1303	29455.9	-2.40205	0.121632	-19.7484	8.27743e-87	1.19059e-86	TRUE	down_regulated
MICAL2|9645	5207.82	-5.35666	0.089237	-60.0274	0	0	TRUE	down_regulated
CSPG4|1464	1943.53	-2.10232	0.117908	-17.8301	4.12443e-71	5.75999e-71	TRUE	down_regulated
LINC00520|645687	2.5745	-3.19662	0.298629	-10.7043	9.71535e-27	1.20494e-26	TRUE	down_regulated
TRIM9|114088	192.353	-8.49804	0.26264	-32.3562	1.13499e-229	2.03607e-229	TRUE	down_regulated
P4HA1|5033	3872.85	-13.2592	0.20993	-63.1602	0	0	TRUE	down_regulated
ROS1|6098	11.6253	-5.3774	0.367582	-14.6291	1.83219e-48	2.42502e-48	TRUE	down_regulated
LILRA2|11027	112.269	-4.86459	0.145325	-33.4738	1.16062e-245	2.12701e-245	TRUE	down_regulated
TIMP3|7078	37665.2	-10.3693	0.122838	-84.4139	0	0	TRUE	down_regulated
FGF14|2259	389.015	-9.99668	0.251187	-39.7978	0	0	TRUE	down_regulated
SLC6A1|6529	61.021	-4.29281	0.147887	-29.0276	2.94846e-185	4.98195e-185	TRUE	down_regulated
PPP1R1C|151242	18.0565	-4.30723	0.336618	-12.7956	1.7352e-37	2.2263e-37	TRUE	down_regulated
C1QTNF3|114899	1307.64	-10.0324	0.209013	-47.9989	0	0	TRUE	down_regulated
HS3ST2|9956	103.271	-6.58873	0.219146	-30.0655	1.36884e-198	2.35824e-198	TRUE	down_regulated
ALDOA|226	71194.4	-3.93498	0.0747601	-52.6347	0	0	TRUE	down_regulated
ANGPT2|285	656.314	-4.90357	0.102435	-47.87	0	0	TRUE	down_regulated
SCG5|6447	237.872	-9.45992	0.245592	-38.5188	0	0	TRUE	down_regulated
HDC|3067	111.007	-7.32705	0.282061	-25.9768	9.04623e-149	1.44648e-148	TRUE	down_regulated
VIPR2|7434	294.7	-9.94486	0.336465	-29.5569	5.35989e-192	9.1448e-192	TRUE	down_regulated
COL6A1|1291	34546.5	-9.50922	0.120055	-79.207	0	0	TRUE	down_regulated
COL5A1|1289	22761.6	-12.2264	0.143498	-85.2025	0	0	TRUE	down_regulated
IGFL3|388555	12.7306	-4.09981	0.318292	-12.8807	5.78459e-38	7.4344e-38	TRUE	down_regulated
HAPLN1|1404	223.462	-9.67095	0.296395	-32.6286	1.61274e-233	2.9088e-233	TRUE	down_regulated
CTSK|1513	10059.8	-9.93691	0.142441	-69.7615	0	0	TRUE	down_regulated
MRC2|9902	7242.6	-14.6394	0.222094	-65.9154	0	0	TRUE	down_regulated
GPC6|10082	858.978	-11.6137	0.236142	-49.1811	0	0	TRUE	down_regulated
MSR1|4481	2127.21	-12.7966	0.21823	-58.6382	0	0	TRUE	down_regulated
SEZ6L|23544	108.861	-8.63357	0.347725	-24.8287	4.38887e-136	6.88355e-136	TRUE	down_regulated
WNT3|7473	92.6661	-0.956944	0.136347	-7.01844	2.24365e-12	2.63055e-12	TRUE	down_regulated
SLIT1|6585	106.585	-8.12486	0.315553	-25.748	3.39094e-146	5.40005e-146	TRUE	down_regulated
NOX4|50507	454.013	-10.6186	0.222545	-47.7144	0	0	TRUE	down_regulated
TIMP2|7077	20465.2	-10.1909	0.100114	-101.793	0	0	TRUE	down_regulated
VAT1|10493	9936.48	-5.10739	0.0613235	-83.2859	0	0	TRUE	down_regulated
DYNLT3|6990	1910.94	-12.7674	0.202746	-62.9721	0	0	TRUE	down_regulated
TBX4|9496	13.1415	-5.10304	0.307736	-16.5825	9.32795e-62	1.27642e-61	TRUE	down_regulated
SRRM3|222183	241.921	-9.55964	0.237262	-40.2915	0	0	TRUE	down_regulated
GBE1|2632	1212.94	-9.4295	0.143864	-65.5446	0	0	TRUE	down_regulated
FAM101B|359845	1034.93	-9.78192	0.179214	-54.5824	0	0	TRUE	down_regulated
SLC5A7|60482	13.1471	-4.58821	0.444433	-10.3238	5.50268e-25	6.78686e-25	TRUE	down_regulated
ADAM9|8754	5984.28	-14.4143	0.223645	-64.4516	0	0	TRUE	down_regulated
TMEM64|169200	1984.71	-5.46451	0.165317	-33.0548	1.32681e-239	2.41151e-239	TRUE	down_regulated
XIRP2|129446	3.42006	-3.63572	0.529657	-6.8643	6.68182e-12	7.8116e-12	TRUE	down_regulated
PLAT|5327	8171	-14.8636	0.253489	-58.6361	0	0	TRUE	down_regulated
PMP22|5376	6454.88	-11.439	0.142446	-80.3039	0	0	TRUE	down_regulated
RFX8|731220	25.5911	-6.24037	0.233158	-26.7645	8.36838e-158	1.35961e-157	TRUE	down_regulated
COL1A2|1278	231797	-19.6898	0.231738	-84.9659	0	0	TRUE	down_regulated
COL6A2|1292	38927.6	-9.01086	0.118416	-76.0947	0	0	TRUE	down_regulated
COL5A2|1290	24684.4	-13.6652	0.173302	-78.8518	0	0	TRUE	down_regulated
CSMD3|114788	27.2322	-23.6056	0.534827	-44.1369	0	0	TRUE	down_regulated
SRPX2|27286	977.999	-1.14772	0.106747	-10.7518	5.81359e-27	7.21665e-27	TRUE	down_regulated
EXTL1|2134	261	-1.81951	0.196786	-9.24613	2.32761e-20	2.826e-20	TRUE	down_regulated
ITGAV|3685	8153.04	-13.5406	0.20285	-66.752	0	0	TRUE	down_regulated
SERPINI1|5274	1102.71	-7.11551	0.18602	-38.2513	0	0	TRUE	down_regulated
FGF10|2255	128.196	-1.7098	0.282922	-6.04335	1.5095e-09	1.7428e-09	TRUE	down_regulated
PDGFB|5155	2082.33	-12.8411	0.207826	-61.7878	0	0	TRUE	down_regulated
ZNF365|22891	199.141	-9.42955	0.231255	-40.7755	0	0	TRUE	down_regulated
LDHA|3939	30040.5	-10.8888	0.0923264	-117.938	0	0	TRUE	down_regulated
NID2|22795	2319.78	-11.6107	0.209789	-55.3448	0	0	TRUE	down_regulated
PELO|53918	948.498	-9.01944	0.127576	-70.6987	0	0	TRUE	down_regulated
ZDHHC22|283576	11.2281	-4.52531	0.363966	-12.4334	1.72251e-35	2.19794e-35	TRUE	down_regulated
TREM2|54209	851.051	-5.58403	0.110454	-50.5554	0	0	TRUE	down_regulated
ADAMTS12|81792	804.04	-11.4934	0.242184	-47.4571	0	0	TRUE	down_regulated
PYGL|5836	3110.9	-6.41731	0.115557	-55.5339	0	0	TRUE	down_regulated
ANXA2P2|304	9688.14	-14.9838	0.202153	-74.1212	0	0	TRUE	down_regulated
KCNJ6|3763	11.8496	-3.56545	0.292241	-12.2004	3.09453e-34	3.9348e-34	TRUE	down_regulated
KRT31|3881	39.2769	-3.46483	0.322433	-10.7459	6.19631e-27	7.69075e-27	TRUE	down_regulated
MYO1D|4642	5664.88	-7.02977	0.0751376	-93.5586	0	0	TRUE	down_regulated
NAV1|89796	3499.29	-11.8518	0.1902	-62.3122	0	0	TRUE	down_regulated
FKBP10|60681	7906.3	-0.861661	0.0822252	-10.4793	1.07569e-25	1.32949e-25	TRUE	down_regulated
ANXA2|302	30293.6	-11.9542	0.0918671	-130.125	0	0	TRUE	down_regulated
INHBA|3624	918.954	-6.60735	0.149879	-44.0847	0	0	TRUE	down_regulated
SLC35D3|340146	7.29332	-4.72986	0.303096	-15.6052	6.71154e-55	9.02948e-55	TRUE	down_regulated
CPA6|57094	86.5208	-8.22691	0.354945	-23.178	7.59011e-119	1.15756e-118	TRUE	down_regulated
SATB2|23314	309.966	-7.52001	0.186729	-40.2724	0	0	TRUE	down_regulated
BSN|8927	175.693	-9.09836	0.25393	-35.8302	3.73594e-281	7.16554e-281	TRUE	down_regulated
BMP8B|656	248.771	-3.84156	0.144568	-26.5726	1.40615e-155	2.27553e-155	TRUE	down_regulated
SULF1|23213	13797.6	-8.47501	0.125207	-67.6878	0	0	TRUE	down_regulated
NLRP12|91662	35.0832	-1.54	0.142475	-10.8089	3.12402e-27	3.88166e-27	TRUE	down_regulated
SPARC|6678	125789	-12.2882	0.113052	-108.696	0	0	TRUE	down_regulated
CSMD2|114784	119.226	-8.6895	0.246265	-35.2851	9.93595e-273	1.8847e-272	TRUE	down_regulated
LRTM2|654429	63.7191	-7.12754	0.347845	-20.4906	2.61307e-93	3.80517e-93	TRUE	down_regulated
ANXA2P1|303	157.784	-2.74871	0.0837318	-32.8276	2.37953e-236	4.30808e-236	TRUE	down_regulated
PCOLCE|5118	4741.13	-1.71223	0.107379	-15.9456	3.05719e-57	4.13718e-57	TRUE	down_regulated
KCNS3|3790	1705.82	-12.6035	0.225177	-55.9718	0	0	TRUE	down_regulated
RPLP0P2|113157	163.594	-9.04476	0.217874	-41.5137	0	0	TRUE	down_regulated
BAALC|79870	197.026	-9.46436	0.267343	-35.4015	1.61655e-274	3.07438e-274	TRUE	down_regulated
FAM177A1|283635	2483.93	-0.3433	0.0592881	-5.79037	7.02331e-09	8.07786e-09	TRUE	down_regulated
TM2D1|83941	735.133	-5.22862	0.0716283	-72.9966	0	0	TRUE	down_regulated
DSG4|147409	1.23843	-2.15805	0.337055	-6.40266	1.52694e-10	1.77422e-10	TRUE	down_regulated
GDAP1|54332	1428.05	-10.7604	0.243507	-44.1892	0	0	TRUE	down_regulated
COL1A1|1277	310022	-16.8564	0.165412	-101.905	0	0	TRUE	down_regulated
SYNDIG1|79953	336.076	-10.0841	0.244186	-41.2968	0	0	TRUE	down_regulated
ZPLD1|131368	60.6273	-7.68879	0.309718	-24.8251	4.8043e-136	7.53452e-136	TRUE	down_regulated
PLBD2|196463	1673.78	-3.53557	0.0760121	-46.5133	0	0	TRUE	down_regulated
S100A4|6275	3500.31	-4.43303	0.116635	-38.0078	0	0	TRUE	down_regulated
SPOCK1|6695	2131.76	-12.9251	0.231447	-55.8447	0	0	TRUE	down_regulated
CTHRC1|115908	4515.36	-8.73821	0.118386	-73.811	0	0	TRUE	down_regulated
PLA2G15|23659	1323.66	-9.53388	0.134503	-70.8821	0	0	TRUE	down_regulated
TUBBP6|442308	1.9962	-1.51756	0.229077	-6.62467	3.48023e-11	4.05754e-11	TRUE	down_regulated
AEBP1|165	34746.9	-2.61038	0.110181	-23.6917	4.39283e-124	6.75095e-124	TRUE	down_regulated
GPR68|8111	583.179	-4.85787	0.105647	-45.9819	0	0	TRUE	down_regulated
LINC00589|619351	7.8819	-0.753084	0.284354	-2.6484	0.00808739	0.00880668	TRUE	down_regulated
PGK1|5230	20198.7	-3.13503	0.0695631	-45.0675	0	0	TRUE	down_regulated
CERCAM|51148	3983.19	-7.71636	0.0957626	-80.578	0	0	TRUE	down_regulated
PTCHD4|442213	33.8338	-5.75088	0.237477	-24.2166	1.48845e-129	2.30918e-129	TRUE	down_regulated
POSTN|10631	54035.7	-9.10591	0.130044	-70.022	0	0	TRUE	down_regulated
CD300C|10871	82.0144	-7.99871	0.221794	-36.0637	8.40854e-285	1.62085e-284	TRUE	down_regulated
DAD1|1603	5748.29	-8.1366	0.066102	-123.092	0	0	TRUE	down_regulated
GJB2|2706	2281.31	-6.5311	0.167177	-39.0669	0	0	TRUE	down_regulated
FKBP9|11328	6768.54	-11.4835	0.123022	-93.3446	0	0	TRUE	down_regulated
BNIP3|664	2309.58	-2.49584	0.0926069	-26.9509	5.56157e-160	9.06367e-160	TRUE	down_regulated
ATP6V1D|51382	2675.22	-13.052	0.196934	-66.2759	0	0	TRUE	down_regulated
CALHM1|255022	15.6871	-1.80803	0.235251	-7.68553	1.52365e-14	1.80594e-14	TRUE	down_regulated
SLC30A8|169026	1762.16	-15.5422	0.408512	-38.0459	0	0	TRUE	down_regulated
NHLH2|4808	5.21555	-3.04794	0.329274	-9.25652	2.11194e-20	2.56479e-20	TRUE	down_regulated
SGIP1|84251	224.086	-9.65021	0.22863	-42.2088	0	0	TRUE	down_regulated
LINC00704|100216001	5.43301	-1.10109	0.248488	-4.43116	9.37264e-06	1.05394e-05	TRUE	down_regulated
CATSPER1|117144	12.8187	-0.821119	0.157994	-5.19714	2.02379e-07	2.3044e-07	TRUE	down_regulated
EPYC|1833	220.483	-1.76992	0.228549	-7.74415	9.62237e-15	1.14168e-14	TRUE	down_regulated
ABCC2|1244	59.6345	-7.03297	0.283467	-24.8105	6.8988e-136	1.08158e-135	TRUE	down_regulated
BEAN1|146227	75.5084	-7.01821	0.227645	-30.8296	1.05012e-208	1.83512e-208	TRUE	down_regulated
SIGLEC9|27180	117.066	-6.72321	0.185861	-36.1733	1.60296e-286	3.09722e-286	TRUE	down_regulated
CDH13|1012	676.497	-8.38305	0.14761	-56.792	0	0	TRUE	down_regulated
CALU|813	11650.4	-10.6373	0.0987447	-107.725	0	0	TRUE	down_regulated
ECM1|1893	6840.61	-9.32302	0.1774	-52.5536	0	0	TRUE	down_regulated
DUSP3|1845	3294.35	-9.03739	0.083678	-108.002	0	0	TRUE	down_regulated
SERPINA12|145264	15.4333	-0.647806	0.23412	-2.76698	0.00565782	0.00617509	TRUE	down_regulated
CHPF|79586	6306.79	-3.64974	0.0766911	-47.5901	0	0	TRUE	down_regulated
RRM2B|50484	2652.78	-2.12338	0.0808658	-26.2581	5.78092e-152	9.29746e-152	TRUE	down_regulated
RHOA|387	24148.6	-10.1444	0.0553159	-183.391	0	0	TRUE	down_regulated
FGF5|2250	11.0234	-0.608893	0.227475	-2.67675	0.00743408	0.00809841	TRUE	down_regulated
C1QTNF6|114904	2105.5	-7.65575	0.115425	-66.3265	0	0	TRUE	down_regulated
HSD17B6|8630	233.595	-6.91052	0.156018	-44.2931	0	0	TRUE	down_regulated
KCNJ15|3772	95.4658	-4.6397	0.171144	-27.1098	7.54034e-162	1.23243e-161	TRUE	down_regulated
SERPINA1|5265	11945.5	-13.0491	0.25176	-51.8313	0	0	TRUE	down_regulated
VAT1L|57687	45.2885	-7.26666	0.249973	-29.0698	8.65183e-186	1.46289e-185	TRUE	down_regulated
WFDC10B|280664	3.00769	-1.05037	0.335332	-3.13234	0.00173421	0.00190677	TRUE	down_regulated
COPZ2|51226	606.742	-11.0618	0.221175	-50.014	0	0	TRUE	down_regulated
C6orf223|221416	38.4165	-7.13036	0.335189	-21.2727	2.03424e-100	3.00219e-100	TRUE	down_regulated
BAG4|9530	690.655	-10.3223	0.229565	-44.9646	0	0	TRUE	down_regulated
HEXB|3074	5383.14	-1.69278	0.0491982	-34.4073	1.96159e-259	3.65922e-259	TRUE	down_regulated
TCEAL3|85012	2264.01	-13.012	0.222096	-58.5871	0	0	TRUE	down_regulated
SLC1A2|6506	1000.94	-10.2531	0.263152	-38.9627	0	0	TRUE	down_regulated
BGN|633	34725.8	-11.3493	0.114801	-98.8608	0	0	TRUE	down_regulated
LAMA4|3910	4542.06	-7.28473	0.0973573	-74.8247	0	0	TRUE	down_regulated
VSIG4|11326	739.789	-11.072	0.227846	-48.5944	0	0	TRUE	down_regulated
AHNAK2|113146	3349.81	-1.28123	0.124157	-10.3194	5.75609e-25	7.09851e-25	TRUE	down_regulated
CLDN14|23562	26.5916	-2.9835	0.180335	-16.5442	1.762e-61	2.40823e-61	TRUE	down_regulated
COL3A1|1281	212659	-19.5655	0.233096	-83.9376	0	0	TRUE	down_regulated
GLIS2|84662	1875.61	-6.30555	0.0991343	-63.6061	0	0	TRUE	down_regulated
VWA5B2|90113	44.8566	-7.078	0.291929	-24.2456	7.35611e-130	1.14186e-129	TRUE	down_regulated
ALDH3A1|218	28.1316	-5.61363	0.322995	-17.3799	1.17122e-67	1.62329e-67	TRUE	down_regulated
FAP|2191	2954.49	-0.740168	0.11124	-6.65378	2.85655e-11	3.3312e-11	TRUE	down_regulated
KLC2|64837	1745.72	-3.97957	0.0742227	-53.6167	0	0	TRUE	down_regulated
CHSY3|337876	239.074	-9.66793	0.217312	-44.4887	0	0	TRUE	down_regulated
CORIN|10699	298.517	-4.71786	0.160128	-29.4631	8.56569e-191	1.45839e-190	TRUE	down_regulated
COL7A1|1294	810.336	-11.5296	0.25733	-44.8048	0	0	TRUE	down_regulated
TMEM8A|58986	3127.64	-5.55576	0.0689926	-80.5269	0	0	TRUE	down_regulated
KCNE3|10008	255.8	-9.79088	0.205609	-47.619	0	0	TRUE	down_regulated
NRP2|8828	2281.11	-10.0964	0.151417	-66.6794	0	0	TRUE	down_regulated
FKBP9L|360132	129.648	-8.68462	0.210518	-41.2535	0	0	TRUE	down_regulated
VEGFA|7422	5117.96	-14.0883	0.216752	-64.9972	0	0	TRUE	down_regulated
MEGF10|84466	317.414	-6.91473	0.218277	-31.6788	3.04777e-220	5.40312e-220	TRUE	down_regulated
IQSEC2|23096	1284.8	-12.0691	0.208577	-57.8642	0	0	TRUE	down_regulated
PXDN|7837	9103.26	-10.0639	0.119543	-84.1863	0	0	TRUE	down_regulated
PRPH2|5961	53.9358	-3.15317	0.162193	-19.4409	3.48124e-84	4.97951e-84	TRUE	down_regulated
SGCB|6443	1926.05	-12.578	0.20755	-60.6023	0	0	TRUE	down_regulated
FAM196A|642938	585.926	-10.7607	0.32309	-33.3056	3.19931e-243	5.84191e-243	TRUE	down_regulated
TMEM63B|55362	3493.04	-1.93777	0.0661001	-29.3157	6.5339e-189	1.10861e-188	TRUE	down_regulated
IL11|3589	42.8885	-5.42784	0.211127	-25.7088	9.31283e-146	1.48174e-145	TRUE	down_regulated
GPNMB|10457	11954.2	-3.02617	0.106044	-28.537	4.06724e-179	6.81595e-179	TRUE	down_regulated
IGFL2|147920	64.6749	-6.32496	0.275274	-22.9769	7.92745e-117	1.20563e-116	TRUE	down_regulated
NRCAM|4897	693.194	-11.3044	0.269809	-41.8978	0	0	TRUE	down_regulated
SLC27A2|11001	1036.85	-11.8853	0.28587	-41.5758	0	0	TRUE	down_regulated
ADAMTS2|9509	1368.61	-11.5085	0.230669	-49.8919	0	0	TRUE	down_regulated
CST11|140880	1.13821	-2.05163	0.588371	-3.48696	0.00048854	0.000540274	TRUE	down_regulated
LCN1|3933	0.862572	-1.62616	0.348209	-4.67006	3.01106e-06	3.39934e-06	TRUE	down_regulated
C5AR1|728	615.584	-0.482646	0.0991391	-4.86837	1.12521e-06	1.27471e-06	TRUE	down_regulated
MMP28|79148	206.47	-5.81029	0.156745	-37.0683	9.10108e-301	1.78757e-300	TRUE	down_regulated
ETV1|2115	586.229	-11.0625	0.225441	-49.0708	0	0	TRUE	down_regulated
COL6A3|1293	56706.5	-16.6089	0.224366	-74.0262	0	0	TRUE	down_regulated
TRH|7200	368.298	-7.92531	0.363389	-21.8094	1.88737e-105	2.81105e-105	TRUE	down_regulated
SPOCD1|90853	259.021	-7.66838	0.210803	-36.377	9.83807e-290	1.90804e-289	TRUE	down_regulated
GPC1|2817	3616.81	-6.78704	0.101202	-67.0645	0	0	TRUE	down_regulated
TANC2|26115	3836.28	-13.0709	0.220083	-59.3906	0	0	TRUE	down_regulated
SESTD1|91404	3432.48	-11.4345	0.17105	-66.8485	0	0	TRUE	down_regulated
TCEAL4|79921	8397.25	-1.28522	0.101161	-12.7046	5.57183e-37	7.13756e-37	TRUE	down_regulated
LINC00626|79100	1.62176	-2.31748	0.314294	-7.3736	1.66078e-13	1.95994e-13	TRUE	down_regulated
APLP1|333	663.779	-10.6376	0.275274	-38.6438	0	0	TRUE	down_regulated
SHISA4|149345	621.603	-8.75791	0.159558	-54.8887	0	0	TRUE	down_regulated
PRKG1|5592	199.3	-5.17635	0.157557	-32.8537	1.00801e-236	1.82699e-236	TRUE	down_regulated
FGFR1|2260	7125.47	-3.72589	0.133963	-27.8129	3.03104e-170	5.01514e-170	TRUE	down_regulated
CDH11|1009	5684.41	-10.5876	0.150659	-70.2753	0	0	TRUE	down_regulated
ATP6V1C1|528	4614.3	-13.038	0.203987	-63.9159	0	0	TRUE	down_regulated
IGF2BP1|10642	19.4503	-6.07167	0.292097	-20.7865	5.73676e-96	8.40135e-96	TRUE	down_regulated
LRRC15|131578	7126.01	-9.35361	0.157259	-59.479	0	0	TRUE	down_regulated
BAG3|9531	3740.07	-13.1337	0.205948	-63.7717	0	0	TRUE	down_regulated
PDLIM5|10611	7752.49	-14.587	0.214939	-67.866	0	0	TRUE	down_regulated
ATP6V0A1|535	2887.75	-13.2627	0.199098	-66.6139	0	0	TRUE	down_regulated
ERLIN2|11160	6228.16	-6.87751	0.115169	-59.7166	0	0	TRUE	down_regulated
EFR3B|22979	482.633	-10.5813	0.23447	-45.1288	0	0	TRUE	down_regulated
GRM8|2918	28.4801	-6.5233	0.231055	-28.2327	2.32161e-175	3.86811e-175	TRUE	down_regulated
ALG1|56052	1849.29	-0.398629	0.0594751	-6.70245	2.0495e-11	2.39176e-11	TRUE	down_regulated
VPS25|84313	2548.09	-1.87709	0.0809643	-23.1842	6.57313e-119	1.00254e-118	TRUE	down_regulated
EVA1A|84141	243.387	-9.54312	0.223514	-42.6957	0	0	TRUE	down_regulated
NID1|4811	5890.58	-13.4147	0.214067	-62.666	0	0	TRUE	down_regulated
TNC|3371	14402.5	-15.0035	0.250616	-59.8666	0	0	TRUE	down_regulated
FEZ1|9638	234.895	-6.64558	0.151988	-43.7244	0	0	TRUE	down_regulated
GSPT1|2935	9737.93	-7.69534	0.0592925	-129.786	0	0	TRUE	down_regulated
PEX5L|51555	56.0593	-3.7561	0.253647	-14.8084	1.29377e-49	1.71831e-49	TRUE	down_regulated
FHL2|2274	3491.81	-5.12875	0.123803	-41.4267	0	0	TRUE	down_regulated
PGBD5|79605	434.035	-10.6289	0.277865	-38.2521	0	0	TRUE	down_regulated
HK1|3098	9095.81	-14.5415	0.197097	-73.7786	0	0	TRUE	down_regulated
TENM4|26011	704.896	-11.0274	0.227598	-48.4512	0	0	TRUE	down_regulated
CNTN6|27255	5.97446	-3.30789	0.299469	-11.0458	2.29642e-28	2.86242e-28	TRUE	down_regulated
TMEM181|57583	4026.95	-4.5246	0.0914342	-49.4847	0	0	TRUE	down_regulated
CCDC68|80323	102.544	-7.86653	0.272637	-28.8535	4.58215e-183	7.71776e-183	TRUE	down_regulated
CTSL|1514	4264.46	-13.8	0.206638	-66.7832	0	0	TRUE	down_regulated
ATP6V0D1|9114	3799.84	-5.76114	0.05766	-99.9157	0	0	TRUE	down_regulated
SFTA1P|207107	10.0093	-3.35462	0.246029	-13.635	2.47903e-42	3.22905e-42	TRUE	down_regulated
P4HA3|283208	446.544	-4.90376	0.122376	-40.0711	0	0	TRUE	down_regulated
KIF26B|55083	827.338	-11.3087	0.227921	-49.6166	0	0	TRUE	down_regulated
CHST6|4166	153.28	-4.60025	0.171581	-26.811	2.40318e-158	3.90833e-158	TRUE	down_regulated
KTN1|3895	12334.2	-11.6152	0.106295	-109.273	0	0	TRUE	down_regulated
DACT1|51339	769.784	-11.4556	0.223173	-51.3306	0	0	TRUE	down_regulated
MAGEA2|4101	66.665	-8.84028	0.789795	-11.1931	4.40594e-29	5.50588e-29	TRUE	down_regulated
ADCY8|114	4.39939	-4.00517	0.443745	-9.02583	1.78336e-19	2.15973e-19	TRUE	down_regulated
PLIN3|10226	3767.11	-13.7214	0.197521	-69.4679	0	0	TRUE	down_regulated
DSTN|11034	19821	-14.2291	0.170643	-83.385	0	0	TRUE	down_regulated
DKK3|27122	2637.74	-12.781	0.218609	-58.4651	0	0	TRUE	down_regulated
MKX|283078	366.742	-6.30688	0.27267	-23.1301	2.3045e-118	3.51238e-118	TRUE	down_regulated
GNA15|2769	552.978	-6.14263	0.129186	-47.5485	0	0	TRUE	down_regulated
SMOC2|64094	4672.38	-12.3338	0.22308	-55.2887	0	0	TRUE	down_regulated
OLR1|4973	867.141	-4.9248	0.122737	-40.1248	0	0	TRUE	down_regulated
OR51E2|81285	20.7503	-4.96416	0.233635	-21.2476	3.47284e-100	5.12148e-100	TRUE	down_regulated
UBTD1|80019	708.52	-4.09457	0.0823581	-49.7166	0	0	TRUE	down_regulated
SLC37A2|219855	976.917	-1.61743	0.120554	-13.4166	4.83661e-41	6.27322e-41	TRUE	down_regulated
TENM3|55714	709.933	-11.138	0.245708	-45.3302	0	0	TRUE	down_regulated
UNC79|57578	15.4435	-2.15187	0.183472	-11.7286	9.09977e-32	1.14702e-31	TRUE	down_regulated
ABHD12|26090	3734.05	-11.1175	0.145198	-76.5681	0	0	TRUE	down_regulated
C15orf54|400360	5.1705	-3.2517	0.237898	-13.6685	1.56631e-42	2.04087e-42	TRUE	down_regulated
SCG3|29106	19.6425	-5.83459	0.361042	-16.1604	9.59035e-59	1.30295e-58	TRUE	down_regulated
IL8|3576	295.913	-9.90053	0.280925	-35.2426	4.45378e-272	8.44241e-272	TRUE	down_regulated
TPM1|7168	13465.8	-3.16962	0.0846811	-37.43	1.26852e-306	2.50736e-306	TRUE	down_regulated
KRT37|8688	15.8679	-2.75125	0.263737	-10.4318	1.7748e-25	2.19161e-25	TRUE	down_regulated
FRMD6|122786	3700.14	-13.6956	0.216537	-63.2483	0	0	TRUE	down_regulated
ACLY|47	9758.39	-5.8803	0.0649137	-90.5865	0	0	TRUE	down_regulated
SQLE|6713	5610.99	-0.378083	0.108134	-3.49644	0.00047151	0.000521588	TRUE	down_regulated
WISP2|8839	1289.01	-2.21511	0.161929	-13.6795	1.34628e-42	1.75476e-42	TRUE	down_regulated
ANGPTL2|23452	3214.47	-7.79672	0.114975	-67.812	0	0	TRUE	down_regulated
ANXA2P3|305	11.8282	-4.91622	0.225375	-21.8135	1.72717e-105	2.57264e-105	TRUE	down_regulated
TMEM184B|25829	4107.05	-8.92452	0.0771328	-115.703	0	0	TRUE	down_regulated
LDLRAD3|143458	2817.36	-11.0119	0.186573	-59.0219	0	0	TRUE	down_regulated
SVOP|55530	6.22429	-4.50651	0.557142	-8.08863	6.03419e-16	7.19215e-16	TRUE	down_regulated
NIM1|167359	37.1511	-4.52204	0.233024	-19.4059	6.87932e-84	9.8329e-84	TRUE	down_regulated
C16orf72|29035	3012.78	-2.15876	0.0504657	-42.7768	0	0	TRUE	down_regulated
CRYBB1|1414	17.8807	-2.22691	0.137112	-16.2415	2.56603e-59	3.49083e-59	TRUE	down_regulated
SCD|6319	35049.7	-5.73661	0.137772	-41.6386	0	0	TRUE	down_regulated
CDC27|996	3243.35	-7.91514	0.0784559	-100.887	0	0	TRUE	down_regulated
HSDL1|83693	1565.91	-3.13678	0.0749351	-41.86	0	0	TRUE	down_regulated
AKIP1|56672	630.573	-5.8924	0.0753343	-78.2167	0	0	TRUE	down_regulated
LILRA6|79168	142.489	-8.97196	0.231342	-38.7822	0	0	TRUE	down_regulated
ZMAT4|79698	85.6116	-8.28704	0.32763	-25.2939	3.7324e-141	5.89403e-141	TRUE	down_regulated
DMP1|1758	4.71037	-4.07921	0.268821	-15.1745	5.22101e-52	6.97439e-52	TRUE	down_regulated
DHRS2|10202	7801.55	-16.6592	0.366122	-45.5018	0	0	TRUE	down_regulated
EEF1A2|1917	4904.1	-13.776	0.287545	-47.9089	0	0	TRUE	down_regulated
SPRYD7|57213	507.646	-10.8047	0.197284	-54.7671	0	0	TRUE	down_regulated
VANGL1|81839	2652.43	-0.79263	0.0831266	-9.53522	1.49569e-21	1.82398e-21	TRUE	down_regulated
WWP1|11059	9578.06	-1.35256	0.108997	-12.4091	2.33158e-35	2.97434e-35	TRUE	down_regulated
ROBO2|6092	519.062	-10.887	0.334971	-32.5015	1.01639e-231	1.82833e-231	TRUE	down_regulated
KRT81|3887	2508.57	-5.79337	0.279194	-20.7504	1.21701e-95	1.78148e-95	TRUE	down_regulated
SEC23A|10484	2613.95	-11.0176	0.165051	-66.7525	0	0	TRUE	down_regulated
KCTD11|147040	984.937	-11.811	0.198369	-59.5408	0	0	TRUE	down_regulated
ADAM12|8038	4886.06	-14.0716	0.231246	-60.851	0	0	TRUE	down_regulated
TMX1|81542	2348.37	-11.1495	0.169062	-65.9493	0	0	TRUE	down_regulated
CPE|1363	5214.86	-14.0902	0.233703	-60.2912	0	0	TRUE	down_regulated
NEGR1|257194	607.103	-10.3831	0.246361	-42.1459	0	0	TRUE	down_regulated
SPECC1|92521	1089.61	-10.6074	0.205498	-51.6179	0	0	TRUE	down_regulated
PIH1D3|139212	1.94826	-2.46025	0.403515	-6.09704	1.08053e-09	1.24885e-09	TRUE	down_regulated
ITGB1|3688	26372.5	-12.1834	0.0962513	-126.579	0	0	TRUE	down_regulated
ILVBL|10994	2517.03	-12.2864	0.205206	-59.8737	0	0	TRUE	down_regulated
ACKR3|57007	1382.98	-8.23661	0.145355	-56.6654	0	0	TRUE	down_regulated
PHF21B|112885	63.656	-5.15968	0.320322	-16.1078	2.24773e-58	3.05209e-58	TRUE	down_regulated
LRP10|26020	9583.87	-6.44777	0.0612603	-105.252	0	0	TRUE	down_regulated
H1F0|3005	15808	-4.50215	0.0729089	-61.7503	0	0	TRUE	down_regulated
FAM25A|643161	20.283	-5.28128	0.462792	-11.4118	3.65204e-30	4.58071e-30	TRUE	down_regulated
LIPA|3988	4600.9	-14.035	0.205864	-68.176	0	0	TRUE	down_regulated
COL8A1|1295	1762.82	-5.22388	0.13537	-38.5897	0	0	TRUE	down_regulated
PRUNE2|158471	442.475	-9.91037	0.247803	-39.993	0	0	TRUE	down_regulated
SRGAP1|57522	1196.11	-10.7996	0.209585	-51.5285	0	0	TRUE	down_regulated
HSPA13|6782	2197.81	-1.86648	0.083271	-22.4145	2.84013e-111	4.27557e-111	TRUE	down_regulated
DAG1|1605	8936.74	-10.4576	0.0854313	-122.41	0	0	TRUE	down_regulated
PRMT5|10419	3087.87	-6.36363	0.0604882	-105.204	0	0	TRUE	down_regulated
EDNRA|1909	1463.33	-9.06855	0.148457	-61.0854	0	0	TRUE	down_regulated
MXRA7|439921	3981.54	-12.4563	0.199908	-62.31	0	0	TRUE	down_regulated
SYTL2|54843	4550.64	-7.1228	0.135894	-52.4145	0	0	TRUE	down_regulated
HEYL|26508	890.974	-10.3194	0.206408	-49.995	0	0	TRUE	down_regulated
HPGDS|27306	115.432	-8.34126	0.226543	-36.8198	8.88881e-297	1.737e-296	TRUE	down_regulated
HSPA8|3312	55043.9	-15.4078	0.15981	-96.4131	0	0	TRUE	down_regulated
HECW1|23072	20.0716	-5.84146	0.25757	-22.6791	7.20521e-114	1.08928e-113	TRUE	down_regulated
ASCL1|429	230.94	-10.6061	0.466962	-22.713	3.33174e-114	5.0451e-114	TRUE	down_regulated
MAGI2|9863	580.596	-10.0915	0.237903	-42.4186	0	0	TRUE	down_regulated
POMK|84197	125.33	-2.08087	0.142642	-14.5881	3.34438e-48	4.42292e-48	TRUE	down_regulated
ACADSB|36	5157.98	-11.7397	0.19219	-61.0841	0	0	TRUE	down_regulated
HAGH|3029	1829.11	-0.429527	0.074011	-5.80355	6.49264e-09	7.46882e-09	TRUE	down_regulated
PLXDC1|57125	1234.82	-8.80615	0.136486	-64.5203	0	0	TRUE	down_regulated
LOX|4015	2334.88	-9.46804	0.157731	-60.0265	0	0	TRUE	down_regulated
COL2A1|1280	2918.84	-13.0008	0.38645	-33.6415	4.1512e-248	7.63124e-248	TRUE	down_regulated
ARL8B|55207	5596.65	-8.51268	0.0718013	-118.559	0	0	TRUE	down_regulated
MFAP5|8076	2187.64	-12.4599	0.236876	-52.6011	0	0	TRUE	down_regulated
PSEN1|5663	4318.53	-13.2414	0.19582	-67.6202	0	0	TRUE	down_regulated
OR51E1|143503	83.2302	-7.1137	0.213748	-33.2808	7.31981e-243	1.33609e-242	TRUE	down_regulated
ASH2L|9070	3874.66	-13.3101	0.220402	-60.3901	0	0	TRUE	down_regulated
NOMO1|23420	9265.66	-14.5684	0.199019	-73.2011	0	0	TRUE	down_regulated
FLNB|2317	30355.5	-5.48968	0.0858264	-63.9626	0	0	TRUE	down_regulated
KRT33A|3883	5.64498	-1.1063	0.336071	-3.29187	0.000995234	0.00109716	TRUE	down_regulated
KCNE4|23704	3692.79	-13.6676	0.28113	-48.6167	0	0	TRUE	down_regulated
NDST4|64579	15.4302	-10.2854	0.5693	-18.0668	5.82296e-73	8.15647e-73	TRUE	down_regulated
ABCA3|21	4962.82	-9.29099	0.12427	-74.7646	0	0	TRUE	down_regulated
CISD2|493856	1290.95	-4.52433	0.0551685	-82.0093	0	0	TRUE	down_regulated
CNIH1|10175	2680.49	-12.9545	0.19752	-65.5855	0	0	TRUE	down_regulated
GJA3|2700	16.9622	-5.89968	0.262783	-22.4507	1.25832e-111	1.89517e-111	TRUE	down_regulated
MFSD5|84975	1882.65	-3.0647	0.0547063	-56.0209	0	0	TRUE	down_regulated
LRP2|4036	6397.14	-1.93783	0.236821	-8.1827	2.77554e-16	3.3134e-16	TRUE	down_regulated
GRN|2896	16351.4	-7.3167	0.0692085	-105.72	0	0	TRUE	down_regulated
SERPINH1|871	12205.2	-9.35078	0.0971438	-96.2571	0	0	TRUE	down_regulated
NUAK1|9891	1273.79	-6.68349	0.114116	-58.5675	0	0	TRUE	down_regulated
ARHGAP36|158763	75.8305	-25.5392	0.458782	-55.6674	0	0	TRUE	down_regulated
PPP4R1|9989	3377.24	-10.3908	0.113924	-91.2088	0	0	TRUE	down_regulated
GABRD|2563	162.571	-8.24655	0.221711	-37.1951	8.19227e-303	1.61149e-302	TRUE	down_regulated
COLEC12|81035	1646.19	-12.0749	0.237248	-50.8958	0	0	TRUE	down_regulated
RGS17|26575	12.4327	-5.50066	0.219688	-25.0385	2.33018e-138	3.66582e-138	TRUE	down_regulated
ELFN1|392617	102.896	-8.39984	0.212424	-39.5428	0	0	TRUE	down_regulated
FAM20C|56975	2184.3	-4.34989	0.115468	-37.672	0	0	TRUE	down_regulated
CYP2A6|1548	804.343	-4.96897	0.366292	-13.5656	6.40421e-42	8.32849e-42	TRUE	down_regulated
GREM1|26585	2793.93	-0.783885	0.140456	-5.58101	2.39133e-08	2.73881e-08	TRUE	down_regulated
AGT|183	976.084	-11.748	0.277448	-42.3429	0	0	TRUE	down_regulated
KIAA1644|85352	230.662	-9.26544	0.257832	-35.9359	8.39404e-283	1.61393e-282	TRUE	down_regulated
SQSTM1|8878	22747.9	-1.74389	0.0662162	-26.3363	7.36439e-153	1.18607e-152	TRUE	down_regulated
RTBDN|83546	50.2369	-6.84357	0.355667	-19.2415	1.66314e-82	2.37011e-82	TRUE	down_regulated
BCL2L2|599	2061.56	-7.30294	0.0729587	-100.097	0	0	TRUE	down_regulated
FOLR3|2352	1.84733	-2.3555	0.330223	-7.13307	9.81578e-13	1.1527e-12	TRUE	down_regulated
EPHA3|2042	321.63	-10.1965	0.265838	-38.356	0	0	TRUE	down_regulated
FRG2C|100288801	1.64837	-1.9986	0.387714	-5.15483	2.53863e-07	2.88744e-07	TRUE	down_regulated
QRFPR|84109	15.5261	-4.6693	0.331908	-14.0681	5.96851e-45	7.83307e-45	TRUE	down_regulated
PRSS23|11098	12584.1	-10.7723	0.151122	-71.2824	0	0	TRUE	down_regulated
PAWR|5074	785.311	-8.99813	0.153807	-58.5028	0	0	TRUE	down_regulated
KLHDC8B|200942	1045.02	-10.922	0.199294	-54.8033	0	0	TRUE	down_regulated
HS6ST2|90161	333.142	-10.172	0.287102	-35.4299	5.90916e-275	1.12468e-274	TRUE	down_regulated
GLRB|2743	578.974	-11.0447	0.249837	-44.2075	0	0	TRUE	down_regulated
TCEAL1|9338	1578.08	-9.91458	0.17897	-55.398	0	0	TRUE	down_regulated
LRRC4|64101	130.531	-5.76703	0.15392	-37.4678	3.08689e-307	6.10525e-307	TRUE	down_regulated
TDRD3|81550	839.143	-11.5801	0.198288	-58.4004	0	0	TRUE	down_regulated
MAP4|4134	12016.1	-15.2694	0.19488	-78.3528	0	0	TRUE	down_regulated
WHSC1L1|54904	4425.77	-9.85543	0.144023	-68.4295	0	0	TRUE	down_regulated
GCLC|2729	1831.98	-5.56823	0.0831476	-66.968	0	0	TRUE	down_regulated
KIAA0196|9897	4735.51	-8.63948	0.0986249	-87.5994	0	0	TRUE	down_regulated
[truncated: 1,769 more rows]
