# Supplementary material for: TCGA RNA-Seq and Tumor-Infiltrating Lymphocyte Imaging Data Reveal Cold Tumor Signatures of Invasive Ductal Carcinomas and Estrogen Receptor-Positive Human Breast Tumors
Source: Int J Mol Sci. 2023 May 27;24(11):9355. doi: 10.3390/ijms24119355 (PMC10253224; doi:10.3390/ijms24119355)
Supplement: Supplementary file 1 [file ijms-24-09355-s001.zip › Supplementary file 12.xlsx]

## Sheet: Upregulated Lymph score
Gene Symbol	Full Gene Name	Function(s)	Source	cancer function	source for cancer functions	Pathway Description
CD5	CD5 coding gene	May act as a receptor in regulating T-cell proliferation	https://string-db.org/cgi/network.pl?taskId=qHMmWgoZphRg	May promote chronic lymphocytic leukaemia, related to clinical outcome in melanoma.	https://www.ncbi.nlm.nih.gov/pubmed/26991857 https://www.ncbi.nlm.nih.gov/pubmed/27169428	Dendritic cells in regulating TH1 and TH2 Development Hematopoietic cell lineage
		encodes a member of the scavenger receptor cysteine-rich (SRCR) superfamily. Members are secreted or membrane-anchored proteins found in cells associated with the immune system. It is a type-I transmembrane glycoprotein found on thymocytes, T lymphocytes and some B lymphocytes. May act as a receptor to regulate T-cell proliferation.	https://www.ncbi.nlm.nih.gov/gene/921
CD27	CD27 coding gene	May play a role in survival of activated T-cells. May play a role in apoptosis through association with SIVA1	https://string-db.org/cgi/network.pl?taskId=3Sb7cr3JYxQI	May promot Th1 and suppress regulatory T cell responses in breast cancer; may mediate anti-tumor activity against TNBC tumor	https://www.ncbi.nlm.nih.gov/pubmed/29054490 https://www.ncbi.nlm.nih.gov/pubmed/29980239	Cytokine-cytokine receptor interaction
		required for generation and long-term maintenance of T cell immunity. It binds to CD70, plays a key role in regulating B-cell activation and immunoglobulin synthesis. Transduces signals for activation of NF-kappaB and MAPK8/JNK. Adaptor proteins TRAF2 and TRAF5 mediate signaling process of this receptor. CD27-binding protein (SIVA), a proapoptotic protein, can bind to this receptor and plays a ro…	https://www.ncbi.nlm.nih.gov/gene/939
		Expressed on discrete populations of T and B cells and provide costimulatory signals for their proliferation and B cell immunoglobulin production and can also induce apoptosis.
		ligation of CD70 to its receptor CD27, resulted in TCR-stimulated CD8 T cells and cause their expansion in the absence of IL12r stimulation and CD8 T cell survival by maintaining IL17ra expression
		CD70 is expressed only on APCs	http://www.sciencedirect.com/topics/neuroscience/cd27
SAMD3	Sterile Alpha Motif Domain Containing 3	Broad expression in lymph node, without specific functions.	https://www.genecards.org/cgi-bin/carddisp.pl?gene=SAMD3&keywords=SAMD3	No results		Nothing in MSigDB: Biocarta, Kegg & Reactome
			https://www.ncbi.nlm.nih.gov/gene/154075
RGL4	ral guanine nucleotide dissociation stimulator like 4	Guanyl-nucleotide exchange factor activity; activate several pathways including the Ras-Raf-MEK-ERK cascade. Related to translocation of the encoded protein to the cell membrane.	c			Nothing in MSigDB: Biocarta, Kegg & Reactome
		related to T-cell malignancies	https://www.ncbi.nlm.nih.gov/gene/266747	This is an oncogene, activate several pathways including the Ras-Raf-MEK-ERK cascade， related to T-cell malignancies	https://www.genecards.org/cgi-bin/carddisp.pl?gene=RGL4#aliases_descriptions
P2RY8	P2Y Receptor Family Member 8	G-Protein coupled receptors, preferentially activated by adenosine and uridine nucleotides. Peptide ligand-binding receptors,	https://www.genecards.org/cgi-bin/carddisp.pl?gene=P2RY8&keywords=P2RY8	related to childhood B-cell acute lymphoblastic leukemia.	https://www.ncbi.nlm.nih.gov/gene/286530	Neuroactive ligand-receptor interaction
		related to acute leukemia	https://www.ncbi.nlm.nih.gov/gene/286530
43709(EIF2AK4)	Eukaryotic Translation initiation Factor 2 Alpha Kinase 4	Plays a role as an activator of the integrated stress response required for adapatation to amino acid strvation. Influence global protein synthesis repression, reduced overall untilization of amino acids, or to a translational initiation activation of specific mRNAs. Promoting cyclin D1mRNA translation repression. Play a role in the consolidation of synaptic plasticity and in response to glucose …	https://www.genecards.org/cgi-bin/carddisp.pl?gene=EIF2AK4&keywords=43709#function	related to papillary renal cell carcinoma, related to proliferation and apoptosis of breast cancer.	https://www.ncbi.nlm.nih.gov/pubmed/27579768	Regulation of eIF2
GFI1	Growth factor independent 1 transcriptional repressor	essential for hematopoiesis. Regulates neutriphil differentiation, promotes proliferation of lymphoid cells, regulates granulocyte development.controls T-cell receptor signaling. Regulates the endotoxin-mediated Toll-like receptor inflammatory respinse, regulate neurite growth, maintain the inner ear hair cells.	https://www.genecards.org/cgi-bin/carddisp.pl?gene=GFI1&keywords=GFI1			Nothing in MSigDB: Biocarta, Kegg & Reactome
		related to oncogenesis.	https://www.ncbi.nlm.nih.gov/gene/2672	high expression is associated with acute myeloid leukemia, GFI1 downregulation promote inflammation-linked metastasis of colorectal cancer.	https://www.ncbi.nlm.nih.gov/gene/2672	Nothing in MSigDB: Biocarta, Kegg & Reactome
SH2D1A	SH2 domain containing 1A	bidirectional stimulate T and B cells. Positively regulates CD244/2B4- and CD84-mediated natural killer (NK) cell functions. Promote CD48-,SLAMF6-,LY9-,and SLAMF7- mediated NK cell activation. Regulate the activity of the neurotrophin receptors NTRK1,NTRK2 and NTRK3.; Immunoregulate interactions between a Lymphoid and a non-Lymphoid cell and Direct p53 effectors	https://www.genecards.org/cgi-bin/carddisp.pl?gene=SH2D1A&keywords=SH2D1A#aliases_descriptions	Immunoregulate interactions between a Lymphoid and a non-Lymphoid cell and Direct p53 effectors, may related to cell prolifetation in prostate and breast cancer cells.	https://www.genecards.org/cgi-bin/carddisp.pl?gene=SH2D1A&keywords=SH2D1A#aliases_descriptions https://www.ncbi.nlm.nih.gov/pubmed/?term=%22SH2D1A%22+and+%22+breast+cancer%22	Natural killer cell mediated cytotoxicity
		SH3/SH2 adaptor activity	https://www.ncbi.nlm.nih.gov/gene/4068
SCML4	Scm Polycomb Group Protein Like 4	maintain the transcriptionally repressive state of homeotic genes.	https://www.genecards.org/cgi-bin/carddisp.pl?gene=SCML4&keywords=SCML4	May related to immune surveillance and EMT activation in breast cancer	https://www.ncbi.nlm.nih.gov/pubmed/28588211	Nothing in MSigDB: Biocarta, Kegg & Reactome
PTPRCAP	Protein tyrosine phosphatase receptor type C-associated protein	Protein tyrosine phosphatase, receptor type, C-associated protein	https://string-db.org/cgi/network.pl?taskId=FtJQJH0tHjut	associated with increased susceptibility to diffuse-type gastric cancer	https://www.ncbi.nlm.nih.gov/pubmed/20019842	Nothing in MSigDB: Biocarta, Kegg & Reactome
		transmembrane phosphoprotein specifically associated with tyrosine phosphatase PTPRC/CD45, a key regulator of T- and B-lymphocyte activation	https://www.ncbi.nlm.nih.gov/gene/5790
ZAP70	Zeta chain of T cell receptor associated protein	play a role in T-cell development and lymphocyte activation. Essential for thymocyte development. Mutation lead to selective T-cell defect. Play an improtant role in regulation of the adaptive immune response. Related to primary B-lymphocytes development and activation. stimulate TCR and relieve its autoinhibited conformation. control cytoskeleton modifications, adhesion and mobility of T-lymphoc…	https://www.genecards.org/cgi-bin/carddisp.pl?gene=ZAP70&keywords=ZAP70#function	plays a role for the homing to and/or the survival of ALL cells in the CNS, plays a prognostic role in chronic lymphocytic leukemia. May play important role in the formation of breast cancer and induce drug resistance.	https://www.ncbi.nlm.nih.gov/gene/7535 https://www.ncbi.nlm.nih.gov/pubmed/29680229/ https://www.ncbi.nlm.nih.gov/pubmed/27585830	Activation of Csk by cAMP-dependent Protein Kinase Inhibits Signaling through the T Cell Receptor T Cell Receptor Signaling Pathway Lck and Fyn tyrosine kinases in initiation of TCR Activation Natural killer cell mediated cytotoxicity Primary immunodeficiency T cell receptor signaling pathway Genes involved in Adaptive Immune System Genes involved in Generation of second messenger molecules Genes…
ACAP1	ArfGAP with coiled-coil, ankyrin repeat and PH domains 1	Related to Art6 signalling events and endocytosis, GTPase activator activity.	https://www.genecards.org/cgi-bin/carddisp.pl?gene=ACAP1	May related to glioma migrate and invase.	https://www.ncbi.nlm.nih.gov/pubmed/19330838	Endocytosis
		May related to downregulation CD4 in Hela CD4 positive cell, and bind metal iron.	https://www.ncbi.nlm.nih.gov/gene/9744
TBX21	T-Box 21	Initiates Th1 lineage development from naive Th precursor cells. Activates transription of a set of gene, including those encoding IFN-gamma and the chemokine receptor. Inhibits Th17/2cell lineage commitment. Protects Th1 cells from amplifying aberrant Type-1 IFN response. regulate antiviral B-cell responses, control chronic viral infection.	https://www.genecards.org/cgi-bin/carddisp.pl?gene=TBX21&keywords=TBX21#function	attenuate colon cancer metastasis and growth.; may contribute to the risk of gastric cancer, especially to the distant metastasis; correlated with poor prognosis and high-density of T-bet+ interstitial lymphocytes in primary tumor of breast cancer	https://www.ncbi.nlm.nih.gov/gene/30009 https://www.ncbi.nlm.nih.gov/pubmed/22416188 https://www.ncbi.nlm.nih.gov/pubmed/25400774	Nothing in MSigDB: Biocarta, Kegg & Reactome
TBC1D10C	TBC1 Domain Family Member 10C	restrain both the Ras signaling pathway and calcineurin, related to innate immune system and vesicle-mediated transport.	https://www.genecards.org/cgi-bin/carddisp.pl?gene=TBC1D10C&keywords=TBC1D10C	restrain both the Ras signaling pathway and calcineurin, related to innate immune system and vesicle-mediated transport.	https://www.genecards.org/cgi-bin/carddisp.pl?gene=TBC1D10C&keywords=TBC1D10C	Nothing in MSigDB: Biocarta, Kegg & Reactome
		Intrinsic Ras GTPase-activating protein activity.	https://www.ncbi.nlm.nih.gov/gene/374403
S1PR4	Sphingosine-1-phosphate receptor 4	specifically expressed in the lymphoid tissue. Related to G-protein coupled receptor activity, sphingosine-1-phoshate receptor activity and lymphocytes migration.	https://www.genecards.org/cgi-bin/carddisp.pl?gene=S1PR4	may have an important role in breast cancer progression	https://www.ncbi.nlm.nih.gov/pubmed/20837468	Neuroactive ligand-receptor interaction Genes involved in Class A/1 (Rhodopsin-like receptors) Genes involved in G alpha (i) signalling events Genes involved in GPCR downstream signaling Genes involved in GPCR ligand binding Genes involved in Signaling by GPCR
		Lipid binding	https://www.ncbi.nlm.nih.gov/gene/8698
CD40LG	CD40 ligand	Costimulates T-cell proliferation and cytokine production. Enhances the production of IL4 and IL10, play a role in activate NF-KAPPA-B and Kinases MAPK8 and PAK2 in T-cells, induces tyosine phosphorylation of isoform3 of CD28	https://www.genecards.org/cgi-bin/carddisp.pl?gene=CD40LG&keywords=CD40LG#function	related to lung adenocarcinoma	https://www.ncbi.nlm.nih.gov/pubmed/30078020/	Antigen Dependent B Cell Activation CD40L Signaling Pathway Selective expression of chemokine receptors during T-cell polarization Th1/Th2 Differentiation Allograft rejection Asthma Autoimmune thyroid disease Cell adhesion molecules (CAMs) Cytokine-cytokine receptor interaction Intestinal immune network for IgA production
CD3G	CD3g Molecule	plays an important role in coupling antigen recognition to several intracellular signal-transduction pathway. Plays an essential role in adaptive immune response. Plays a role in T-cell activation and in the dynamic regulation of TCR expression	https://www.genecards.org/cgi-bin/carddisp.pl?gene=CD3G&keywords=CD3G	related to T-cell lymphomas and hepatocellular carcinoma, large B cell lymphoma,	https://www.ncbi.nlm.nih.gov/gene/917	Activation of Csk by cAMP-dependent Protein Kinase Inhibits Signaling through the T Cell Receptor CTL mediated immune response against target cells The Co-Stimulatory Signal During T-cell Activation IL12 and Stat4 Dependent Signaling Pathway in Th1 Development IL 17 Signaling Pathway NO2-dependent IL 12 Pathway in NK cells Stathmin and breast cancer resistance to antimicrotubule agents HIV Induce…
TNFRSF13B	TNF receptor superfamily member 13B	related to immunodeficiency, palys a role in activate the transcription factorsNFAT, AP1, and NF-kappa-B, play a role in humoral immunity.	https://www.ncbi.nlm.nih.gov/gene/23495	related to primary central nervous system lymphoma, oropharyngeal squamous cell carcinoma. Promoting breast cancer growth and metastasis	https://www.ncbi.nlm.nih.gov/pubmed/25750171 https://www.ncbi.nlm.nih.gov/pubmed/28521029	TACI and BCMA stimulation of B cell immune responses. Cytokine-cytokine receptor interaction Intestinal immune network for IgA production Primary immunodeficiency
ZNF831	Zinc Finger Protein 831	Gene ontology anntations related to this gene include nucleic acid binding	https://www.genecards.org/cgi-bin/carddisp.pl?gene=ZNF831&keywords=ZNF831#function	related to immunogenomic profiling in TNB breast cancer	https://www.ncbi.nlm.nih.gov/pubmed/30594216	Nothing in MSigDB: Biocarta, Kegg & Reactome
TIGIT	T cell immunoreceptor with Ig and ITIM domains	assist interactions between TFH and dendritic cells to regulate T cell dependent B cell responses.increased secretion of IL-10 and decreased secretion of IL 12B and suppresses T-cell activation. Promote the generation of mature immunoregulatory dendritic cells.	https://www.genecards.org/cgi-bin/carddisp.pl?gene=TIGIT&keywords=TIGIT#function	inhibitor of cancer immunity cycle; may help to stratify risk of early stage TNBC	https://www.ncbi.nlm.nih.gov/pubmed/27793572 https://www.ncbi.nlm.nih.gov/pubmed/28472085	Nothing in MSigDB: Biocarta, Kegg & Reactome
		relates to functional T-cell impairment, induce poor clinical ourcome in acute myelogenous leukemia	https://www.ncbi.nlm.nih.gov/gene/201633

## Sheet: Dowregulated Lymph score
Gene Symbol	Full Gene Name	Function(s)	Source	cancer function	source for cancer functions	Pathway Description
SPP1	Secreted phosphoprotein 1	enhancing production of interferon-gamma and interleukin-12 and reduding production of interleukin-10. play a role in type I immunity.	https://www.genecards.org/cgi-bin/carddisp.pl?gene=SPP1&keywords=SPP1	related to cancer growth and metastasis, promote chemoresistant metastasis in breast cancer, related to metastatic prostate cancer	https://www.ncbi.nlm.nih.gov/pubmed/30190333 https://www.ncbi.nlm.nih.gov/pubmed/27599544	ECM-receptor interaction Focal adhesion Toll-like receptor signaling pathway Genes involved in Integrin cell surface interactions Genes involved in Signaling by PDGF
TREM1	Triggering Receptor Expressed on Myeloid Cells 1	Stimulates neutrophil and monocyte-mediated inflammatory responses. Triggers release of pro-inflammatory chemokines and cytokines.	https://www.genecards.org/cgi-bin/carddisp.pl?gene=TREM1&keywords=TREM1	related to tumor growth in pancreatic cancer	https://www.ncbi.nlm.nih.gov/pubmed/29095622	Genes involved in Cell surface interactions at the vascular wall Genes involved in Hemostasis
MMP14	Matrix Metallopeptidase 14	Essential for pericellular collagenolysi and modeling of skeletal and extraskeletal connective tissues.plays a role in cell growth and migration,plays a role in angiogenesis	https://www.genecards.org/cgi-bin/carddisp.pl?gene=MMP14&keywords=MMP14#function	help breast cancer cells under bypoxic nutrient-depleted conditions, related to breast cancer growth, invasion and metastasis	https://www.ncbi.nlm.nih.gov/pubmed/30521382 https://www.ncbi.nlm.nih.gov/pubmed/30352172	GnRH signaling pathway Genes involved in Degradation of the extracellular matrix Genes involved in Extracellular matrix organization
LOXL2	Lysyl Oxidase Like 2	essential to the biogenesis of connective tissue, play a role in developmental regulation, senescence, tumor suppression, cell growth control, and chemotaxis	https://www.ncbi.nlm.nih.gov/gene/4017	Promotes tumor lymphangigenesis and lymph node metastasis in breast cancer Enhance prostate cancer migration and invasion	https://www.ncbi.nlm.nih.gov/pubmed/30925417 https://www.ncbi.nlm.nih.gov/pubmed/27278788	Mo result in MSigDB
CLEC5A	C-Type Lectin Domain Containing 5A	plays a role in osteoclastogenesis, stimulate proinflammatory cytokine release.	https://www.genecards.org/cgi-bin/carddisp.pl?gene=CLEC5A&keywords=CLEC5A#function	promote brain giloblastoma tumorigenesis	https://www.ncbi.nlm.nih.gov/pubmed/30834619	Mo result in MSigDB
CTSB	Cathepsin B	play a role in intracellular degradation and turnover of proteins, related to tumor invasion and metastasis	https://www.genecards.org/cgi-bin/carddisp.pl?gene=CTSB&keywords=CTSB	related to esophageal adenocarcinoma, related to lysosome redistribution and invasion in breast cancer	https://www.ncbi.nlm.nih.gov/gene/1508 https://www.ncbi.nlm.nih.gov/pubmed/30622337	Antigen processing and presentation Lysosome Genes involved in Adaptive Immune System Genes involved in Immune System Genes involved in Innate Immune System Genes involved in MHC class II antigen presentation Genes involved in Toll Receptor Cascades Genes involved in Trafficking and processing of endosomal TLR
BMP8A	Bone Morphogenetic Protein 8A	Induces cartilage and bone formation.play a role in calcium regulation and bone homeostasis, regulate thermogenesis and energy balance	https://www.genecards.org/cgi-bin/carddisp.pl?gene=BMP8A&keywords=BMP8A	related to esophageal cancer	https://www.ncbi.nlm.nih.gov/gene/353500	Hedgehog signaling pathway TGF-beta signaling pathway
ITGA5	Integrin subunit alpha 5	promote tumot invasion, higer expression corrlated with shorter survival time in lung cancer patients	https://www.genecards.org/cgi-bin/carddisp.pl?gene=ITGA5&keywords=ITGA5	promote tumot invasion, higer expression corrlated with shorter survival time in lung cancer patients, relate to breast cancer stemness and metastasis	https://www.ncbi.nlm.nih.gov/gene/3678 https://www.ncbi.nlm.nih.gov/pubmed/30352320	Arrhythmogenic right ventricular cardiomyopathy (ARVC) Dilated cardiomyopathy ECM-receptor interaction Focal adhesion Hematopoietic cell lineage Hypertrophic cardiomyopathy (HCM) Regulation of actin cytoskeleton Genes involved in Axon guidance Genes involved in Cell surface interactions at the vascular wall Genes involved in Developmental Biology
FN1	Fibronectin 1	Relate to cell adhesion, cell motility, opsonization, wound headling, and maintenance of cell shape. Related to ostepblast compaction, important for osteoblast mineralization. Play a role in type I collagen deposition	https://www.genecards.org/cgi-bin/carddisp.pl?gene=FN1&keywords=FN1	play a role in epithelial-mesenchymal transition in breast cancer, promote prostate cancer progression	https://www.ncbi.nlm.nih.gov/pubmed/28972876 https://www.ncbi.nlm.nih.gov/pubmed/30527798	ECM-receptor interaction Focal adhesion Pathways in cancer Regulation of actin cytoskeleton Small cell lung cancer Genes involved in Cell surface interactions at the vascular wall Genes involved in GRB2:SOS provides linkage to MAPK signaling for Intergrins Genes involved in Hemostasis Genes involved in Integrin alphaIIb beta3 signaling Genes involved in Integrin cell surface interactions
COL11A1	Collagen Type XI Alpha 1 Chain	May play an role in fibrillogenesis	https://www.genecards.org/cgi-bin/carddisp.pl?gene=COL11A1&keywords=COL11A1	related to breast cancer invasion and progression	https://www.ncbi.nlm.nih.gov/pubmed/25761876	ECM-receptor interaction Focal adhesion Genes involved in Collagen formation Genes involved in Extracellular matrix organization
PLAUR	Plasminogen Activator, Urokinase Receptor	related to cell-surface plasminogen activation and localized degradation of the extracellular matrix.	https://www.ncbi.nlm.nih.gov/gene/5329	related to breast cancer progression	https://www.ncbi.nlm.nih.gov/pubmed/29893327	Complement and coagulation cascades Genes involved in Hemostasis Genes involved in Metabolism of proteins Genes involved in Post-translational modification: synthesis of GPI-anchored proteins Genes involved in Post-translational protein modification
AQP9	Aquaporin 9	Facilitate the uptake of glycerol in hepatic tissue, play a role in specialized leukocyte function, facilitate the transport of water across biological membrances	https://www.genecards.org/cgi-bin/carddisp.pl?gene=AQP9&keywords=AQP9	is a biomarker in breast cancer, related to androgen-independent prostate cancer cell PC3	https://www.ncbi.nlm.nih.gov/pubmed/27187384	Genes involved in Aquaporin-mediated transport Genes involved in Passive Transport by Aquaporins Genes involved in Transmembrane transport of small molecules
COL5A3	Collagen Tye V Alpha 3 Chain	regulate the assenbly of heterotypic fibers composed of both typr I and type V collagen, responsible for symptoms of a subser of patients with Ehlers-Danlos syndrome type III	https://www.ncbi.nlm.nih.gov/gene/50509	related to the proliferation, migration and invasion of breast cancer cells.	https://www.ncbi.nlm.nih.gov/pubmed/30616060	ECM-receptor interaction Focal adhesion Genes involved in Collagen formation Genes involved in Extracellular matrix organization
CD276	CD276 Molecule	regulate T-cell mediated immune responsem play a protective role in tumor cells by inhibiting natural-killer mediated cell lysis, as marker for detection of neuroblastoma cells. Regulate lymphocytic activity. Play a role in providing the placenta and fetus with suitable immunological environment throughout pregnancy.enhance the induction of cytotoxic T-cells	https://www.genecards.org/cgi-bin/carddisp.pl?gene=CD276&keywords=CD276	related to aggressiveness in breast cancer, regulate breast cancer cell enrichment and drup resistance, related to androgen receptor, immune pathways and poor outcome in prostate cancer	https://www.ncbi.nlm.nih.gov/pubmed/30226585 https://www.ncbi.nlm.nih.gov/pubmed/30082909 https://www.ncbi.nlm.nih.gov/pubmed/27801901	Cell adhesion molecules (CAMs)
PPAPDC1A	Phospholipid Phosphatase 4	regulate actin dynamics for phagocytic cup formation.	https://www.genecards.org/cgi-bin/carddisp.pl?gene=PLPP4&keywords=PPAPDC1A	may as potential novel prognostic marker in breast cancer	https://www.ncbi.nlm.nih.gov/pubmed/16818692	No result in MSigDB
TGFBI	Transforming Growth Factor Beta Induced	Play a role in cell-collagen interactions and relate to bone formation in cartilage, play a role in cell adhesion	https://www.genecards.org/cgi-bin/carddisp.pl?gene=TGFBI&keywords=TGFBI	plays a suppressive role in the development of mesothelioma and breast cancer cells. May suppress cell proliferation.	https://www.ncbi.nlm.nih.gov/pubmed/22695319	Genes involved in Amyloids
MMP1	Matrix Metallopeptidase 11	relate to breakdown the extracellular matrix relate to cancer metastasis	https://www.ncbi.nlm.nih.gov/gene/4320	suppress immune response in breast cancer,regulate EMT in breast cancer, relate to tumor growth and bone metastasis in prostate cancer	https://www.ncbi.nlm.nih.gov/pubmed/24564996 https://www.ncbi.nlm.nih.gov/pubmed/28107418 https://www.ncbi.nlm.nih.gov/pubmed/?term=MMP11+and+prostate+cancer	Genes involved in Degradation of the extracellular matrix Genes involved in Extracellular matrix organization
CNIH3	Cornichon Famiy AMPA Receptor Auxiliary Protein 3	regulate the trafficking and gating properties of AMPARS.	https://www.genecards.org/cgi-bin/carddisp.pl?gene=CNIH3&keywords=CNIH3	No result	No result	No result in MSiDB
PLAU	Plasminogen Activator, Urokinase	related to Quebec platelet disorder and late-onset Alzheimer's disease.	https://www.ncbi.nlm.nih.gov/gene/5328	relate to chemoresistance and promote metastasis, proliferation in bladder cancer, important for tumor growth In breast cancer	https://www.ncbi.nlm.nih.gov/pubmed/25188512 https://www.ncbi.nlm.nih.gov/pubmed/30660488 https://www.ncbi.nlm.nih.gov/pubmed/21670079	Fibrinolysis Pathway Platelet Amyloid Precursor Protein Pathway Complement and coagulation cascades Genes involved in Hemostasis
P4HA2	Prolyl 4-Hydroxylase Subunit Alpha 2	Provide the major part of the catalytic site of the active enzyme	https://www.ncbi.nlm.nih.gov/gene/8974	play a role in breast ductal carcinoma and could be used to predict it	https://www.ncbi.nlm.nih.gov/pubmed/30410060	Arginine and proline metabolism
