# Supplementary material for: TCGA RNA-Seq and Tumor-Infiltrating Lymphocyte Imaging Data Reveal Cold Tumor Signatures of Invasive Ductal Carcinomas and Estrogen Receptor-Positive Human Breast Tumors
Source: Int J Mol Sci. 2023 May 27;24(11):9355. doi: 10.3390/ijms24119355 (PMC10253224; doi:10.3390/ijms24119355)
Supplement: Supplementary file 1 [file ijms-24-09355-s001.zip › Supplementary file 13.xlsx]

## Sheet: cohort
CancerType	PatientID	SlideID	image	url	gender	race	ethnicity	primary_diagnosis	tumor_stage	Diagnosis_Age_Yrs	vital_status	tissue_or_organ_of_origin	Ball_Hall_Adjusted	Banfeld_Raftery_Adjusted	C_index_Adjusted	Det_Ratio_Adjusted	PatternLabels
TCGA-BRCA	TCGA-BH-A0DX	TCGA-BH-A0DX-01Z-00-DX1	images/TCGA-BH-A0DX-01Z-00-DX1.png	http://quip1.bmi.stonybrook.edu/camicroscope/osdCamicroscope.php?tissueId=TCGA-BH-A0DX-01Z-00-DX1	Female	white	not hispanic or latino	Infiltrating duct carcinoma, NOS	I	62	alive	Breast, NOS	>= 1500	-10K - 0	0.01 to 0.02	-1000 to 0	Non-Brisk Focal
TCGA-BRCA	TCGA-A8-A09Q	TCGA-A8-A09Q-01Z-00-DX1	images/TCGA-A8-A09Q-01Z-00-DX1.png	http://quip1.bmi.stonybrook.edu/camicroscope/osdCamicroscope.php?tissueId=TCGA-A8-A09Q-01Z-00-DX1	Female	not reported	not reported	Infiltrating duct carcinoma, NOS	IIIb	83	alive	Breast, NOS	-500 to 0	< -30K	0 to 0.01	-2000 to -1000	Brisk Diffuse
TCGA-BRCA	TCGA-D8-A1JG	TCGA-D8-A1JG-01Z-00-DX1	images/TCGA-D8-A1JG-01Z-00-DX1.png	http://quip1.bmi.stonybrook.edu/camicroscope/osdCamicroscope.php?tissueId=TCGA-D8-A1JG-01Z-00-DX1	Female	white	not hispanic or latino	Infiltrating duct carcinoma, NOS	IIa	62	alive	Breast, NOS	-500 to 0	> 30K	-0.01 to 0	0 to 1000	Brisk Diffuse
TCGA-BRCA	TCGA-AC-A5EI	TCGA-AC-A5EI-01Z-00-DX1	images/TCGA-AC-A5EI-01Z-00-DX1.png	http://quip1.bmi.stonybrook.edu/camicroscope/osdCamicroscope.php?tissueId=TCGA-AC-A5EI-01Z-00-DX1	Female	white	not hispanic or latino	Phyllodes tumor, malignant	Ib	88	alive	Breast, NOS	-500 to 0	-10K - 0	0 to 0.01	-1000 to 0	Non-Brisk Focal
TCGA-BRCA	TCGA-EW-A1OY	TCGA-EW-A1OY-01Z-00-DX1	images/TCGA-EW-A1OY-01Z-00-DX1.png	http://quip1.bmi.stonybrook.edu/camicroscope/osdCamicroscope.php?tissueId=TCGA-EW-A1OY-01Z-00-DX1	Female	white	hispanic or latino	Infiltrating duct carcinoma, NOS	IIa	63	alive	Breast, NOS	-500 to 0	-10K - 0	-0.02 to -0.01	0 to 1000	Non-Brisk Focal
TCGA-BRCA	TCGA-OL-A5D7	TCGA-OL-A5D7-01Z-00-DX1	images/TCGA-OL-A5D7-01Z-00-DX1.png	http://quip1.bmi.stonybrook.edu/camicroscope/osdCamicroscope.php?tissueId=TCGA-OL-A5D7-01Z-00-DX1	Female	black or african american	not hispanic or latino	Infiltrating duct carcinoma, NOS	IIa	70	alive	Breast, NOS	-500 to 0	0 - 10K	-0.01 to 0	1000 to 2000	Brisk Band-like
TCGA-BRCA	TCGA-B6-A0X7	TCGA-B6-A0X7-01Z-00-DX1	images/TCGA-B6-A0X7-01Z-00-DX1.png	http://quip1.bmi.stonybrook.edu/camicroscope/osdCamicroscope.php?tissueId=TCGA-B6-A0X7-01Z-00-DX1	Female	white	not hispanic or latino	Infiltrating duct carcinoma, NOS	x	62	dead	Breast, NOS	>= 1500	-10K - 0	-0.01 to 0	-1000 to 0	Non-Brisk Focal
TCGA-BRCA	TCGA-AR-A24K	TCGA-AR-A24K-01Z-00-DX1	images/TCGA-AR-A24K-01Z-00-DX1.png	http://quip1.bmi.stonybrook.edu/camicroscope/osdCamicroscope.php?tissueId=TCGA-AR-A24K-01Z-00-DX1	Female	white	not reported	Infiltrating duct carcinoma, NOS	IIa	46	alive	Breast, NOS	-500 to 0	20K - 30K	-0.01 to 0	1000 to 2000	Brisk Diffuse
TCGA-BRCA	TCGA-E2-A1B5	TCGA-E2-A1B5-01Z-00-DX1	images/TCGA-E2-A1B5-01Z-00-DX1.png	http://quip1.bmi.stonybrook.edu/camicroscope/osdCamicroscope.php?tissueId=TCGA-E2-A1B5-01Z-00-DX1	Female	white	not hispanic or latino	Lobular carcinoma, NOS	IIa	46	alive	Breast, NOS	-500 to 0	0 - 10K	-0.01 to 0	0 to 1000	Non-Brisk Multifocal
TCGA-BRCA	TCGA-AN-A0FF	TCGA-AN-A0FF-01Z-00-DX1	images/TCGA-AN-A0FF-01Z-00-DX1.png	http://quip1.bmi.stonybrook.edu/camicroscope/osdCamicroscope.php?tissueId=TCGA-AN-A0FF-01Z-00-DX1	Female	white	not hispanic or latino	Infiltrating duct carcinoma, NOS	Ia	32	alive	Breast, NOS	-500 to 0	10K - 20K	-0.01 to 0	1000 to 2000	Brisk Band-like
TCGA-BRCA	TCGA-D8-A1X6	TCGA-D8-A1X6-01Z-00-DX1	images/TCGA-D8-A1X6-01Z-00-DX1.png	http://quip1.bmi.stonybrook.edu/camicroscope/osdCamicroscope.php?tissueId=TCGA-D8-A1X6-01Z-00-DX1	Female	white	not hispanic or latino	Infiltrating duct carcinoma, NOS	IIIa	80	alive	Breast, NOS	-500 to 0	-10K - 0	-0.01 to 0	0 to 1000	Non-Brisk Multifocal
TCGA-BRCA	TCGA-AR-A0TW	TCGA-AR-A0TW-01Z-00-DX1	images/TCGA-AR-A0TW-01Z-00-DX1.png	http://quip1.bmi.stonybrook.edu/camicroscope/osdCamicroscope.php?tissueId=TCGA-AR-A0TW-01Z-00-DX1	Female	white	not hispanic or latino	Infiltrating duct carcinoma, NOS	IIIa	50	alive	Breast, NOS	-500 to 0	> 30K	-0.01 to 0	1000 to 2000	Brisk Diffuse
TCGA-BRCA	TCGA-E2-A573	TCGA-E2-A573-01Z-00-DX1	images/TCGA-E2-A573-01Z-00-DX1.png	http://quip1.bmi.stonybrook.edu/camicroscope/osdCamicroscope.php?tissueId=TCGA-E2-A573-01Z-00-DX1	Female	black or african american	not hispanic or latino	Infiltrating duct carcinoma, NOS	Ia	48	alive	Breast, NOS	-500 to 0	> 30K	-0.01 to 0	-1000 to 0	Brisk Diffuse
TCGA-BRCA	TCGA-E2-A1LH	TCGA-E2-A1LH-01Z-00-DX1	images/TCGA-E2-A1LH-01Z-00-DX1.png	http://quip1.bmi.stonybrook.edu/camicroscope/osdCamicroscope.php?tissueId=TCGA-E2-A1LH-01Z-00-DX1	Female	white	not hispanic or latino	Infiltrating duct carcinoma, NOS	I	59	alive	Breast, NOS	-500 to 0	10K - 20K	-0.01 to 0	0 to 1000	Brisk Band-like
TCGA-BRCA	TCGA-AN-A0AT	TCGA-AN-A0AT-01Z-00-DX1	images/TCGA-AN-A0AT-01Z-00-DX1.png	http://quip1.bmi.stonybrook.edu/camicroscope/osdCamicroscope.php?tissueId=TCGA-AN-A0AT-01Z-00-DX1	Female	white	not hispanic or latino	Infiltrating duct carcinoma, NOS	IIa	62	alive	Breast, NOS	-500 to 0	0 - 10K	-0.02 to -0.01	> 2000	Brisk Diffuse
TCGA-BRCA	TCGA-A2-A0YG	TCGA-A2-A0YG-01Z-00-DX1	images/TCGA-A2-A0YG-01Z-00-DX1.png	http://quip1.bmi.stonybrook.edu/camicroscope/osdCamicroscope.php?tissueId=TCGA-A2-A0YG-01Z-00-DX1	Female	white	not hispanic or latino	Infiltrating duct carcinoma, NOS	IIIc	63	alive	Breast, NOS	-500 to 0	-10K - 0	-0.01 to 0	-1000 to 0	Non-Brisk Multifocal
TCGA-BRCA	TCGA-A2-A0EN	TCGA-A2-A0EN-01Z-00-DX1	images/TCGA-A2-A0EN-01Z-00-DX1.png	http://quip1.bmi.stonybrook.edu/camicroscope/osdCamicroscope.php?tissueId=TCGA-A2-A0EN-01Z-00-DX1	Female	white	not hispanic or latino	Lobular carcinoma, NOS	IIa	70	alive	Breast, NOS	-500 to 0	-10K - 0	0.01 to 0.02	-1000 to 0	Non-Brisk Multifocal
TCGA-BRCA	TCGA-LD-A7W5	TCGA-LD-A7W5-01Z-00-DX1	images/TCGA-LD-A7W5-01Z-00-DX1.png	http://quip1.bmi.stonybrook.edu/camicroscope/osdCamicroscope.php?tissueId=TCGA-LD-A7W5-01Z-00-DX1	Female	black or african american	not hispanic or latino	Infiltrating duct carcinoma, NOS	IIIc	52	alive	Breast, NOS	-500 to 0	> 30K	-0.01 to 0	-1000 to 0	Brisk Diffuse
TCGA-BRCA	TCGA-AR-A2LQ	TCGA-AR-A2LQ-01Z-00-DX1	images/TCGA-AR-A2LQ-01Z-00-DX1.png	http://quip1.bmi.stonybrook.edu/camicroscope/osdCamicroscope.php?tissueId=TCGA-AR-A2LQ-01Z-00-DX1	Female	white	not hispanic or latino	Lobular carcinoma, NOS	IIb	59	alive	Breast, NOS	-500 to 0	-10K - 0	0 to 0.01	-1000 to 0	Non-Brisk Focal
TCGA-BRCA	TCGA-E9-A1N9	TCGA-E9-A1N9-01Z-00-DX1	images/TCGA-E9-A1N9-01Z-00-DX1.png	http://quip1.bmi.stonybrook.edu/camicroscope/osdCamicroscope.php?tissueId=TCGA-E9-A1N9-01Z-00-DX1	Female	white	not hispanic or latino	Infiltrating duct and lobular carcinoma	IIa	58	alive	Breast, NOS	-500 to 0	-10K - 0	0 to 0.01	-1000 to 0	Non-Brisk Focal
TCGA-BRCA	TCGA-A2-A0CU	TCGA-A2-A0CU-01Z-00-DX1	images/TCGA-A2-A0CU-01Z-00-DX1.png	http://quip1.bmi.stonybrook.edu/camicroscope/osdCamicroscope.php?tissueId=TCGA-A2-A0CU-01Z-00-DX1	Female	white	not hispanic or latino	Infiltrating duct carcinoma, NOS	IIa	73	dead	Breast, NOS	>= 1500	-10K - 0	>= 0.03	-1000 to 0	Non-Brisk Focal
TCGA-BRCA	TCGA-EW-A2FW	TCGA-EW-A2FW-01Z-00-DX1	images/TCGA-EW-A2FW-01Z-00-DX1.png	http://quip1.bmi.stonybrook.edu/camicroscope/osdCamicroscope.php?tissueId=TCGA-EW-A2FW-01Z-00-DX1	Female	white	hispanic or latino	Intraductal papillary adenocarcinoma with invasion	IIa	52	alive	Breast, NOS	-500 to 0	-10K - 0	0.01 to 0.02	-1000 to 0	Non-Brisk Multifocal
TCGA-BRCA	TCGA-AC-A2B8	TCGA-AC-A2B8-01Z-00-DX1	images/TCGA-AC-A2B8-01Z-00-DX1.png	http://quip1.bmi.stonybrook.edu/camicroscope/osdCamicroscope.php?tissueId=TCGA-AC-A2B8-01Z-00-DX1	Female	white	not hispanic or latino	Lobular carcinoma, NOS	IIb	84	alive	Breast, NOS	-500 to 0	-10K - 0	>= 0.03	-1000 to 0	Non-Brisk Focal
TCGA-BRCA	TCGA-E9-A1NG	TCGA-E9-A1NG-01Z-00-DX1	images/TCGA-E9-A1NG-01Z-00-DX1.png	http://quip1.bmi.stonybrook.edu/camicroscope/osdCamicroscope.php?tissueId=TCGA-E9-A1NG-01Z-00-DX1	Female	white	not hispanic or latino	Infiltrating duct carcinoma, NOS	IIa	62	dead	Breast, NOS	-500 to 0	-10K - 0	0 to 0.01	-1000 to 0	Non-Brisk Focal
TCGA-BRCA	TCGA-E2-A1IO	TCGA-E2-A1IO-01Z-00-DX1	images/TCGA-E2-A1IO-01Z-00-DX1.png	http://quip1.bmi.stonybrook.edu/camicroscope/osdCamicroscope.php?tissueId=TCGA-E2-A1IO-01Z-00-DX1	Female	white	not hispanic or latino	Infiltrating duct carcinoma, NOS	I	37	alive	Breast, NOS	-500 to 0	-10K - 0	0 to 0.01	-1000 to 0	Brisk Diffuse
TCGA-BRCA	TCGA-AR-A1AK	TCGA-AR-A1AK-01Z-00-DX1	images/TCGA-AR-A1AK-01Z-00-DX1.png	http://quip1.bmi.stonybrook.edu/camicroscope/osdCamicroscope.php?tissueId=TCGA-AR-A1AK-01Z-00-DX1	Female	white	not hispanic or latino	Lobular carcinoma, NOS	I	70	alive	Breast, NOS	-500 to 0	-30K - -20K	0 to 0.01	-2000 to -1000	Brisk Diffuse
TCGA-BRCA	TCGA-A2-A0D1	TCGA-A2-A0D1-01Z-00-DX1	images/TCGA-A2-A0D1-01Z-00-DX1.png	http://quip1.bmi.stonybrook.edu/camicroscope/osdCamicroscope.php?tissueId=TCGA-A2-A0D1-01Z-00-DX1	Female	white	not hispanic or latino	Infiltrating duct carcinoma, NOS	IIa	76	alive	Breast, NOS	-500 to 0	> 30K	-0.01 to 0	> 2000	Brisk Band-like
TCGA-BRCA	TCGA-E9-A245	TCGA-E9-A245-01Z-00-DX1	images/TCGA-E9-A245-01Z-00-DX1.png	http://quip1.bmi.stonybrook.edu/camicroscope/osdCamicroscope.php?tissueId=TCGA-E9-A245-01Z-00-DX1	Female	white	not hispanic or latino	Infiltrating duct carcinoma, NOS	IIb	47	dead	Breast, NOS	-500 to 0	-10K - 0	0 to 0.01	-1000 to 0	Non-Brisk Focal
TCGA-BRCA	TCGA-D8-A1JF	TCGA-D8-A1JF-01Z-00-DX1	images/TCGA-D8-A1JF-01Z-00-DX1.png	http://quip1.bmi.stonybrook.edu/camicroscope/osdCamicroscope.php?tissueId=TCGA-D8-A1JF-01Z-00-DX1	Female	white	not hispanic or latino	Infiltrating duct carcinoma, NOS	IIIa	79	alive	Breast, NOS	-500 to 0	10K - 20K	-0.02 to -0.01	0 to 1000	Brisk Band-like
TCGA-BRCA	TCGA-E2-A14T	TCGA-E2-A14T-01Z-00-DX1	images/TCGA-E2-A14T-01Z-00-DX1.png	http://quip1.bmi.stonybrook.edu/camicroscope/osdCamicroscope.php?tissueId=TCGA-E2-A14T-01Z-00-DX1	Female	white	not hispanic or latino	Infiltrating duct carcinoma, NOS	IIa	52	alive	Breast, NOS	-500 to 0	-10K - 0	-0.01 to 0	0 to 1000	Non-Brisk Focal
TCGA-BRCA	TCGA-EW-A1PG	TCGA-EW-A1PG-01Z-00-DX1	images/TCGA-EW-A1PG-01Z-00-DX1.png	http://quip1.bmi.stonybrook.edu/camicroscope/osdCamicroscope.php?tissueId=TCGA-EW-A1PG-01Z-00-DX1	Female	white	hispanic or latino	Lobular carcinoma, NOS	IIb	53	alive	Breast, NOS	-500 to 0	-10K - 0	-0.02 to -0.01	0 to 1000	Non-Brisk Focal
TCGA-BRCA	TCGA-C8-A26X	TCGA-C8-A26X-01Z-00-DX1	images/TCGA-C8-A26X-01Z-00-DX1.png	http://quip1.bmi.stonybrook.edu/camicroscope/osdCamicroscope.php?tissueId=TCGA-C8-A26X-01Z-00-DX1	Female	asian	not hispanic or latino	Infiltrating duct carcinoma, NOS	IIa	58	alive	Breast, NOS	-500 to 0	< -30K	0 to 0.01	-2000 to -1000	Brisk Band-like
TCGA-BRCA	TCGA-A2-A25F	TCGA-A2-A25F-01Z-00-DX1	images/TCGA-A2-A25F-01Z-00-DX1.png	http://quip1.bmi.stonybrook.edu/camicroscope/osdCamicroscope.php?tissueId=TCGA-A2-A25F-01Z-00-DX1	Female	white	not hispanic or latino	Infiltrating duct carcinoma, NOS	IIa	66	alive	Breast, NOS	-500 to 0	20K - 30K	-0.01 to 0	1000 to 2000	Brisk Diffuse
TCGA-BRCA	TCGA-B6-A0RV	TCGA-B6-A0RV-01Z-00-DX1	images/TCGA-B6-A0RV-01Z-00-DX1.png	http://quip1.bmi.stonybrook.edu/camicroscope/osdCamicroscope.php?tissueId=TCGA-B6-A0RV-01Z-00-DX1	Female	white	not hispanic or latino	Infiltrating duct and lobular carcinoma	IIIa	42	alive	Breast, NOS	-500 to 0	10K - 20K	-0.01 to 0	0 to 1000	Brisk Diffuse
TCGA-BRCA	TCGA-XX-A89A	TCGA-XX-A89A-01Z-00-DX1	images/TCGA-XX-A89A-01Z-00-DX1.png	http://quip1.bmi.stonybrook.edu/camicroscope/osdCamicroscope.php?tissueId=TCGA-XX-A89A-01Z-00-DX1	Female	white	not hispanic or latino	Lobular carcinoma, NOS	IIb	68	alive	Breast, NOS	>= 1500	-10K - 0	-0.01 to 0	-1000 to 0	Non-Brisk Focal
TCGA-BRCA	TCGA-BH-A18I	TCGA-BH-A18I-01Z-00-DX1	images/TCGA-BH-A18I-01Z-00-DX1.png	http://quip1.bmi.stonybrook.edu/camicroscope/osdCamicroscope.php?tissueId=TCGA-BH-A18I-01Z-00-DX1	Female	white	not hispanic or latino	Infiltrating duct carcinoma, NOS	IIa	53	alive	Upper-inner quadrant of breast	-500 to 0	-10K - 0	0.01 to 0.02	-1000 to 0	Non-Brisk Multifocal
TCGA-BRCA	TCGA-C8-A12Y	TCGA-C8-A12Y-01Z-00-DX1	images/TCGA-C8-A12Y-01Z-00-DX1.png	http://quip1.bmi.stonybrook.edu/camicroscope/osdCamicroscope.php?tissueId=TCGA-C8-A12Y-01Z-00-DX1	Female	asian	not hispanic or latino	Infiltrating duct carcinoma, NOS	IIb	0	alive	Breast, NOS	-500 to 0	-10K - 0	-0.02 to -0.01	-1000 to 0	Non-Brisk Focal
TCGA-BRCA	TCGA-BH-A0AV	TCGA-BH-A0AV-01Z-00-DX1	images/TCGA-BH-A0AV-01Z-00-DX1.png	http://quip1.bmi.stonybrook.edu/camicroscope/osdCamicroscope.php?tissueId=TCGA-BH-A0AV-01Z-00-DX1	Female	black or african american	not reported	Infiltrating duct carcinoma, NOS	I	52	alive	Breast, NOS	-500 to 0	10K - 20K	0 to 0.01	0 to 1000	Brisk Diffuse
TCGA-BRCA	TCGA-E2-A1B6	TCGA-E2-A1B6-01Z-00-DX1	images/TCGA-E2-A1B6-01Z-00-DX1.png	http://quip1.bmi.stonybrook.edu/camicroscope/osdCamicroscope.php?tissueId=TCGA-E2-A1B6-01Z-00-DX1	Female	white	not hispanic or latino	Infiltrating duct carcinoma, NOS	IIa	44	alive	Breast, NOS	-500 to 0	> 30K	-0.01 to 0	> 2000	Brisk Diffuse
TCGA-BRCA	TCGA-E9-A3Q9	TCGA-E9-A3Q9-01Z-00-DX1	images/TCGA-E9-A3Q9-01Z-00-DX1.png	http://quip1.bmi.stonybrook.edu/camicroscope/osdCamicroscope.php?tissueId=TCGA-E9-A3Q9-01Z-00-DX1	Female	white	not hispanic or latino	Lobular carcinoma, NOS	IIIc	78	alive	Breast, NOS	-500 to 0	-10K - 0	0.01 to 0.02	-1000 to 0	Non-Brisk Multifocal
TCGA-BRCA	TCGA-E2-A10C	TCGA-E2-A10C-01Z-00-DX1	images/TCGA-E2-A10C-01Z-00-DX1.png	http://quip1.bmi.stonybrook.edu/camicroscope/osdCamicroscope.php?tissueId=TCGA-E2-A10C-01Z-00-DX1	Female	white	not hispanic or latino	Infiltrating duct carcinoma, NOS	IIb	54	alive	Breast, NOS	-500 to 0	0 - 10K	0 to 0.01	-1000 to 0	Brisk Band-like
TCGA-BRCA	TCGA-A1-A0SP	TCGA-A1-A0SP-01Z-00-DX1	images/TCGA-A1-A0SP-01Z-00-DX1.png	http://quip1.bmi.stonybrook.edu/camicroscope/osdCamicroscope.php?tissueId=TCGA-A1-A0SP-01Z-00-DX1	Female	not reported	not hispanic or latino	Infiltrating duct carcinoma, NOS	IIa	40	alive	Breast, NOS	-500 to 0	20K - 30K	-0.01 to 0	0 to 1000	Brisk Diffuse
TCGA-BRCA	TCGA-BH-A1FC	TCGA-BH-A1FC-01Z-00-DX1	images/TCGA-BH-A1FC-01Z-00-DX1.png	http://quip1.bmi.stonybrook.edu/camicroscope/osdCamicroscope.php?tissueId=TCGA-BH-A1FC-01Z-00-DX1	Female	black or african american	not hispanic or latino	Medullary carcinoma, NOS	IIa	78	dead	Breast, NOS	-500 to 0	0 - 10K	0.01 to 0.02	-2000 to -1000	Brisk Diffuse
TCGA-BRCA	TCGA-E2-A155	TCGA-E2-A155-01Z-00-DX1	images/TCGA-E2-A155-01Z-00-DX1.png	http://quip1.bmi.stonybrook.edu/camicroscope/osdCamicroscope.php?tissueId=TCGA-E2-A155-01Z-00-DX1	Female	white	not hispanic or latino	Infiltrating duct carcinoma, NOS	IIb	58	alive	Breast, NOS	-500 to 0	> 30K	-0.01 to 0	> 2000	Brisk Band-like
TCGA-BRCA	TCGA-EW-A1PA	TCGA-EW-A1PA-01Z-00-DX1	images/TCGA-EW-A1PA-01Z-00-DX1.png	http://quip1.bmi.stonybrook.edu/camicroscope/osdCamicroscope.php?tissueId=TCGA-EW-A1PA-01Z-00-DX1	Female	white	hispanic or latino	Infiltrating duct carcinoma, NOS	IIb	59	alive	Breast, NOS	-500 to 0	> 30K	-0.01 to 0	0 to 1000	Brisk Diffuse
TCGA-BRCA	TCGA-E2-A2P5	TCGA-E2-A2P5-01Z-00-DX1	images/TCGA-E2-A2P5-01Z-00-DX1.png	http://quip1.bmi.stonybrook.edu/camicroscope/osdCamicroscope.php?tissueId=TCGA-E2-A2P5-01Z-00-DX1	Female	black or african american	not hispanic or latino	Lobular carcinoma, NOS	IIIc	78	dead	Breast, NOS	-500 to 0	0 - 10K	0 to 0.01	-1000 to 0	Non-Brisk Multifocal
TCGA-BRCA	TCGA-AR-A24L	TCGA-AR-A24L-01Z-00-DX1	images/TCGA-AR-A24L-01Z-00-DX1.png	http://quip1.bmi.stonybrook.edu/camicroscope/osdCamicroscope.php?tissueId=TCGA-AR-A24L-01Z-00-DX1	Female	white	not hispanic or latino	Infiltrating duct carcinoma, NOS	IIb	26	dead	Breast, NOS	-500 to 0	-10K - 0	-0.02 to -0.01	0 to 1000	Non-Brisk Focal
TCGA-BRCA	TCGA-A7-A0DC	TCGA-A7-A0DC-01Z-00-DX1	images/TCGA-A7-A0DC-01Z-00-DX1.png	http://quip1.bmi.stonybrook.edu/camicroscope/osdCamicroscope.php?tissueId=TCGA-A7-A0DC-01Z-00-DX1	Female	white	not hispanic or latino	Infiltrating duct carcinoma, NOS	Ia	63	alive	Breast, NOS	-500 to 0	-10K - 0	< -0.02	-1000 to 0	Non-Brisk Focal
TCGA-BRCA	TCGA-D8-A27N	TCGA-D8-A27N-01Z-00-DX1	images/TCGA-D8-A27N-01Z-00-DX1.png	http://quip1.bmi.stonybrook.edu/camicroscope/osdCamicroscope.php?tissueId=TCGA-D8-A27N-01Z-00-DX1	Female	white	not hispanic or latino	Infiltrating duct carcinoma, NOS	IIIa	36	alive	Breast, NOS	>= 1500	-10K - 0	< -0.02	-1000 to 0	Non-Brisk Focal
TCGA-BRCA	TCGA-GM-A2DC	TCGA-GM-A2DC-01Z-00-DX1	images/TCGA-GM-A2DC-01Z-00-DX1.png	http://quip1.bmi.stonybrook.edu/camicroscope/osdCamicroscope.php?tissueId=TCGA-GM-A2DC-01Z-00-DX1	Female	white	not hispanic or latino	Infiltrating duct carcinoma, NOS	IIa	57	alive	Breast, NOS	-500 to 0	0 - 10K	0 to 0.01	-1000 to 0	Non-Brisk Multifocal
TCGA-BRCA	TCGA-C8-A1HG	TCGA-C8-A1HG-01Z-00-DX1	images/TCGA-C8-A1HG-01Z-00-DX1.png	http://quip1.bmi.stonybrook.edu/camicroscope/osdCamicroscope.php?tissueId=TCGA-C8-A1HG-01Z-00-DX1	Female	asian	not hispanic or latino	Infiltrating duct carcinoma, NOS	IIa	0	alive	Breast, NOS	-500 to 0	0 - 10K	-0.01 to 0	0 to 1000	Brisk Diffuse
TCGA-BRCA	TCGA-D8-A1Y1	TCGA-D8-A1Y1-01Z-00-DX1	images/TCGA-D8-A1Y1-01Z-00-DX1.png	http://quip1.bmi.stonybrook.edu/camicroscope/osdCamicroscope.php?tissueId=TCGA-D8-A1Y1-01Z-00-DX1	Female	white	not hispanic or latino	Infiltrating duct carcinoma, NOS	IIIa	80	dead	Breast, NOS	-500 to 0	> 30K	-0.01 to 0	1000 to 2000	Brisk Band-like
TCGA-BRCA	TCGA-AN-A0AK	TCGA-AN-A0AK-01Z-00-DX1	images/TCGA-AN-A0AK-01Z-00-DX1.png	http://quip1.bmi.stonybrook.edu/camicroscope/osdCamicroscope.php?tissueId=TCGA-AN-A0AK-01Z-00-DX1	Female	white	not hispanic or latino	Infiltrating duct carcinoma, NOS	IIa	76	alive	Breast, NOS	-500 to 0	0 - 10K	-0.02 to -0.01	-1000 to 0	Brisk Band-like
TCGA-BRCA	TCGA-A8-A09Z	TCGA-A8-A09Z-01Z-00-DX1	images/TCGA-A8-A09Z-01Z-00-DX1.png	http://quip1.bmi.stonybrook.edu/camicroscope/osdCamicroscope.php?tissueId=TCGA-A8-A09Z-01Z-00-DX1	Female	not reported	not reported	Lobular carcinoma, NOS	IIb	83	alive	Breast, NOS	-500 to 0	< -30K	0 to 0.01	-2000 to -1000	Brisk Diffuse
TCGA-BRCA	TCGA-C8-A8HR	TCGA-C8-A8HR-01Z-00-DX1	images/TCGA-C8-A8HR-01Z-00-DX1.png	http://quip1.bmi.stonybrook.edu/camicroscope/osdCamicroscope.php?tissueId=TCGA-C8-A8HR-01Z-00-DX1	Female	asian	not hispanic or latino	Lobular carcinoma, NOS	IIIa	49	alive	Breast, NOS	-500 to 0	-10K - 0	0.01 to 0.02	-1000 to 0	Non-Brisk Focal
TCGA-BRCA	TCGA-AR-A254	TCGA-AR-A254-01Z-00-DX1	images/TCGA-AR-A254-01Z-00-DX1.png	http://quip1.bmi.stonybrook.edu/camicroscope/osdCamicroscope.php?tissueId=TCGA-AR-A254-01Z-00-DX1	Female	white	not hispanic or latino	Infiltrating duct carcinoma, NOS	IIIa	50	alive	Breast, NOS	-500 to 0	-10K - 0	-0.01 to 0	-1000 to 0	Brisk Diffuse
TCGA-BRCA	TCGA-AR-A24U	TCGA-AR-A24U-01Z-00-DX1	images/TCGA-AR-A24U-01Z-00-DX1.png	http://quip1.bmi.stonybrook.edu/camicroscope/osdCamicroscope.php?tissueId=TCGA-AR-A24U-01Z-00-DX1	Female	white	not hispanic or latino	Infiltrating duct carcinoma, NOS	IIa	47	alive	Breast, NOS	-500 to 0	-10K - 0	-0.01 to 0	0 to 1000	Brisk Diffuse
TCGA-BRCA	TCGA-AR-A24Q	TCGA-AR-A24Q-01Z-00-DX1	images/TCGA-AR-A24Q-01Z-00-DX1.png	http://quip1.bmi.stonybrook.edu/camicroscope/osdCamicroscope.php?tissueId=TCGA-AR-A24Q-01Z-00-DX1	Female	white	not reported	Infiltrating duct carcinoma, NOS	IIb	49	alive	Breast, NOS	-500 to 0	> 30K	-0.01 to 0	1000 to 2000	Brisk Diffuse
TCGA-BRCA	TCGA-A7-A0DA	TCGA-A7-A0DA-01Z-00-DX1	images/TCGA-A7-A0DA-01Z-00-DX1.png	http://quip1.bmi.stonybrook.edu/camicroscope/osdCamicroscope.php?tissueId=TCGA-A7-A0DA-01Z-00-DX1	Female	white	not hispanic or latino	Infiltrating duct carcinoma, NOS	IIa	62	alive	Breast, NOS	-500 to 0	-10K - 0	-0.01 to 0	-1000 to 0	Non-Brisk Focal
TCGA-BRCA	TCGA-D8-A1JK	TCGA-D8-A1JK-01Z-00-DX1	images/TCGA-D8-A1JK-01Z-00-DX1.png	http://quip1.bmi.stonybrook.edu/camicroscope/osdCamicroscope.php?tissueId=TCGA-D8-A1JK-01Z-00-DX1	Female	white	not hispanic or latino	Infiltrating duct carcinoma, NOS	IIa	89	alive	Breast, NOS	-500 to 0	0 - 10K	-0.02 to -0.01	1000 to 2000	Non-Brisk Multifocal
TCGA-BRCA	TCGA-A7-A56D	TCGA-A7-A56D-01Z-00-DX1	images/TCGA-A7-A56D-01Z-00-DX1.png	http://quip1.bmi.stonybrook.edu/camicroscope/osdCamicroscope.php?tissueId=TCGA-A7-A56D-01Z-00-DX1	Female	black or african american	not hispanic or latino	Infiltrating duct carcinoma, NOS	IIa	84	alive	Breast, NOS	-500 to 0	-10K - 0	< -0.02	-1000 to 0	Non-Brisk Focal
TCGA-BRCA	TCGA-A2-A04U	TCGA-A2-A04U-01Z-00-DX1	images/TCGA-A2-A04U-01Z-00-DX1.png	http://quip1.bmi.stonybrook.edu/camicroscope/osdCamicroscope.php?tissueId=TCGA-A2-A04U-01Z-00-DX1	Female	white	not hispanic or latino	Infiltrating duct carcinoma, NOS	IIa	47	alive	Breast, NOS	-500 to 0	-10K - 0	-0.02 to -0.01	-1000 to 0	Non-Brisk Focal
TCGA-BRCA	TCGA-BH-A18H	TCGA-BH-A18H-01Z-00-DX1	images/TCGA-BH-A18H-01Z-00-DX1.png	http://quip1.bmi.stonybrook.edu/camicroscope/osdCamicroscope.php?tissueId=TCGA-BH-A18H-01Z-00-DX1	Female	white	not hispanic or latino	Infiltrating duct carcinoma, NOS	Ia	63	alive	Breast, NOS	-500 to 0	0 - 10K	0 to 0.01	0 to 1000	Non-Brisk Multifocal
TCGA-BRCA	TCGA-E2-A159	TCGA-E2-A159-01Z-00-DX1	images/TCGA-E2-A159-01Z-00-DX1.png	http://quip1.bmi.stonybrook.edu/camicroscope/osdCamicroscope.php?tissueId=TCGA-E2-A159-01Z-00-DX1	Female	white	not hispanic or latino	Infiltrating duct carcinoma, NOS	IIa	50	alive	Breast, NOS	-500 to 0	> 30K	0 to 0.01	0 to 1000	Brisk Band-like
TCGA-BRCA	TCGA-AR-A1AQ	TCGA-AR-A1AQ-01Z-00-DX1	images/TCGA-AR-A1AQ-01Z-00-DX1.png	http://quip1.bmi.stonybrook.edu/camicroscope/osdCamicroscope.php?tissueId=TCGA-AR-A1AQ-01Z-00-DX1	Female	white	not hispanic or latino	Infiltrating duct carcinoma, NOS	IIa	49	alive	Breast, NOS	-500 to 0	-20K - -10K	-0.01 to 0	-1000 to 0	Brisk Diffuse
TCGA-BRCA	TCGA-A2-A0EM	TCGA-A2-A0EM-01Z-00-DX1	images/TCGA-A2-A0EM-01Z-00-DX1.png	http://quip1.bmi.stonybrook.edu/camicroscope/osdCamicroscope.php?tissueId=TCGA-A2-A0EM-01Z-00-DX1	Female	white	not hispanic or latino	Infiltrating duct carcinoma, NOS	Ia	73	alive	Breast, NOS	-500 to 0	-10K - 0	-0.02 to -0.01	0 to 1000	Non-Brisk Multifocal
TCGA-BRCA	TCGA-A2-A0EP	TCGA-A2-A0EP-01Z-00-DX1	images/TCGA-A2-A0EP-01Z-00-DX1.png	http://quip1.bmi.stonybrook.edu/camicroscope/osdCamicroscope.php?tissueId=TCGA-A2-A0EP-01Z-00-DX1	Female	white	not hispanic or latino	Lobular carcinoma, NOS	I	56	alive	Breast, NOS	-500 to 0	-10K - 0	-0.01 to 0	-1000 to 0	Non-Brisk Focal
TCGA-BRCA	TCGA-A7-A26G	TCGA-A7-A26G-01Z-00-DX1	images/TCGA-A7-A26G-01Z-00-DX1.png	http://quip1.bmi.stonybrook.edu/camicroscope/osdCamicroscope.php?tissueId=TCGA-A7-A26G-01Z-00-DX1	Female	black or african american	not hispanic or latino	Metaplastic carcinoma, NOS	IIa	50	alive	Breast, NOS	-500 to 0	-30K - -20K	-0.02 to -0.01	-2000 to -1000	Brisk Diffuse
TCGA-BRCA	TCGA-AN-A0FJ	TCGA-AN-A0FJ-01Z-00-DX1	images/TCGA-AN-A0FJ-01Z-00-DX1.png	http://quip1.bmi.stonybrook.edu/camicroscope/osdCamicroscope.php?tissueId=TCGA-AN-A0FJ-01Z-00-DX1	Female	white	not hispanic or latino	Infiltrating duct carcinoma, NOS	Iv	59	alive	Breast, NOS	-500 to 0	-10K - 0	-0.02 to -0.01	0 to 1000	Brisk Diffuse
TCGA-BRCA	TCGA-AR-A0TS	TCGA-AR-A0TS-01Z-00-DX1	images/TCGA-AR-A0TS-01Z-00-DX1.png	http://quip1.bmi.stonybrook.edu/camicroscope/osdCamicroscope.php?tissueId=TCGA-AR-A0TS-01Z-00-DX1	Female	white	not hispanic or latino	Infiltrating duct carcinoma, NOS	IIb	46	alive	Breast, NOS	-500 to 0	> 30K	-0.01 to 0	1000 to 2000	Brisk Diffuse
TCGA-BRCA	TCGA-AR-A24W	TCGA-AR-A24W-01Z-00-DX1	images/TCGA-AR-A24W-01Z-00-DX1.png	http://quip1.bmi.stonybrook.edu/camicroscope/osdCamicroscope.php?tissueId=TCGA-AR-A24W-01Z-00-DX1	Female	white	not reported	Infiltrating duct carcinoma, NOS	IIb	55	alive	Breast, NOS	-500 to 0	-10K - 0	-0.01 to 0	-1000 to 0	Non-Brisk Focal
TCGA-BRCA	TCGA-BH-A0W7	TCGA-BH-A0W7-01Z-00-DX1	images/TCGA-BH-A0W7-01Z-00-DX1.png	http://quip1.bmi.stonybrook.edu/camicroscope/osdCamicroscope.php?tissueId=TCGA-BH-A0W7-01Z-00-DX1	Female	white	not hispanic or latino	Infiltrating duct carcinoma, NOS	I	49	alive	Breast, NOS	-500 to 0	0 - 10K	-0.02 to -0.01	0 to 1000	Non-Brisk Multifocal
TCGA-BRCA	TCGA-A2-A0T4	TCGA-A2-A0T4-01Z-00-DX1	images/TCGA-A2-A0T4-01Z-00-DX1.png	http://quip1.bmi.stonybrook.edu/camicroscope/osdCamicroscope.php?tissueId=TCGA-A2-A0T4-01Z-00-DX1	Female	white	not hispanic or latino	Lobular carcinoma, NOS	IIa	62	alive	Breast, NOS	-500 to 0	-10K - 0	-0.01 to 0	-1000 to 0	Non-Brisk Focal
TCGA-BRCA	TCGA-AO-A0J6	TCGA-AO-A0J6-01Z-00-DX1	images/TCGA-AO-A0J6-01Z-00-DX1.png	http://quip1.bmi.stonybrook.edu/camicroscope/osdCamicroscope.php?tissueId=TCGA-AO-A0J6-01Z-00-DX1	Female	white	not hispanic or latino	Infiltrating duct carcinoma, NOS	IIa	61	alive	Breast, NOS	-500 to 0	> 30K	-0.01 to 0	1000 to 2000	Brisk Band-like
TCGA-BRCA	TCGA-E2-A1LL	TCGA-E2-A1LL-01Z-00-DX1	images/TCGA-E2-A1LL-01Z-00-DX1.png	http://quip1.bmi.stonybrook.edu/camicroscope/osdCamicroscope.php?tissueId=TCGA-E2-A1LL-01Z-00-DX1	Female	black or african american	not hispanic or latino	Infiltrating duct carcinoma, NOS	IIIa	73	alive	Breast, NOS	-500 to 0	-10K - 0	-0.01 to 0	-1000 to 0	Non-Brisk Focal
TCGA-BRCA	TCGA-BH-A0BV	TCGA-BH-A0BV-01Z-00-DX1	images/TCGA-BH-A0BV-01Z-00-DX1.png	http://quip1.bmi.stonybrook.edu/camicroscope/osdCamicroscope.php?tissueId=TCGA-BH-A0BV-01Z-00-DX1	Female	white	not reported	Infiltrating duct carcinoma, NOS	IIb	78	alive	Breast, NOS	-500 to 0	-10K - 0	0 to 0.01	-1000 to 0	Brisk Diffuse
TCGA-BRCA	TCGA-B6-A0X4	TCGA-B6-A0X4-01Z-00-DX1	images/TCGA-B6-A0X4-01Z-00-DX1.png	http://quip1.bmi.stonybrook.edu/camicroscope/osdCamicroscope.php?tissueId=TCGA-B6-A0X4-01Z-00-DX1	Female	white	not hispanic or latino	Infiltrating duct carcinoma, NOS	IIb	62	dead	Breast, NOS	-500 to 0	-10K - 0	0 to 0.01	-1000 to 0	Brisk Diffuse
TCGA-BRCA	TCGA-AO-A0JL	TCGA-AO-A0JL-01Z-00-DX1	images/TCGA-AO-A0JL-01Z-00-DX1.png	http://quip1.bmi.stonybrook.edu/camicroscope/osdCamicroscope.php?tissueId=TCGA-AO-A0JL-01Z-00-DX1	Female	white	not hispanic or latino	Infiltrating duct carcinoma, NOS	IIIa	59	alive	Breast, NOS	-500 to 0	0 - 10K	-0.01 to 0	0 to 1000	Non-Brisk Multifocal
TCGA-BRCA	TCGA-A2-A0YI	TCGA-A2-A0YI-01Z-00-DX1	images/TCGA-A2-A0YI-01Z-00-DX1.png	http://quip1.bmi.stonybrook.edu/camicroscope/osdCamicroscope.php?tissueId=TCGA-A2-A0YI-01Z-00-DX1	Female	white	not hispanic or latino	Infiltrating duct and lobular carcinoma	I	62	alive	Breast, NOS	-500 to 0	0 - 10K	-0.01 to 0	0 to 1000	Brisk Diffuse
TCGA-BRCA	TCGA-EW-A1IY	TCGA-EW-A1IY-01Z-00-DX1	images/TCGA-EW-A1IY-01Z-00-DX1.png	http://quip1.bmi.stonybrook.edu/camicroscope/osdCamicroscope.php?tissueId=TCGA-EW-A1IY-01Z-00-DX1	Female	asian	not hispanic or latino	Infiltrating duct carcinoma, NOS	I	38	alive	Breast, NOS	-500 to 0	0 - 10K	-0.02 to -0.01	0 to 1000	Brisk Band-like
TCGA-BRCA	TCGA-BH-A0HB	TCGA-BH-A0HB-01Z-00-DX1	images/TCGA-BH-A0HB-01Z-00-DX1.png	http://quip1.bmi.stonybrook.edu/camicroscope/osdCamicroscope.php?tissueId=TCGA-BH-A0HB-01Z-00-DX1	Female	white	not reported	Infiltrating duct carcinoma, NOS	Ia	55	alive	Breast, NOS	-500 to 0	20K - 30K	-0.01 to 0	-1000 to 0	Brisk Diffuse
TCGA-BRCA	TCGA-E2-A10A	TCGA-E2-A10A-01Z-00-DX1	images/TCGA-E2-A10A-01Z-00-DX1.png	http://quip1.bmi.stonybrook.edu/camicroscope/osdCamicroscope.php?tissueId=TCGA-E2-A10A-01Z-00-DX1	Female	white	not hispanic or latino	Infiltrating duct carcinoma, NOS	IIb	41	alive	Breast, NOS	-500 to 0	-10K - 0	0 to 0.01	-1000 to 0	Brisk Band-like
TCGA-BRCA	TCGA-BH-A0B9	TCGA-BH-A0B9-01Z-00-DX1	images/TCGA-BH-A0B9-01Z-00-DX1.png	http://quip1.bmi.stonybrook.edu/camicroscope/osdCamicroscope.php?tissueId=TCGA-BH-A0B9-01Z-00-DX1	Female	white	not reported	Infiltrating duct carcinoma, NOS	Ia	44	alive	Breast, NOS	-500 to 0	20K - 30K	0 to 0.01	-1000 to 0	Brisk Diffuse
TCGA-BRCA	TCGA-A2-A0SU	TCGA-A2-A0SU-01Z-00-DX1	images/TCGA-A2-A0SU-01Z-00-DX1.png	http://quip1.bmi.stonybrook.edu/camicroscope/osdCamicroscope.php?tissueId=TCGA-A2-A0SU-01Z-00-DX1	Female	white	not hispanic or latino	Infiltrating duct carcinoma, NOS	IIa	66	alive	Breast, NOS	-500 to 0	10K - 20K	-0.01 to 0	0 to 1000	Brisk Diffuse
TCGA-BRCA	TCGA-B6-A0IP	TCGA-B6-A0IP-01Z-00-DX1	images/TCGA-B6-A0IP-01Z-00-DX1.png	http://quip1.bmi.stonybrook.edu/camicroscope/osdCamicroscope.php?tissueId=TCGA-B6-A0IP-01Z-00-DX1	Female	white	not hispanic or latino	Lobular carcinoma, NOS	Ia	74	dead	Breast, NOS	-500 to 0	20K - 30K	0 to 0.01	-1000 to 0	Brisk Diffuse
TCGA-BRCA	TCGA-AR-A1AI	TCGA-AR-A1AI-01Z-00-DX1	images/TCGA-AR-A1AI-01Z-00-DX1.png	http://quip1.bmi.stonybrook.edu/camicroscope/osdCamicroscope.php?tissueId=TCGA-AR-A1AI-01Z-00-DX1	Female	white	not hispanic or latino	Medullary carcinoma, NOS	IIa	47	alive	Breast, NOS	-500 to 0	10K - 20K	-0.01 to 0	0 to 1000	Brisk Diffuse
TCGA-BRCA	TCGA-AC-A7VC	TCGA-AC-A7VC-01Z-00-DX1	images/TCGA-AC-A7VC-01Z-00-DX1.png	http://quip1.bmi.stonybrook.edu/camicroscope/osdCamicroscope.php?tissueId=TCGA-AC-A7VC-01Z-00-DX1	Female	white	not hispanic or latino	Metaplastic carcinoma, NOS	IIb	56	alive	Breast, NOS	>= 1500	-10K - 0	>= 0.03	-1000 to 0	Non-Brisk Focal
TCGA-BRCA	TCGA-D8-A1JH	TCGA-D8-A1JH-01Z-00-DX1	images/TCGA-D8-A1JH-01Z-00-DX1.png	http://quip1.bmi.stonybrook.edu/camicroscope/osdCamicroscope.php?tissueId=TCGA-D8-A1JH-01Z-00-DX1	Female	white	not hispanic or latino	Infiltrating duct carcinoma, NOS	Ia	56	alive	Breast, NOS	-500 to 0	0 - 10K	-0.01 to 0	-2000 to -1000	Brisk Band-like
TCGA-BRCA	TCGA-E2-A14R	TCGA-E2-A14R-01Z-00-DX1	images/TCGA-E2-A14R-01Z-00-DX1.png	http://quip1.bmi.stonybrook.edu/camicroscope/osdCamicroscope.php?tissueId=TCGA-E2-A14R-01Z-00-DX1	Female	white	not hispanic or latino	Infiltrating duct carcinoma, NOS	IIa	62	alive	Breast, NOS	-500 to 0	20K - 30K	-0.01 to 0	-1000 to 0	Brisk Band-like
TCGA-BRCA	TCGA-BH-A1EV	TCGA-BH-A1EV-01Z-00-DX1	images/TCGA-BH-A1EV-01Z-00-DX1.png	http://quip1.bmi.stonybrook.edu/camicroscope/osdCamicroscope.php?tissueId=TCGA-BH-A1EV-01Z-00-DX1	Female	white	not hispanic or latino	Infiltrating duct carcinoma, NOS	IIIa	45	dead	Breast, NOS	-500 to 0	-10K - 0	-0.01 to 0	0 to 1000	Non-Brisk Focal
TCGA-BRCA	TCGA-A8-A07U	TCGA-A8-A07U-01Z-00-DX1	images/TCGA-A8-A07U-01Z-00-DX1.png	http://quip1.bmi.stonybrook.edu/camicroscope/osdCamicroscope.php?tissueId=TCGA-A8-A07U-01Z-00-DX1	Female	not reported	not reported	Infiltrating duct carcinoma, NOS	IIIa	66	alive	Breast, NOS	-500 to 0	< -30K	-0.01 to 0	-1000 to 0	Brisk Diffuse
TCGA-BRCA	TCGA-E2-A15G	TCGA-E2-A15G-01Z-00-DX1	images/TCGA-E2-A15G-01Z-00-DX1.png	http://quip1.bmi.stonybrook.edu/camicroscope/osdCamicroscope.php?tissueId=TCGA-E2-A15G-01Z-00-DX1	Female	white	not hispanic or latino	Infiltrating duct and lobular carcinoma	IIa	76	alive	Breast, NOS	-500 to 0	-10K - 0	-0.02 to -0.01	-1000 to 0	Non-Brisk Focal
TCGA-BRCA	TCGA-EW-A6SB	TCGA-EW-A6SB-01Z-00-DX1	images/TCGA-EW-A6SB-01Z-00-DX1.png	http://quip1.bmi.stonybrook.edu/camicroscope/osdCamicroscope.php?tissueId=TCGA-EW-A6SB-01Z-00-DX1	Female	black or african american	not hispanic or latino	Infiltrating duct carcinoma, NOS	II	62	alive	Breast, NOS	-500 to 0	> 30K	0 to 0.01	-1000 to 0	Brisk Diffuse
TCGA-BRCA	TCGA-AQ-A7U7	TCGA-AQ-A7U7-01Z-00-DX1	images/TCGA-AQ-A7U7-01Z-00-DX1.png	http://quip1.bmi.stonybrook.edu/camicroscope/osdCamicroscope.php?tissueId=TCGA-AQ-A7U7-01Z-00-DX1	Female	white	not hispanic or latino	Lobular carcinoma, NOS	IIIa	55	dead	Breast, NOS	-500 to 0	0 - 10K	-0.02 to -0.01	1000 to 2000	Brisk Diffuse
TCGA-BRCA	TCGA-BH-A0DI	TCGA-BH-A0DI-01Z-00-DX1	images/TCGA-BH-A0DI-01Z-00-DX1.png	http://quip1.bmi.stonybrook.edu/camicroscope/osdCamicroscope.php?tissueId=TCGA-BH-A0DI-01Z-00-DX1	Female	white	not hispanic or latino	Infiltrating duct carcinoma, NOS	IIb	63	alive	Breast, NOS	-500 to 0	0 - 10K	-0.01 to 0	-1000 to 0	Brisk Diffuse
TCGA-BRCA	TCGA-BH-A18T	TCGA-BH-A18T-01Z-00-DX1	images/TCGA-BH-A18T-01Z-00-DX1.png	http://quip1.bmi.stonybrook.edu/camicroscope/osdCamicroscope.php?tissueId=TCGA-BH-A18T-01Z-00-DX1	Female	white	not hispanic or latino	Infiltrating duct carcinoma, NOS	IIa	70	dead	Breast, NOS	-500 to 0	> 30K	0 to 0.01	0 to 1000	Brisk Band-like
TCGA-BRCA	TCGA-PE-A5DD	TCGA-PE-A5DD-01Z-00-DX1	images/TCGA-PE-A5DD-01Z-00-DX1.png	http://quip1.bmi.stonybrook.edu/camicroscope/osdCamicroscope.php?tissueId=TCGA-PE-A5DD-01Z-00-DX1	Female	asian	not hispanic or latino	Lobular carcinoma, NOS	IIa	64	alive	Breast, NOS	-500 to 0	-10K - 0	-0.01 to 0	-1000 to 0	Non-Brisk Multifocal
TCGA-BRCA	TCGA-A2-A1G6	TCGA-A2-A1G6-01Z-00-DX1	images/TCGA-A2-A1G6-01Z-00-DX1.png	http://quip1.bmi.stonybrook.edu/camicroscope/osdCamicroscope.php?tissueId=TCGA-A2-A1G6-01Z-00-DX1	Female	white	not hispanic or latino	Infiltrating duct carcinoma, NOS	IIIa	50	alive	Breast, NOS	-500 to 0	-10K - 0	-0.01 to 0	-1000 to 0	Non-Brisk Multifocal
TCGA-BRCA	TCGA-C8-A1HO	TCGA-C8-A1HO-01Z-00-DX1	images/TCGA-C8-A1HO-01Z-00-DX1.png	http://quip1.bmi.stonybrook.edu/camicroscope/osdCamicroscope.php?tissueId=TCGA-C8-A1HO-01Z-00-DX1	Female	asian	not hispanic or latino	Infiltrating duct carcinoma, NOS	IIIc	34	alive	Breast, NOS	>= 1500	-10K - 0	>= 0.03	-1000 to 0	Non-Brisk Focal
TCGA-BRCA	TCGA-A2-A04T	TCGA-A2-A04T-01Z-00-DX1	images/TCGA-A2-A04T-01Z-00-DX1.png	http://quip1.bmi.stonybrook.edu/camicroscope/osdCamicroscope.php?tissueId=TCGA-A2-A04T-01Z-00-DX1	Female	white	not reported	Infiltrating duct carcinoma, NOS	IIa	62	alive	Breast, NOS	-500 to 0	10K - 20K	-0.01 to 0	< -2000	Brisk Band-like
TCGA-BRCA	TCGA-E2-A15P	TCGA-E2-A15P-01Z-00-DX1	images/TCGA-E2-A15P-01Z-00-DX1.png	http://quip1.bmi.stonybrook.edu/camicroscope/osdCamicroscope.php?tissueId=TCGA-E2-A15P-01Z-00-DX1	Female	white	not hispanic or latino	Infiltrating duct carcinoma, NOS	Ia	61	alive	Breast, NOS	-500 to 0	-10K - 0	-0.01 to 0	-1000 to 0	Brisk Band-like
TCGA-BRCA	TCGA-A2-A0YJ	TCGA-A2-A0YJ-01Z-00-DX1	images/TCGA-A2-A0YJ-01Z-00-DX1.png	http://quip1.bmi.stonybrook.edu/camicroscope/osdCamicroscope.php?tissueId=TCGA-A2-A0YJ-01Z-00-DX1	Female	white	not hispanic or latino	Infiltrating duct carcinoma, NOS	IIIa	39	alive	Breast, NOS	-500 to 0	0 - 10K	-0.01 to 0	-1000 to 0	Brisk Diffuse
TCGA-BRCA	TCGA-AR-A1AR	TCGA-AR-A1AR-01Z-00-DX1	images/TCGA-AR-A1AR-01Z-00-DX1.png	http://quip1.bmi.stonybrook.edu/camicroscope/osdCamicroscope.php?tissueId=TCGA-AR-A1AR-01Z-00-DX1	Female	white	not hispanic or latino	Infiltrating duct carcinoma, NOS	IIIa	50	dead	Breast, NOS	-500 to 0	-30K - -20K	0 to 0.01	-1000 to 0	Brisk Band-like
TCGA-BRCA	TCGA-D8-A1Y0	TCGA-D8-A1Y0-01Z-00-DX1	images/TCGA-D8-A1Y0-01Z-00-DX1.png	http://quip1.bmi.stonybrook.edu/camicroscope/osdCamicroscope.php?tissueId=TCGA-D8-A1Y0-01Z-00-DX1	Female	white	not hispanic or latino	Infiltrating duct carcinoma, NOS	IIIa	65	alive	Breast, NOS	-500 to 0	-10K - 0	0.01 to 0.02	-1000 to 0	Non-Brisk Multifocal
TCGA-BRCA	TCGA-AC-A3TN	TCGA-AC-A3TN-01Z-00-DX1	images/TCGA-AC-A3TN-01Z-00-DX1.png	http://quip1.bmi.stonybrook.edu/camicroscope/osdCamicroscope.php?tissueId=TCGA-AC-A3TN-01Z-00-DX1	Female	white	not hispanic or latino	Lobular carcinoma, NOS	IIb	75	alive	Breast, NOS	-500 to 0	-10K - 0	>= 0.03	-1000 to 0	Non-Brisk Focal
TCGA-BRCA	TCGA-E2-A1IG	TCGA-E2-A1IG-01Z-00-DX1	images/TCGA-E2-A1IG-01Z-00-DX1.png	http://quip1.bmi.stonybrook.edu/camicroscope/osdCamicroscope.php?tissueId=TCGA-E2-A1IG-01Z-00-DX1	Female	white	not hispanic or latino	Infiltrating duct carcinoma, NOS	IIb	45	alive	Breast, NOS	>= 1500	-10K - 0	-0.02 to -0.01	-1000 to 0	Non-Brisk Focal
TCGA-BRCA	TCGA-E9-A1R7	TCGA-E9-A1R7-01Z-00-DX1	images/TCGA-E9-A1R7-01Z-00-DX1.png	http://quip1.bmi.stonybrook.edu/camicroscope/osdCamicroscope.php?tissueId=TCGA-E9-A1R7-01Z-00-DX1	Female	white	not hispanic or latino	Infiltrating duct carcinoma, NOS	IIa	64	alive	Breast, NOS	-500 to 0	-10K - 0	-0.01 to 0	-1000 to 0	Non-Brisk Multifocal
TCGA-BRCA	TCGA-AN-A0AR	TCGA-AN-A0AR-01Z-00-DX1	images/TCGA-AN-A0AR-01Z-00-DX1.png	http://quip1.bmi.stonybrook.edu/camicroscope/osdCamicroscope.php?tissueId=TCGA-AN-A0AR-01Z-00-DX1	Female	white	not hispanic or latino	Infiltrating duct carcinoma, NOS	IIa	55	alive	Breast, NOS	-500 to 0	-10K - 0	-0.02 to -0.01	0 to 1000	Brisk Diffuse
TCGA-BRCA	TCGA-A2-A25D	TCGA-A2-A25D-01Z-00-DX1	images/TCGA-A2-A25D-01Z-00-DX1.png	http://quip1.bmi.stonybrook.edu/camicroscope/osdCamicroscope.php?tissueId=TCGA-A2-A25D-01Z-00-DX1	Female	white	not hispanic or latino	Lobular carcinoma, NOS	IIIc	89	alive	Breast, NOS	-500 to 0	0 - 10K	-0.01 to 0	0 to 1000	Non-Brisk Multifocal
TCGA-BRCA	TCGA-BH-A0DZ	TCGA-BH-A0DZ-01Z-00-DX1	images/TCGA-BH-A0DZ-01Z-00-DX1.png	http://quip1.bmi.stonybrook.edu/camicroscope/osdCamicroscope.php?tissueId=TCGA-BH-A0DZ-01Z-00-DX1	Female	white	not reported	Infiltrating duct carcinoma, NOS	IIb	43	alive	Breast, NOS	-500 to 0	0 - 10K	-0.01 to 0	0 to 1000	Brisk Band-like
TCGA-BRCA	TCGA-BH-A202	TCGA-BH-A202-01Z-00-DX1	images/TCGA-BH-A202-01Z-00-DX1.png	http://quip1.bmi.stonybrook.edu/camicroscope/osdCamicroscope.php?tissueId=TCGA-BH-A202-01Z-00-DX1	Female	white	not hispanic or latino	Infiltrating duct carcinoma, NOS	II	60	alive	Breast, NOS	-500 to 0	0 - 10K	-0.02 to -0.01	0 to 1000	Brisk Band-like
TCGA-BRCA	TCGA-AR-A2LJ	TCGA-AR-A2LJ-01Z-00-DX1	images/TCGA-AR-A2LJ-01Z-00-DX1.png	http://quip1.bmi.stonybrook.edu/camicroscope/osdCamicroscope.php?tissueId=TCGA-AR-A2LJ-01Z-00-DX1	Female	white	not hispanic or latino	Lobular carcinoma, NOS	IIIa	40	alive	Breast, NOS	-500 to 0	20K - 30K	-0.01 to 0	-1000 to 0	Brisk Diffuse
TCGA-BRCA	TCGA-A2-A0T2	TCGA-A2-A0T2-01Z-00-DX1	images/TCGA-A2-A0T2-01Z-00-DX1.png	http://quip1.bmi.stonybrook.edu/camicroscope/osdCamicroscope.php?tissueId=TCGA-A2-A0T2-01Z-00-DX1	Female	white	not hispanic or latino	Infiltrating duct carcinoma, NOS	Iv	66	dead	Breast, NOS	-500 to 0	20K - 30K	-0.01 to 0	0 to 1000	Brisk Diffuse
TCGA-BRCA	TCGA-EW-A423	TCGA-EW-A423-01Z-00-DX1	images/TCGA-EW-A423-01Z-00-DX1.png	http://quip1.bmi.stonybrook.edu/camicroscope/osdCamicroscope.php?tissueId=TCGA-EW-A423-01Z-00-DX1	Female	white	hispanic or latino	Lobular carcinoma, NOS	IIa	75	alive	Breast, NOS	-500 to 0	0 - 10K	-0.01 to 0	-1000 to 0	Non-Brisk Multifocal
TCGA-BRCA	TCGA-AR-A250	TCGA-AR-A250-01Z-00-DX1	images/TCGA-AR-A250-01Z-00-DX1.png	http://quip1.bmi.stonybrook.edu/camicroscope/osdCamicroscope.php?tissueId=TCGA-AR-A250-01Z-00-DX1	Female	white	not hispanic or latino	Infiltrating duct carcinoma, NOS	IIa	58	alive	Breast, NOS	-500 to 0	20K - 30K	-0.01 to 0	> 2000	Brisk Band-like
TCGA-BRCA	TCGA-A8-A08A	TCGA-A8-A08A-01Z-00-DX1	images/TCGA-A8-A08A-01Z-00-DX1.png	http://quip1.bmi.stonybrook.edu/camicroscope/osdCamicroscope.php?tissueId=TCGA-A8-A08A-01Z-00-DX1	Female	not reported	not reported	Infiltrating duct carcinoma, NOS	I	89	alive	Breast, NOS	-500 to 0	-10K - 0	>= 0.03	-1000 to 0	Non-Brisk Focal
TCGA-BRCA	TCGA-BH-A204	TCGA-BH-A204-01Z-00-DX1	images/TCGA-BH-A204-01Z-00-DX1.png	http://quip1.bmi.stonybrook.edu/camicroscope/osdCamicroscope.php?tissueId=TCGA-BH-A204-01Z-00-DX1	Female	white	not hispanic or latino	Infiltrating duct carcinoma, NOS	IIb	80	dead	Breast, NOS	-500 to 0	-10K - 0	0 to 0.01	-1000 to 0	Brisk Band-like
TCGA-BRCA	TCGA-E2-A10B	TCGA-E2-A10B-01Z-00-DX1	images/TCGA-E2-A10B-01Z-00-DX1.png	http://quip1.bmi.stonybrook.edu/camicroscope/osdCamicroscope.php?tissueId=TCGA-E2-A10B-01Z-00-DX1	Female	white	not hispanic or latino	Infiltrating duct carcinoma, NOS	IIb	67	alive	Breast, NOS	-500 to 0	-10K - 0	-0.01 to 0	0 to 1000	Brisk Band-like
TCGA-BRCA	TCGA-LL-A6FR	TCGA-LL-A6FR-01Z-00-DX1	images/TCGA-LL-A6FR-01Z-00-DX1.png	http://quip1.bmi.stonybrook.edu/camicroscope/osdCamicroscope.php?tissueId=TCGA-LL-A6FR-01Z-00-DX1	Female	black or african american	not hispanic or latino	Infiltrating duct carcinoma, NOS	IIa	50	alive	Breast, NOS	-500 to 0	-10K - 0	-0.01 to 0	0 to 1000	Brisk Band-like
TCGA-BRCA	TCGA-BH-A1FU	TCGA-BH-A1FU-01Z-00-DX1	images/TCGA-BH-A1FU-01Z-00-DX1.png	http://quip1.bmi.stonybrook.edu/camicroscope/osdCamicroscope.php?tissueId=TCGA-BH-A1FU-01Z-00-DX1	Female	white	not hispanic or latino	Infiltrating duct carcinoma, NOS	Ia	44	dead	Breast, NOS	-500 to 0	-30K - -20K	-0.01 to 0	-1000 to 0	Brisk Diffuse
TCGA-BRCA	TCGA-D8-A27E	TCGA-D8-A27E-01Z-00-DX1	images/TCGA-D8-A27E-01Z-00-DX1.png	http://quip1.bmi.stonybrook.edu/camicroscope/osdCamicroscope.php?tissueId=TCGA-D8-A27E-01Z-00-DX1	Female	white	not hispanic or latino	Infiltrating duct mixed with other types of carcinoma	Ia	66	alive	Breast, NOS	-500 to 0	-10K - 0	-0.01 to 0	-1000 to 0	Non-Brisk Focal
TCGA-BRCA	TCGA-AR-A2LE	TCGA-AR-A2LE-01Z-00-DX1	images/TCGA-AR-A2LE-01Z-00-DX1.png	http://quip1.bmi.stonybrook.edu/camicroscope/osdCamicroscope.php?tissueId=TCGA-AR-A2LE-01Z-00-DX1	Female	white	not hispanic or latino	Lobular carcinoma, NOS	I	69	alive	Breast, NOS	-500 to 0	-10K - 0	-0.02 to -0.01	-1000 to 0	Non-Brisk Focal
TCGA-BRCA	TCGA-A8-A06R	TCGA-A8-A06R-01Z-00-DX1	images/TCGA-A8-A06R-01Z-00-DX1.png	http://quip1.bmi.stonybrook.edu/camicroscope/osdCamicroscope.php?tissueId=TCGA-A8-A06R-01Z-00-DX1	Female	not reported	not reported	Infiltrating duct carcinoma, NOS	IIb	69	alive	Breast, NOS	-500 to 0	-10K - 0	>= 0.03	-1000 to 0	Non-Brisk Focal
TCGA-BRCA	TCGA-AO-A1KR	TCGA-AO-A1KR-01Z-00-DX1	images/TCGA-AO-A1KR-01Z-00-DX1.png	http://quip1.bmi.stonybrook.edu/camicroscope/osdCamicroscope.php?tissueId=TCGA-AO-A1KR-01Z-00-DX1	Female	white	not hispanic or latino	Infiltrating duct carcinoma, NOS	IIa	51	alive	Breast, NOS	-500 to 0	> 30K	-0.01 to 0	> 2000	Brisk Band-like
TCGA-BRCA	TCGA-AR-A0U3	TCGA-AR-A0U3-01Z-00-DX1	images/TCGA-AR-A0U3-01Z-00-DX1.png	http://quip1.bmi.stonybrook.edu/camicroscope/osdCamicroscope.php?tissueId=TCGA-AR-A0U3-01Z-00-DX1	Female	white	hispanic or latino	Infiltrating duct carcinoma, NOS	IIb	59	alive	Breast, NOS	-500 to 0	> 30K	-0.01 to 0	1000 to 2000	Brisk Diffuse
TCGA-BRCA	TCGA-E2-A1AZ	TCGA-E2-A1AZ-01Z-00-DX1	images/TCGA-E2-A1AZ-01Z-00-DX1.png	http://quip1.bmi.stonybrook.edu/camicroscope/osdCamicroscope.php?tissueId=TCGA-E2-A1AZ-01Z-00-DX1	Female	white	hispanic or latino	Infiltrating duct carcinoma, NOS	IIb	63	alive	Breast, NOS	-500 to 0	> 30K	-0.01 to 0	1000 to 2000	Brisk Band-like
TCGA-BRCA	TCGA-AR-A0TR	TCGA-AR-A0TR-01Z-00-DX1	images/TCGA-AR-A0TR-01Z-00-DX1.png	http://quip1.bmi.stonybrook.edu/camicroscope/osdCamicroscope.php?tissueId=TCGA-AR-A0TR-01Z-00-DX1	Female	white	not hispanic or latino	Infiltrating duct carcinoma, NOS	IIb	68	dead	Breast, NOS	-500 to 0	10K - 20K	-0.01 to 0	0 to 1000	Brisk Diffuse
TCGA-BRCA	TCGA-AR-A24M	TCGA-AR-A24M-01Z-00-DX1	images/TCGA-AR-A24M-01Z-00-DX1.png	http://quip1.bmi.stonybrook.edu/camicroscope/osdCamicroscope.php?tissueId=TCGA-AR-A24M-01Z-00-DX1	Female	white	not hispanic or latino	Infiltrating duct and lobular carcinoma	IIIa	38	alive	Breast, NOS	-500 to 0	0 - 10K	-0.01 to 0	0 to 1000	Brisk Diffuse
TCGA-BRCA	TCGA-GM-A2DO	TCGA-GM-A2DO-01Z-00-DX1	images/TCGA-GM-A2DO-01Z-00-DX1.png	http://quip1.bmi.stonybrook.edu/camicroscope/osdCamicroscope.php?tissueId=TCGA-GM-A2DO-01Z-00-DX1	Female	black or african american	not hispanic or latino	Lobular carcinoma, NOS	I	54	alive	Breast, NOS	-500 to 0	-10K - 0	-0.01 to 0	-1000 to 0	Brisk Band-like
TCGA-BRCA	TCGA-D8-A27H	TCGA-D8-A27H-01Z-00-DX1	images/TCGA-D8-A27H-01Z-00-DX1.png	http://quip1.bmi.stonybrook.edu/camicroscope/osdCamicroscope.php?tissueId=TCGA-D8-A27H-01Z-00-DX1	Female	white	not hispanic or latino	Infiltrating duct carcinoma, NOS	IIa	72	alive	Breast, NOS	-500 to 0	-10K - 0	-0.01 to 0	-1000 to 0	Non-Brisk Multifocal
TCGA-BRCA	TCGA-GM-A2DM	TCGA-GM-A2DM-01Z-00-DX1	images/TCGA-GM-A2DM-01Z-00-DX1.png	http://quip1.bmi.stonybrook.edu/camicroscope/osdCamicroscope.php?tissueId=TCGA-GM-A2DM-01Z-00-DX1	Female	white	hispanic or latino	Infiltrating duct carcinoma, NOS	IIa	57	alive	Breast, NOS	-500 to 0	0 - 10K	-0.01 to 0	0 to 1000	Brisk Band-like
TCGA-BRCA	TCGA-A1-A0SB	TCGA-A1-A0SB-01Z-00-DX1	images/TCGA-A1-A0SB-01Z-00-DX1.png	http://quip1.bmi.stonybrook.edu/camicroscope/osdCamicroscope.php?tissueId=TCGA-A1-A0SB-01Z-00-DX1	Female	white	not hispanic or latino	Adenoid cystic carcinoma	I	70	alive	Breast, NOS	-500 to 0	-10K - 0	-0.02 to -0.01	-1000 to 0	Non-Brisk Multifocal
TCGA-BRCA	TCGA-EW-A1PB	TCGA-EW-A1PB-01Z-00-DX1	images/TCGA-EW-A1PB-01Z-00-DX1.png	http://quip1.bmi.stonybrook.edu/camicroscope/osdCamicroscope.php?tissueId=TCGA-EW-A1PB-01Z-00-DX1	Female	black or african american	not hispanic or latino	Infiltrating duct carcinoma, NOS	IIIa	70	alive	Breast, NOS	-500 to 0	> 30K	-0.01 to 0	0 to 1000	Brisk Band-like
TCGA-BRCA	TCGA-BH-A1FJ	TCGA-BH-A1FJ-01Z-00-DX1	images/TCGA-BH-A1FJ-01Z-00-DX1.png	http://quip1.bmi.stonybrook.edu/camicroscope/osdCamicroscope.php?tissueId=TCGA-BH-A1FJ-01Z-00-DX1	Female	white	not hispanic or latino	Infiltrating duct carcinoma, NOS	IIIa	66	dead	Breast, NOS	>= 1500	-10K - 0	0 to 0.01	-1000 to 0	Non-Brisk Focal
TCGA-BRCA	TCGA-D8-A1JU	TCGA-D8-A1JU-01Z-00-DX1	images/TCGA-D8-A1JU-01Z-00-DX1.png	http://quip1.bmi.stonybrook.edu/camicroscope/osdCamicroscope.php?tissueId=TCGA-D8-A1JU-01Z-00-DX1	Female	white	not hispanic or latino	Infiltrating duct carcinoma, NOS	Ia	51	alive	Breast, NOS	>= 1500	-10K - 0	-0.01 to 0	-1000 to 0	Non-Brisk Focal
TCGA-BRCA	TCGA-BH-A18R	TCGA-BH-A18R-01Z-00-DX1	images/TCGA-BH-A18R-01Z-00-DX1.png	http://quip1.bmi.stonybrook.edu/camicroscope/osdCamicroscope.php?tissueId=TCGA-BH-A18R-01Z-00-DX1	Female	white	not hispanic or latino	Infiltrating duct carcinoma, NOS	IIa	50	dead	Breast, NOS	-500 to 0	0 - 10K	-0.01 to 0	0 to 1000	Non-Brisk Multifocal
TCGA-BRCA	TCGA-A2-A04W	TCGA-A2-A04W-01Z-00-DX1	images/TCGA-A2-A04W-01Z-00-DX1.png	http://quip1.bmi.stonybrook.edu/camicroscope/osdCamicroscope.php?tissueId=TCGA-A2-A04W-01Z-00-DX1	Female	white	not hispanic or latino	Apocrine adenocarcinoma	IIb	50	alive	Breast, NOS	-500 to 0	> 30K	-0.01 to 0	1000 to 2000	Brisk Band-like
TCGA-BRCA	TCGA-A2-A25A	TCGA-A2-A25A-01Z-00-DX1	images/TCGA-A2-A25A-01Z-00-DX1.png	http://quip1.bmi.stonybrook.edu/camicroscope/osdCamicroscope.php?tissueId=TCGA-A2-A25A-01Z-00-DX1	Female	white	not hispanic or latino	Lobular carcinoma, NOS	IIa	44	alive	Breast, NOS	-500 to 0	20K - 30K	-0.01 to 0	0 to 1000	Brisk Diffuse
TCGA-BRCA	TCGA-E2-A9RU	TCGA-E2-A9RU-01Z-00-DX1	images/TCGA-E2-A9RU-01Z-00-DX1.png	http://quip1.bmi.stonybrook.edu/camicroscope/osdCamicroscope.php?tissueId=TCGA-E2-A9RU-01Z-00-DX1	Female	black or african american	not hispanic or latino	Infiltrating duct carcinoma, NOS	IIIc	89	alive	Breast, NOS	-500 to 0	0 - 10K	-0.01 to 0	0 to 1000	Brisk Band-like
TCGA-BRCA	TCGA-AC-A3EH	TCGA-AC-A3EH-01Z-00-DX1	images/TCGA-AC-A3EH-01Z-00-DX1.png	http://quip1.bmi.stonybrook.edu/camicroscope/osdCamicroscope.php?tissueId=TCGA-AC-A3EH-01Z-00-DX1	Female	white	not hispanic or latino	Pleomorphic carcinoma	IIIc	79	dead	Breast, NOS	-500 to 0	-10K - 0	>= 0.03	-1000 to 0	Non-Brisk Focal
TCGA-BRCA	TCGA-E9-A248	TCGA-E9-A248-01Z-00-DX1	images/TCGA-E9-A248-01Z-00-DX1.png	http://quip1.bmi.stonybrook.edu/camicroscope/osdCamicroscope.php?tissueId=TCGA-E9-A248-01Z-00-DX1	Female	white	not hispanic or latino	Infiltrating duct carcinoma, NOS	IIa	51	alive	Breast, NOS	-500 to 0	20K - 30K	-0.01 to 0	-1000 to 0	Brisk Diffuse
TCGA-BRCA	TCGA-BH-A1EX	TCGA-BH-A1EX-01Z-00-DX1	images/TCGA-BH-A1EX-01Z-00-DX1.png	http://quip1.bmi.stonybrook.edu/camicroscope/osdCamicroscope.php?tissueId=TCGA-BH-A1EX-01Z-00-DX1	Female	white	not hispanic or latino	Infiltrating duct carcinoma, NOS	IIb	67	dead	Breast, NOS	-500 to 0	0 - 10K	0.01 to 0.02	-1000 to 0	Brisk Diffuse
TCGA-BRCA	TCGA-AR-A24H	TCGA-AR-A24H-01Z-00-DX1	images/TCGA-AR-A24H-01Z-00-DX1.png	http://quip1.bmi.stonybrook.edu/camicroscope/osdCamicroscope.php?tissueId=TCGA-AR-A24H-01Z-00-DX1	Female	white	not hispanic or latino	Lobular carcinoma, NOS	IIa	65	alive	Breast, NOS	-500 to 0	0 - 10K	-0.01 to 0	0 to 1000	Brisk Band-like
TCGA-BRCA	TCGA-A2-A0T7	TCGA-A2-A0T7-01Z-00-DX1	images/TCGA-A2-A0T7-01Z-00-DX1.png	http://quip1.bmi.stonybrook.edu/camicroscope/osdCamicroscope.php?tissueId=TCGA-A2-A0T7-01Z-00-DX1	Female	white	not hispanic or latino	Infiltrating duct carcinoma, NOS	IIa	51	alive	Breast, NOS	-500 to 0	-10K - 0	-0.01 to 0	-1000 to 0	Non-Brisk Focal
TCGA-BRCA	TCGA-A2-A0YK	TCGA-A2-A0YK-01Z-00-DX1	images/TCGA-A2-A0YK-01Z-00-DX1.png	http://quip1.bmi.stonybrook.edu/camicroscope/osdCamicroscope.php?tissueId=TCGA-A2-A0YK-01Z-00-DX1	Female	white	not hispanic or latino	Lobular carcinoma, NOS	IIa	61	alive	Breast, NOS	500 to 1000	-10K - 0	0 to 0.01	-1000 to 0	Non-Brisk Focal
TCGA-BRCA	TCGA-A2-A0CQ	TCGA-A2-A0CQ-01Z-00-DX1	images/TCGA-A2-A0CQ-01Z-00-DX1.png	http://quip1.bmi.stonybrook.edu/camicroscope/osdCamicroscope.php?tissueId=TCGA-A2-A0CQ-01Z-00-DX1	Female	black or african american	not hispanic or latino	Infiltrating duct carcinoma, NOS	Ia	62	alive	Breast, NOS	500 to 1000	-10K - 0	-0.01 to 0	-1000 to 0	Non-Brisk Focal
TCGA-BRCA	TCGA-D8-A1XC	TCGA-D8-A1XC-01Z-00-DX1	images/TCGA-D8-A1XC-01Z-00-DX1.png	http://quip1.bmi.stonybrook.edu/camicroscope/osdCamicroscope.php?tissueId=TCGA-D8-A1XC-01Z-00-DX1	Female	white	not hispanic or latino	Mucinous adenocarcinoma	IIIb	85	dead	Breast, NOS	500 to 1000	-10K - 0	0 to 0.01	-1000 to 0	Non-Brisk Multifocal
TCGA-BRCA	TCGA-S3-A6ZG	TCGA-S3-A6ZG-01Z-00-DX1	images/TCGA-S3-A6ZG-01Z-00-DX1.png	http://quip1.bmi.stonybrook.edu/camicroscope/osdCamicroscope.php?tissueId=TCGA-S3-A6ZG-01Z-00-DX1	Female	black or african american	not hispanic or latino	Lobular carcinoma, NOS	IIb	71	alive	Breast, NOS	500 to 1000	-10K - 0	-0.01 to 0	-1000 to 0	Non-Brisk Focal
TCGA-BRCA	TCGA-B6-A1KI	TCGA-B6-A1KI-01Z-00-DX1	images/TCGA-B6-A1KI-01Z-00-DX1.png	http://quip1.bmi.stonybrook.edu/camicroscope/osdCamicroscope.php?tissueId=TCGA-B6-A1KI-01Z-00-DX1	Female	white	not hispanic or latino	Infiltrating duct carcinoma, NOS	I	63	alive	Breast, NOS	500 to 1000	-10K - 0	< -0.02	0 to 1000	Non-Brisk Focal
TCGA-BRCA	TCGA-AR-A252	TCGA-AR-A252-01Z-00-DX1	images/TCGA-AR-A252-01Z-00-DX1.png	http://quip1.bmi.stonybrook.edu/camicroscope/osdCamicroscope.php?tissueId=TCGA-AR-A252-01Z-00-DX1	Female	white	not hispanic or latino	Infiltrating duct carcinoma, NOS	I	50	alive	Breast, NOS	-500 to 0	> 30K	-0.01 to 0	1000 to 2000	Brisk Diffuse
TCGA-BRCA	TCGA-C8-A133	TCGA-C8-A133-01Z-00-DX1	images/TCGA-C8-A133-01Z-00-DX1.png	http://quip1.bmi.stonybrook.edu/camicroscope/osdCamicroscope.php?tissueId=TCGA-C8-A133-01Z-00-DX1	Female	white	not hispanic or latino	Infiltrating duct mixed with other types of carcinoma	IIIa	65	alive	Breast, NOS	500 to 1000	-10K - 0	-0.02 to -0.01	-1000 to 0	Non-Brisk Focal
TCGA-BRCA	TCGA-BH-A0HK	TCGA-BH-A0HK-01Z-00-DX1	images/TCGA-BH-A0HK-01Z-00-DX1.png	http://quip1.bmi.stonybrook.edu/camicroscope/osdCamicroscope.php?tissueId=TCGA-BH-A0HK-01Z-00-DX1	Female	white	not reported	Infiltrating duct carcinoma, NOS	IIb	81	alive	Breast, NOS	500 to 1000	0 - 10K	0 to 0.01	-1000 to 0	Non-Brisk Multifocal
TCGA-BRCA	TCGA-A2-A0CZ	TCGA-A2-A0CZ-01Z-00-DX1	images/TCGA-A2-A0CZ-01Z-00-DX1.png	http://quip1.bmi.stonybrook.edu/camicroscope/osdCamicroscope.php?tissueId=TCGA-A2-A0CZ-01Z-00-DX1	Female	white	not hispanic or latino	Infiltrating duct carcinoma, NOS	IIa	46	alive	Breast, NOS	500 to 1000	-10K - 0	0.01 to 0.02	-1000 to 0	Non-Brisk Focal
TCGA-BRCA	TCGA-4H-AAAK	TCGA-4H-AAAK-01Z-00-DX1	images/TCGA-4H-AAAK-01Z-00-DX1.png	http://quip1.bmi.stonybrook.edu/camicroscope/osdCamicroscope.php?tissueId=TCGA-4H-AAAK-01Z-00-DX1	Female	white	not hispanic or latino	Lobular carcinoma, NOS	IIIa	50	alive	Breast, NOS	500 to 1000	-10K - 0	>= 0.03	-1000 to 0	Non-Brisk Focal
TCGA-BRCA	TCGA-D8-A27W	TCGA-D8-A27W-01Z-00-DX1	images/TCGA-D8-A27W-01Z-00-DX1.png	http://quip1.bmi.stonybrook.edu/camicroscope/osdCamicroscope.php?tissueId=TCGA-D8-A27W-01Z-00-DX1	Female	white	not hispanic or latino	Mucinous adenocarcinoma	IIIb	55	alive	Breast, NOS	500 to 1000	0 - 10K	-0.02 to -0.01	0 to 1000	Non-Brisk Focal
TCGA-BRCA	TCGA-AN-A0FV	TCGA-AN-A0FV-01Z-00-DX1	images/TCGA-AN-A0FV-01Z-00-DX1.png	http://quip1.bmi.stonybrook.edu/camicroscope/osdCamicroscope.php?tissueId=TCGA-AN-A0FV-01Z-00-DX1	Female	white	not hispanic or latino	Infiltrating duct carcinoma, NOS	IIa	58	alive	Breast, NOS	500 to 1000	-10K - 0	-0.01 to 0	-1000 to 0	Non-Brisk Focal
TCGA-BRCA	TCGA-A7-A26E	TCGA-A7-A26E-01Z-00-DX1	images/TCGA-A7-A26E-01Z-00-DX1.png	http://quip1.bmi.stonybrook.edu/camicroscope/osdCamicroscope.php?tissueId=TCGA-A7-A26E-01Z-00-DX1	Female	white	not hispanic or latino	Lobular carcinoma, NOS	IIIa	71	alive	Breast, NOS	>= 1500	-10K - 0	>= 0.03	-1000 to 0	None
TCGA-BRCA	TCGA-B6-A0I8	TCGA-B6-A0I8-01Z-00-DX1	images/TCGA-B6-A0I8-01Z-00-DX1.png	http://quip1.bmi.stonybrook.edu/camicroscope/osdCamicroscope.php?tissueId=TCGA-B6-A0I8-01Z-00-DX1	Female	white	not hispanic or latino	Infiltrating duct carcinoma, NOS	x	46	dead	Breast, NOS	>= 1500	-10K - 0	0.01 to 0.02	-1000 to 0	Non-Brisk Focal
TCGA-BRCA	TCGA-A8-A09M	TCGA-A8-A09M-01Z-00-DX1	images/TCGA-A8-A09M-01Z-00-DX1.png	http://quip1.bmi.stonybrook.edu/camicroscope/osdCamicroscope.php?tissueId=TCGA-A8-A09M-01Z-00-DX1	Female	not reported	not reported	Infiltrating duct carcinoma, NOS	IIIc	75	alive	Breast, NOS	-500 to 0	-10K - 0	>= 0.03	-1000 to 0	Non-Brisk Focal
TCGA-BRCA	TCGA-D8-A27P	TCGA-D8-A27P-01Z-00-DX1	images/TCGA-D8-A27P-01Z-00-DX1.png	http://quip1.bmi.stonybrook.edu/camicroscope/osdCamicroscope.php?tissueId=TCGA-D8-A27P-01Z-00-DX1	Female	white	not hispanic or latino	Infiltrating duct carcinoma, NOS	Ia	64	alive	Breast, NOS	-500 to 0	-10K - 0	-0.01 to 0	-1000 to 0	Non-Brisk Focal
TCGA-BRCA	TCGA-A2-A0CV	TCGA-A2-A0CV-01Z-00-DX1	images/TCGA-A2-A0CV-01Z-00-DX1.png	http://quip1.bmi.stonybrook.edu/camicroscope/osdCamicroscope.php?tissueId=TCGA-A2-A0CV-01Z-00-DX1	Female	asian	not hispanic or latino	Infiltrating duct carcinoma, NOS	IIb	41	alive	Breast, NOS	500 to 1000	0 - 10K	0 to 0.01	-1000 to 0	Brisk Diffuse
TCGA-BRCA	TCGA-AO-A12A	TCGA-AO-A12A-01Z-00-DX1	images/TCGA-AO-A12A-01Z-00-DX1.png	http://quip1.bmi.stonybrook.edu/camicroscope/osdCamicroscope.php?tissueId=TCGA-AO-A12A-01Z-00-DX1	Female	white	not hispanic or latino	Infiltrating duct carcinoma, NOS	IIa	47	alive	Breast, NOS	500 to 1000	-10K - 0	-0.02 to -0.01	-1000 to 0	Non-Brisk Focal
TCGA-BRCA	TCGA-A2-A0EY	TCGA-A2-A0EY-01Z-00-DX1	images/TCGA-A2-A0EY-01Z-00-DX1.png	http://quip1.bmi.stonybrook.edu/camicroscope/osdCamicroscope.php?tissueId=TCGA-A2-A0EY-01Z-00-DX1	Female	white	not hispanic or latino	Infiltrating duct carcinoma, NOS	IIb	62	alive	Breast, NOS	500 to 1000	-10K - 0	-0.01 to 0	0 to 1000	Non-Brisk Focal
TCGA-BRCA	TCGA-E2-A15M	TCGA-E2-A15M-01Z-00-DX1	images/TCGA-E2-A15M-01Z-00-DX1.png	http://quip1.bmi.stonybrook.edu/camicroscope/osdCamicroscope.php?tissueId=TCGA-E2-A15M-01Z-00-DX1	Female	white	not hispanic or latino	Lobular carcinoma, NOS	IIa	66	dead	Breast, NOS	500 to 1000	-10K - 0	>= 0.03	-1000 to 0	Non-Brisk Focal
TCGA-BRCA	TCGA-AR-A1AY	TCGA-AR-A1AY-01Z-00-DX1	images/TCGA-AR-A1AY-01Z-00-DX1.png	http://quip1.bmi.stonybrook.edu/camicroscope/osdCamicroscope.php?tissueId=TCGA-AR-A1AY-01Z-00-DX1	Female	white	not hispanic or latino	Infiltrating duct carcinoma, NOS	I	65	alive	Breast, NOS	500 to 1000	-10K - 0	0 to 0.01	-1000 to 0	Non-Brisk Focal
TCGA-BRCA	TCGA-E2-A14U	TCGA-E2-A14U-01Z-00-DX1	images/TCGA-E2-A14U-01Z-00-DX1.png	http://quip1.bmi.stonybrook.edu/camicroscope/osdCamicroscope.php?tissueId=TCGA-E2-A14U-01Z-00-DX1	Female	white	not hispanic or latino	Lobular carcinoma, NOS	I	74	alive	Breast, NOS	500 to 1000	-10K - 0	-0.01 to 0	-1000 to 0	Non-Brisk Multifocal
TCGA-BRCA	TCGA-E2-A15R	TCGA-E2-A15R-01Z-00-DX1	images/TCGA-E2-A15R-01Z-00-DX1.png	http://quip1.bmi.stonybrook.edu/camicroscope/osdCamicroscope.php?tissueId=TCGA-E2-A15R-01Z-00-DX1	Female	white	not hispanic or latino	Infiltrating duct carcinoma, NOS	IIa	64	alive	Breast, NOS	500 to 1000	-10K - 0	0.01 to 0.02	-1000 to 0	Non-Brisk Focal
TCGA-BRCA	TCGA-E2-A15F	TCGA-E2-A15F-01Z-00-DX1	images/TCGA-E2-A15F-01Z-00-DX1.png	http://quip1.bmi.stonybrook.edu/camicroscope/osdCamicroscope.php?tissueId=TCGA-E2-A15F-01Z-00-DX1	Female	white	not hispanic or latino	Infiltrating duct carcinoma, NOS	I	64	alive	Breast, NOS	500 to 1000	-10K - 0	-0.01 to 0	-1000 to 0	Non-Brisk Multifocal
TCGA-BRCA	TCGA-A1-A0SD	TCGA-A1-A0SD-01Z-00-DX1	images/TCGA-A1-A0SD-01Z-00-DX1.png	http://quip1.bmi.stonybrook.edu/camicroscope/osdCamicroscope.php?tissueId=TCGA-A1-A0SD-01Z-00-DX1	Female	white	not hispanic or latino	Infiltrating duct carcinoma, NOS	IIa	59	alive	Breast, NOS	500 to 1000	-10K - 0	0 to 0.01	-1000 to 0	Non-Brisk Focal
TCGA-BRCA	TCGA-AC-A3TM	TCGA-AC-A3TM-01Z-00-DX1	images/TCGA-AC-A3TM-01Z-00-DX1.png	http://quip1.bmi.stonybrook.edu/camicroscope/osdCamicroscope.php?tissueId=TCGA-AC-A3TM-01Z-00-DX1	Female	white	not hispanic or latino	Lobular carcinoma, NOS	IIIa	50	alive	Breast, NOS	-500 to 0	0 - 10K	-0.01 to 0	0 to 1000	Brisk Diffuse
TCGA-BRCA	TCGA-GM-A2DD	TCGA-GM-A2DD-01Z-00-DX1	images/TCGA-GM-A2DD-01Z-00-DX1.png	http://quip1.bmi.stonybrook.edu/camicroscope/osdCamicroscope.php?tissueId=TCGA-GM-A2DD-01Z-00-DX1	Female	white	not hispanic or latino	Infiltrating duct carcinoma, NOS	I	53	alive	Breast, NOS	-500 to 0	0 - 10K	-0.01 to 0	-1000 to 0	Brisk Band-like
TCGA-BRCA	TCGA-A7-A2KD	TCGA-A7-A2KD-01Z-00-DX1	images/TCGA-A7-A2KD-01Z-00-DX1.png	http://quip1.bmi.stonybrook.edu/camicroscope/osdCamicroscope.php?tissueId=TCGA-A7-A2KD-01Z-00-DX1	Female	black or african american	not hispanic or latino	Infiltrating duct carcinoma, NOS	IIIa	53	alive	Breast, NOS	500 to 1000	-10K - 0	-0.02 to -0.01	-1000 to 0	Non-Brisk Multifocal
TCGA-BRCA	TCGA-BH-A0BW	TCGA-BH-A0BW-01Z-00-DX1	images/TCGA-BH-A0BW-01Z-00-DX1.png	http://quip1.bmi.stonybrook.edu/camicroscope/osdCamicroscope.php?tissueId=TCGA-BH-A0BW-01Z-00-DX1	Female	black or african american	not hispanic or latino	Infiltrating duct carcinoma, NOS	I	71	alive	Breast, NOS	500 to 1000	-10K - 0	-0.01 to 0	-1000 to 0	Non-Brisk Focal
TCGA-BRCA	TCGA-C8-A12Q	TCGA-C8-A12Q-01Z-00-DX1	images/TCGA-C8-A12Q-01Z-00-DX1.png	http://quip1.bmi.stonybrook.edu/camicroscope/osdCamicroscope.php?tissueId=TCGA-C8-A12Q-01Z-00-DX1	Female	asian	not hispanic or latino	Infiltrating duct carcinoma, NOS	IIIa	78	dead	Breast, NOS	-500 to 0	-10K - 0	0 to 0.01	-1000 to 0	Non-Brisk Focal
TCGA-BRCA	TCGA-BH-A0W4	TCGA-BH-A0W4-01Z-00-DX1	images/TCGA-BH-A0W4-01Z-00-DX1.png	http://quip1.bmi.stonybrook.edu/camicroscope/osdCamicroscope.php?tissueId=TCGA-BH-A0W4-01Z-00-DX1	Female	white	not hispanic or latino	Infiltrating duct carcinoma, NOS	IIa	46	alive	Breast, NOS	500 to 1000	-10K - 0	-0.02 to -0.01	-1000 to 0	Non-Brisk Focal
TCGA-BRCA	TCGA-EW-A1P7	TCGA-EW-A1P7-01Z-00-DX1	images/TCGA-EW-A1P7-01Z-00-DX1.png	http://quip1.bmi.stonybrook.edu/camicroscope/osdCamicroscope.php?tissueId=TCGA-EW-A1P7-01Z-00-DX1	Female	white	hispanic or latino	Infiltrating duct carcinoma, NOS	IIa	59	alive	Breast, NOS	0 to 500	> 30K	-0.02 to -0.01	-2000 to -1000	Brisk Band-like
TCGA-BRCA	TCGA-LD-A74U	TCGA-LD-A74U-01Z-00-DX1	images/TCGA-LD-A74U-01Z-00-DX1.png	http://quip1.bmi.stonybrook.edu/camicroscope/osdCamicroscope.php?tissueId=TCGA-LD-A74U-01Z-00-DX1	Female	white	not hispanic or latino	Infiltrating lobular mixed with other types of carcinoma	IIIc	79	alive	Breast, NOS	>= 1500	-10K - 0	0.01 to 0.02	-1000 to 0	Non-Brisk Focal
TCGA-BRCA	TCGA-A2-A4S1	TCGA-A2-A4S1-01Z-00-DX1	images/TCGA-A2-A4S1-01Z-00-DX1.png	http://quip1.bmi.stonybrook.edu/camicroscope/osdCamicroscope.php?tissueId=TCGA-A2-A4S1-01Z-00-DX1	Female	white	not hispanic or latino	Metaplastic carcinoma, NOS	IIa	66	alive	Breast, NOS	0 to 500	-10K - 0	< -0.02	-1000 to 0	Non-Brisk Focal
TCGA-BRCA	TCGA-BH-A5IZ	TCGA-BH-A5IZ-01Z-00-DX1	images/TCGA-BH-A5IZ-01Z-00-DX1.png	http://quip1.bmi.stonybrook.edu/camicroscope/osdCamicroscope.php?tissueId=TCGA-BH-A5IZ-01Z-00-DX1	Female	black or african american	not hispanic or latino	Infiltrating duct carcinoma, NOS	IIb	51	alive	Breast, NOS	0 to 500	0 - 10K	-0.01 to 0	-1000 to 0	Non-Brisk Multifocal
TCGA-BRCA	TCGA-B6-A0RG	TCGA-B6-A0RG-01Z-00-DX1	images/TCGA-B6-A0RG-01Z-00-DX1.png	http://quip1.bmi.stonybrook.edu/camicroscope/osdCamicroscope.php?tissueId=TCGA-B6-A0RG-01Z-00-DX1	Female	white	not hispanic or latino	Infiltrating duct carcinoma, NOS	IIb	26	alive	Breast, NOS	>= 1500	-10K - 0	-0.01 to 0	-1000 to 0	Non-Brisk Focal
TCGA-BRCA	TCGA-E2-A15J	TCGA-E2-A15J-01Z-00-DX1	images/TCGA-E2-A15J-01Z-00-DX1.png	http://quip1.bmi.stonybrook.edu/camicroscope/osdCamicroscope.php?tissueId=TCGA-E2-A15J-01Z-00-DX1	Female	white	not hispanic or latino	Infiltrating duct carcinoma, NOS	I	51	alive	Breast, NOS	-500 to 0	-10K - 0	-0.01 to 0	-1000 to 0	Non-Brisk Multifocal
TCGA-BRCA	TCGA-B6-A0IM	TCGA-B6-A0IM-01Z-00-DX1	images/TCGA-B6-A0IM-01Z-00-DX1.png	http://quip1.bmi.stonybrook.edu/camicroscope/osdCamicroscope.php?tissueId=TCGA-B6-A0IM-01Z-00-DX1	Female	black or african american	not hispanic or latino	Infiltrating duct mixed with other types of carcinoma	IIb	75	dead	Breast, NOS	0 to 500	10K - 20K	0 to 0.01	-1000 to 0	Brisk Diffuse
TCGA-BRCA	TCGA-B6-A1KN	TCGA-B6-A1KN-01Z-00-DX1	images/TCGA-B6-A1KN-01Z-00-DX1.png	http://quip1.bmi.stonybrook.edu/camicroscope/osdCamicroscope.php?tissueId=TCGA-B6-A1KN-01Z-00-DX1	Female	white	not hispanic or latino	Infiltrating duct carcinoma, NOS	IIIb	57	alive	Breast, NOS	0 to 500	-10K - 0	0.01 to 0.02	-1000 to 0	Non-Brisk Multifocal
TCGA-BRCA	TCGA-BH-A0EI	TCGA-BH-A0EI-01Z-00-DX1	images/TCGA-BH-A0EI-01Z-00-DX1.png	http://quip1.bmi.stonybrook.edu/camicroscope/osdCamicroscope.php?tissueId=TCGA-BH-A0EI-01Z-00-DX1	Female	white	not hispanic or latino	Infiltrating duct carcinoma, NOS	IIa	51	alive	Breast, NOS	0 to 500	-10K - 0	-0.02 to -0.01	-1000 to 0	Non-Brisk Focal
TCGA-BRCA	TCGA-D8-A73W	TCGA-D8-A73W-01Z-00-DX1	images/TCGA-D8-A73W-01Z-00-DX1.png	http://quip1.bmi.stonybrook.edu/camicroscope/osdCamicroscope.php?tissueId=TCGA-D8-A73W-01Z-00-DX1	Female	white	not hispanic or latino	Mucinous adenocarcinoma	IIIa	79	dead	Breast, NOS	0 to 500	-10K - 0	-0.01 to 0	-1000 to 0	Non-Brisk Focal
TCGA-BRCA	TCGA-A2-A0ES	TCGA-A2-A0ES-01Z-00-DX1	images/TCGA-A2-A0ES-01Z-00-DX1.png	http://quip1.bmi.stonybrook.edu/camicroscope/osdCamicroscope.php?tissueId=TCGA-A2-A0ES-01Z-00-DX1	Female	white	not hispanic or latino	Lobular carcinoma, NOS	IIa	52	alive	Breast, NOS	-500 to 0	> 30K	-0.01 to 0	0 to 1000	Brisk Diffuse
TCGA-BRCA	TCGA-B6-A0IE	TCGA-B6-A0IE-01Z-00-DX1	images/TCGA-B6-A0IE-01Z-00-DX1.png	http://quip1.bmi.stonybrook.edu/camicroscope/osdCamicroscope.php?tissueId=TCGA-B6-A0IE-01Z-00-DX1	Female	black or african american	not hispanic or latino	Lobular carcinoma, NOS	IIIa	38	dead	Breast, NOS	-500 to 0	0 - 10K	-0.01 to 0	0 to 1000	Non-Brisk Multifocal
TCGA-BRCA	TCGA-EW-A6S9	TCGA-EW-A6S9-01Z-00-DX1	images/TCGA-EW-A6S9-01Z-00-DX1.png	http://quip1.bmi.stonybrook.edu/camicroscope/osdCamicroscope.php?tissueId=TCGA-EW-A6S9-01Z-00-DX1	Female	black or african american	not hispanic or latino	Infiltrating duct carcinoma, NOS	IIa	34	alive	Breast, NOS	0 to 500	-10K - 0	-0.01 to 0	0 to 1000	Brisk Band-like
TCGA-BRCA	TCGA-EW-A1P5	TCGA-EW-A1P5-01Z-00-DX1	images/TCGA-EW-A1P5-01Z-00-DX1.png	http://quip1.bmi.stonybrook.edu/camicroscope/osdCamicroscope.php?tissueId=TCGA-EW-A1P5-01Z-00-DX1	Female	white	not hispanic or latino	Infiltrating duct carcinoma, NOS	IIb	77	alive	Breast, NOS	0 to 500	0 - 10K	-0.02 to -0.01	-1000 to 0	Non-Brisk Multifocal
TCGA-BRCA	TCGA-E2-A1II	TCGA-E2-A1II-01Z-00-DX1	images/TCGA-E2-A1II-01Z-00-DX1.png	http://quip1.bmi.stonybrook.edu/camicroscope/osdCamicroscope.php?tissueId=TCGA-E2-A1II-01Z-00-DX1	Female	white	not hispanic or latino	Infiltrating duct carcinoma, NOS	I	51	alive	Breast, NOS	0 to 500	< -30K	0 to 0.01	-2000 to -1000	Brisk Diffuse
TCGA-BRCA	TCGA-B6-A0I9	TCGA-B6-A0I9-01Z-00-DX1	images/TCGA-B6-A0I9-01Z-00-DX1.png	http://quip1.bmi.stonybrook.edu/camicroscope/osdCamicroscope.php?tissueId=TCGA-B6-A0I9-01Z-00-DX1	Female	white	not hispanic or latino	Infiltrating duct carcinoma, NOS	Iv	62	dead	Breast, NOS	0 to 500	0 - 10K	0 to 0.01	0 to 1000	Brisk Diffuse
TCGA-BRCA	TCGA-AN-A0AJ	TCGA-AN-A0AJ-01Z-00-DX1	images/TCGA-AN-A0AJ-01Z-00-DX1.png	http://quip1.bmi.stonybrook.edu/camicroscope/osdCamicroscope.php?tissueId=TCGA-AN-A0AJ-01Z-00-DX1	Female	white	not hispanic or latino	Infiltrating duct and lobular carcinoma	IIb	79	alive	Breast, NOS	0 to 500	> 30K	-0.01 to 0	> 2000	Brisk Diffuse
TCGA-BRCA	TCGA-B6-A1KC	TCGA-B6-A1KC-01Z-00-DX1	images/TCGA-B6-A1KC-01Z-00-DX1.png	http://quip1.bmi.stonybrook.edu/camicroscope/osdCamicroscope.php?tissueId=TCGA-B6-A1KC-01Z-00-DX1	Female	white	not hispanic or latino	Infiltrating duct carcinoma, NOS	IIb	67	alive	Breast, NOS	0 to 500	-10K - 0	0 to 0.01	-1000 to 0	Non-Brisk Multifocal
TCGA-BRCA	TCGA-BH-A0DG	TCGA-BH-A0DG-01Z-00-DX1	images/TCGA-BH-A0DG-01Z-00-DX1.png	http://quip1.bmi.stonybrook.edu/camicroscope/osdCamicroscope.php?tissueId=TCGA-BH-A0DG-01Z-00-DX1	Female	black or african american	not hispanic or latino	Infiltrating duct carcinoma, NOS	IIa	30	alive	Breast, NOS	0 to 500	-10K - 0	-0.01 to 0	-1000 to 0	Non-Brisk Focal
TCGA-BRCA	TCGA-A8-A0A2	TCGA-A8-A0A2-01Z-00-DX1	images/TCGA-A8-A0A2-01Z-00-DX1.png	http://quip1.bmi.stonybrook.edu/camicroscope/osdCamicroscope.php?tissueId=TCGA-A8-A0A2-01Z-00-DX1	Female	not reported	not reported	Lobular carcinoma, NOS	IIa	66	alive	Breast, NOS	-500 to 0	-20K - -10K	< -0.02	-1000 to 0	Brisk Diffuse
TCGA-BRCA	TCGA-BH-A0H9	TCGA-BH-A0H9-01Z-00-DX1	images/TCGA-BH-A0H9-01Z-00-DX1.png	http://quip1.bmi.stonybrook.edu/camicroscope/osdCamicroscope.php?tissueId=TCGA-BH-A0H9-01Z-00-DX1	Female	white	not reported	Infiltrating duct carcinoma, NOS	IIa	69	alive	Breast, NOS	0 to 500	-10K - 0	0.01 to 0.02	-1000 to 0	Non-Brisk Focal
TCGA-BRCA	TCGA-A2-A0YF	TCGA-A2-A0YF-01Z-00-DX1	images/TCGA-A2-A0YF-01Z-00-DX1.png	http://quip1.bmi.stonybrook.edu/camicroscope/osdCamicroscope.php?tissueId=TCGA-A2-A0YF-01Z-00-DX1	Female	black or african american	not hispanic or latino	Infiltrating duct carcinoma, NOS	I	67	alive	Breast, NOS	0 to 500	-10K - 0	-0.02 to -0.01	-1000 to 0	Non-Brisk Focal
TCGA-BRCA	TCGA-EW-A1OZ	TCGA-EW-A1OZ-01Z-00-DX1	images/TCGA-EW-A1OZ-01Z-00-DX1.png	http://quip1.bmi.stonybrook.edu/camicroscope/osdCamicroscope.php?tissueId=TCGA-EW-A1OZ-01Z-00-DX1	Female	black or african american	not hispanic or latino	Infiltrating duct carcinoma, NOS	IIa	56	alive	Breast, NOS	0 to 500	0 - 10K	-0.02 to -0.01	0 to 1000	Brisk Band-like
TCGA-BRCA	TCGA-B6-A0RL	TCGA-B6-A0RL-01Z-00-DX1	images/TCGA-B6-A0RL-01Z-00-DX1.png	http://quip1.bmi.stonybrook.edu/camicroscope/osdCamicroscope.php?tissueId=TCGA-B6-A0RL-01Z-00-DX1	Female	black or african american	not hispanic or latino	Infiltrating duct carcinoma, NOS	IIa	60	dead	Breast, NOS	0 to 500	-10K - 0	0 to 0.01	-1000 to 0	Non-Brisk Focal
TCGA-BRCA	TCGA-E2-A15O	TCGA-E2-A15O-01Z-00-DX1	images/TCGA-E2-A15O-01Z-00-DX1.png	http://quip1.bmi.stonybrook.edu/camicroscope/osdCamicroscope.php?tissueId=TCGA-E2-A15O-01Z-00-DX1	Female	black or african american	not hispanic or latino	Infiltrating duct carcinoma, NOS	I	89	alive	Breast, NOS	0 to 500	-10K - 0	-0.01 to 0	-1000 to 0	Non-Brisk Focal
TCGA-BRCA	TCGA-E9-A3QA	TCGA-E9-A3QA-01Z-00-DX1	images/TCGA-E9-A3QA-01Z-00-DX1.png	http://quip1.bmi.stonybrook.edu/camicroscope/osdCamicroscope.php?tissueId=TCGA-E9-A3QA-01Z-00-DX1	Female	white	not hispanic or latino	Medullary carcinoma, NOS	IIa	33	alive	Breast, NOS	0 to 500	< -30K	0 to 0.01	< -2000	Brisk Diffuse
TCGA-BRCA	TCGA-E2-A1LG	TCGA-E2-A1LG-01Z-00-DX1	images/TCGA-E2-A1LG-01Z-00-DX1.png	http://quip1.bmi.stonybrook.edu/camicroscope/osdCamicroscope.php?tissueId=TCGA-E2-A1LG-01Z-00-DX1	Female	black or african american	not hispanic or latino	Lobular carcinoma, NOS	IIa	50	alive	Breast, NOS	0 to 500	-10K - 0	0 to 0.01	-1000 to 0	None
TCGA-BRCA	TCGA-BH-A18U	TCGA-BH-A18U-01Z-00-DX1	images/TCGA-BH-A18U-01Z-00-DX1.png	http://quip1.bmi.stonybrook.edu/camicroscope/osdCamicroscope.php?tissueId=TCGA-BH-A18U-01Z-00-DX1	Female	white	not hispanic or latino	Infiltrating duct carcinoma, NOS	IIIa	72	dead	Upper-outer quadrant of breast	-500 to 0	> 30K	-0.01 to 0	-1000 to 0	Brisk Diffuse
TCGA-BRCA	TCGA-A1-A0SK	TCGA-A1-A0SK-01Z-00-DX1	images/TCGA-A1-A0SK-01Z-00-DX1.png	http://quip1.bmi.stonybrook.edu/camicroscope/osdCamicroscope.php?tissueId=TCGA-A1-A0SK-01Z-00-DX1	Female	asian	not hispanic or latino	Large cell neuroendocrine carcinoma	IIa	54	dead	Breast, NOS	0 to 500	-10K - 0	0 to 0.01	-1000 to 0	Non-Brisk Multifocal
TCGA-BRCA	TCGA-EW-A424	TCGA-EW-A424-01Z-00-DX1	images/TCGA-EW-A424-01Z-00-DX1.png	http://quip1.bmi.stonybrook.edu/camicroscope/osdCamicroscope.php?tissueId=TCGA-EW-A424-01Z-00-DX1	Female	white	hispanic or latino	Lobular carcinoma, NOS	IIIa	51	alive	Breast, NOS	0 to 500	0 - 10K	-0.01 to 0	-1000 to 0	Non-Brisk Multifocal
TCGA-BRCA	TCGA-A7-A13F	TCGA-A7-A13F-01Z-00-DX1	images/TCGA-A7-A13F-01Z-00-DX1.png	http://quip1.bmi.stonybrook.edu/camicroscope/osdCamicroscope.php?tissueId=TCGA-A7-A13F-01Z-00-DX1	Female	white	not hispanic or latino	Infiltrating duct carcinoma, NOS	IIIa	44	alive	Breast, NOS	0 to 500	-10K - 0	-0.01 to 0	-1000 to 0	Non-Brisk Focal
TCGA-BRCA	TCGA-E2-A152	TCGA-E2-A152-01Z-00-DX1	images/TCGA-E2-A152-01Z-00-DX1.png	http://quip1.bmi.stonybrook.edu/camicroscope/osdCamicroscope.php?tissueId=TCGA-E2-A152-01Z-00-DX1	Female	white	not hispanic or latino	Infiltrating duct carcinoma, NOS	I	56	alive	Breast, NOS	0 to 500	-10K - 0	0 to 0.01	-1000 to 0	Non-Brisk Focal
TCGA-BRCA	TCGA-A2-A0CY	TCGA-A2-A0CY-01Z-00-DX1	images/TCGA-A2-A0CY-01Z-00-DX1.png	http://quip1.bmi.stonybrook.edu/camicroscope/osdCamicroscope.php?tissueId=TCGA-A2-A0CY-01Z-00-DX1	Female	white	not hispanic or latino	Infiltrating duct carcinoma, NOS	IIb	63	alive	Breast, NOS	0 to 500	0 - 10K	-0.01 to 0	-1000 to 0	Non-Brisk Focal
TCGA-BRCA	TCGA-EW-A2FS	TCGA-EW-A2FS-01Z-00-DX1	images/TCGA-EW-A2FS-01Z-00-DX1.png	http://quip1.bmi.stonybrook.edu/camicroscope/osdCamicroscope.php?tissueId=TCGA-EW-A2FS-01Z-00-DX1	Female	black or african american	not hispanic or latino	Infiltrating duct carcinoma, NOS	IIb	41	alive	Breast, NOS	0 to 500	-10K - 0	-0.01 to 0	-1000 to 0	Non-Brisk Focal
TCGA-BRCA	TCGA-GM-A2D9	TCGA-GM-A2D9-01Z-00-DX1	images/TCGA-GM-A2D9-01Z-00-DX1.png	http://quip1.bmi.stonybrook.edu/camicroscope/osdCamicroscope.php?tissueId=TCGA-GM-A2D9-01Z-00-DX1	Female	white	not hispanic or latino	Infiltrating duct carcinoma, NOS	I	69	dead	Breast, NOS	0 to 500	-10K - 0	0 to 0.01	-1000 to 0	Non-Brisk Multifocal
TCGA-BRCA	TCGA-A2-A04V	TCGA-A2-A04V-01Z-00-DX1	images/TCGA-A2-A04V-01Z-00-DX1.png	http://quip1.bmi.stonybrook.edu/camicroscope/osdCamicroscope.php?tissueId=TCGA-A2-A04V-01Z-00-DX1	Female	white	not hispanic or latino	Infiltrating duct carcinoma, NOS	IIa	39	dead	Breast, NOS	0 to 500	0 - 10K	0 to 0.01	-1000 to 0	Non-Brisk Multifocal
TCGA-BRCA	TCGA-E9-A22A	TCGA-E9-A22A-01Z-00-DX1	images/TCGA-E9-A22A-01Z-00-DX1.png	http://quip1.bmi.stonybrook.edu/camicroscope/osdCamicroscope.php?tissueId=TCGA-E9-A22A-01Z-00-DX1	Female	white	not hispanic or latino	Infiltrating duct carcinoma, NOS	IIa	74	alive	Breast, NOS	-500 to 0	-10K - 0	-0.01 to 0	-1000 to 0	Non-Brisk Focal
TCGA-BRCA	TCGA-E9-A247	TCGA-E9-A247-01Z-00-DX1	images/TCGA-E9-A247-01Z-00-DX1.png	http://quip1.bmi.stonybrook.edu/camicroscope/osdCamicroscope.php?tissueId=TCGA-E9-A247-01Z-00-DX1	Female	white	not hispanic or latino	Infiltrating duct carcinoma, NOS	Ia	59	alive	Breast, NOS	-500 to 0	-10K - 0	-0.01 to 0	-1000 to 0	Non-Brisk Focal
TCGA-BRCA	TCGA-E2-A1L6	TCGA-E2-A1L6-01Z-00-DX1	images/TCGA-E2-A1L6-01Z-00-DX1.png	http://quip1.bmi.stonybrook.edu/camicroscope/osdCamicroscope.php?tissueId=TCGA-E2-A1L6-01Z-00-DX1	Female	white	not hispanic or latino	Infiltrating duct carcinoma, NOS	IIa	44	alive	Breast, NOS	0 to 500	-10K - 0	0 to 0.01	-1000 to 0	Non-Brisk Multifocal
TCGA-BRCA	TCGA-AO-A0J9	TCGA-AO-A0J9-01Z-00-DX1	images/TCGA-AO-A0J9-01Z-00-DX1.png	http://quip1.bmi.stonybrook.edu/camicroscope/osdCamicroscope.php?tissueId=TCGA-AO-A0J9-01Z-00-DX1	Female	white	not hispanic or latino	Lobular carcinoma, NOS	IIIc	61	alive	Breast, NOS	0 to 500	-10K - 0	-0.01 to 0	0 to 1000	Non-Brisk Focal
TCGA-BRCA	TCGA-E2-A1IN	TCGA-E2-A1IN-01Z-00-DX1	images/TCGA-E2-A1IN-01Z-00-DX1.png	http://quip1.bmi.stonybrook.edu/camicroscope/osdCamicroscope.php?tissueId=TCGA-E2-A1IN-01Z-00-DX1	Female	white	not hispanic or latino	Infiltrating duct carcinoma, NOS	I	60	alive	Breast, NOS	0 to 500	-20K - -10K	0.02 to 0.03	-1000 to 0	Brisk Diffuse
TCGA-BRCA	TCGA-AO-A03P	TCGA-AO-A03P-01Z-00-DX1	images/TCGA-AO-A03P-01Z-00-DX1.png	http://quip1.bmi.stonybrook.edu/camicroscope/osdCamicroscope.php?tissueId=TCGA-AO-A03P-01Z-00-DX1	Female	black or african american	not hispanic or latino	Infiltrating duct carcinoma, NOS	IIb	54	dead	Breast, NOS	-500 to 0	-10K - 0	-0.01 to 0	-1000 to 0	Non-Brisk Multifocal
TCGA-BRCA	TCGA-B6-A0WW	TCGA-B6-A0WW-01Z-00-DX1	images/TCGA-B6-A0WW-01Z-00-DX1.png	http://quip1.bmi.stonybrook.edu/camicroscope/osdCamicroscope.php?tissueId=TCGA-B6-A0WW-01Z-00-DX1	Female	black or african american	not hispanic or latino	Infiltrating duct carcinoma, NOS	x	58	dead	Breast, NOS	0 to 500	0 - 10K	-0.01 to 0	-1000 to 0	Non-Brisk Multifocal
TCGA-BRCA	TCGA-OL-A66O	TCGA-OL-A66O-01Z-00-DX1	images/TCGA-OL-A66O-01Z-00-DX1.png	http://quip1.bmi.stonybrook.edu/camicroscope/osdCamicroscope.php?tissueId=TCGA-OL-A66O-01Z-00-DX1	Female	black or african american	not hispanic or latino	Infiltrating duct carcinoma, NOS	IIb	39	alive	Breast, NOS	0 to 500	-10K - 0	< -0.02	-1000 to 0	Non-Brisk Focal
TCGA-BRCA	TCGA-B6-A0WX	TCGA-B6-A0WX-01Z-00-DX1	images/TCGA-B6-A0WX-01Z-00-DX1.png	http://quip1.bmi.stonybrook.edu/camicroscope/osdCamicroscope.php?tissueId=TCGA-B6-A0WX-01Z-00-DX1	Female	black or african american	not hispanic or latino	Lobular carcinoma, NOS	IIIa	40	dead	Breast, NOS	>= 1500	-10K - 0	-0.02 to -0.01	-1000 to 0	Non-Brisk Focal
TCGA-BRCA	TCGA-B6-A0X0	TCGA-B6-A0X0-01Z-00-DX1	images/TCGA-B6-A0X0-01Z-00-DX1.png	http://quip1.bmi.stonybrook.edu/camicroscope/osdCamicroscope.php?tissueId=TCGA-B6-A0X0-01Z-00-DX1	Female	white	not hispanic or latino	Cribriform carcinoma, NOS	I	54	dead	Breast, NOS	-500 to 0	0 - 10K	-0.01 to 0	0 to 1000	Brisk Band-like
TCGA-BRCA	TCGA-BH-A18J	TCGA-BH-A18J-01Z-00-DX1	images/TCGA-BH-A18J-01Z-00-DX1.png	http://quip1.bmi.stonybrook.edu/camicroscope/osdCamicroscope.php?tissueId=TCGA-BH-A18J-01Z-00-DX1	Female	white	not hispanic or latino	Infiltrating duct carcinoma, NOS	Iv	56	dead	Breast, NOS	0 to 500	-10K - 0	-0.01 to 0	0 to 1000	Non-Brisk Focal
TCGA-BRCA	TCGA-EW-A1PC	TCGA-EW-A1PC-01Z-00-DX1	images/TCGA-EW-A1PC-01Z-00-DX1.png	http://quip1.bmi.stonybrook.edu/camicroscope/osdCamicroscope.php?tissueId=TCGA-EW-A1PC-01Z-00-DX1	Female	black or african american	not hispanic or latino	Infiltrating duct carcinoma, NOS	IIb	66	alive	Breast, NOS	0 to 500	0 - 10K	-0.01 to 0	0 to 1000	Non-Brisk Multifocal
TCGA-BRCA	TCGA-E2-A14Z	TCGA-E2-A14Z-01Z-00-DX1	images/TCGA-E2-A14Z-01Z-00-DX1.png	http://quip1.bmi.stonybrook.edu/camicroscope/osdCamicroscope.php?tissueId=TCGA-E2-A14Z-01Z-00-DX1	Female	white	not hispanic or latino	Infiltrating duct carcinoma, NOS	I	64	dead	Breast, NOS	0 to 500	-10K - 0	0.01 to 0.02	-1000 to 0	Brisk Diffuse
TCGA-BRCA	TCGA-AO-A0JJ	TCGA-AO-A0JJ-01Z-00-DX1	images/TCGA-AO-A0JJ-01Z-00-DX1.png	http://quip1.bmi.stonybrook.edu/camicroscope/osdCamicroscope.php?tissueId=TCGA-AO-A0JJ-01Z-00-DX1	Female	white	not hispanic or latino	Lobular carcinoma, NOS	IIb	54	alive	Breast, NOS	0 to 500	-10K - 0	0.01 to 0.02	-1000 to 0	Non-Brisk Focal
TCGA-BRCA	TCGA-BH-A0BS	TCGA-BH-A0BS-01Z-00-DX1	images/TCGA-BH-A0BS-01Z-00-DX1.png	http://quip1.bmi.stonybrook.edu/camicroscope/osdCamicroscope.php?tissueId=TCGA-BH-A0BS-01Z-00-DX1	Female	white	not hispanic or latino	Infiltrating duct carcinoma, NOS	IIIa	55	alive	Breast, NOS	0 to 500	-10K - 0	0 to 0.01	-1000 to 0	Non-Brisk Focal
TCGA-BRCA	TCGA-A2-A0YT	TCGA-A2-A0YT-01Z-00-DX1	images/TCGA-A2-A0YT-01Z-00-DX1.png	http://quip1.bmi.stonybrook.edu/camicroscope/osdCamicroscope.php?tissueId=TCGA-A2-A0YT-01Z-00-DX1	Female	white	not hispanic or latino	Infiltrating duct carcinoma, NOS	IIIb	56	dead	Breast, NOS	0 to 500	-10K - 0	-0.01 to 0	-1000 to 0	Non-Brisk Focal
TCGA-BRCA	TCGA-AO-A0JA	TCGA-AO-A0JA-01Z-00-DX1	images/TCGA-AO-A0JA-01Z-00-DX1.png	http://quip1.bmi.stonybrook.edu/camicroscope/osdCamicroscope.php?tissueId=TCGA-AO-A0JA-01Z-00-DX1	Female	black or african american	not hispanic or latino	Infiltrating duct carcinoma, NOS	IIIc	36	alive	Breast, NOS	>= 1500	-10K - 0	0.01 to 0.02	-1000 to 0	Non-Brisk Focal
TCGA-BRCA	TCGA-AR-A1AW	TCGA-AR-A1AW-01Z-00-DX1	images/TCGA-AR-A1AW-01Z-00-DX1.png	http://quip1.bmi.stonybrook.edu/camicroscope/osdCamicroscope.php?tissueId=TCGA-AR-A1AW-01Z-00-DX1	Female	white	not hispanic or latino	Infiltrating duct carcinoma, NOS	IIa	65	alive	Breast, NOS	0 to 500	-30K - -20K	-0.01 to 0	1000 to 2000	Brisk Diffuse
TCGA-BRCA	TCGA-EW-A3E8	TCGA-EW-A3E8-01Z-00-DX1	images/TCGA-EW-A3E8-01Z-00-DX1.png	http://quip1.bmi.stonybrook.edu/camicroscope/osdCamicroscope.php?tissueId=TCGA-EW-A3E8-01Z-00-DX1	Female	white	hispanic or latino	Lobular carcinoma, NOS	IIb	60	alive	Breast, NOS	0 to 500	-10K - 0	-0.01 to 0	-1000 to 0	Non-Brisk Focal
TCGA-BRCA	TCGA-BH-A1ES	TCGA-BH-A1ES-01Z-00-DX1	images/TCGA-BH-A1ES-01Z-00-DX1.png	http://quip1.bmi.stonybrook.edu/camicroscope/osdCamicroscope.php?tissueId=TCGA-BH-A1ES-01Z-00-DX1	Female	white	not hispanic or latino	Infiltrating duct carcinoma, NOS	IIb	35	dead	Breast, NOS	0 to 500	-10K - 0	-0.01 to 0	-1000 to 0	Non-Brisk Focal
TCGA-BRCA	TCGA-A1-A0SN	TCGA-A1-A0SN-01Z-00-DX1	images/TCGA-A1-A0SN-01Z-00-DX1.png	http://quip1.bmi.stonybrook.edu/camicroscope/osdCamicroscope.php?tissueId=TCGA-A1-A0SN-01Z-00-DX1	Female	white	not hispanic or latino	Infiltrating duct carcinoma, NOS	IIa	50	alive	Breast, NOS	0 to 500	-10K - 0	-0.01 to 0	-1000 to 0	Non-Brisk Focal
TCGA-BRCA	TCGA-E2-A1IU	TCGA-E2-A1IU-01Z-00-DX1	images/TCGA-E2-A1IU-01Z-00-DX1.png	http://quip1.bmi.stonybrook.edu/camicroscope/osdCamicroscope.php?tissueId=TCGA-E2-A1IU-01Z-00-DX1	Female	white	not hispanic or latino	Infiltrating duct carcinoma, NOS	Ia	60	alive	Breast, NOS	0 to 500	-10K - 0	-0.01 to 0	-1000 to 0	Non-Brisk Focal
TCGA-BRCA	TCGA-A2-A0T0	TCGA-A2-A0T0-01Z-00-DX1	images/TCGA-A2-A0T0-01Z-00-DX1.png	http://quip1.bmi.stonybrook.edu/camicroscope/osdCamicroscope.php?tissueId=TCGA-A2-A0T0-01Z-00-DX1	Female	white	not hispanic or latino	Infiltrating duct carcinoma, NOS	IIb	59	alive	Breast, NOS	0 to 500	20K - 30K	-0.01 to 0	-1000 to 0	Brisk Diffuse
TCGA-BRCA	TCGA-D8-A1Y2	TCGA-D8-A1Y2-01Z-00-DX1	images/TCGA-D8-A1Y2-01Z-00-DX1.png	http://quip1.bmi.stonybrook.edu/camicroscope/osdCamicroscope.php?tissueId=TCGA-D8-A1Y2-01Z-00-DX1	Female	white	not hispanic or latino	Infiltrating duct carcinoma, NOS	IIa	71	alive	Breast, NOS	0 to 500	-10K - 0	-0.02 to -0.01	-1000 to 0	Non-Brisk Focal
TCGA-BRCA	TCGA-E2-A106	TCGA-E2-A106-01Z-00-DX1	images/TCGA-E2-A106-01Z-00-DX1.png	http://quip1.bmi.stonybrook.edu/camicroscope/osdCamicroscope.php?tissueId=TCGA-E2-A106-01Z-00-DX1	Female	asian	not hispanic or latino	Infiltrating duct carcinoma, NOS	Ib	34	alive	Breast, NOS	-500 to 0	-10K - 0	-0.02 to -0.01	0 to 1000	Non-Brisk Focal
TCGA-BRCA	TCGA-A2-A0YC	TCGA-A2-A0YC-01Z-00-DX1	images/TCGA-A2-A0YC-01Z-00-DX1.png	http://quip1.bmi.stonybrook.edu/camicroscope/osdCamicroscope.php?tissueId=TCGA-A2-A0YC-01Z-00-DX1	Female	white	not hispanic or latino	Infiltrating duct carcinoma, NOS	IIb	59	alive	Breast, NOS	0 to 500	-10K - 0	0.01 to 0.02	-1000 to 0	Non-Brisk Multifocal
TCGA-BRCA	TCGA-D8-A1XY	TCGA-D8-A1XY-01Z-00-DX1	images/TCGA-D8-A1XY-01Z-00-DX1.png	http://quip1.bmi.stonybrook.edu/camicroscope/osdCamicroscope.php?tissueId=TCGA-D8-A1XY-01Z-00-DX1	Female	white	not hispanic or latino	Infiltrating duct carcinoma, NOS	IIa	74	alive	Breast, NOS	>= 1500	-10K - 0	< -0.02	-1000 to 0	Non-Brisk Focal
TCGA-BRCA	TCGA-E2-A15T	TCGA-E2-A15T-01Z-00-DX1	images/TCGA-E2-A15T-01Z-00-DX1.png	http://quip1.bmi.stonybrook.edu/camicroscope/osdCamicroscope.php?tissueId=TCGA-E2-A15T-01Z-00-DX1	Female	white	not hispanic or latino	Infiltrating duct carcinoma, NOS	IIa	65	alive	Breast, NOS	0 to 500	0 - 10K	-0.01 to 0	-1000 to 0	Non-Brisk Multifocal
TCGA-BRCA	TCGA-C8-A1HN	TCGA-C8-A1HN-01Z-00-DX1	images/TCGA-C8-A1HN-01Z-00-DX1.png	http://quip1.bmi.stonybrook.edu/camicroscope/osdCamicroscope.php?tissueId=TCGA-C8-A1HN-01Z-00-DX1	Female	asian	not hispanic or latino	Infiltrating duct carcinoma, NOS	IIa	56	alive	Breast, NOS	-500 to 0	-10K - 0	0 to 0.01	-1000 to 0	Non-Brisk Focal
TCGA-BRCA	TCGA-B6-A0IO	TCGA-B6-A0IO-01Z-00-DX1	images/TCGA-B6-A0IO-01Z-00-DX1.png	http://quip1.bmi.stonybrook.edu/camicroscope/osdCamicroscope.php?tissueId=TCGA-B6-A0IO-01Z-00-DX1	Female	white	not hispanic or latino	Infiltrating duct carcinoma, NOS	IIa	66	alive	Breast, NOS	-500 to 0	-10K - 0	-0.01 to 0	0 to 1000	Brisk Diffuse
TCGA-BRCA	TCGA-C8-A3M7	TCGA-C8-A3M7-01Z-00-DX1	images/TCGA-C8-A3M7-01Z-00-DX1.png	http://quip1.bmi.stonybrook.edu/camicroscope/osdCamicroscope.php?tissueId=TCGA-C8-A3M7-01Z-00-DX1	Female	asian	not hispanic or latino	Lobular carcinoma, NOS	IIIb	60	dead	Breast, NOS	0 to 500	-10K - 0	0 to 0.01	-1000 to 0	Non-Brisk Focal
TCGA-BRCA	TCGA-AO-A0J7	TCGA-AO-A0J7-01Z-00-DX1	images/TCGA-AO-A0J7-01Z-00-DX1.png	http://quip1.bmi.stonybrook.edu/camicroscope/osdCamicroscope.php?tissueId=TCGA-AO-A0J7-01Z-00-DX1	Female	white	not hispanic or latino	Infiltrating duct mixed with other types of carcinoma	IIb	71	alive	Breast, NOS	0 to 500	-10K - 0	0.01 to 0.02	-1000 to 0	Non-Brisk Multifocal
TCGA-BRCA	TCGA-E2-A1IH	TCGA-E2-A1IH-01Z-00-DX1	images/TCGA-E2-A1IH-01Z-00-DX1.png	http://quip1.bmi.stonybrook.edu/camicroscope/osdCamicroscope.php?tissueId=TCGA-E2-A1IH-01Z-00-DX1	Female	white	not hispanic or latino	Lobular carcinoma, NOS	I	80	alive	Breast, NOS	0 to 500	-10K - 0	-0.01 to 0	-1000 to 0	Non-Brisk Focal
TCGA-BRCA	TCGA-C8-A8HQ	TCGA-C8-A8HQ-01Z-00-DX1	images/TCGA-C8-A8HQ-01Z-00-DX1.png	http://quip1.bmi.stonybrook.edu/camicroscope/osdCamicroscope.php?tissueId=TCGA-C8-A8HQ-01Z-00-DX1	Female	asian	not hispanic or latino	Mucinous adenocarcinoma	IIb	53	alive	Breast, NOS	0 to 500	-10K - 0	< -0.02	-1000 to 0	Non-Brisk Focal
TCGA-BRCA	TCGA-A2-A4RW	TCGA-A2-A4RW-01Z-00-DX1	images/TCGA-A2-A4RW-01Z-00-DX1.png	http://quip1.bmi.stonybrook.edu/camicroscope/osdCamicroscope.php?tissueId=TCGA-A2-A4RW-01Z-00-DX1	Female	white	not hispanic or latino	Lobular carcinoma, NOS	IIIc	49	alive	Breast, NOS	0 to 500	-10K - 0	-0.01 to 0	0 to 1000	Non-Brisk Focal
TCGA-BRCA	TCGA-BH-A0BR	TCGA-BH-A0BR-01Z-00-DX1	images/TCGA-BH-A0BR-01Z-00-DX1.png	http://quip1.bmi.stonybrook.edu/camicroscope/osdCamicroscope.php?tissueId=TCGA-BH-A0BR-01Z-00-DX1	Female	white	not hispanic or latino	Infiltrating duct carcinoma, NOS	I	59	alive	Breast, NOS	0 to 500	-10K - 0	0 to 0.01	-1000 to 0	Non-Brisk Focal
TCGA-BRCA	TCGA-D8-A1XV	TCGA-D8-A1XV-01Z-00-DX1	images/TCGA-D8-A1XV-01Z-00-DX1.png	http://quip1.bmi.stonybrook.edu/camicroscope/osdCamicroscope.php?tissueId=TCGA-D8-A1XV-01Z-00-DX1	Female	white	not hispanic or latino	Mucinous adenocarcinoma	IIa	84	alive	Breast, NOS	0 to 500	-10K - 0	0 to 0.01	-1000 to 0	Non-Brisk Focal
TCGA-BRCA	TCGA-EW-A6SC	TCGA-EW-A6SC-01Z-00-DX1	images/TCGA-EW-A6SC-01Z-00-DX1.png	http://quip1.bmi.stonybrook.edu/camicroscope/osdCamicroscope.php?tissueId=TCGA-EW-A6SC-01Z-00-DX1	Female	black or african american	not hispanic or latino	Lobular carcinoma, NOS	IIa	60	alive	Breast, NOS	0 to 500	0 - 10K	-0.02 to -0.01	-1000 to 0	Brisk Diffuse
TCGA-BRCA	TCGA-B6-A1KF	TCGA-B6-A1KF-01Z-00-DX1	images/TCGA-B6-A1KF-01Z-00-DX1.png	http://quip1.bmi.stonybrook.edu/camicroscope/osdCamicroscope.php?tissueId=TCGA-B6-A1KF-01Z-00-DX1	Female	white	not hispanic or latino	Infiltrating duct carcinoma, NOS	IIb	68	alive	Breast, NOS	0 to 500	0 - 10K	-0.02 to -0.01	0 to 1000	Non-Brisk Focal
TCGA-BRCA	TCGA-EW-A1PH	TCGA-EW-A1PH-01Z-00-DX1	images/TCGA-EW-A1PH-01Z-00-DX1.png	http://quip1.bmi.stonybrook.edu/camicroscope/osdCamicroscope.php?tissueId=TCGA-EW-A1PH-01Z-00-DX1	Female	white	hispanic or latino	Infiltrating duct carcinoma, NOS	IIa	52	alive	Breast, NOS	0 to 500	> 30K	-0.02 to -0.01	1000 to 2000	Brisk Band-like
TCGA-BRCA	TCGA-EW-A1J3	TCGA-EW-A1J3-01Z-00-DX1	images/TCGA-EW-A1J3-01Z-00-DX1.png	http://quip1.bmi.stonybrook.edu/camicroscope/osdCamicroscope.php?tissueId=TCGA-EW-A1J3-01Z-00-DX1	Female	white	hispanic or latino	Lobular carcinoma, NOS	Ia	61	alive	Breast, NOS	0 to 500	0 - 10K	-0.01 to 0	0 to 1000	Non-Brisk Multifocal
TCGA-BRCA	TCGA-C8-A134	TCGA-C8-A134-01Z-00-DX1	images/TCGA-C8-A134-01Z-00-DX1.png	http://quip1.bmi.stonybrook.edu/camicroscope/osdCamicroscope.php?tissueId=TCGA-C8-A134-01Z-00-DX1	Female	asian	not hispanic or latino	Infiltrating duct carcinoma, NOS	IIa	52	alive	Breast, NOS	0 to 500	-10K - 0	-0.02 to -0.01	-1000 to 0	Non-Brisk Focal
TCGA-BRCA	TCGA-BH-A0HA	TCGA-BH-A0HA-01Z-00-DX1	images/TCGA-BH-A0HA-01Z-00-DX1.png	http://quip1.bmi.stonybrook.edu/camicroscope/osdCamicroscope.php?tissueId=TCGA-BH-A0HA-01Z-00-DX1	Female	white	not hispanic or latino	Infiltrating duct carcinoma, NOS	I	31	alive	Breast, NOS	>= 1500	-10K - 0	>= 0.03	-1000 to 0	Non-Brisk Focal
TCGA-BRCA	TCGA-BH-A0H6	TCGA-BH-A0H6-01Z-00-DX1	images/TCGA-BH-A0H6-01Z-00-DX1.png	http://quip1.bmi.stonybrook.edu/camicroscope/osdCamicroscope.php?tissueId=TCGA-BH-A0H6-01Z-00-DX1	Female	white	not reported	Infiltrating duct carcinoma, NOS	I	82	alive	Breast, NOS	0 to 500	-10K - 0	0 to 0.01	-1000 to 0	Non-Brisk Focal
TCGA-BRCA	TCGA-D8-A27V	TCGA-D8-A27V-01Z-00-DX1	images/TCGA-D8-A27V-01Z-00-DX1.png	http://quip1.bmi.stonybrook.edu/camicroscope/osdCamicroscope.php?tissueId=TCGA-D8-A27V-01Z-00-DX1	Female	white	not hispanic or latino	Lobular carcinoma, NOS	IIa	62	alive	Breast, NOS	0 to 500	0 - 10K	-0.02 to -0.01	0 to 1000	Non-Brisk Focal
TCGA-BRCA	TCGA-E9-A54Y	TCGA-E9-A54Y-01Z-00-DX1	images/TCGA-E9-A54Y-01Z-00-DX1.png	http://quip1.bmi.stonybrook.edu/camicroscope/osdCamicroscope.php?tissueId=TCGA-E9-A54Y-01Z-00-DX1	Female	white	not hispanic or latino	Lobular carcinoma, NOS	IIIa	63	alive	Breast, NOS	0 to 500	-20K - -10K	0 to 0.01	-2000 to -1000	Brisk Diffuse
TCGA-BRCA	TCGA-BH-A0HO	TCGA-BH-A0HO-01Z-00-DX1	images/TCGA-BH-A0HO-01Z-00-DX1.png	http://quip1.bmi.stonybrook.edu/camicroscope/osdCamicroscope.php?tissueId=TCGA-BH-A0HO-01Z-00-DX1	Female	white	not reported	Infiltrating duct carcinoma, NOS	IIa	48	alive	Breast, NOS	0 to 500	-10K - 0	-0.02 to -0.01	0 to 1000	Non-Brisk Focal
TCGA-BRCA	TCGA-AR-A24T	TCGA-AR-A24T-01Z-00-DX1	images/TCGA-AR-A24T-01Z-00-DX1.png	http://quip1.bmi.stonybrook.edu/camicroscope/osdCamicroscope.php?tissueId=TCGA-AR-A24T-01Z-00-DX1	Female	white	not hispanic or latino	Lobular carcinoma, NOS	IIIc	46	alive	Breast, NOS	0 to 500	0 - 10K	-0.01 to 0	0 to 1000	Non-Brisk Multifocal
TCGA-BRCA	TCGA-EW-A3U0	TCGA-EW-A3U0-01Z-00-DX1	images/TCGA-EW-A3U0-01Z-00-DX1.png	http://quip1.bmi.stonybrook.edu/camicroscope/osdCamicroscope.php?tissueId=TCGA-EW-A3U0-01Z-00-DX1	Female	black or african american	not hispanic or latino	Infiltrating duct carcinoma, NOS	IIIa	61	alive	Breast, NOS	0 to 500	0 - 10K	-0.01 to 0	0 to 1000	Non-Brisk Multifocal
TCGA-BRCA	TCGA-B6-A0RM	TCGA-B6-A0RM-01Z-00-DX1	images/TCGA-B6-A0RM-01Z-00-DX1.png	http://quip1.bmi.stonybrook.edu/camicroscope/osdCamicroscope.php?tissueId=TCGA-B6-A0RM-01Z-00-DX1	Female	black or african american	not hispanic or latino	Infiltrating duct carcinoma, NOS	x	57	dead	Breast, NOS	>= 1500	-10K - 0	-0.01 to 0	-1000 to 0	Non-Brisk Focal
TCGA-BRCA	TCGA-B6-A0WV	TCGA-B6-A0WV-01Z-00-DX1	images/TCGA-B6-A0WV-01Z-00-DX1.png	http://quip1.bmi.stonybrook.edu/camicroscope/osdCamicroscope.php?tissueId=TCGA-B6-A0WV-01Z-00-DX1	Female	white	not hispanic or latino	Infiltrating duct carcinoma, NOS	IIb	67	dead	Breast, NOS	0 to 500	-10K - 0	-0.01 to 0	-1000 to 0	Non-Brisk Focal
TCGA-BRCA	TCGA-LL-A6FP	TCGA-LL-A6FP-01Z-00-DX1	images/TCGA-LL-A6FP-01Z-00-DX1.png	http://quip1.bmi.stonybrook.edu/camicroscope/osdCamicroscope.php?tissueId=TCGA-LL-A6FP-01Z-00-DX1	Female	white	not hispanic or latino	Lobular carcinoma, NOS	IIa	89	alive	Breast, NOS	0 to 500	-10K - 0	-0.01 to 0	-1000 to 0	Non-Brisk Focal
TCGA-BRCA	TCGA-D8-A1JE	TCGA-D8-A1JE-01Z-00-DX1	images/TCGA-D8-A1JE-01Z-00-DX1.png	http://quip1.bmi.stonybrook.edu/camicroscope/osdCamicroscope.php?tissueId=TCGA-D8-A1JE-01Z-00-DX1	Female	white	not hispanic or latino	Infiltrating duct carcinoma, NOS	IIa	62	alive	Breast, NOS	>= 1500	-10K - 0	0.01 to 0.02	-1000 to 0	Non-Brisk Focal
TCGA-BRCA	TCGA-A2-A25B	TCGA-A2-A25B-01Z-00-DX1	images/TCGA-A2-A25B-01Z-00-DX1.png	http://quip1.bmi.stonybrook.edu/camicroscope/osdCamicroscope.php?tissueId=TCGA-A2-A25B-01Z-00-DX1	Female	black or african american	not hispanic or latino	Infiltrating duct carcinoma, NOS	IIb	39	alive	Breast, NOS	0 to 500	-10K - 0	-0.01 to 0	0 to 1000	Non-Brisk Focal
TCGA-BRCA	TCGA-BH-A1FG	TCGA-BH-A1FG-01Z-00-DX1	images/TCGA-BH-A1FG-01Z-00-DX1.png	http://quip1.bmi.stonybrook.edu/camicroscope/osdCamicroscope.php?tissueId=TCGA-BH-A1FG-01Z-00-DX1	Female	white	not hispanic or latino	Infiltrating duct carcinoma, NOS	I	88	dead	Breast, NOS	>= 1500	-10K - 0	0.01 to 0.02	-1000 to 0	Non-Brisk Focal
TCGA-BRCA	TCGA-BH-A0EB	TCGA-BH-A0EB-01Z-00-DX1	images/TCGA-BH-A0EB-01Z-00-DX1.png	http://quip1.bmi.stonybrook.edu/camicroscope/osdCamicroscope.php?tissueId=TCGA-BH-A0EB-01Z-00-DX1	Female	white	not reported	Infiltrating duct carcinoma, NOS	Ia	69	alive	Breast, NOS	0 to 500	0 - 10K	0 to 0.01	0 to 1000	Brisk Band-like
TCGA-BRCA	TCGA-AQ-A04J	TCGA-AQ-A04J-01Z-00-DX1	images/TCGA-AQ-A04J-01Z-00-DX1.png	http://quip1.bmi.stonybrook.edu/camicroscope/osdCamicroscope.php?tissueId=TCGA-AQ-A04J-01Z-00-DX1	Female	white	not hispanic or latino	Infiltrating duct carcinoma, NOS	IIa	45	alive	Breast, NOS	-500 to 0	-10K - 0	-0.01 to 0	0 to 1000	Brisk Band-like
TCGA-BRCA	TCGA-C8-A12K	TCGA-C8-A12K-01Z-00-DX1	images/TCGA-C8-A12K-01Z-00-DX1.png	http://quip1.bmi.stonybrook.edu/camicroscope/osdCamicroscope.php?tissueId=TCGA-C8-A12K-01Z-00-DX1	Female	asian	not hispanic or latino	Infiltrating duct carcinoma, NOS	IIb	80	alive	Breast, NOS	0 to 500	-10K - 0	-0.02 to -0.01	-1000 to 0	Non-Brisk Focal
TCGA-BRCA	TCGA-EW-A6SA	TCGA-EW-A6SA-01Z-00-DX1	images/TCGA-EW-A6SA-01Z-00-DX1.png	http://quip1.bmi.stonybrook.edu/camicroscope/osdCamicroscope.php?tissueId=TCGA-EW-A6SA-01Z-00-DX1	Male	black or african american	not hispanic or latino	Infiltrating duct carcinoma, NOS	II	59	alive	Breast, NOS	0 to 500	0 - 10K	-0.02 to -0.01	0 to 1000	Brisk Band-like
TCGA-BRCA	TCGA-E2-A14Y	TCGA-E2-A14Y-01Z-00-DX1	images/TCGA-E2-A14Y-01Z-00-DX1.png	http://quip1.bmi.stonybrook.edu/camicroscope/osdCamicroscope.php?tissueId=TCGA-E2-A14Y-01Z-00-DX1	Female	white	not hispanic or latino	Infiltrating duct carcinoma, NOS	IIa	35	alive	Breast, NOS	0 to 500	-10K - 0	-0.01 to 0	-1000 to 0	Brisk Band-like
TCGA-BRCA	TCGA-E2-A1B1	TCGA-E2-A1B1-01Z-00-DX1	images/TCGA-E2-A1B1-01Z-00-DX1.png	http://quip1.bmi.stonybrook.edu/camicroscope/osdCamicroscope.php?tissueId=TCGA-E2-A1B1-01Z-00-DX1	Female	white	not hispanic or latino	Infiltrating duct carcinoma, NOS	IIb	45	alive	Breast, NOS	>= 1500	-10K - 0	0.01 to 0.02	-1000 to 0	Non-Brisk Focal
TCGA-BRCA	TCGA-B6-A0IG	TCGA-B6-A0IG-01Z-00-DX1	images/TCGA-B6-A0IG-01Z-00-DX1.png	http://quip1.bmi.stonybrook.edu/camicroscope/osdCamicroscope.php?tissueId=TCGA-B6-A0IG-01Z-00-DX1	Female	white	not hispanic or latino	Infiltrating duct carcinoma, NOS	IIb	50	dead	Breast, NOS	0 to 500	0 - 10K	-0.01 to 0	0 to 1000	Brisk Diffuse
TCGA-BRCA	TCGA-A8-A06U	TCGA-A8-A06U-01Z-00-DX1	images/TCGA-A8-A06U-01Z-00-DX1.png	http://quip1.bmi.stonybrook.edu/camicroscope/osdCamicroscope.php?tissueId=TCGA-A8-A06U-01Z-00-DX1	Female	not reported	not reported	Infiltrating duct carcinoma, NOS	IIb	80	dead	Breast, NOS	0 to 500	< -30K	0 to 0.01	-2000 to -1000	Brisk Diffuse
TCGA-BRCA	TCGA-AR-A0U2	TCGA-AR-A0U2-01Z-00-DX1	images/TCGA-AR-A0U2-01Z-00-DX1.png	http://quip1.bmi.stonybrook.edu/camicroscope/osdCamicroscope.php?tissueId=TCGA-AR-A0U2-01Z-00-DX1	Female	white	not hispanic or latino	Infiltrating duct carcinoma, NOS	IIIa	47	dead	Breast, NOS	0 to 500	-10K - 0	0.01 to 0.02	-1000 to 0	Brisk Diffuse
TCGA-BRCA	TCGA-AO-A03L	TCGA-AO-A03L-01Z-00-DX1	images/TCGA-AO-A03L-01Z-00-DX1.png	http://quip1.bmi.stonybrook.edu/camicroscope/osdCamicroscope.php?tissueId=TCGA-AO-A03L-01Z-00-DX1	Female	asian	not hispanic or latino	Infiltrating duct carcinoma, NOS	IIIa	34	alive	Breast, NOS	-500 to 0	> 30K	0 to 0.01	0 to 1000	Brisk Diffuse
TCGA-BRCA	TCGA-BH-A0W5	TCGA-BH-A0W5-01Z-00-DX1	images/TCGA-BH-A0W5-01Z-00-DX1.png	http://quip1.bmi.stonybrook.edu/camicroscope/osdCamicroscope.php?tissueId=TCGA-BH-A0W5-01Z-00-DX1	Female	white	not hispanic or latino	Infiltrating duct carcinoma, NOS	IIa	77	alive	Breast, NOS	-500 to 0	0 - 10K	-0.02 to -0.01	-1000 to 0	Brisk Band-like
TCGA-BRCA	TCGA-AC-A2FF	TCGA-AC-A2FF-01Z-00-DX1	images/TCGA-AC-A2FF-01Z-00-DX1.png	http://quip1.bmi.stonybrook.edu/camicroscope/osdCamicroscope.php?tissueId=TCGA-AC-A2FF-01Z-00-DX1	Female	asian	not hispanic or latino	Lobular carcinoma, NOS	IIb	0	alive	Breast, NOS	0 to 500	-10K - 0	0 to 0.01	-1000 to 0	Non-Brisk Focal
TCGA-BRCA	TCGA-BH-A0H5	TCGA-BH-A0H5-01Z-00-DX1	images/TCGA-BH-A0H5-01Z-00-DX1.png	http://quip1.bmi.stonybrook.edu/camicroscope/osdCamicroscope.php?tissueId=TCGA-BH-A0H5-01Z-00-DX1	Female	white	not hispanic or latino	Infiltrating duct carcinoma, NOS	I	45	alive	Breast, NOS	0 to 500	> 30K	0 to 0.01	-1000 to 0	Brisk Diffuse
TCGA-BRCA	TCGA-B6-A0IH	TCGA-B6-A0IH-01Z-00-DX1	images/TCGA-B6-A0IH-01Z-00-DX1.png	http://quip1.bmi.stonybrook.edu/camicroscope/osdCamicroscope.php?tissueId=TCGA-B6-A0IH-01Z-00-DX1	Female	white	not hispanic or latino	Lobular carcinoma, NOS	IIIa	81	dead	Breast, NOS	0 to 500	0 - 10K	-0.01 to 0	-1000 to 0	Non-Brisk Multifocal
TCGA-BRCA	TCGA-B6-A0IN	TCGA-B6-A0IN-01Z-00-DX1	images/TCGA-B6-A0IN-01Z-00-DX1.png	http://quip1.bmi.stonybrook.edu/camicroscope/osdCamicroscope.php?tissueId=TCGA-B6-A0IN-01Z-00-DX1	Female	white	not hispanic or latino	Infiltrating duct mixed with other types of carcinoma	x	45	dead	Breast, NOS	0 to 500	0 - 10K	-0.01 to 0	0 to 1000	Non-Brisk Multifocal
TCGA-BRCA	TCGA-EW-A1J2	TCGA-EW-A1J2-01Z-00-DX1	images/TCGA-EW-A1J2-01Z-00-DX1.png	http://quip1.bmi.stonybrook.edu/camicroscope/osdCamicroscope.php?tissueId=TCGA-EW-A1J2-01Z-00-DX1	Female	black or african american	not hispanic or latino	Lobular carcinoma, NOS	NA	50	alive	Breast, NOS	0 to 500	-10K - 0	0.01 to 0.02	-1000 to 0	Non-Brisk Focal
TCGA-BRCA	TCGA-BH-A0H0	TCGA-BH-A0H0-01Z-00-DX1	images/TCGA-BH-A0H0-01Z-00-DX1.png	http://quip1.bmi.stonybrook.edu/camicroscope/osdCamicroscope.php?tissueId=TCGA-BH-A0H0-01Z-00-DX1	Female	white	not reported	Infiltrating duct carcinoma, NOS	Ia	69	alive	Breast, NOS	>= 1500	-10K - 0	>= 0.03	-1000 to 0	Non-Brisk Focal
TCGA-BRCA	TCGA-BH-A0E7	TCGA-BH-A0E7-01Z-00-DX1	images/TCGA-BH-A0E7-01Z-00-DX1.png	http://quip1.bmi.stonybrook.edu/camicroscope/osdCamicroscope.php?tissueId=TCGA-BH-A0E7-01Z-00-DX1	Female	white	not reported	Infiltrating duct carcinoma, NOS	IIb	79	alive	Breast, NOS	>= 1500	-10K - 0	0.02 to 0.03	-1000 to 0	Non-Brisk Focal
TCGA-BRCA	TCGA-BH-A0E1	TCGA-BH-A0E1-01Z-00-DX1	images/TCGA-BH-A0E1-01Z-00-DX1.png	http://quip1.bmi.stonybrook.edu/camicroscope/osdCamicroscope.php?tissueId=TCGA-BH-A0E1-01Z-00-DX1	Female	white	not reported	Infiltrating duct carcinoma, NOS	IIb	52	alive	Breast, NOS	0 to 500	-10K - 0	-0.01 to 0	0 to 1000	Non-Brisk Multifocal
TCGA-BRCA	TCGA-D8-A1XR	TCGA-D8-A1XR-01Z-00-DX1	images/TCGA-D8-A1XR-01Z-00-DX1.png	http://quip1.bmi.stonybrook.edu/camicroscope/osdCamicroscope.php?tissueId=TCGA-D8-A1XR-01Z-00-DX1	Female	white	not hispanic or latino	Infiltrating duct carcinoma, NOS	IIb	56	alive	Breast, NOS	>= 1500	-10K - 0	-0.01 to 0	-1000 to 0	Non-Brisk Focal
TCGA-BRCA	TCGA-A7-A13E	TCGA-A7-A13E-01Z-00-DX1	images/TCGA-A7-A13E-01Z-00-DX1.png	http://quip1.bmi.stonybrook.edu/camicroscope/osdCamicroscope.php?tissueId=TCGA-A7-A13E-01Z-00-DX1	Female	white	not hispanic or latino	Infiltrating duct carcinoma, NOS	IIb	62	dead	Breast, NOS	500 to 1000	-10K - 0	0 to 0.01	-1000 to 0	Non-Brisk Focal
TCGA-BRCA	TCGA-AR-A0TY	TCGA-AR-A0TY-01Z-00-DX1	images/TCGA-AR-A0TY-01Z-00-DX1.png	http://quip1.bmi.stonybrook.edu/camicroscope/osdCamicroscope.php?tissueId=TCGA-AR-A0TY-01Z-00-DX1	Female	white	not hispanic or latino	Infiltrating duct carcinoma, NOS	IIa	54	dead	Breast, NOS	0 to 500	-10K - 0	0 to 0.01	-1000 to 0	Non-Brisk Focal
TCGA-BRCA	TCGA-E2-A574	TCGA-E2-A574-01Z-00-DX1	images/TCGA-E2-A574-01Z-00-DX1.png	http://quip1.bmi.stonybrook.edu/camicroscope/osdCamicroscope.php?tissueId=TCGA-E2-A574-01Z-00-DX1	Female	black or african american	not hispanic or latino	Infiltrating duct carcinoma, NOS	IIa	44	alive	Breast, NOS	0 to 500	-10K - 0	0.01 to 0.02	-1000 to 0	Non-Brisk Focal
TCGA-BRCA	TCGA-E2-A1LE	TCGA-E2-A1LE-01Z-00-DX1	images/TCGA-E2-A1LE-01Z-00-DX1.png	http://quip1.bmi.stonybrook.edu/camicroscope/osdCamicroscope.php?tissueId=TCGA-E2-A1LE-01Z-00-DX1	Female	white	not hispanic or latino	Infiltrating duct carcinoma, NOS	IIIc	71	dead	Breast, NOS	0 to 500	-10K - 0	0.01 to 0.02	-1000 to 0	Non-Brisk Multifocal
TCGA-BRCA	TCGA-E2-A1B4	TCGA-E2-A1B4-01Z-00-DX1	images/TCGA-E2-A1B4-01Z-00-DX1.png	http://quip1.bmi.stonybrook.edu/camicroscope/osdCamicroscope.php?tissueId=TCGA-E2-A1B4-01Z-00-DX1	Female	white	not hispanic or latino	Infiltrating duct carcinoma, NOS	IIIa	74	dead	Breast, NOS	500 to 1000	-10K - 0	0.01 to 0.02	-1000 to 0	Non-Brisk Focal
TCGA-BRCA	TCGA-E9-A1RB	TCGA-E9-A1RB-01Z-00-DX1	images/TCGA-E9-A1RB-01Z-00-DX1.png	http://quip1.bmi.stonybrook.edu/camicroscope/osdCamicroscope.php?tissueId=TCGA-E9-A1RB-01Z-00-DX1	Female	white	not hispanic or latino	Infiltrating duct carcinoma, NOS	IIa	40	dead	Breast, NOS	0 to 500	-10K - 0	-0.02 to -0.01	-1000 to 0	Non-Brisk Focal
TCGA-BRCA	TCGA-AC-A7VB	TCGA-AC-A7VB-01Z-00-DX1	images/TCGA-AC-A7VB-01Z-00-DX1.png	http://quip1.bmi.stonybrook.edu/camicroscope/osdCamicroscope.php?tissueId=TCGA-AC-A7VB-01Z-00-DX1	Female	black or african american	not hispanic or latino	Infiltrating duct carcinoma, NOS	IIa	51	alive	Breast, NOS	0 to 500	-10K - 0	0 to 0.01	-1000 to 0	Non-Brisk Focal
TCGA-BRCA	TCGA-A7-A6VW	TCGA-A7-A6VW-01Z-00-DX1	images/TCGA-A7-A6VW-01Z-00-DX1.png	http://quip1.bmi.stonybrook.edu/camicroscope/osdCamicroscope.php?tissueId=TCGA-A7-A6VW-01Z-00-DX1	Female	black or african american	not hispanic or latino	Infiltrating duct carcinoma, NOS	IIa	48	alive	Breast, NOS	0 to 500	-10K - 0	< -0.02	-1000 to 0	Non-Brisk Focal
TCGA-BRCA	TCGA-A2-A0YE	TCGA-A2-A0YE-01Z-00-DX1	images/TCGA-A2-A0YE-01Z-00-DX1.png	http://quip1.bmi.stonybrook.edu/camicroscope/osdCamicroscope.php?tissueId=TCGA-A2-A0YE-01Z-00-DX1	Female	white	not hispanic or latino	Infiltrating duct carcinoma, NOS	IIb	48	alive	Breast, NOS	0 to 500	0 - 10K	0 to 0.01	-1000 to 0	Brisk Band-like
TCGA-BRCA	TCGA-BH-A0EA	TCGA-BH-A0EA-01Z-00-DX1	images/TCGA-BH-A0EA-01Z-00-DX1.png	http://quip1.bmi.stonybrook.edu/camicroscope/osdCamicroscope.php?tissueId=TCGA-BH-A0EA-01Z-00-DX1	Female	white	not hispanic or latino	Infiltrating duct carcinoma, NOS	IIa	72	dead	Breast, NOS	0 to 500	-10K - 0	0 to 0.01	-1000 to 0	Non-Brisk Focal
TCGA-BRCA	TCGA-LL-A740	TCGA-LL-A740-01Z-00-DX1	images/TCGA-LL-A740-01Z-00-DX1.png	http://quip1.bmi.stonybrook.edu/camicroscope/osdCamicroscope.php?tissueId=TCGA-LL-A740-01Z-00-DX1	Female	black or african american	not hispanic or latino	Infiltrating duct carcinoma, NOS	Ia	61	alive	Breast, NOS	0 to 500	-10K - 0	-0.02 to -0.01	-1000 to 0	Brisk Band-like
TCGA-BRCA	TCGA-AC-A2QJ	TCGA-AC-A2QJ-01Z-00-DX1	images/TCGA-AC-A2QJ-01Z-00-DX1.png	http://quip1.bmi.stonybrook.edu/camicroscope/osdCamicroscope.php?tissueId=TCGA-AC-A2QJ-01Z-00-DX1	Female	white	hispanic or latino	Metaplastic carcinoma, NOS	IIIb	48	dead	Breast, NOS	0 to 500	-10K - 0	-0.02 to -0.01	-1000 to 0	Non-Brisk Focal
TCGA-BRCA	TCGA-AQ-A0Y5	TCGA-AQ-A0Y5-01Z-00-DX1	images/TCGA-AQ-A0Y5-01Z-00-DX1.png	http://quip1.bmi.stonybrook.edu/camicroscope/osdCamicroscope.php?tissueId=TCGA-AQ-A0Y5-01Z-00-DX1	Female	white	not hispanic or latino	Infiltrating duct carcinoma, NOS	IIIa	70	dead	Breast, NOS	>= 1500	-10K - 0	< -0.02	-1000 to 0	Non-Brisk Focal
TCGA-BRCA	TCGA-E2-A105	TCGA-E2-A105-01Z-00-DX1	images/TCGA-E2-A105-01Z-00-DX1.png	http://quip1.bmi.stonybrook.edu/camicroscope/osdCamicroscope.php?tissueId=TCGA-E2-A105-01Z-00-DX1	Female	white	not hispanic or latino	Infiltrating duct carcinoma, NOS	IIa	79	alive	Breast, NOS	0 to 500	-10K - 0	>= 0.03	-1000 to 0	Non-Brisk Multifocal
TCGA-BRCA	TCGA-E2-A153	TCGA-E2-A153-01Z-00-DX1	images/TCGA-E2-A153-01Z-00-DX1.png	http://quip1.bmi.stonybrook.edu/camicroscope/osdCamicroscope.php?tissueId=TCGA-E2-A153-01Z-00-DX1	Female	white	not hispanic or latino	Infiltrating duct carcinoma, NOS	IIb	51	alive	Breast, NOS	0 to 500	-10K - 0	0 to 0.01	-1000 to 0	Non-Brisk Focal
TCGA-BRCA	TCGA-E2-A154	TCGA-E2-A154-01Z-00-DX1	images/TCGA-E2-A154-01Z-00-DX1.png	http://quip1.bmi.stonybrook.edu/camicroscope/osdCamicroscope.php?tissueId=TCGA-E2-A154-01Z-00-DX1	Female	white	not hispanic or latino	Infiltrating duct carcinoma, NOS	I	68	alive	Breast, NOS	0 to 500	0 - 10K	0 to 0.01	-1000 to 0	Non-Brisk Multifocal
TCGA-BRCA	TCGA-AO-A03V	TCGA-AO-A03V-01Z-00-DX1	images/TCGA-AO-A03V-01Z-00-DX1.png	http://quip1.bmi.stonybrook.edu/camicroscope/osdCamicroscope.php?tissueId=TCGA-AO-A03V-01Z-00-DX1	Female	white	not hispanic or latino	Infiltrating duct carcinoma, NOS	I	41	alive	Breast, NOS	0 to 500	-10K - 0	-0.01 to 0	-1000 to 0	Non-Brisk Focal
TCGA-BRCA	TCGA-E2-A1BC	TCGA-E2-A1BC-01Z-00-DX1	images/TCGA-E2-A1BC-01Z-00-DX1.png	http://quip1.bmi.stonybrook.edu/camicroscope/osdCamicroscope.php?tissueId=TCGA-E2-A1BC-01Z-00-DX1	Female	not reported	not reported	Infiltrating lobular mixed with other types of carcinoma	Ia	63	alive	Breast, NOS	>= 1500	-10K - 0	>= 0.03	-1000 to 0	Non-Brisk Focal
TCGA-BRCA	TCGA-C8-A9FZ	TCGA-C8-A9FZ-01Z-00-DX1	images/TCGA-C8-A9FZ-01Z-00-DX1.png	http://quip1.bmi.stonybrook.edu/camicroscope/osdCamicroscope.php?tissueId=TCGA-C8-A9FZ-01Z-00-DX1	Female	white	not hispanic or latino	Infiltrating lobular mixed with other types of carcinoma	IIb	49	alive	Breast, NOS	0 to 500	10K - 20K	-0.02 to -0.01	0 to 1000	Brisk Band-like
TCGA-BRCA	TCGA-AR-A1AU	TCGA-AR-A1AU-01Z-00-DX1	images/TCGA-AR-A1AU-01Z-00-DX1.png	http://quip1.bmi.stonybrook.edu/camicroscope/osdCamicroscope.php?tissueId=TCGA-AR-A1AU-01Z-00-DX1	Female	white	not hispanic or latino	Infiltrating duct carcinoma, NOS	IIIa	39	alive	Breast, NOS	0 to 500	0 - 10K	0 to 0.01	-1000 to 0	Brisk Diffuse
TCGA-BRCA	TCGA-E9-A6HE	TCGA-E9-A6HE-01Z-00-DX1	images/TCGA-E9-A6HE-01Z-00-DX1.png	http://quip1.bmi.stonybrook.edu/camicroscope/osdCamicroscope.php?tissueId=TCGA-E9-A6HE-01Z-00-DX1	Female	white	not hispanic or latino	Lobular carcinoma, NOS	IIIc	45	alive	Breast, NOS	0 to 500	-10K - 0	0 to 0.01	-1000 to 0	Non-Brisk Focal
TCGA-BRCA	TCGA-E2-A576	TCGA-E2-A576-01Z-00-DX1	images/TCGA-E2-A576-01Z-00-DX1.png	http://quip1.bmi.stonybrook.edu/camicroscope/osdCamicroscope.php?tissueId=TCGA-E2-A576-01Z-00-DX1	Female	black or african american	not hispanic or latino	Lobular carcinoma, NOS	Ia	69	alive	Breast, NOS	500 to 1000	-10K - 0	-0.02 to -0.01	0 to 1000	Non-Brisk Focal
TCGA-BRCA	TCGA-BH-A0GY	TCGA-BH-A0GY-01Z-00-DX1	images/TCGA-BH-A0GY-01Z-00-DX1.png	http://quip1.bmi.stonybrook.edu/camicroscope/osdCamicroscope.php?tissueId=TCGA-BH-A0GY-01Z-00-DX1	Female	white	not reported	Infiltrating duct carcinoma, NOS	IIa	67	alive	Breast, NOS	0 to 500	0 - 10K	0 to 0.01	-1000 to 0	Non-Brisk Multifocal
TCGA-BRCA	TCGA-A7-A3RF	TCGA-A7-A3RF-01Z-00-DX1	images/TCGA-A7-A3RF-01Z-00-DX1.png	http://quip1.bmi.stonybrook.edu/camicroscope/osdCamicroscope.php?tissueId=TCGA-A7-A3RF-01Z-00-DX1	Female	white	not hispanic or latino	Mucinous adenocarcinoma	IIa	79	alive	Breast, NOS	>= 1500	-10K - 0	-0.02 to -0.01	-1000 to 0	Non-Brisk Focal
TCGA-BRCA	TCGA-LL-A442	TCGA-LL-A442-01Z-00-DX1	images/TCGA-LL-A442-01Z-00-DX1.png	http://quip1.bmi.stonybrook.edu/camicroscope/osdCamicroscope.php?tissueId=TCGA-LL-A442-01Z-00-DX1	Female	black or african american	not hispanic or latino	Infiltrating duct carcinoma, NOS	IIa	56	alive	Breast, NOS	500 to 1000	-10K - 0	0 to 0.01	-1000 to 0	Non-Brisk Focal
TCGA-BRCA	TCGA-E2-A14P	TCGA-E2-A14P-01Z-00-DX1	images/TCGA-E2-A14P-01Z-00-DX1.png	http://quip1.bmi.stonybrook.edu/camicroscope/osdCamicroscope.php?tissueId=TCGA-E2-A14P-01Z-00-DX1	Female	white	not hispanic or latino	Infiltrating duct carcinoma, NOS	IIIc	79	alive	Breast, NOS	0 to 500	> 30K	0 to 0.01	-1000 to 0	Brisk Diffuse
TCGA-BRCA	TCGA-AO-A1KT	TCGA-AO-A1KT-01Z-00-DX1	images/TCGA-AO-A1KT-01Z-00-DX1.png	http://quip1.bmi.stonybrook.edu/camicroscope/osdCamicroscope.php?tissueId=TCGA-AO-A1KT-01Z-00-DX1	Female	white	not hispanic or latino	Infiltrating duct carcinoma, NOS	IIa	78	alive	Breast, NOS	0 to 500	-10K - 0	-0.02 to -0.01	0 to 1000	Non-Brisk Focal
TCGA-BRCA	TCGA-AR-A24P	TCGA-AR-A24P-01Z-00-DX1	images/TCGA-AR-A24P-01Z-00-DX1.png	http://quip1.bmi.stonybrook.edu/camicroscope/osdCamicroscope.php?tissueId=TCGA-AR-A24P-01Z-00-DX1	Female	white	not hispanic or latino	Infiltrating duct carcinoma, NOS	I	47	alive	Breast, NOS	0 to 500	0 - 10K	-0.01 to 0	0 to 1000	Brisk Diffuse
TCGA-BRCA	TCGA-GM-A2DN	TCGA-GM-A2DN-01Z-00-DX1	images/TCGA-GM-A2DN-01Z-00-DX1.png	http://quip1.bmi.stonybrook.edu/camicroscope/osdCamicroscope.php?tissueId=TCGA-GM-A2DN-01Z-00-DX1	Female	white	not hispanic or latino	Infiltrating duct carcinoma, NOS	IIa	58	alive	Breast, NOS	-500 to 0	10K - 20K	-0.01 to 0	-1000 to 0	Brisk Diffuse
TCGA-BRCA	TCGA-E2-A56Z	TCGA-E2-A56Z-01Z-00-DX1	images/TCGA-E2-A56Z-01Z-00-DX1.png	http://quip1.bmi.stonybrook.edu/camicroscope/osdCamicroscope.php?tissueId=TCGA-E2-A56Z-01Z-00-DX1	Female	black or african american	not hispanic or latino	Infiltrating duct carcinoma, NOS	IIb	69	alive	Breast, NOS	500 to 1000	-10K - 0	0 to 0.01	-1000 to 0	Non-Brisk Multifocal
TCGA-BRCA	TCGA-BH-A0AU	TCGA-BH-A0AU-01Z-00-DX1	images/TCGA-BH-A0AU-01Z-00-DX1.png	http://quip1.bmi.stonybrook.edu/camicroscope/osdCamicroscope.php?tissueId=TCGA-BH-A0AU-01Z-00-DX1	Female	white	not hispanic or latino	Infiltrating duct carcinoma, NOS	IIa	45	alive	Breast, NOS	-500 to 0	10K - 20K	-0.01 to 0	0 to 1000	Brisk Diffuse
TCGA-BRCA	TCGA-WT-AB41	TCGA-WT-AB41-01Z-00-DX1	images/TCGA-WT-AB41-01Z-00-DX1.png	http://quip1.bmi.stonybrook.edu/camicroscope/osdCamicroscope.php?tissueId=TCGA-WT-AB41-01Z-00-DX1	Female	black or african american	not hispanic or latino	Infiltrating duct carcinoma, NOS	IIb	0	alive	Breast, NOS	-500 to 0	0 - 10K	0 to 0.01	0 to 1000	Brisk Band-like
TCGA-BRCA	TCGA-BH-A2L8	TCGA-BH-A2L8-01Z-00-DX1	images/TCGA-BH-A2L8-01Z-00-DX1.png	http://quip1.bmi.stonybrook.edu/camicroscope/osdCamicroscope.php?tissueId=TCGA-BH-A2L8-01Z-00-DX1	Female	white	not hispanic or latino	Lobular carcinoma, NOS	IIa	45	alive	Breast, NOS	-500 to 0	> 30K	-0.01 to 0	1000 to 2000	Brisk Band-like
TCGA-BRCA	TCGA-A8-A08L	TCGA-A8-A08L-01Z-00-DX1	images/TCGA-A8-A08L-01Z-00-DX1.png	http://quip1.bmi.stonybrook.edu/camicroscope/osdCamicroscope.php?tissueId=TCGA-A8-A08L-01Z-00-DX1	Female	not reported	not reported	Infiltrating duct carcinoma, NOS	IIIa	89	dead	Breast, NOS	-500 to 0	-30K - -20K	-0.02 to -0.01	-1000 to 0	Brisk Band-like
TCGA-BRCA	TCGA-EW-A1PE	TCGA-EW-A1PE-01Z-00-DX1	images/TCGA-EW-A1PE-01Z-00-DX1.png	http://quip1.bmi.stonybrook.edu/camicroscope/osdCamicroscope.php?tissueId=TCGA-EW-A1PE-01Z-00-DX1	Female	white	hispanic or latino	Intraductal micropapillary carcinoma	IIa	56	alive	Breast, NOS	-500 to 0	0 - 10K	-0.01 to 0	0 to 1000	Brisk Band-like
TCGA-BRCA	TCGA-AR-A24O	TCGA-AR-A24O-01Z-00-DX1	images/TCGA-AR-A24O-01Z-00-DX1.png	http://quip1.bmi.stonybrook.edu/camicroscope/osdCamicroscope.php?tissueId=TCGA-AR-A24O-01Z-00-DX1	Female	white	not hispanic or latino	Infiltrating duct and lobular carcinoma	IIIa	43	alive	Breast, NOS	-500 to 0	-10K - 0	-0.01 to 0	-1000 to 0	Brisk Diffuse
TCGA-BRCA	TCGA-EW-A1J5	TCGA-EW-A1J5-01Z-00-DX1	images/TCGA-EW-A1J5-01Z-00-DX1.png	http://quip1.bmi.stonybrook.edu/camicroscope/osdCamicroscope.php?tissueId=TCGA-EW-A1J5-01Z-00-DX1	Female	white	not hispanic or latino	Lobular carcinoma, NOS	IIb	59	alive	Breast, NOS	-500 to 0	10K - 20K	-0.01 to 0	-1000 to 0	Brisk Diffuse
TCGA-BRCA	TCGA-AQ-A54N	TCGA-AQ-A54N-01Z-00-DX1	images/TCGA-AQ-A54N-01Z-00-DX1.png	http://quip1.bmi.stonybrook.edu/camicroscope/osdCamicroscope.php?tissueId=TCGA-AQ-A54N-01Z-00-DX1	Female	black or african american	hispanic or latino	Infiltrating duct carcinoma, NOS	IIa	51	alive	Breast, NOS	-500 to 0	-10K - 0	0 to 0.01	-1000 to 0	Non-Brisk Multifocal
TCGA-BRCA	TCGA-BH-A0BL	TCGA-BH-A0BL-01Z-00-DX1	images/TCGA-BH-A0BL-01Z-00-DX1.png	http://quip1.bmi.stonybrook.edu/camicroscope/osdCamicroscope.php?tissueId=TCGA-BH-A0BL-01Z-00-DX1	Female	white	not hispanic or latino	Infiltrating duct carcinoma, NOS	I	35	alive	Breast, NOS	-500 to 0	-10K - 0	0 to 0.01	-1000 to 0	Non-Brisk Focal
TCGA-BRCA	TCGA-A2-A0ET	TCGA-A2-A0ET-01Z-00-DX1	images/TCGA-A2-A0ET-01Z-00-DX1.png	http://quip1.bmi.stonybrook.edu/camicroscope/osdCamicroscope.php?tissueId=TCGA-A2-A0ET-01Z-00-DX1	Female	white	not hispanic or latino	Infiltrating duct carcinoma, NOS	IIIa	58	alive	Breast, NOS	-500 to 0	-10K - 0	0 to 0.01	-1000 to 0	Non-Brisk Multifocal
TCGA-BRCA	TCGA-5T-A9QA	TCGA-5T-A9QA-01Z-00-DX1	images/TCGA-5T-A9QA-01Z-00-DX1.png	http://quip1.bmi.stonybrook.edu/camicroscope/osdCamicroscope.php?tissueId=TCGA-5T-A9QA-01Z-00-DX1	Female	black or african american	not hispanic or latino	Infiltrating duct mixed with other types of carcinoma	IIa	52	alive	Breast, NOS	-500 to 0	> 30K	-0.01 to 0	> 2000	Brisk Band-like
TCGA-BRCA	TCGA-C8-A1HJ	TCGA-C8-A1HJ-01Z-00-DX1	images/TCGA-C8-A1HJ-01Z-00-DX1.png	http://quip1.bmi.stonybrook.edu/camicroscope/osdCamicroscope.php?tissueId=TCGA-C8-A1HJ-01Z-00-DX1	Female	asian	not hispanic or latino	Infiltrating duct carcinoma, NOS	IIa	53	alive	Breast, NOS	-500 to 0	-10K - 0	-0.01 to 0	0 to 1000	Brisk Diffuse
TCGA-BRCA	TCGA-BH-A0DD	TCGA-BH-A0DD-01Z-00-DX1	images/TCGA-BH-A0DD-01Z-00-DX1.png	http://quip1.bmi.stonybrook.edu/camicroscope/osdCamicroscope.php?tissueId=TCGA-BH-A0DD-01Z-00-DX1	Male	white	not reported	Infiltrating duct carcinoma, NOS	IIb	58	alive	Breast, NOS	-500 to 0	10K - 20K	-0.01 to 0	-1000 to 0	Brisk Band-like
TCGA-BRCA	TCGA-AO-A1KO	TCGA-AO-A1KO-01Z-00-DX1	images/TCGA-AO-A1KO-01Z-00-DX1.png	http://quip1.bmi.stonybrook.edu/camicroscope/osdCamicroscope.php?tissueId=TCGA-AO-A1KO-01Z-00-DX1	Female	white	not hispanic or latino	Lobular carcinoma, NOS	IIb	46	alive	Breast, NOS	500 to 1000	-10K - 0	0 to 0.01	-1000 to 0	Non-Brisk Focal
TCGA-BRCA	TCGA-E2-A10E	TCGA-E2-A10E-01Z-00-DX1	images/TCGA-E2-A10E-01Z-00-DX1.png	http://quip1.bmi.stonybrook.edu/camicroscope/osdCamicroscope.php?tissueId=TCGA-E2-A10E-01Z-00-DX1	Female	white	not hispanic or latino	Infiltrating duct carcinoma, NOS	IIa	64	alive	Breast, NOS	500 to 1000	-10K - 0	0 to 0.01	-1000 to 0	Non-Brisk Focal
TCGA-BRCA	TCGA-E2-A1LA	TCGA-E2-A1LA-01Z-00-DX1	images/TCGA-E2-A1LA-01Z-00-DX1.png	http://quip1.bmi.stonybrook.edu/camicroscope/osdCamicroscope.php?tissueId=TCGA-E2-A1LA-01Z-00-DX1	Female	not reported	not hispanic or latino	Infiltrating duct carcinoma, NOS	IIa	59	alive	Breast, NOS	-500 to 0	> 30K	-0.01 to 0	-1000 to 0	Brisk Diffuse
TCGA-BRCA	TCGA-A7-A4SD	TCGA-A7-A4SD-01Z-00-DX1	images/TCGA-A7-A4SD-01Z-00-DX1.png	http://quip1.bmi.stonybrook.edu/camicroscope/osdCamicroscope.php?tissueId=TCGA-A7-A4SD-01Z-00-DX1	Female	black or african american	not hispanic or latino	Infiltrating duct carcinoma, NOS	IIa	52	alive	Breast, NOS	-500 to 0	< -30K	-0.02 to -0.01	-2000 to -1000	Brisk Diffuse
TCGA-BRCA	TCGA-AR-A1AJ	TCGA-AR-A1AJ-01Z-00-DX1	images/TCGA-AR-A1AJ-01Z-00-DX1.png	http://quip1.bmi.stonybrook.edu/camicroscope/osdCamicroscope.php?tissueId=TCGA-AR-A1AJ-01Z-00-DX1	Female	white	not hispanic or latino	Infiltrating duct carcinoma, NOS	I	83	alive	Breast, NOS	-500 to 0	-30K - -20K	-0.01 to 0	0 to 1000	Brisk Diffuse
TCGA-BRCA	TCGA-BH-A0BF	TCGA-BH-A0BF-01Z-00-DX1	images/TCGA-BH-A0BF-01Z-00-DX1.png	http://quip1.bmi.stonybrook.edu/camicroscope/osdCamicroscope.php?tissueId=TCGA-BH-A0BF-01Z-00-DX1	Female	white	not hispanic or latino	Infiltrating duct carcinoma, NOS	IIb	56	dead	Breast, NOS	-500 to 0	> 30K	-0.01 to 0	0 to 1000	Brisk Band-like
TCGA-BRCA	TCGA-D8-A1Y3	TCGA-D8-A1Y3-01Z-00-DX1	images/TCGA-D8-A1Y3-01Z-00-DX1.png	http://quip1.bmi.stonybrook.edu/camicroscope/osdCamicroscope.php?tissueId=TCGA-D8-A1Y3-01Z-00-DX1	Female	white	not hispanic or latino	Infiltrating duct carcinoma, NOS	IIIa	61	alive	Breast, NOS	-500 to 0	0 - 10K	-0.01 to 0	-1000 to 0	Brisk Diffuse
TCGA-BRCA	TCGA-GM-A2DK	TCGA-GM-A2DK-01Z-00-DX1	images/TCGA-GM-A2DK-01Z-00-DX1.png	http://quip1.bmi.stonybrook.edu/camicroscope/osdCamicroscope.php?tissueId=TCGA-GM-A2DK-01Z-00-DX1	Female	white	not hispanic or latino	Infiltrating duct carcinoma, NOS	I	58	alive	Breast, NOS	-500 to 0	0 - 10K	0 to 0.01	0 to 1000	Brisk Diffuse
TCGA-BRCA	TCGA-GM-A3XG	TCGA-GM-A3XG-01Z-00-DX1	images/TCGA-GM-A3XG-01Z-00-DX1.png	http://quip1.bmi.stonybrook.edu/camicroscope/osdCamicroscope.php?tissueId=TCGA-GM-A3XG-01Z-00-DX1	Female	white	not hispanic or latino	Lobular carcinoma, NOS	IIIa	46	alive	Breast, NOS	-500 to 0	-10K - 0	-0.02 to -0.01	0 to 1000	Non-Brisk Focal
TCGA-BRCA	TCGA-E2-A15H	TCGA-E2-A15H-01Z-00-DX1	images/TCGA-E2-A15H-01Z-00-DX1.png	http://quip1.bmi.stonybrook.edu/camicroscope/osdCamicroscope.php?tissueId=TCGA-E2-A15H-01Z-00-DX1	Female	white	not hispanic or latino	Infiltrating duct carcinoma, NOS	IIa	38	alive	Breast, NOS	-500 to 0	0 - 10K	-0.01 to 0	-1000 to 0	Non-Brisk Multifocal
TCGA-BRCA	TCGA-EW-A1P0	TCGA-EW-A1P0-01Z-00-DX1	images/TCGA-EW-A1P0-01Z-00-DX1.png	http://quip1.bmi.stonybrook.edu/camicroscope/osdCamicroscope.php?tissueId=TCGA-EW-A1P0-01Z-00-DX1	Female	white	not hispanic or latino	Infiltrating duct mixed with other types of carcinoma	IIb	55	alive	Breast, NOS	>= 1500	-10K - 0	-0.01 to 0	-1000 to 0	Non-Brisk Focal
TCGA-BRCA	TCGA-D8-A1JM	TCGA-D8-A1JM-01Z-00-DX1	images/TCGA-D8-A1JM-01Z-00-DX1.png	http://quip1.bmi.stonybrook.edu/camicroscope/osdCamicroscope.php?tissueId=TCGA-D8-A1JM-01Z-00-DX1	Female	white	not hispanic or latino	Infiltrating duct carcinoma, NOS	IIb	59	alive	Breast, NOS	-500 to 0	0 - 10K	0 to 0.01	0 to 1000	Brisk Diffuse
TCGA-BRCA	TCGA-B6-A0I5	TCGA-B6-A0I5-01Z-00-DX1	images/TCGA-B6-A0I5-01Z-00-DX1.png	http://quip1.bmi.stonybrook.edu/camicroscope/osdCamicroscope.php?tissueId=TCGA-B6-A0I5-01Z-00-DX1	Female	white	not hispanic or latino	Infiltrating duct carcinoma, NOS	IIb	49	alive	Breast, NOS	500 to 1000	-10K - 0	>= 0.03	-1000 to 0	Non-Brisk Focal
TCGA-BRCA	TCGA-EW-A2FR	TCGA-EW-A2FR-01Z-00-DX1	images/TCGA-EW-A2FR-01Z-00-DX1.png	http://quip1.bmi.stonybrook.edu/camicroscope/osdCamicroscope.php?tissueId=TCGA-EW-A2FR-01Z-00-DX1	Female	black or african american	not hispanic or latino	Infiltrating duct carcinoma, NOS	IIIc	59	alive	Breast, NOS	-500 to 0	10K - 20K	-0.01 to 0	0 to 1000	Brisk Band-like
TCGA-BRCA	TCGA-A1-A0SH	TCGA-A1-A0SH-01Z-00-DX1	images/TCGA-A1-A0SH-01Z-00-DX1.png	http://quip1.bmi.stonybrook.edu/camicroscope/osdCamicroscope.php?tissueId=TCGA-A1-A0SH-01Z-00-DX1	Female	white	not hispanic or latino	Infiltrating duct carcinoma, NOS	IIa	39	alive	Breast, NOS	500 to 1000	-10K - 0	-0.01 to 0	-1000 to 0	Non-Brisk Focal
TCGA-BRCA	TCGA-AR-A251	TCGA-AR-A251-01Z-00-DX1	images/TCGA-AR-A251-01Z-00-DX1.png	http://quip1.bmi.stonybrook.edu/camicroscope/osdCamicroscope.php?tissueId=TCGA-AR-A251-01Z-00-DX1	Female	white	not hispanic or latino	Infiltrating duct carcinoma, NOS	IIIa	51	alive	Breast, NOS	-500 to 0	-10K - 0	-0.01 to 0	-1000 to 0	Brisk Band-like
TCGA-BRCA	TCGA-EW-A1P3	TCGA-EW-A1P3-01Z-00-DX1	images/TCGA-EW-A1P3-01Z-00-DX1.png	http://quip1.bmi.stonybrook.edu/camicroscope/osdCamicroscope.php?tissueId=TCGA-EW-A1P3-01Z-00-DX1	Female	white	not hispanic or latino	Infiltrating duct carcinoma, NOS	IIa	48	alive	Breast, NOS	500 to 1000	10K - 20K	-0.02 to -0.01	0 to 1000	Brisk Band-like
TCGA-BRCA	TCGA-EW-A1P4	TCGA-EW-A1P4-01Z-00-DX1	images/TCGA-EW-A1P4-01Z-00-DX1.png	http://quip1.bmi.stonybrook.edu/camicroscope/osdCamicroscope.php?tissueId=TCGA-EW-A1P4-01Z-00-DX1	Female	white	hispanic or latino	Medullary carcinoma, NOS	IIa	43	alive	Breast, NOS	-500 to 0	0 - 10K	-0.01 to 0	-1000 to 0	Brisk Diffuse
TCGA-BRCA	TCGA-E9-A1ND	TCGA-E9-A1ND-01Z-00-DX1	images/TCGA-E9-A1ND-01Z-00-DX1.png	http://quip1.bmi.stonybrook.edu/camicroscope/osdCamicroscope.php?tissueId=TCGA-E9-A1ND-01Z-00-DX1	Female	white	not hispanic or latino	Infiltrating duct carcinoma, NOS	IIb	75	alive	Breast, NOS	-500 to 0	-30K - -20K	0 to 0.01	-1000 to 0	Brisk Diffuse
TCGA-BRCA	TCGA-EW-A1J1	TCGA-EW-A1J1-01Z-00-DX1	images/TCGA-EW-A1J1-01Z-00-DX1.png	http://quip1.bmi.stonybrook.edu/camicroscope/osdCamicroscope.php?tissueId=TCGA-EW-A1J1-01Z-00-DX1	Female	white	hispanic or latino	Infiltrating duct carcinoma, NOS	IIb	38	alive	Breast, NOS	-500 to 0	20K - 30K	-0.01 to 0	0 to 1000	Brisk Band-like
TCGA-BRCA	TCGA-D8-A1XU	TCGA-D8-A1XU-01Z-00-DX1	images/TCGA-D8-A1XU-01Z-00-DX1.png	http://quip1.bmi.stonybrook.edu/camicroscope/osdCamicroscope.php?tissueId=TCGA-D8-A1XU-01Z-00-DX1	Female	white	not hispanic or latino	Infiltrating duct carcinoma, NOS	Ia	56	alive	Breast, NOS	-500 to 0	-10K - 0	-0.02 to -0.01	-1000 to 0	Non-Brisk Multifocal
TCGA-BRCA	TCGA-B6-A0RT	TCGA-B6-A0RT-01Z-00-DX1	images/TCGA-B6-A0RT-01Z-00-DX1.png	http://quip1.bmi.stonybrook.edu/camicroscope/osdCamicroscope.php?tissueId=TCGA-B6-A0RT-01Z-00-DX1	Female	white	not hispanic or latino	Infiltrating duct carcinoma, NOS	IIIa	39	alive	Breast, NOS	-500 to 0	0 - 10K	-0.01 to 0	0 to 1000	Brisk Band-like
TCGA-BRCA	TCGA-A8-A094	TCGA-A8-A094-01Z-00-DX1	images/TCGA-A8-A094-01Z-00-DX1.png	http://quip1.bmi.stonybrook.edu/camicroscope/osdCamicroscope.php?tissueId=TCGA-A8-A094-01Z-00-DX1	Female	not reported	not reported	Infiltrating duct carcinoma, NOS	IIa	75	alive	Breast, NOS	-500 to 0	-10K - 0	>= 0.03	-1000 to 0	Non-Brisk Focal
TCGA-BRCA	TCGA-A2-A3Y0	TCGA-A2-A3Y0-01Z-00-DX1	images/TCGA-A2-A3Y0-01Z-00-DX1.png	http://quip1.bmi.stonybrook.edu/camicroscope/osdCamicroscope.php?tissueId=TCGA-A2-A3Y0-01Z-00-DX1	Female	black or african american	not hispanic or latino	Infiltrating duct carcinoma, NOS	IIb	57	alive	Breast, NOS	-500 to 0	10K - 20K	-0.01 to 0	0 to 1000	Brisk Diffuse
TCGA-BRCA	TCGA-AR-A1AL	TCGA-AR-A1AL-01Z-00-DX1	images/TCGA-AR-A1AL-01Z-00-DX1.png	http://quip1.bmi.stonybrook.edu/camicroscope/osdCamicroscope.php?tissueId=TCGA-AR-A1AL-01Z-00-DX1	Female	white	not hispanic or latino	Lobular carcinoma, NOS	IIIa	60	alive	Breast, NOS	-500 to 0	-10K - 0	0.01 to 0.02	-1000 to 0	Non-Brisk Focal
TCGA-BRCA	TCGA-E2-A15L	TCGA-E2-A15L-01Z-00-DX1	images/TCGA-E2-A15L-01Z-00-DX1.png	http://quip1.bmi.stonybrook.edu/camicroscope/osdCamicroscope.php?tissueId=TCGA-E2-A15L-01Z-00-DX1	Female	black or african american	not hispanic or latino	Lobular carcinoma, NOS	IIa	65	alive	Breast, NOS	-500 to 0	0 - 10K	0 to 0.01	-1000 to 0	Brisk Diffuse
TCGA-BRCA	TCGA-AR-A24V	TCGA-AR-A24V-01Z-00-DX1	images/TCGA-AR-A24V-01Z-00-DX1.png	http://quip1.bmi.stonybrook.edu/camicroscope/osdCamicroscope.php?tissueId=TCGA-AR-A24V-01Z-00-DX1	Female	white	not hispanic or latino	Infiltrating duct carcinoma, NOS	IIb	52	alive	Breast, NOS	-500 to 0	-10K - 0	-0.01 to 0	0 to 1000	Non-Brisk Focal
TCGA-BRCA	TCGA-D8-A1XZ	TCGA-D8-A1XZ-01Z-00-DX1	images/TCGA-D8-A1XZ-01Z-00-DX1.png	http://quip1.bmi.stonybrook.edu/camicroscope/osdCamicroscope.php?tissueId=TCGA-D8-A1XZ-01Z-00-DX1	Female	white	not hispanic or latino	Infiltrating duct carcinoma, NOS	IIIa	81	alive	Breast, NOS	-500 to 0	10K - 20K	-0.02 to -0.01	0 to 1000	Brisk Band-like
TCGA-BRCA	TCGA-EW-A1PF	TCGA-EW-A1PF-01Z-00-DX1	images/TCGA-EW-A1PF-01Z-00-DX1.png	http://quip1.bmi.stonybrook.edu/camicroscope/osdCamicroscope.php?tissueId=TCGA-EW-A1PF-01Z-00-DX1	Female	white	hispanic or latino	Infiltrating duct carcinoma, NOS	Ia	50	alive	Breast, NOS	-500 to 0	0 - 10K	-0.01 to 0	-1000 to 0	Brisk Band-like
TCGA-BRCA	TCGA-AO-A03O	TCGA-AO-A03O-01Z-00-DX1	images/TCGA-AO-A03O-01Z-00-DX1.png	http://quip1.bmi.stonybrook.edu/camicroscope/osdCamicroscope.php?tissueId=TCGA-AO-A03O-01Z-00-DX1	Female	black or african american	not hispanic or latino	Infiltrating duct carcinoma, NOS	IIa	69	dead	Breast, NOS	-500 to 0	0 - 10K	-0.01 to 0	0 to 1000	Non-Brisk Multifocal
TCGA-BRCA	TCGA-AN-A0FL	TCGA-AN-A0FL-01Z-00-DX1	images/TCGA-AN-A0FL-01Z-00-DX1.png	http://quip1.bmi.stonybrook.edu/camicroscope/osdCamicroscope.php?tissueId=TCGA-AN-A0FL-01Z-00-DX1	Female	white	not hispanic or latino	Infiltrating duct carcinoma, NOS	IIa	62	alive	Breast, NOS	-500 to 0	-10K - 0	-0.02 to -0.01	< -2000	Brisk Diffuse
TCGA-BRCA	TCGA-BH-A0AY	TCGA-BH-A0AY-01Z-00-DX1	images/TCGA-BH-A0AY-01Z-00-DX1.png	http://quip1.bmi.stonybrook.edu/camicroscope/osdCamicroscope.php?tissueId=TCGA-BH-A0AY-01Z-00-DX1	Female	white	not reported	Infiltrating duct carcinoma, NOS	IIa	62	alive	Breast, NOS	-500 to 0	10K - 20K	-0.01 to 0	-1000 to 0	Brisk Diffuse
TCGA-BRCA	TCGA-BH-A1FM	TCGA-BH-A1FM-01Z-00-DX1	images/TCGA-BH-A1FM-01Z-00-DX1.png	http://quip1.bmi.stonybrook.edu/camicroscope/osdCamicroscope.php?tissueId=TCGA-BH-A1FM-01Z-00-DX1	Female	white	not hispanic or latino	Infiltrating duct carcinoma, NOS	IIIa	44	dead	Breast, NOS	500 to 1000	-10K - 0	-0.01 to 0	-1000 to 0	Non-Brisk Focal
TCGA-BRCA	TCGA-E9-A5UP	TCGA-E9-A5UP-01Z-00-DX1	images/TCGA-E9-A5UP-01Z-00-DX1.png	http://quip1.bmi.stonybrook.edu/camicroscope/osdCamicroscope.php?tissueId=TCGA-E9-A5UP-01Z-00-DX1	Female	white	not hispanic or latino	Intraductal papillary adenocarcinoma with invasion	IIa	63	alive	Breast, NOS	-500 to 0	-30K - -20K	0 to 0.01	-1000 to 0	Brisk Diffuse
TCGA-BRCA	TCGA-C8-A1HL	TCGA-C8-A1HL-01Z-00-DX1	images/TCGA-C8-A1HL-01Z-00-DX1.png	http://quip1.bmi.stonybrook.edu/camicroscope/osdCamicroscope.php?tissueId=TCGA-C8-A1HL-01Z-00-DX1	Female	asian	not hispanic or latino	Mucinous adenocarcinoma	IIIa	0	alive	Breast, NOS	-500 to 0	-10K - 0	0.01 to 0.02	-1000 to 0	Non-Brisk Focal
TCGA-BRCA	TCGA-E2-A1LK	TCGA-E2-A1LK-01Z-00-DX1	images/TCGA-E2-A1LK-01Z-00-DX1.png	http://quip1.bmi.stonybrook.edu/camicroscope/osdCamicroscope.php?tissueId=TCGA-E2-A1LK-01Z-00-DX1	Female	black or african american	not hispanic or latino	Infiltrating duct carcinoma, NOS	IIIc	84	dead	Breast, NOS	-500 to 0	20K - 30K	-0.02 to -0.01	> 2000	Brisk Band-like
TCGA-BRCA	TCGA-A2-A0D0	TCGA-A2-A0D0-01Z-00-DX1	images/TCGA-A2-A0D0-01Z-00-DX1.png	http://quip1.bmi.stonybrook.edu/camicroscope/osdCamicroscope.php?tissueId=TCGA-A2-A0D0-01Z-00-DX1	Female	black or african american	not hispanic or latino	Infiltrating duct carcinoma, NOS	IIa	60	alive	Breast, NOS	-500 to 0	20K - 30K	-0.01 to 0	-1000 to 0	Brisk Diffuse
TCGA-BRCA	TCGA-AR-A24N	TCGA-AR-A24N-01Z-00-DX1	images/TCGA-AR-A24N-01Z-00-DX1.png	http://quip1.bmi.stonybrook.edu/camicroscope/osdCamicroscope.php?tissueId=TCGA-AR-A24N-01Z-00-DX1	Female	white	not hispanic or latino	Infiltrating duct carcinoma, NOS	I	54	alive	Breast, NOS	-500 to 0	20K - 30K	-0.01 to 0	0 to 1000	Brisk Diffuse
TCGA-BRCA	TCGA-BH-A0DE	TCGA-BH-A0DE-01Z-00-DX1	images/TCGA-BH-A0DE-01Z-00-DX1.png	http://quip1.bmi.stonybrook.edu/camicroscope/osdCamicroscope.php?tissueId=TCGA-BH-A0DE-01Z-00-DX1	Female	white	not hispanic or latino	Infiltrating duct carcinoma, NOS	IIa	62	alive	Breast, NOS	500 to 1000	-10K - 0	>= 0.03	-1000 to 0	Non-Brisk Focal
TCGA-BRCA	TCGA-BH-A0C0	TCGA-BH-A0C0-01Z-00-DX1	images/TCGA-BH-A0C0-01Z-00-DX1.png	http://quip1.bmi.stonybrook.edu/camicroscope/osdCamicroscope.php?tissueId=TCGA-BH-A0C0-01Z-00-DX1	Female	white	not reported	Infiltrating duct carcinoma, NOS	IIa	62	alive	Breast, NOS	-500 to 0	0 - 10K	-0.01 to 0	0 to 1000	Brisk Band-like
TCGA-BRCA	TCGA-AR-A5QQ	TCGA-AR-A5QQ-01Z-00-DX1	images/TCGA-AR-A5QQ-01Z-00-DX1.png	http://quip1.bmi.stonybrook.edu/camicroscope/osdCamicroscope.php?tissueId=TCGA-AR-A5QQ-01Z-00-DX1	Female	white	not hispanic or latino	Metaplastic carcinoma, NOS	IIIa	68	dead	Breast, NOS	-500 to 0	10K - 20K	-0.01 to 0	0 to 1000	Brisk Band-like
TCGA-BRCA	TCGA-BH-A0AZ	TCGA-BH-A0AZ-01Z-00-DX1	images/TCGA-BH-A0AZ-01Z-00-DX1.png	http://quip1.bmi.stonybrook.edu/camicroscope/osdCamicroscope.php?tissueId=TCGA-BH-A0AZ-01Z-00-DX1	Female	white	not hispanic or latino	Infiltrating duct carcinoma, NOS	IIIa	47	alive	Breast, NOS	-500 to 0	-10K - 0	0 to 0.01	-1000 to 0	Brisk Diffuse
TCGA-BRCA	TCGA-BH-A0BM	TCGA-BH-A0BM-01Z-00-DX1	images/TCGA-BH-A0BM-01Z-00-DX1.png	http://quip1.bmi.stonybrook.edu/camicroscope/osdCamicroscope.php?tissueId=TCGA-BH-A0BM-01Z-00-DX1	Female	white	not reported	Infiltrating duct carcinoma, NOS	IIb	54	alive	Breast, NOS	-500 to 0	-10K - 0	-0.01 to 0	-1000 to 0	Non-Brisk Focal
TCGA-BRCA	TCGA-E2-A1LI	TCGA-E2-A1LI-01Z-00-DX1	images/TCGA-E2-A1LI-01Z-00-DX1.png	http://quip1.bmi.stonybrook.edu/camicroscope/osdCamicroscope.php?tissueId=TCGA-E2-A1LI-01Z-00-DX1	Female	white	not hispanic or latino	Infiltrating duct carcinoma, NOS	IIb	57	alive	Breast, NOS	-500 to 0	10K - 20K	0 to 0.01	-1000 to 0	Brisk Band-like
TCGA-BRCA	TCGA-A2-A04Y	TCGA-A2-A04Y-01Z-00-DX1	images/TCGA-A2-A04Y-01Z-00-DX1.png	http://quip1.bmi.stonybrook.edu/camicroscope/osdCamicroscope.php?tissueId=TCGA-A2-A04Y-01Z-00-DX1	Female	white	not reported	Infiltrating duct carcinoma, NOS	IIb	53	alive	Breast, NOS	-500 to 0	-20K - -10K	-0.01 to 0	-1000 to 0	Brisk Band-like
TCGA-BRCA	TCGA-B6-A0I1	TCGA-B6-A0I1-01Z-00-DX1	images/TCGA-B6-A0I1-01Z-00-DX1.png	http://quip1.bmi.stonybrook.edu/camicroscope/osdCamicroscope.php?tissueId=TCGA-B6-A0I1-01Z-00-DX1	Female	black or african american	not hispanic or latino	Infiltrating duct carcinoma, NOS	IIa	73	dead	Breast, NOS	-500 to 0	0 - 10K	-0.01 to 0	0 to 1000	Brisk Band-like
TCGA-BRCA	TCGA-D8-A27R	TCGA-D8-A27R-01Z-00-DX1	images/TCGA-D8-A27R-01Z-00-DX1.png	http://quip1.bmi.stonybrook.edu/camicroscope/osdCamicroscope.php?tissueId=TCGA-D8-A27R-01Z-00-DX1	Female	white	not hispanic or latino	Infiltrating duct carcinoma, NOS	IIIc	41	alive	Breast, NOS	-500 to 0	> 30K	-0.01 to 0	0 to 1000	Brisk Diffuse
TCGA-BRCA	TCGA-BH-A0AW	TCGA-BH-A0AW-01Z-00-DX1	images/TCGA-BH-A0AW-01Z-00-DX1.png	http://quip1.bmi.stonybrook.edu/camicroscope/osdCamicroscope.php?tissueId=TCGA-BH-A0AW-01Z-00-DX1	Female	white	not reported	Infiltrating duct carcinoma, NOS	IIa	56	alive	Breast, NOS	-500 to 0	20K - 30K	0 to 0.01	-1000 to 0	Brisk Diffuse
TCGA-BRCA	TCGA-LL-A8F5	TCGA-LL-A8F5-01Z-00-DX1	images/TCGA-LL-A8F5-01Z-00-DX1.png	http://quip1.bmi.stonybrook.edu/camicroscope/osdCamicroscope.php?tissueId=TCGA-LL-A8F5-01Z-00-DX1	Female	black or african american	not hispanic or latino	Infiltrating duct carcinoma, NOS	IIa	61	alive	Breast, NOS	-500 to 0	0 - 10K	-0.01 to 0	1000 to 2000	Brisk Band-like
TCGA-BRCA	TCGA-BH-A18L	TCGA-BH-A18L-01Z-00-DX1	images/TCGA-BH-A18L-01Z-00-DX1.png	http://quip1.bmi.stonybrook.edu/camicroscope/osdCamicroscope.php?tissueId=TCGA-BH-A18L-01Z-00-DX1	Female	white	not hispanic or latino	Infiltrating duct carcinoma, NOS	IIIa	50	dead	Breast, NOS	-500 to 0	20K - 30K	-0.01 to 0	-1000 to 0	Brisk Diffuse
TCGA-BRCA	TCGA-B6-A0IQ	TCGA-B6-A0IQ-01Z-00-DX1	images/TCGA-B6-A0IQ-01Z-00-DX1.png	http://quip1.bmi.stonybrook.edu/camicroscope/osdCamicroscope.php?tissueId=TCGA-B6-A0IQ-01Z-00-DX1	Female	white	not hispanic or latino	Infiltrating duct carcinoma, NOS	IIIa	40	alive	Breast, NOS	-500 to 0	> 30K	-0.01 to 0	0 to 1000	Non-Brisk Multifocal
TCGA-BRCA	TCGA-E2-A2P6	TCGA-E2-A2P6-01Z-00-DX1	images/TCGA-E2-A2P6-01Z-00-DX1.png	http://quip1.bmi.stonybrook.edu/camicroscope/osdCamicroscope.php?tissueId=TCGA-E2-A2P6-01Z-00-DX1	Female	not reported	hispanic or latino	Lobular carcinoma, NOS	IIb	77	alive	Breast, NOS	-500 to 0	20K - 30K	-0.01 to 0	0 to 1000	Brisk Diffuse
TCGA-BRCA	TCGA-D8-A1XD	TCGA-D8-A1XD-01Z-00-DX1	images/TCGA-D8-A1XD-01Z-00-DX1.png	http://quip1.bmi.stonybrook.edu/camicroscope/osdCamicroscope.php?tissueId=TCGA-D8-A1XD-01Z-00-DX1	Female	white	not hispanic or latino	Infiltrating duct carcinoma, NOS	IIIa	36	alive	Breast, NOS	-500 to 0	0 - 10K	-0.02 to -0.01	0 to 1000	Non-Brisk Multifocal
TCGA-BRCA	TCGA-A1-A0SQ	TCGA-A1-A0SQ-01Z-00-DX1	images/TCGA-A1-A0SQ-01Z-00-DX1.png	http://quip1.bmi.stonybrook.edu/camicroscope/osdCamicroscope.php?tissueId=TCGA-A1-A0SQ-01Z-00-DX1	Female	white	not hispanic or latino	Infiltrating duct carcinoma, NOS	IIb	45	alive	Breast, NOS	-500 to 0	10K - 20K	0 to 0.01	0 to 1000	Brisk Diffuse
TCGA-BRCA	TCGA-A1-A0SJ	TCGA-A1-A0SJ-01Z-00-DX1	images/TCGA-A1-A0SJ-01Z-00-DX1.png	http://quip1.bmi.stonybrook.edu/camicroscope/osdCamicroscope.php?tissueId=TCGA-A1-A0SJ-01Z-00-DX1	Female	black or african american	not hispanic or latino	Infiltrating duct carcinoma, NOS	IIIa	39	alive	Breast, NOS	-500 to 0	-10K - 0	-0.01 to 0	0 to 1000	Non-Brisk Multifocal
TCGA-BRCA	TCGA-GM-A2DH	TCGA-GM-A2DH-01Z-00-DX1	images/TCGA-GM-A2DH-01Z-00-DX1.png	http://quip1.bmi.stonybrook.edu/camicroscope/osdCamicroscope.php?tissueId=TCGA-GM-A2DH-01Z-00-DX1	Female	white	not hispanic or latino	Infiltrating duct carcinoma, NOS	I	58	alive	Breast, NOS	-500 to 0	10K - 20K	-0.01 to 0	-1000 to 0	Brisk Band-like
TCGA-BRCA	TCGA-A2-A0EO	TCGA-A2-A0EO-01Z-00-DX1	images/TCGA-A2-A0EO-01Z-00-DX1.png	http://quip1.bmi.stonybrook.edu/camicroscope/osdCamicroscope.php?tissueId=TCGA-A2-A0EO-01Z-00-DX1	Female	white	not hispanic or latino	Infiltrating duct carcinoma, NOS	Ia	54	alive	Breast, NOS	-1000 to -500	0 - 10K	-0.02 to -0.01	0 to 1000	Non-Brisk Multifocal
TCGA-BRCA	TCGA-BH-A1FB	TCGA-BH-A1FB-01Z-00-DX1	images/TCGA-BH-A1FB-01Z-00-DX1.png	http://quip1.bmi.stonybrook.edu/camicroscope/osdCamicroscope.php?tissueId=TCGA-BH-A1FB-01Z-00-DX1	Female	white	not hispanic or latino	Infiltrating duct carcinoma, NOS	IIb	60	dead	Breast, NOS	-1000 to -500	10K - 20K	-0.01 to 0	0 to 1000	Brisk Band-like
TCGA-BRCA	TCGA-A2-A1G4	TCGA-A2-A1G4-01Z-00-DX1	images/TCGA-A2-A1G4-01Z-00-DX1.png	http://quip1.bmi.stonybrook.edu/camicroscope/osdCamicroscope.php?tissueId=TCGA-A2-A1G4-01Z-00-DX1	Female	white	not hispanic or latino	Infiltrating duct carcinoma, NOS	IIIa	71	alive	Breast, NOS	-1000 to -500	10K - 20K	-0.01 to 0	0 to 1000	Brisk Diffuse
TCGA-BRCA	TCGA-A2-A1G0	TCGA-A2-A1G0-01Z-00-DX1	images/TCGA-A2-A1G0-01Z-00-DX1.png	http://quip1.bmi.stonybrook.edu/camicroscope/osdCamicroscope.php?tissueId=TCGA-A2-A1G0-01Z-00-DX1	Female	white	not hispanic or latino	Infiltrating duct carcinoma, NOS	IIb	49	alive	Breast, NOS	-1000 to -500	-10K - 0	-0.01 to 0	0 to 1000	Non-Brisk Multifocal
TCGA-BRCA	TCGA-A8-A09R	TCGA-A8-A09R-01Z-00-DX1	images/TCGA-A8-A09R-01Z-00-DX1.png	http://quip1.bmi.stonybrook.edu/camicroscope/osdCamicroscope.php?tissueId=TCGA-A8-A09R-01Z-00-DX1	Female	not reported	not reported	Infiltrating duct carcinoma, NOS	IIb	82	alive	Breast, NOS	-1000 to -500	-10K - 0	0.01 to 0.02	-1000 to 0	Non-Brisk Focal
TCGA-BRCA	TCGA-A7-A0D9	TCGA-A7-A0D9-01Z-00-DX1	images/TCGA-A7-A0D9-01Z-00-DX1.png	http://quip1.bmi.stonybrook.edu/camicroscope/osdCamicroscope.php?tissueId=TCGA-A7-A0D9-01Z-00-DX1	Female	white	not hispanic or latino	Infiltrating duct carcinoma, NOS	IIa	37	alive	Breast, NOS	-1000 to -500	-20K - -10K	-0.01 to 0	-1000 to 0	Non-Brisk Focal
TCGA-BRCA	TCGA-A2-A25C	TCGA-A2-A25C-01Z-00-DX1	images/TCGA-A2-A25C-01Z-00-DX1.png	http://quip1.bmi.stonybrook.edu/camicroscope/osdCamicroscope.php?tissueId=TCGA-A2-A25C-01Z-00-DX1	Female	white	not hispanic or latino	Infiltrating duct carcinoma, NOS	IIb	50	alive	Breast, NOS	-1000 to -500	-10K - 0	-0.02 to -0.01	0 to 1000	Non-Brisk Focal
TCGA-BRCA	TCGA-D8-A3Z6	TCGA-D8-A3Z6-01Z-00-DX1	images/TCGA-D8-A3Z6-01Z-00-DX1.png	http://quip1.bmi.stonybrook.edu/camicroscope/osdCamicroscope.php?tissueId=TCGA-D8-A3Z6-01Z-00-DX1	Female	white	not hispanic or latino	Lobular carcinoma, NOS	IIIc	56	alive	Breast, NOS	-1000 to -500	-10K - 0	-0.02 to -0.01	0 to 1000	Brisk Band-like
TCGA-BRCA	TCGA-LL-A5YP	TCGA-LL-A5YP-01Z-00-DX1	images/TCGA-LL-A5YP-01Z-00-DX1.png	http://quip1.bmi.stonybrook.edu/camicroscope/osdCamicroscope.php?tissueId=TCGA-LL-A5YP-01Z-00-DX1	Female	black or african american	not hispanic or latino	Infiltrating duct carcinoma, NOS	IIb	49	alive	Breast, NOS	-1000 to -500	-10K - 0	-0.01 to 0	-1000 to 0	Brisk Band-like
TCGA-BRCA	TCGA-A7-A26F	TCGA-A7-A26F-01Z-00-DX1	images/TCGA-A7-A26F-01Z-00-DX1.png	http://quip1.bmi.stonybrook.edu/camicroscope/osdCamicroscope.php?tissueId=TCGA-A7-A26F-01Z-00-DX1	Female	white	not hispanic or latino	Metaplastic carcinoma, NOS	Ia	55	alive	Breast, NOS	-1000 to -500	-20K - -10K	-0.01 to 0	-1000 to 0	Non-Brisk Multifocal
TCGA-BRCA	TCGA-AO-A0JD	TCGA-AO-A0JD-01Z-00-DX1	images/TCGA-AO-A0JD-01Z-00-DX1.png	http://quip1.bmi.stonybrook.edu/camicroscope/osdCamicroscope.php?tissueId=TCGA-AO-A0JD-01Z-00-DX1	Female	white	not hispanic or latino	Infiltrating duct carcinoma, NOS	IIIa	59	alive	Breast, NOS	-1000 to -500	10K - 20K	-0.01 to 0	0 to 1000	Brisk Diffuse
TCGA-BRCA	TCGA-D8-A4Z1	TCGA-D8-A4Z1-01Z-00-DX1	images/TCGA-D8-A4Z1-01Z-00-DX1.png	http://quip1.bmi.stonybrook.edu/camicroscope/osdCamicroscope.php?tissueId=TCGA-D8-A4Z1-01Z-00-DX1	Female	white	not hispanic or latino	Lobular carcinoma, NOS	Ia	68	alive	Breast, NOS	500 to 1000	-10K - 0	0.01 to 0.02	-1000 to 0	Non-Brisk Focal
TCGA-BRCA	TCGA-A2-A0D4	TCGA-A2-A0D4-01Z-00-DX1	images/TCGA-A2-A0D4-01Z-00-DX1.png	http://quip1.bmi.stonybrook.edu/camicroscope/osdCamicroscope.php?tissueId=TCGA-A2-A0D4-01Z-00-DX1	Female	black or african american	not hispanic or latino	Infiltrating duct carcinoma, NOS	IIb	37	alive	Breast, NOS	-1000 to -500	10K - 20K	0 to 0.01	-1000 to 0	Brisk Diffuse
TCGA-BRCA	TCGA-A7-A0CG	TCGA-A7-A0CG-01Z-00-DX1	images/TCGA-A7-A0CG-01Z-00-DX1.png	http://quip1.bmi.stonybrook.edu/camicroscope/osdCamicroscope.php?tissueId=TCGA-A7-A0CG-01Z-00-DX1	Female	white	not hispanic or latino	Infiltrating duct and lobular carcinoma	IIa	78	alive	Breast, NOS	500 to 1000	-10K - 0	< -0.02	-1000 to 0	Non-Brisk Focal
TCGA-BRCA	TCGA-EW-A6SD	TCGA-EW-A6SD-01Z-00-DX1	images/TCGA-EW-A6SD-01Z-00-DX1.png	http://quip1.bmi.stonybrook.edu/camicroscope/osdCamicroscope.php?tissueId=TCGA-EW-A6SD-01Z-00-DX1	Female	black or african american	hispanic or latino	Infiltrating duct carcinoma, NOS	IIb	32	alive	Breast, NOS	-1000 to -500	> 30K	-0.01 to 0	0 to 1000	Brisk Band-like
TCGA-BRCA	TCGA-A8-A07S	TCGA-A8-A07S-01Z-00-DX1	images/TCGA-A8-A07S-01Z-00-DX1.png	http://quip1.bmi.stonybrook.edu/camicroscope/osdCamicroscope.php?tissueId=TCGA-A8-A07S-01Z-00-DX1	Female	not reported	not reported	Infiltrating duct and lobular carcinoma	IIa	73	alive	Breast, NOS	-1000 to -500	-10K - 0	-0.01 to 0	-1000 to 0	Non-Brisk Focal
TCGA-BRCA	TCGA-B6-A0I6	TCGA-B6-A0I6-01Z-00-DX1	images/TCGA-B6-A0I6-01Z-00-DX1.png	http://quip1.bmi.stonybrook.edu/camicroscope/osdCamicroscope.php?tissueId=TCGA-B6-A0I6-01Z-00-DX1	Female	black or african american	not hispanic or latino	Infiltrating duct carcinoma, NOS	IIa	49	dead	Breast, NOS	-1000 to -500	10K - 20K	-0.02 to -0.01	0 to 1000	Brisk Diffuse
TCGA-BRCA	TCGA-BH-A0B3	TCGA-BH-A0B3-01Z-00-DX1	images/TCGA-BH-A0B3-01Z-00-DX1.png	http://quip1.bmi.stonybrook.edu/camicroscope/osdCamicroscope.php?tissueId=TCGA-BH-A0B3-01Z-00-DX1	Female	white	not reported	Infiltrating duct carcinoma, NOS	IIb	53	alive	Breast, NOS	-1000 to -500	> 30K	-0.01 to 0	0 to 1000	Brisk Band-like
TCGA-BRCA	TCGA-E9-A1RD	TCGA-E9-A1RD-01Z-00-DX1	images/TCGA-E9-A1RD-01Z-00-DX1.png	http://quip1.bmi.stonybrook.edu/camicroscope/osdCamicroscope.php?tissueId=TCGA-E9-A1RD-01Z-00-DX1	Female	white	not hispanic or latino	Infiltrating duct carcinoma, NOS	IIa	67	alive	Breast, NOS	-1000 to -500	-10K - 0	0 to 0.01	-1000 to 0	Non-Brisk Multifocal
TCGA-BRCA	TCGA-A1-A0SE	TCGA-A1-A0SE-01Z-00-DX1	images/TCGA-A1-A0SE-01Z-00-DX1.png	http://quip1.bmi.stonybrook.edu/camicroscope/osdCamicroscope.php?tissueId=TCGA-A1-A0SE-01Z-00-DX1	Female	white	not hispanic or latino	Infiltrating duct and lobular carcinoma	I	56	alive	Breast, NOS	500 to 1000	-10K - 0	0.01 to 0.02	-1000 to 0	Non-Brisk Focal
TCGA-BRCA	TCGA-BH-A1EN	TCGA-BH-A1EN-01Z-00-DX1	images/TCGA-BH-A1EN-01Z-00-DX1.png	http://quip1.bmi.stonybrook.edu/camicroscope/osdCamicroscope.php?tissueId=TCGA-BH-A1EN-01Z-00-DX1	Female	white	not hispanic or latino	Infiltrating duct carcinoma, NOS	IIa	78	dead	Breast, NOS	>= 1500	-10K - 0	< -0.02	-1000 to 0	Non-Brisk Focal
TCGA-BRCA	TCGA-AR-A1AX	TCGA-AR-A1AX-01Z-00-DX1	images/TCGA-AR-A1AX-01Z-00-DX1.png	http://quip1.bmi.stonybrook.edu/camicroscope/osdCamicroscope.php?tissueId=TCGA-AR-A1AX-01Z-00-DX1	Female	white	not hispanic or latino	Infiltrating duct carcinoma, NOS	I	64	alive	Breast, NOS	-500 to 0	-20K - -10K	-0.01 to 0	-1000 to 0	Brisk Diffuse
TCGA-BRCA	TCGA-AN-A0FW	TCGA-AN-A0FW-01Z-00-DX1	images/TCGA-AN-A0FW-01Z-00-DX1.png	http://quip1.bmi.stonybrook.edu/camicroscope/osdCamicroscope.php?tissueId=TCGA-AN-A0FW-01Z-00-DX1	Female	white	not hispanic or latino	Infiltrating duct carcinoma, NOS	IIIa	67	alive	Breast, NOS	500 to 1000	-10K - 0	0 to 0.01	-1000 to 0	Non-Brisk Focal
TCGA-BRCA	TCGA-AO-A1KS	TCGA-AO-A1KS-01Z-00-DX1	images/TCGA-AO-A1KS-01Z-00-DX1.png	http://quip1.bmi.stonybrook.edu/camicroscope/osdCamicroscope.php?tissueId=TCGA-AO-A1KS-01Z-00-DX1	Female	white	not hispanic or latino	Lobular carcinoma, NOS	IIa	69	alive	Breast, NOS	-1000 to -500	10K - 20K	-0.01 to 0	0 to 1000	Brisk Band-like
TCGA-BRCA	TCGA-AR-A1AP	TCGA-AR-A1AP-01Z-00-DX1	images/TCGA-AR-A1AP-01Z-00-DX1.png	http://quip1.bmi.stonybrook.edu/camicroscope/osdCamicroscope.php?tissueId=TCGA-AR-A1AP-01Z-00-DX1	Female	white	not hispanic or latino	Infiltrating duct carcinoma, NOS	I	80	alive	Breast, NOS	-1000 to -500	0 - 10K	-0.01 to 0	0 to 1000	Brisk Diffuse
TCGA-BRCA	TCGA-BH-A0E2	TCGA-BH-A0E2-01Z-00-DX1	images/TCGA-BH-A0E2-01Z-00-DX1.png	http://quip1.bmi.stonybrook.edu/camicroscope/osdCamicroscope.php?tissueId=TCGA-BH-A0E2-01Z-00-DX1	Female	black or african american	not reported	Infiltrating duct carcinoma, NOS	IIIa	49	alive	Breast, NOS	500 to 1000	-10K - 0	0.01 to 0.02	-1000 to 0	Non-Brisk Focal
TCGA-BRCA	TCGA-E2-A1B0	TCGA-E2-A1B0-01Z-00-DX1	images/TCGA-E2-A1B0-01Z-00-DX1.png	http://quip1.bmi.stonybrook.edu/camicroscope/osdCamicroscope.php?tissueId=TCGA-E2-A1B0-01Z-00-DX1	Female	white	not hispanic or latino	Infiltrating duct carcinoma, NOS	IIIa	50	alive	Breast, NOS	-1000 to -500	10K - 20K	-0.01 to 0	0 to 1000	Brisk Band-like
TCGA-BRCA	TCGA-AC-A62X	TCGA-AC-A62X-01Z-00-DX1	images/TCGA-AC-A62X-01Z-00-DX1.png	http://quip1.bmi.stonybrook.edu/camicroscope/osdCamicroscope.php?tissueId=TCGA-AC-A62X-01Z-00-DX1	Female	black or african american	not hispanic or latino	Infiltrating duct carcinoma, NOS	IIa	72	alive	Breast, NOS	500 to 1000	-10K - 0	>= 0.03	-1000 to 0	Non-Brisk Focal
TCGA-BRCA	TCGA-OL-A6VQ	TCGA-OL-A6VQ-01Z-00-DX1	images/TCGA-OL-A6VQ-01Z-00-DX1.png	http://quip1.bmi.stonybrook.edu/camicroscope/osdCamicroscope.php?tissueId=TCGA-OL-A6VQ-01Z-00-DX1	Female	white	not hispanic or latino	Lobular carcinoma, NOS	IIa	49	alive	Breast, NOS	-1000 to -500	20K - 30K	0 to 0.01	0 to 1000	Brisk Band-like
TCGA-BRCA	TCGA-B6-A0RS	TCGA-B6-A0RS-01Z-00-DX1	images/TCGA-B6-A0RS-01Z-00-DX1.png	http://quip1.bmi.stonybrook.edu/camicroscope/osdCamicroscope.php?tissueId=TCGA-B6-A0RS-01Z-00-DX1	Female	white	not hispanic or latino	Infiltrating duct carcinoma, NOS	IIa	38	dead	Breast, NOS	-1000 to -500	> 30K	-0.01 to 0	0 to 1000	Brisk Band-like
TCGA-BRCA	TCGA-D8-A147	TCGA-D8-A147-01Z-00-DX1	images/TCGA-D8-A147-01Z-00-DX1.png	http://quip1.bmi.stonybrook.edu/camicroscope/osdCamicroscope.php?tissueId=TCGA-D8-A147-01Z-00-DX1	Female	white	not hispanic or latino	Infiltrating duct carcinoma, NOS	NA	45	alive	Breast, NOS	-1000 to -500	20K - 30K	-0.01 to 0	0 to 1000	Brisk Band-like
TCGA-BRCA	TCGA-AO-A0J3	TCGA-AO-A0J3-01Z-00-DX1	images/TCGA-AO-A0J3-01Z-00-DX1.png	http://quip1.bmi.stonybrook.edu/camicroscope/osdCamicroscope.php?tissueId=TCGA-AO-A0J3-01Z-00-DX1	Female	white	not hispanic or latino	Infiltrating duct mixed with other types of carcinoma	IIb	67	alive	Breast, NOS	-1000 to -500	-10K - 0	-0.01 to 0	-1000 to 0	Brisk Diffuse
TCGA-BRCA	TCGA-BH-A0DL	TCGA-BH-A0DL-01Z-00-DX1	images/TCGA-BH-A0DL-01Z-00-DX1.png	http://quip1.bmi.stonybrook.edu/camicroscope/osdCamicroscope.php?tissueId=TCGA-BH-A0DL-01Z-00-DX1	Female	white	not hispanic or latino	Metaplastic carcinoma, NOS	IIa	64	alive	Breast, NOS	-1000 to -500	10K - 20K	-0.01 to 0	0 to 1000	Brisk Band-like
TCGA-BRCA	TCGA-BH-A0BA	TCGA-BH-A0BA-01Z-00-DX1	images/TCGA-BH-A0BA-01Z-00-DX1.png	http://quip1.bmi.stonybrook.edu/camicroscope/osdCamicroscope.php?tissueId=TCGA-BH-A0BA-01Z-00-DX1	Female	white	not reported	Infiltrating duct and lobular carcinoma	IIIc	51	alive	Breast, NOS	-1000 to -500	0 - 10K	-0.01 to 0	0 to 1000	Brisk Diffuse
TCGA-BRCA	TCGA-A7-A0CJ	TCGA-A7-A0CJ-01Z-00-DX1	images/TCGA-A7-A0CJ-01Z-00-DX1.png	http://quip1.bmi.stonybrook.edu/camicroscope/osdCamicroscope.php?tissueId=TCGA-A7-A0CJ-01Z-00-DX1	Female	white	not hispanic or latino	Infiltrating duct carcinoma, NOS	IIa	57	alive	Breast, NOS	-1000 to -500	-20K - -10K	< -0.02	-1000 to 0	Non-Brisk Focal
TCGA-BRCA	TCGA-D8-A1XQ	TCGA-D8-A1XQ-01Z-00-DX1	images/TCGA-D8-A1XQ-01Z-00-DX1.png	http://quip1.bmi.stonybrook.edu/camicroscope/osdCamicroscope.php?tissueId=TCGA-D8-A1XQ-01Z-00-DX1	Female	white	not hispanic or latino	Infiltrating duct carcinoma, NOS	IIa	69	alive	Breast, NOS	-1000 to -500	10K - 20K	-0.01 to 0	-1000 to 0	Brisk Diffuse
TCGA-BRCA	TCGA-3C-AALJ	TCGA-3C-AALJ-01Z-00-DX1	images/TCGA-3C-AALJ-01Z-00-DX1.png	http://quip1.bmi.stonybrook.edu/camicroscope/osdCamicroscope.php?tissueId=TCGA-3C-AALJ-01Z-00-DX1	Female	black or african american	not hispanic or latino	Infiltrating duct carcinoma, NOS	IIb	62	alive	Breast, NOS	-1000 to -500	0 - 10K	-0.02 to -0.01	1000 to 2000	Brisk Band-like
TCGA-BRCA	TCGA-BH-A0BJ	TCGA-BH-A0BJ-01Z-00-DX1	images/TCGA-BH-A0BJ-01Z-00-DX1.png	http://quip1.bmi.stonybrook.edu/camicroscope/osdCamicroscope.php?tissueId=TCGA-BH-A0BJ-01Z-00-DX1	Female	white	not reported	Infiltrating duct carcinoma, NOS	IIb	41	alive	Breast, NOS	500 to 1000	-10K - 0	-0.01 to 0	-1000 to 0	Non-Brisk Focal
TCGA-BRCA	TCGA-AO-A0JE	TCGA-AO-A0JE-01Z-00-DX1	images/TCGA-AO-A0JE-01Z-00-DX1.png	http://quip1.bmi.stonybrook.edu/camicroscope/osdCamicroscope.php?tissueId=TCGA-AO-A0JE-01Z-00-DX1	Female	black or african american	not hispanic or latino	Infiltrating duct carcinoma, NOS	IIIa	53	alive	Breast, NOS	-1000 to -500	10K - 20K	-0.01 to 0	0 to 1000	Brisk Band-like
TCGA-BRCA	TCGA-AR-A1AT	TCGA-AR-A1AT-01Z-00-DX1	images/TCGA-AR-A1AT-01Z-00-DX1.png	http://quip1.bmi.stonybrook.edu/camicroscope/osdCamicroscope.php?tissueId=TCGA-AR-A1AT-01Z-00-DX1	Female	white	not hispanic or latino	Lobular carcinoma, NOS	IIa	62	dead	Breast, NOS	-1000 to -500	10K - 20K	-0.01 to 0	0 to 1000	Brisk Diffuse
TCGA-BRCA	TCGA-A2-A0T1	TCGA-A2-A0T1-01Z-00-DX1	images/TCGA-A2-A0T1-01Z-00-DX1.png	http://quip1.bmi.stonybrook.edu/camicroscope/osdCamicroscope.php?tissueId=TCGA-A2-A0T1-01Z-00-DX1	Female	american indian or alaska native	not hispanic or latino	Infiltrating duct carcinoma, NOS	IIIc	55	alive	Breast, NOS	-1000 to -500	0 - 10K	-0.01 to 0	0 to 1000	Brisk Band-like
TCGA-BRCA	TCGA-PL-A8LY	TCGA-PL-A8LY-01A-01-DX1	images/TCGA-PL-A8LY-01A-01-DX1.png	http://quip1.bmi.stonybrook.edu/camicroscope/osdCamicroscope.php?tissueId=TCGA-PL-A8LY-01A-01-DX1	Female	black or african american	not hispanic or latino	Infiltrating duct carcinoma, NOS	IIb	30	alive	Breast, NOS	-1000 to -500	-10K - 0	< -0.02	-1000 to 0	Non-Brisk Focal
TCGA-BRCA	TCGA-E9-A22E	TCGA-E9-A22E-01Z-00-DX1	images/TCGA-E9-A22E-01Z-00-DX1.png	http://quip1.bmi.stonybrook.edu/camicroscope/osdCamicroscope.php?tissueId=TCGA-E9-A22E-01Z-00-DX1	Female	white	not hispanic or latino	Infiltrating duct carcinoma, NOS	IIIa	56	alive	Breast, NOS	500 to 1000	-10K - 0	-0.02 to -0.01	-1000 to 0	Non-Brisk Focal
TCGA-BRCA	TCGA-BH-A0BZ	TCGA-BH-A0BZ-01Z-00-DX1	images/TCGA-BH-A0BZ-01Z-00-DX1.png	http://quip1.bmi.stonybrook.edu/camicroscope/osdCamicroscope.php?tissueId=TCGA-BH-A0BZ-01Z-00-DX1	Female	white	not hispanic or latino	Infiltrating duct carcinoma, NOS	IIIa	59	alive	Breast, NOS	-1000 to -500	10K - 20K	-0.01 to 0	0 to 1000	Brisk Diffuse
TCGA-BRCA	TCGA-B6-A0X5	TCGA-B6-A0X5-01Z-00-DX1	images/TCGA-B6-A0X5-01Z-00-DX1.png	http://quip1.bmi.stonybrook.edu/camicroscope/osdCamicroscope.php?tissueId=TCGA-B6-A0X5-01Z-00-DX1	Female	black or african american	not hispanic or latino	Infiltrating duct carcinoma, NOS	IIb	61	dead	Breast, NOS	-1000 to -500	0 - 10K	0 to 0.01	-1000 to 0	Brisk Diffuse
TCGA-BRCA	TCGA-3C-AALI	TCGA-3C-AALI-01Z-00-DX1	images/TCGA-3C-AALI-01Z-00-DX1.png	http://quip1.bmi.stonybrook.edu/camicroscope/osdCamicroscope.php?tissueId=TCGA-3C-AALI-01Z-00-DX1	Female	black or african american	not hispanic or latino	Infiltrating duct carcinoma, NOS	IIb	50	alive	Breast, NOS	-1000 to -500	0 - 10K	-0.01 to 0	-1000 to 0	Brisk Band-like
TCGA-BRCA	TCGA-B6-A0IB	TCGA-B6-A0IB-01Z-00-DX1	images/TCGA-B6-A0IB-01Z-00-DX1.png	http://quip1.bmi.stonybrook.edu/camicroscope/osdCamicroscope.php?tissueId=TCGA-B6-A0IB-01Z-00-DX1	Female	white	not hispanic or latino	Infiltrating duct carcinoma, NOS	Iv	64	dead	Breast, NOS	500 to 1000	-10K - 0	>= 0.03	-1000 to 0	Non-Brisk Focal
TCGA-BRCA	TCGA-D8-A1JB	TCGA-D8-A1JB-01Z-00-DX1	images/TCGA-D8-A1JB-01Z-00-DX1.png	http://quip1.bmi.stonybrook.edu/camicroscope/osdCamicroscope.php?tissueId=TCGA-D8-A1JB-01Z-00-DX1	Female	white	not hispanic or latino	Infiltrating duct carcinoma, NOS	IIb	54	alive	Breast, NOS	-1000 to -500	20K - 30K	-0.01 to 0	1000 to 2000	Brisk Diffuse
TCGA-BRCA	TCGA-C8-A138	TCGA-C8-A138-01Z-00-DX1	images/TCGA-C8-A138-01Z-00-DX1.png	http://quip1.bmi.stonybrook.edu/camicroscope/osdCamicroscope.php?tissueId=TCGA-C8-A138-01Z-00-DX1	Female	asian	not hispanic or latino	Infiltrating duct carcinoma, NOS	IIIa	54	alive	Breast, NOS	-1000 to -500	-10K - 0	0 to 0.01	-1000 to 0	Non-Brisk Multifocal
TCGA-BRCA	TCGA-AR-A2LK	TCGA-AR-A2LK-01Z-00-DX1	images/TCGA-AR-A2LK-01Z-00-DX1.png	http://quip1.bmi.stonybrook.edu/camicroscope/osdCamicroscope.php?tissueId=TCGA-AR-A2LK-01Z-00-DX1	Female	white	not hispanic or latino	Lobular carcinoma, NOS	III	62	dead	Breast, NOS	-1000 to -500	-10K - 0	-0.01 to 0	0 to 1000	Non-Brisk Multifocal
TCGA-BRCA	TCGA-D8-A1JN	TCGA-D8-A1JN-01Z-00-DX1	images/TCGA-D8-A1JN-01Z-00-DX1.png	http://quip1.bmi.stonybrook.edu/camicroscope/osdCamicroscope.php?tissueId=TCGA-D8-A1JN-01Z-00-DX1	Female	white	not hispanic or latino	Lobular carcinoma, NOS	IIIc	80	alive	Breast, NOS	-1000 to -500	20K - 30K	-0.01 to 0	0 to 1000	Brisk Diffuse
TCGA-BRCA	TCGA-E2-A1L9	TCGA-E2-A1L9-01Z-00-DX1	images/TCGA-E2-A1L9-01Z-00-DX1.png	http://quip1.bmi.stonybrook.edu/camicroscope/osdCamicroscope.php?tissueId=TCGA-E2-A1L9-01Z-00-DX1	Female	white	not hispanic or latino	Infiltrating duct carcinoma, NOS	IIa	40	alive	Breast, NOS	-1000 to -500	-10K - 0	-0.02 to -0.01	0 to 1000	Brisk Diffuse
TCGA-BRCA	TCGA-BH-A42U	TCGA-BH-A42U-01Z-00-DX1	images/TCGA-BH-A42U-01Z-00-DX1.png	http://quip1.bmi.stonybrook.edu/camicroscope/osdCamicroscope.php?tissueId=TCGA-BH-A42U-01Z-00-DX1	Female	black or african american	not hispanic or latino	Lobular carcinoma, NOS	IIa	80	alive	Breast, NOS	-1000 to -500	> 30K	-0.01 to 0	> 2000	Brisk Diffuse
TCGA-BRCA	TCGA-E2-A3DX	TCGA-E2-A3DX-01Z-00-DX1	images/TCGA-E2-A3DX-01Z-00-DX1.png	http://quip1.bmi.stonybrook.edu/camicroscope/osdCamicroscope.php?tissueId=TCGA-E2-A3DX-01Z-00-DX1	Female	white	not hispanic or latino	Lobular carcinoma, NOS	IIIc	43	alive	Breast, NOS	-1000 to -500	20K - 30K	-0.01 to 0	0 to 1000	Brisk Diffuse
TCGA-BRCA	TCGA-GM-A2DF	TCGA-GM-A2DF-01Z-00-DX1	images/TCGA-GM-A2DF-01Z-00-DX1.png	http://quip1.bmi.stonybrook.edu/camicroscope/osdCamicroscope.php?tissueId=TCGA-GM-A2DF-01Z-00-DX1	Female	black or african american	not hispanic or latino	Infiltrating duct carcinoma, NOS	IIa	53	alive	Breast, NOS	-1000 to -500	> 30K	-0.02 to -0.01	0 to 1000	Brisk Diffuse
TCGA-BRCA	TCGA-EW-A1P1	TCGA-EW-A1P1-01Z-00-DX1	images/TCGA-EW-A1P1-01Z-00-DX1.png	http://quip1.bmi.stonybrook.edu/camicroscope/osdCamicroscope.php?tissueId=TCGA-EW-A1P1-01Z-00-DX1	Female	white	hispanic or latino	Infiltrating duct carcinoma, NOS	IIIc	68	alive	Breast, NOS	-1000 to -500	0 - 10K	-0.01 to 0	0 to 1000	Brisk Band-like
TCGA-BRCA	TCGA-BH-A208	TCGA-BH-A208-01Z-00-DX1	images/TCGA-BH-A208-01Z-00-DX1.png	http://quip1.bmi.stonybrook.edu/camicroscope/osdCamicroscope.php?tissueId=TCGA-BH-A208-01Z-00-DX1	Female	white	not hispanic or latino	Infiltrating duct carcinoma, NOS	IIb	48	dead	Breast, NOS	-1000 to -500	0 - 10K	-0.01 to 0	0 to 1000	Non-Brisk Multifocal
TCGA-BRCA	TCGA-D8-A1XM	TCGA-D8-A1XM-01Z-00-DX1	images/TCGA-D8-A1XM-01Z-00-DX1.png	http://quip1.bmi.stonybrook.edu/camicroscope/osdCamicroscope.php?tissueId=TCGA-D8-A1XM-01Z-00-DX1	Female	white	not hispanic or latino	Infiltrating duct carcinoma, NOS	Ia	57	alive	Breast, NOS	-1000 to -500	-10K - 0	-0.01 to 0	-1000 to 0	Non-Brisk Multifocal
TCGA-BRCA	TCGA-A2-A0ST	TCGA-A2-A0ST-01Z-00-DX1	images/TCGA-A2-A0ST-01Z-00-DX1.png	http://quip1.bmi.stonybrook.edu/camicroscope/osdCamicroscope.php?tissueId=TCGA-A2-A0ST-01Z-00-DX1	Female	white	not hispanic or latino	Infiltrating duct carcinoma, NOS	IIa	62	alive	Breast, NOS	-1000 to -500	-20K - -10K	-0.02 to -0.01	-1000 to 0	Brisk Diffuse
TCGA-BRCA	TCGA-GM-A2DL	TCGA-GM-A2DL-01Z-00-DX1	images/TCGA-GM-A2DL-01Z-00-DX1.png	http://quip1.bmi.stonybrook.edu/camicroscope/osdCamicroscope.php?tissueId=TCGA-GM-A2DL-01Z-00-DX1	Female	white	not hispanic or latino	Infiltrating duct carcinoma, NOS	I	50	alive	Breast, NOS	-500 to 0	-10K - 0	0 to 0.01	-1000 to 0	Brisk Band-like
TCGA-BRCA	TCGA-A2-A4S3	TCGA-A2-A4S3-01Z-00-DX1	images/TCGA-A2-A4S3-01Z-00-DX1.png	http://quip1.bmi.stonybrook.edu/camicroscope/osdCamicroscope.php?tissueId=TCGA-A2-A4S3-01Z-00-DX1	Female	black or african american	not hispanic or latino	Infiltrating duct carcinoma, NOS	IIb	59	alive	Breast, NOS	-1000 to -500	> 30K	-0.01 to 0	0 to 1000	Brisk Diffuse
TCGA-BRCA	TCGA-BH-A0BT	TCGA-BH-A0BT-01Z-00-DX1	images/TCGA-BH-A0BT-01Z-00-DX1.png	http://quip1.bmi.stonybrook.edu/camicroscope/osdCamicroscope.php?tissueId=TCGA-BH-A0BT-01Z-00-DX1	Female	white	not hispanic or latino	Infiltrating duct carcinoma, NOS	IIa	56	alive	Breast, NOS	-1000 to -500	0 - 10K	-0.01 to 0	0 to 1000	Brisk Diffuse
TCGA-BRCA	TCGA-C8-A274	TCGA-C8-A274-01Z-00-DX1	images/TCGA-C8-A274-01Z-00-DX1.png	http://quip1.bmi.stonybrook.edu/camicroscope/osdCamicroscope.php?tissueId=TCGA-C8-A274-01Z-00-DX1	Female	asian	not hispanic or latino	Infiltrating duct carcinoma, NOS	IIa	63	alive	Breast, NOS	500 to 1000	-10K - 0	0 to 0.01	-1000 to 0	Non-Brisk Focal
TCGA-BRCA	TCGA-D8-A1XW	TCGA-D8-A1XW-01Z-00-DX1	images/TCGA-D8-A1XW-01Z-00-DX1.png	http://quip1.bmi.stonybrook.edu/camicroscope/osdCamicroscope.php?tissueId=TCGA-D8-A1XW-01Z-00-DX1	Female	white	not hispanic or latino	Infiltrating duct carcinoma, NOS	IIa	53	alive	Breast, NOS	-1000 to -500	0 - 10K	-0.01 to 0	0 to 1000	Brisk Band-like
TCGA-BRCA	TCGA-BH-A203	TCGA-BH-A203-01Z-00-DX1	images/TCGA-BH-A203-01Z-00-DX1.png	http://quip1.bmi.stonybrook.edu/camicroscope/osdCamicroscope.php?tissueId=TCGA-BH-A203-01Z-00-DX1	Female	white	not hispanic or latino	Infiltrating duct carcinoma, NOS	IIb	78	dead	Breast, NOS	500 to 1000	-10K - 0	0 to 0.01	-1000 to 0	Brisk Band-like
TCGA-BRCA	TCGA-D8-A1J9	TCGA-D8-A1J9-01Z-00-DX1	images/TCGA-D8-A1J9-01Z-00-DX1.png	http://quip1.bmi.stonybrook.edu/camicroscope/osdCamicroscope.php?tissueId=TCGA-D8-A1J9-01Z-00-DX1	Female	white	not hispanic or latino	Infiltrating duct carcinoma, NOS	Ia	48	alive	Breast, NOS	-1000 to -500	10K - 20K	-0.02 to -0.01	> 2000	Brisk Band-like
TCGA-BRCA	TCGA-BH-A0C1	TCGA-BH-A0C1-01Z-00-DX1	images/TCGA-BH-A0C1-01Z-00-DX1.png	http://quip1.bmi.stonybrook.edu/camicroscope/osdCamicroscope.php?tissueId=TCGA-BH-A0C1-01Z-00-DX1	Female	white	not hispanic or latino	Lobular carcinoma, NOS	IIIa	61	dead	Breast, NOS	500 to 1000	-10K - 0	0 to 0.01	-1000 to 0	Non-Brisk Focal
TCGA-BRCA	TCGA-C8-A1HF	TCGA-C8-A1HF-01Z-00-DX1	images/TCGA-C8-A1HF-01Z-00-DX1.png	http://quip1.bmi.stonybrook.edu/camicroscope/osdCamicroscope.php?tissueId=TCGA-C8-A1HF-01Z-00-DX1	Female	asian	not hispanic or latino	Infiltrating duct carcinoma, NOS	IIa	0	alive	Breast, NOS	-1000 to -500	10K - 20K	-0.01 to 0	0 to 1000	Brisk Diffuse
TCGA-BRCA	TCGA-AR-A2LN	TCGA-AR-A2LN-01Z-00-DX1	images/TCGA-AR-A2LN-01Z-00-DX1.png	http://quip1.bmi.stonybrook.edu/camicroscope/osdCamicroscope.php?tissueId=TCGA-AR-A2LN-01Z-00-DX1	Female	white	not hispanic or latino	Lobular carcinoma, NOS	IIa	65	alive	Breast, NOS	500 to 1000	-10K - 0	0 to 0.01	-1000 to 0	Non-Brisk Focal
TCGA-BRCA	TCGA-A2-A3XW	TCGA-A2-A3XW-01Z-00-DX1	images/TCGA-A2-A3XW-01Z-00-DX1.png	http://quip1.bmi.stonybrook.edu/camicroscope/osdCamicroscope.php?tissueId=TCGA-A2-A3XW-01Z-00-DX1	Female	black or african american	not hispanic or latino	Infiltrating duct carcinoma, NOS	IIb	42	alive	Breast, NOS	-1000 to -500	0 - 10K	-0.01 to 0	-1000 to 0	Brisk Diffuse
TCGA-BRCA	TCGA-BH-A1F6	TCGA-BH-A1F6-01Z-00-DX1	images/TCGA-BH-A1F6-01Z-00-DX1.png	http://quip1.bmi.stonybrook.edu/camicroscope/osdCamicroscope.php?tissueId=TCGA-BH-A1F6-01Z-00-DX1	Female	white	not hispanic or latino	Infiltrating duct carcinoma, NOS	NA	51	dead	Breast, NOS	>= 1500	-10K - 0	-0.02 to -0.01	-1000 to 0	Non-Brisk Focal
TCGA-BRCA	TCGA-E2-A14V	TCGA-E2-A14V-01Z-00-DX1	images/TCGA-E2-A14V-01Z-00-DX1.png	http://quip1.bmi.stonybrook.edu/camicroscope/osdCamicroscope.php?tissueId=TCGA-E2-A14V-01Z-00-DX1	Female	white	not hispanic or latino	Infiltrating duct carcinoma, NOS	IIb	53	alive	Breast, NOS	-1000 to -500	0 - 10K	0 to 0.01	-1000 to 0	Brisk Band-like
TCGA-BRCA	TCGA-AO-A1KP	TCGA-AO-A1KP-01Z-00-DX1	images/TCGA-AO-A1KP-01Z-00-DX1.png	http://quip1.bmi.stonybrook.edu/camicroscope/osdCamicroscope.php?tissueId=TCGA-AO-A1KP-01Z-00-DX1	Female	white	not hispanic or latino	Infiltrating duct carcinoma, NOS	IIa	77	alive	Breast, NOS	-1000 to -500	-10K - 0	-0.01 to 0	0 to 1000	Non-Brisk Multifocal
TCGA-BRCA	TCGA-E9-A226	TCGA-E9-A226-01Z-00-DX1	images/TCGA-E9-A226-01Z-00-DX1.png	http://quip1.bmi.stonybrook.edu/camicroscope/osdCamicroscope.php?tissueId=TCGA-E9-A226-01Z-00-DX1	Female	white	not hispanic or latino	Infiltrating duct carcinoma, NOS	IIIa	45	dead	Breast, NOS	-1000 to -500	-10K - 0	-0.01 to 0	-1000 to 0	Non-Brisk Multifocal
TCGA-BRCA	TCGA-E2-A1IK	TCGA-E2-A1IK-01Z-00-DX1	images/TCGA-E2-A1IK-01Z-00-DX1.png	http://quip1.bmi.stonybrook.edu/camicroscope/osdCamicroscope.php?tissueId=TCGA-E2-A1IK-01Z-00-DX1	Female	white	not hispanic or latino	Infiltrating duct carcinoma, NOS	IIa	71	alive	Breast, NOS	-1000 to -500	-10K - 0	-0.01 to 0	-1000 to 0	Non-Brisk Focal
TCGA-BRCA	TCGA-E9-A22D	TCGA-E9-A22D-01Z-00-DX1	images/TCGA-E9-A22D-01Z-00-DX1.png	http://quip1.bmi.stonybrook.edu/camicroscope/osdCamicroscope.php?tissueId=TCGA-E9-A22D-01Z-00-DX1	Female	white	not hispanic or latino	Infiltrating duct carcinoma, NOS	IIa	38	alive	Breast, NOS	-1000 to -500	-20K - -10K	-0.01 to 0	1000 to 2000	Brisk Band-like
TCGA-BRCA	TCGA-E9-A229	TCGA-E9-A229-01Z-00-DX1	images/TCGA-E9-A229-01Z-00-DX1.png	http://quip1.bmi.stonybrook.edu/camicroscope/osdCamicroscope.php?tissueId=TCGA-E9-A229-01Z-00-DX1	Female	white	not hispanic or latino	Infiltrating duct carcinoma, NOS	Ia	37	alive	Breast, NOS	-1000 to -500	-10K - 0	-0.01 to 0	-1000 to 0	Brisk Band-like
TCGA-BRCA	TCGA-BH-A0BG	TCGA-BH-A0BG-01Z-00-DX1	images/TCGA-BH-A0BG-01Z-00-DX1.png	http://quip1.bmi.stonybrook.edu/camicroscope/osdCamicroscope.php?tissueId=TCGA-BH-A0BG-01Z-00-DX1	Female	white	not hispanic or latino	Infiltrating duct carcinoma, NOS	I	73	alive	Breast, NOS	-1000 to -500	-20K - -10K	0 to 0.01	-1000 to 0	Brisk Band-like
TCGA-BRCA	TCGA-BH-A0E6	TCGA-BH-A0E6-01Z-00-DX1	images/TCGA-BH-A0E6-01Z-00-DX1.png	http://quip1.bmi.stonybrook.edu/camicroscope/osdCamicroscope.php?tissueId=TCGA-BH-A0E6-01Z-00-DX1	Female	white	not reported	Infiltrating duct carcinoma, NOS	Ia	69	alive	Breast, NOS	-1000 to -500	-10K - 0	-0.01 to 0	-1000 to 0	Brisk Diffuse
TCGA-BRCA	TCGA-A2-A0YM	TCGA-A2-A0YM-01Z-00-DX1	images/TCGA-A2-A0YM-01Z-00-DX1.png	http://quip1.bmi.stonybrook.edu/camicroscope/osdCamicroscope.php?tissueId=TCGA-A2-A0YM-01Z-00-DX1	Female	white	not hispanic or latino	Infiltrating duct carcinoma, NOS	IIa	67	alive	Breast, NOS	-1000 to -500	-10K - 0	-0.01 to 0	-1000 to 0	Brisk Band-like
TCGA-BRCA	TCGA-AR-A24R	TCGA-AR-A24R-01Z-00-DX1	images/TCGA-AR-A24R-01Z-00-DX1.png	http://quip1.bmi.stonybrook.edu/camicroscope/osdCamicroscope.php?tissueId=TCGA-AR-A24R-01Z-00-DX1	Female	white	not hispanic or latino	Infiltrating duct carcinoma, NOS	IIIa	45	alive	Breast, NOS	-1000 to -500	0 - 10K	-0.02 to -0.01	0 to 1000	Brisk Diffuse
TCGA-BRCA	TCGA-AO-A12D	TCGA-AO-A12D-01Z-00-DX1	images/TCGA-AO-A12D-01Z-00-DX1.png	http://quip1.bmi.stonybrook.edu/camicroscope/osdCamicroscope.php?tissueId=TCGA-AO-A12D-01Z-00-DX1	Female	white	not hispanic or latino	Infiltrating duct carcinoma, NOS	IIa	43	alive	Breast, NOS	-1000 to -500	> 30K	-0.01 to 0	1000 to 2000	Brisk Diffuse
TCGA-BRCA	TCGA-AO-A0J2	TCGA-AO-A0J2-01Z-00-DX1	images/TCGA-AO-A0J2-01Z-00-DX1.png	http://quip1.bmi.stonybrook.edu/camicroscope/osdCamicroscope.php?tissueId=TCGA-AO-A0J2-01Z-00-DX1	Female	white	not hispanic or latino	Infiltrating duct carcinoma, NOS	Ia	41	alive	Breast, NOS	-1000 to -500	-20K - -10K	-0.01 to 0	-1000 to 0	Brisk Band-like
TCGA-BRCA	TCGA-D8-A1X9	TCGA-D8-A1X9-01Z-00-DX1	images/TCGA-D8-A1X9-01Z-00-DX1.png	http://quip1.bmi.stonybrook.edu/camicroscope/osdCamicroscope.php?tissueId=TCGA-D8-A1X9-01Z-00-DX1	Female	white	not hispanic or latino	Infiltrating duct carcinoma, NOS	IIb	66	alive	Breast, NOS	-1000 to -500	-10K - 0	-0.02 to -0.01	0 to 1000	Brisk Diffuse
TCGA-BRCA	TCGA-AR-A24X	TCGA-AR-A24X-01Z-00-DX1	images/TCGA-AR-A24X-01Z-00-DX1.png	http://quip1.bmi.stonybrook.edu/camicroscope/osdCamicroscope.php?tissueId=TCGA-AR-A24X-01Z-00-DX1	Female	white	not reported	Infiltrating duct and lobular carcinoma	IIa	52	alive	Breast, NOS	-1000 to -500	< -30K	0 to 0.01	-1000 to 0	Brisk Diffuse
TCGA-BRCA	TCGA-EW-A1J6	TCGA-EW-A1J6-01Z-00-DX1	images/TCGA-EW-A1J6-01Z-00-DX1.png	http://quip1.bmi.stonybrook.edu/camicroscope/osdCamicroscope.php?tissueId=TCGA-EW-A1J6-01Z-00-DX1	Female	white	hispanic or latino	Infiltrating duct carcinoma, NOS	I	70	alive	Breast, NOS	-1000 to -500	10K - 20K	0 to 0.01	-1000 to 0	Brisk Band-like
TCGA-BRCA	TCGA-E2-A1LB	TCGA-E2-A1LB-01Z-00-DX1	images/TCGA-E2-A1LB-01Z-00-DX1.png	http://quip1.bmi.stonybrook.edu/camicroscope/osdCamicroscope.php?tissueId=TCGA-E2-A1LB-01Z-00-DX1	Female	black or african american	not hispanic or latino	Infiltrating duct carcinoma, NOS	IIb	41	alive	Breast, NOS	-1000 to -500	0 - 10K	0 to 0.01	-1000 to 0	Brisk Band-like
TCGA-BRCA	TCGA-D8-A143	TCGA-D8-A143-01Z-00-DX1	images/TCGA-D8-A143-01Z-00-DX1.png	http://quip1.bmi.stonybrook.edu/camicroscope/osdCamicroscope.php?tissueId=TCGA-D8-A143-01Z-00-DX1	Female	white	not hispanic or latino	Infiltrating duct carcinoma, NOS	IIa	51	alive	Breast, NOS	-1000 to -500	0 - 10K	-0.01 to 0	0 to 1000	Brisk Diffuse
TCGA-BRCA	TCGA-EW-A2FV	TCGA-EW-A2FV-01Z-00-DX1	images/TCGA-EW-A2FV-01Z-00-DX1.png	http://quip1.bmi.stonybrook.edu/camicroscope/osdCamicroscope.php?tissueId=TCGA-EW-A2FV-01Z-00-DX1	Female	white	hispanic or latino	Intraductal micropapillary carcinoma	IIIc	39	alive	Breast, NOS	-1000 to -500	20K - 30K	-0.01 to 0	0 to 1000	Brisk Band-like
TCGA-BRCA	TCGA-A2-A0ER	TCGA-A2-A0ER-01Z-00-DX1	images/TCGA-A2-A0ER-01Z-00-DX1.png	http://quip1.bmi.stonybrook.edu/camicroscope/osdCamicroscope.php?tissueId=TCGA-A2-A0ER-01Z-00-DX1	Female	white	not hispanic or latino	Infiltrating duct carcinoma, NOS	Ib	63	alive	Breast, NOS	-1000 to -500	-10K - 0	0 to 0.01	-1000 to 0	Non-Brisk Focal
TCGA-BRCA	TCGA-AR-A0U4	TCGA-AR-A0U4-01Z-00-DX1	images/TCGA-AR-A0U4-01Z-00-DX1.png	http://quip1.bmi.stonybrook.edu/camicroscope/osdCamicroscope.php?tissueId=TCGA-AR-A0U4-01Z-00-DX1	Female	white	not hispanic or latino	Infiltrating duct carcinoma, NOS	IIa	54	alive	Breast, NOS	-1000 to -500	0 - 10K	-0.01 to 0	0 to 1000	Brisk Diffuse
TCGA-BRCA	TCGA-BH-A42V	TCGA-BH-A42V-01Z-00-DX1	images/TCGA-BH-A42V-01Z-00-DX1.png	http://quip1.bmi.stonybrook.edu/camicroscope/osdCamicroscope.php?tissueId=TCGA-BH-A42V-01Z-00-DX1	Female	black or african american	not hispanic or latino	Infiltrating duct carcinoma, NOS	Ib	41	alive	Breast, NOS	-1000 to -500	-10K - 0	-0.01 to 0	-1000 to 0	Non-Brisk Multifocal
TCGA-BRCA	TCGA-LD-A9QF	TCGA-LD-A9QF-01Z-00-DX1	images/TCGA-LD-A9QF-01Z-00-DX1.png	http://quip1.bmi.stonybrook.edu/camicroscope/osdCamicroscope.php?tissueId=TCGA-LD-A9QF-01Z-00-DX1	Female	black or african american	not hispanic or latino	Infiltrating duct carcinoma, NOS	Ia	73	alive	Breast, NOS	-1000 to -500	0 - 10K	-0.01 to 0	-1000 to 0	Brisk Band-like
TCGA-BRCA	TCGA-BH-A0E0	TCGA-BH-A0E0-01Z-00-DX1	images/TCGA-BH-A0E0-01Z-00-DX1.png	http://quip1.bmi.stonybrook.edu/camicroscope/osdCamicroscope.php?tissueId=TCGA-BH-A0E0-01Z-00-DX1	Female	white	not reported	Infiltrating duct carcinoma, NOS	IIIc	38	alive	Breast, NOS	-1000 to -500	0 - 10K	-0.01 to 0	-1000 to 0	Brisk Band-like
TCGA-BRCA	TCGA-AR-A24S	TCGA-AR-A24S-01Z-00-DX1	images/TCGA-AR-A24S-01Z-00-DX1.png	http://quip1.bmi.stonybrook.edu/camicroscope/osdCamicroscope.php?tissueId=TCGA-AR-A24S-01Z-00-DX1	Female	white	not hispanic or latino	Infiltrating duct carcinoma, NOS	I	61	alive	Breast, NOS	-1000 to -500	-10K - 0	-0.02 to -0.01	0 to 1000	Non-Brisk Multifocal
TCGA-BRCA	TCGA-E9-A2JT	TCGA-E9-A2JT-01Z-00-DX1	images/TCGA-E9-A2JT-01Z-00-DX1.png	http://quip1.bmi.stonybrook.edu/camicroscope/osdCamicroscope.php?tissueId=TCGA-E9-A2JT-01Z-00-DX1	Female	white	not hispanic or latino	Lobular carcinoma, NOS	IIa	63	alive	Breast, NOS	-1000 to -500	-20K - -10K	0 to 0.01	-1000 to 0	Brisk Diffuse
TCGA-BRCA	TCGA-C8-A275	TCGA-C8-A275-01Z-00-DX1	images/TCGA-C8-A275-01Z-00-DX1.png	http://quip1.bmi.stonybrook.edu/camicroscope/osdCamicroscope.php?tissueId=TCGA-C8-A275-01Z-00-DX1	Female	asian	not hispanic or latino	Infiltrating duct carcinoma, NOS	IIa	56	alive	Breast, NOS	-1000 to -500	-10K - 0	-0.01 to 0	0 to 1000	Brisk Diffuse
TCGA-BRCA	TCGA-AR-A1AO	TCGA-AR-A1AO-01Z-00-DX1	images/TCGA-AR-A1AO-01Z-00-DX1.png	http://quip1.bmi.stonybrook.edu/camicroscope/osdCamicroscope.php?tissueId=TCGA-AR-A1AO-01Z-00-DX1	Female	white	not hispanic or latino	Infiltrating duct carcinoma, NOS	IIa	47	alive	Breast, NOS	-1000 to -500	-20K - -10K	< -0.02	-1000 to 0	Non-Brisk Multifocal
TCGA-BRCA	TCGA-AR-A2LO	TCGA-AR-A2LO-01Z-00-DX1	images/TCGA-AR-A2LO-01Z-00-DX1.png	http://quip1.bmi.stonybrook.edu/camicroscope/osdCamicroscope.php?tissueId=TCGA-AR-A2LO-01Z-00-DX1	Female	white	not hispanic or latino	Lobular carcinoma, NOS	IIb	46	alive	Breast, NOS	-1000 to -500	-10K - 0	-0.01 to 0	-1000 to 0	Non-Brisk Multifocal
TCGA-BRCA	TCGA-D8-A1XO	TCGA-D8-A1XO-01Z-00-DX1	images/TCGA-D8-A1XO-01Z-00-DX1.png	http://quip1.bmi.stonybrook.edu/camicroscope/osdCamicroscope.php?tissueId=TCGA-D8-A1XO-01Z-00-DX1	Female	white	not hispanic or latino	Lobular carcinoma, NOS	IIb	56	alive	Breast, NOS	-1000 to -500	-10K - 0	-0.01 to 0	0 to 1000	Non-Brisk Multifocal
TCGA-BRCA	TCGA-A8-A07F	TCGA-A8-A07F-01Z-00-DX1	images/TCGA-A8-A07F-01Z-00-DX1.png	http://quip1.bmi.stonybrook.edu/camicroscope/osdCamicroscope.php?tissueId=TCGA-A8-A07F-01Z-00-DX1	Female	not reported	not reported	Infiltrating duct carcinoma, NOS	IIb	65	alive	Breast, NOS	-1000 to -500	-10K - 0	0 to 0.01	-1000 to 0	Non-Brisk Focal
TCGA-BRCA	TCGA-E9-A249	TCGA-E9-A249-01Z-00-DX1	images/TCGA-E9-A249-01Z-00-DX1.png	http://quip1.bmi.stonybrook.edu/camicroscope/osdCamicroscope.php?tissueId=TCGA-E9-A249-01Z-00-DX1	Female	white	not hispanic or latino	Infiltrating duct carcinoma, NOS	IIa	45	alive	Breast, NOS	-1000 to -500	10K - 20K	-0.01 to 0	0 to 1000	Brisk Diffuse
TCGA-BRCA	TCGA-E9-A22G	TCGA-E9-A22G-01Z-00-DX1	images/TCGA-E9-A22G-01Z-00-DX1.png	http://quip1.bmi.stonybrook.edu/camicroscope/osdCamicroscope.php?tissueId=TCGA-E9-A22G-01Z-00-DX1	Female	white	not hispanic or latino	Infiltrating duct carcinoma, NOS	IIa	47	alive	Breast, NOS	-1000 to -500	0 - 10K	-0.01 to 0	0 to 1000	Brisk Diffuse
TCGA-BRCA	TCGA-BH-A1EY	TCGA-BH-A1EY-01Z-00-DX1	images/TCGA-BH-A1EY-01Z-00-DX1.png	http://quip1.bmi.stonybrook.edu/camicroscope/osdCamicroscope.php?tissueId=TCGA-BH-A1EY-01Z-00-DX1	Female	white	not hispanic or latino	Infiltrating duct carcinoma, NOS	IIa	79	dead	Breast, NOS	-1000 to -500	-10K - 0	-0.02 to -0.01	0 to 1000	Non-Brisk Focal
TCGA-BRCA	TCGA-B6-A0RE	TCGA-B6-A0RE-01Z-00-DX1	images/TCGA-B6-A0RE-01Z-00-DX1.png	http://quip1.bmi.stonybrook.edu/camicroscope/osdCamicroscope.php?tissueId=TCGA-B6-A0RE-01Z-00-DX1	Female	black or african american	not hispanic or latino	Infiltrating duct carcinoma, NOS	x	61	alive	Breast, NOS	-1000 to -500	-10K - 0	0 to 0.01	-1000 to 0	Brisk Band-like
TCGA-BRCA	TCGA-E2-A14N	TCGA-E2-A14N-01Z-00-DX1	images/TCGA-E2-A14N-01Z-00-DX1.png	http://quip1.bmi.stonybrook.edu/camicroscope/osdCamicroscope.php?tissueId=TCGA-E2-A14N-01Z-00-DX1	Female	white	not hispanic or latino	Infiltrating duct carcinoma, NOS	IIb	37	alive	Breast, NOS	-1000 to -500	10K - 20K	-0.01 to 0	0 to 1000	Brisk Diffuse
TCGA-BRCA	TCGA-A2-A0CW	TCGA-A2-A0CW-01Z-00-DX1	images/TCGA-A2-A0CW-01Z-00-DX1.png	http://quip1.bmi.stonybrook.edu/camicroscope/osdCamicroscope.php?tissueId=TCGA-A2-A0CW-01Z-00-DX1	Female	white	not hispanic or latino	Infiltrating duct carcinoma, NOS	IIb	67	alive	Breast, NOS	-1000 to -500	-20K - -10K	-0.01 to 0	-1000 to 0	Brisk Band-like
TCGA-BRCA	TCGA-A8-A079	TCGA-A8-A079-01Z-00-DX1	images/TCGA-A8-A079-01Z-00-DX1.png	http://quip1.bmi.stonybrook.edu/camicroscope/osdCamicroscope.php?tissueId=TCGA-A8-A079-01Z-00-DX1	Female	not reported	not reported	Infiltrating duct carcinoma, NOS	IIIb	69	alive	Breast, NOS	-1000 to -500	-10K - 0	0.01 to 0.02	-1000 to 0	Brisk Diffuse
TCGA-BRCA	TCGA-E9-A1R3	TCGA-E9-A1R3-01Z-00-DX1	images/TCGA-E9-A1R3-01Z-00-DX1.png	http://quip1.bmi.stonybrook.edu/camicroscope/osdCamicroscope.php?tissueId=TCGA-E9-A1R3-01Z-00-DX1	Female	white	not hispanic or latino	Infiltrating duct carcinoma, NOS	IIIc	70	alive	Breast, NOS	-1000 to -500	-10K - 0	-0.01 to 0	-1000 to 0	Non-Brisk Multifocal
TCGA-BRCA	TCGA-BH-A0BQ	TCGA-BH-A0BQ-01Z-00-DX1	images/TCGA-BH-A0BQ-01Z-00-DX1.png	http://quip1.bmi.stonybrook.edu/camicroscope/osdCamicroscope.php?tissueId=TCGA-BH-A0BQ-01Z-00-DX1	Female	white	not hispanic or latino	Infiltrating duct carcinoma, NOS	I	39	alive	Breast, NOS	-1000 to -500	10K - 20K	-0.01 to 0	0 to 1000	Brisk Band-like
TCGA-BRCA	TCGA-A2-A3XT	TCGA-A2-A3XT-01Z-00-DX1	images/TCGA-A2-A3XT-01Z-00-DX1.png	http://quip1.bmi.stonybrook.edu/camicroscope/osdCamicroscope.php?tissueId=TCGA-A2-A3XT-01Z-00-DX1	Female	black or african american	not hispanic or latino	Infiltrating duct carcinoma, NOS	IIb	45	alive	Breast, NOS	-1000 to -500	0 - 10K	-0.01 to 0	0 to 1000	Brisk Band-like
TCGA-BRCA	TCGA-E2-A109	TCGA-E2-A109-01Z-00-DX1	images/TCGA-E2-A109-01Z-00-DX1.png	http://quip1.bmi.stonybrook.edu/camicroscope/osdCamicroscope.php?tissueId=TCGA-E2-A109-01Z-00-DX1	Female	white	not hispanic or latino	Infiltrating duct carcinoma, NOS	IIa	64	alive	Breast, NOS	-1000 to -500	10K - 20K	-0.01 to 0	-1000 to 0	Brisk Diffuse
TCGA-BRCA	TCGA-3C-AALK	TCGA-3C-AALK-01Z-00-DX1	images/TCGA-3C-AALK-01Z-00-DX1.png	http://quip1.bmi.stonybrook.edu/camicroscope/osdCamicroscope.php?tissueId=TCGA-3C-AALK-01Z-00-DX1	Female	black or african american	not hispanic or latino	Infiltrating duct carcinoma, NOS	Ia	52	alive	Breast, NOS	-1000 to -500	0 - 10K	-0.01 to 0	0 to 1000	Brisk Diffuse
TCGA-BRCA	TCGA-BH-A1FE	TCGA-BH-A1FE-01Z-00-DX1	images/TCGA-BH-A1FE-01Z-00-DX1.png	http://quip1.bmi.stonybrook.edu/camicroscope/osdCamicroscope.php?tissueId=TCGA-BH-A1FE-01Z-00-DX1	Female	white	not hispanic or latino	Infiltrating duct carcinoma, NOS	IIb	31	dead	Breast, NOS	-1000 to -500	-10K - 0	0 to 0.01	-1000 to 0	Non-Brisk Multifocal
TCGA-BRCA	TCGA-A2-A04R	TCGA-A2-A04R-01Z-00-DX1	images/TCGA-A2-A04R-01Z-00-DX1.png	http://quip1.bmi.stonybrook.edu/camicroscope/osdCamicroscope.php?tissueId=TCGA-A2-A04R-01Z-00-DX1	Female	black or african american	not hispanic or latino	Infiltrating duct carcinoma, NOS	Ia	36	alive	Breast, NOS	-1000 to -500	-10K - 0	-0.01 to 0	0 to 1000	Non-Brisk Multifocal
TCGA-BRCA	TCGA-A2-A0SX	TCGA-A2-A0SX-01Z-00-DX1	images/TCGA-A2-A0SX-01Z-00-DX1.png	http://quip1.bmi.stonybrook.edu/camicroscope/osdCamicroscope.php?tissueId=TCGA-A2-A0SX-01Z-00-DX1	Female	white	not hispanic or latino	Infiltrating duct carcinoma, NOS	Ia	48	alive	Breast, NOS	500 to 1000	0 - 10K	-0.01 to 0	-1000 to 0	Non-Brisk Multifocal
TCGA-BRCA	TCGA-D8-A27T	TCGA-D8-A27T-01Z-00-DX1	images/TCGA-D8-A27T-01Z-00-DX1.png	http://quip1.bmi.stonybrook.edu/camicroscope/osdCamicroscope.php?tissueId=TCGA-D8-A27T-01Z-00-DX1	Female	white	not hispanic or latino	Lobular carcinoma, NOS	IIIc	53	alive	Breast, NOS	-1000 to -500	10K - 20K	-0.01 to 0	0 to 1000	Non-Brisk Multifocal
TCGA-BRCA	TCGA-GM-A3XL	TCGA-GM-A3XL-01Z-00-DX1	images/TCGA-GM-A3XL-01Z-00-DX1.png	http://quip1.bmi.stonybrook.edu/camicroscope/osdCamicroscope.php?tissueId=TCGA-GM-A3XL-01Z-00-DX1	Female	black or african american	not hispanic or latino	Infiltrating duct carcinoma, NOS	IIa	49	alive	Breast, NOS	-1000 to -500	-10K - 0	0 to 0.01	-1000 to 0	Brisk Band-like
TCGA-BRCA	TCGA-A2-A1G1	TCGA-A2-A1G1-01Z-00-DX1	images/TCGA-A2-A1G1-01Z-00-DX1.png	http://quip1.bmi.stonybrook.edu/camicroscope/osdCamicroscope.php?tissueId=TCGA-A2-A1G1-01Z-00-DX1	Female	white	not hispanic or latino	Infiltrating duct carcinoma, NOS	IIb	85	alive	Breast, NOS	-1000 to -500	-20K - -10K	-0.01 to 0	-1000 to 0	Brisk Diffuse
TCGA-BRCA	TCGA-AR-A0TT	TCGA-AR-A0TT-01Z-00-DX1	images/TCGA-AR-A0TT-01Z-00-DX1.png	http://quip1.bmi.stonybrook.edu/camicroscope/osdCamicroscope.php?tissueId=TCGA-AR-A0TT-01Z-00-DX1	Female	black or african american	not reported	Infiltrating duct carcinoma, NOS	IIIa	53	alive	Breast, NOS	-1000 to -500	0 - 10K	-0.01 to 0	0 to 1000	Brisk Band-like
TCGA-BRCA	TCGA-D8-A142	TCGA-D8-A142-01Z-00-DX1	images/TCGA-D8-A142-01Z-00-DX1.png	http://quip1.bmi.stonybrook.edu/camicroscope/osdCamicroscope.php?tissueId=TCGA-D8-A142-01Z-00-DX1	Female	white	not hispanic or latino	Infiltrating duct carcinoma, NOS	IIb	74	alive	Breast, NOS	-1000 to -500	10K - 20K	-0.01 to 0	0 to 1000	Brisk Band-like
TCGA-BRCA	TCGA-E9-A1RE	TCGA-E9-A1RE-01Z-00-DX1	images/TCGA-E9-A1RE-01Z-00-DX1.png	http://quip1.bmi.stonybrook.edu/camicroscope/osdCamicroscope.php?tissueId=TCGA-E9-A1RE-01Z-00-DX1	Female	white	not hispanic or latino	Infiltrating duct carcinoma, NOS	IIIa	74	alive	Breast, NOS	-1000 to -500	-10K - 0	0 to 0.01	-1000 to 0	Non-Brisk Multifocal
TCGA-BRCA	TCGA-BH-A0BC	TCGA-BH-A0BC-01Z-00-DX1	images/TCGA-BH-A0BC-01Z-00-DX1.png	http://quip1.bmi.stonybrook.edu/camicroscope/osdCamicroscope.php?tissueId=TCGA-BH-A0BC-01Z-00-DX1	Female	white	not reported	Infiltrating duct carcinoma, NOS	IIIc	60	alive	Breast, NOS	-1000 to -500	-10K - 0	-0.02 to -0.01	0 to 1000	Brisk Band-like
TCGA-BRCA	TCGA-A7-A26H	TCGA-A7-A26H-01Z-00-DX1	images/TCGA-A7-A26H-01Z-00-DX1.png	http://quip1.bmi.stonybrook.edu/camicroscope/osdCamicroscope.php?tissueId=TCGA-A7-A26H-01Z-00-DX1	Female	white	not hispanic or latino	Infiltrating duct carcinoma, NOS	IIa	72	alive	Breast, NOS	-1000 to -500	-10K - 0	< -0.02	-1000 to 0	Non-Brisk Focal
TCGA-BRCA	TCGA-C8-A12T	TCGA-C8-A12T-01Z-00-DX1	images/TCGA-C8-A12T-01Z-00-DX1.png	http://quip1.bmi.stonybrook.edu/camicroscope/osdCamicroscope.php?tissueId=TCGA-C8-A12T-01Z-00-DX1	Female	asian	not hispanic or latino	Infiltrating duct carcinoma, NOS	IIa	0	alive	Breast, NOS	-1000 to -500	0 - 10K	-0.01 to 0	0 to 1000	Brisk Band-like
TCGA-BRCA	TCGA-GM-A2DB	TCGA-GM-A2DB-01Z-00-DX1	images/TCGA-GM-A2DB-01Z-00-DX1.png	http://quip1.bmi.stonybrook.edu/camicroscope/osdCamicroscope.php?tissueId=TCGA-GM-A2DB-01Z-00-DX1	Female	white	not hispanic or latino	Infiltrating duct carcinoma, NOS	IIa	62	alive	Breast, NOS	-1000 to -500	0 - 10K	-0.01 to 0	0 to 1000	Brisk Band-like
TCGA-BRCA	TCGA-E2-A108	TCGA-E2-A108-01Z-00-DX1	images/TCGA-E2-A108-01Z-00-DX1.png	http://quip1.bmi.stonybrook.edu/camicroscope/osdCamicroscope.php?tissueId=TCGA-E2-A108-01Z-00-DX1	Female	white	not hispanic or latino	Infiltrating duct carcinoma, NOS	IIIa	64	alive	Breast, NOS	-1000 to -500	0 - 10K	-0.01 to 0	0 to 1000	Brisk Diffuse
TCGA-BRCA	TCGA-A7-A3J1	TCGA-A7-A3J1-01Z-00-DX1	images/TCGA-A7-A3J1-01Z-00-DX1.png	http://quip1.bmi.stonybrook.edu/camicroscope/osdCamicroscope.php?tissueId=TCGA-A7-A3J1-01Z-00-DX1	Female	white	not hispanic or latino	Lobular carcinoma, NOS	Ia	63	alive	Breast, NOS	-1000 to -500	-10K - 0	< -0.02	-1000 to 0	Non-Brisk Focal
TCGA-BRCA	TCGA-AR-A0TU	TCGA-AR-A0TU-01Z-00-DX1	images/TCGA-AR-A0TU-01Z-00-DX1.png	http://quip1.bmi.stonybrook.edu/camicroscope/osdCamicroscope.php?tissueId=TCGA-AR-A0TU-01Z-00-DX1	Female	not reported	not reported	Infiltrating duct carcinoma, NOS	IIa	35	alive	Breast, NOS	-1000 to -500	10K - 20K	-0.02 to -0.01	0 to 1000	Brisk Band-like
TCGA-BRCA	TCGA-AR-A1AV	TCGA-AR-A1AV-01Z-00-DX1	images/TCGA-AR-A1AV-01Z-00-DX1.png	http://quip1.bmi.stonybrook.edu/camicroscope/osdCamicroscope.php?tissueId=TCGA-AR-A1AV-01Z-00-DX1	Male	white	hispanic or latino	Infiltrating duct carcinoma, NOS	IIb	68	alive	Breast, NOS	-1000 to -500	-10K - 0	0.01 to 0.02	-1000 to 0	Non-Brisk Focal
TCGA-BRCA	TCGA-BH-A0C3	TCGA-BH-A0C3-01Z-00-DX1	images/TCGA-BH-A0C3-01Z-00-DX1.png	http://quip1.bmi.stonybrook.edu/camicroscope/osdCamicroscope.php?tissueId=TCGA-BH-A0C3-01Z-00-DX1	Female	white	not reported	Infiltrating duct and lobular carcinoma	I	47	alive	Breast, NOS	-1000 to -500	10K - 20K	-0.01 to 0	0 to 1000	Brisk Diffuse
TCGA-BRCA	TCGA-A2-A0CO	TCGA-A2-A0CO-01Z-00-DX1	images/TCGA-A2-A0CO-01Z-00-DX1.png	http://quip1.bmi.stonybrook.edu/camicroscope/osdCamicroscope.php?tissueId=TCGA-A2-A0CO-01Z-00-DX1	Female	white	not hispanic or latino	Lobular carcinoma, NOS	IIb	85	dead	Breast, NOS	-500 to 0	-10K - 0	>= 0.03	-1000 to 0	Non-Brisk Focal
TCGA-BRCA	TCGA-D8-A27K	TCGA-D8-A27K-01Z-00-DX1	images/TCGA-D8-A27K-01Z-00-DX1.png	http://quip1.bmi.stonybrook.edu/camicroscope/osdCamicroscope.php?tissueId=TCGA-D8-A27K-01Z-00-DX1	Female	white	not hispanic or latino	Infiltrating duct carcinoma, NOS	IIb	47	alive	Breast, NOS	-1000 to -500	0 - 10K	-0.01 to 0	0 to 1000	Non-Brisk Multifocal
TCGA-BRCA	TCGA-A1-A0SF	TCGA-A1-A0SF-01Z-00-DX1	images/TCGA-A1-A0SF-01Z-00-DX1.png	http://quip1.bmi.stonybrook.edu/camicroscope/osdCamicroscope.php?tissueId=TCGA-A1-A0SF-01Z-00-DX1	Female	white	not hispanic or latino	Infiltrating duct carcinoma, NOS	IIa	54	alive	Breast, NOS	-1000 to -500	-10K - 0	-0.01 to 0	0 to 1000	Brisk Diffuse
TCGA-BRCA	TCGA-E9-A5FK	TCGA-E9-A5FK-01Z-00-DX1	images/TCGA-E9-A5FK-01Z-00-DX1.png	http://quip1.bmi.stonybrook.edu/camicroscope/osdCamicroscope.php?tissueId=TCGA-E9-A5FK-01Z-00-DX1	Female	white	not hispanic or latino	Lobular carcinoma, NOS	IIIc	60	alive	Breast, NOS	-1000 to -500	-10K - 0	-0.02 to -0.01	-1000 to 0	Non-Brisk Multifocal
TCGA-BRCA	TCGA-E9-A1RG	TCGA-E9-A1RG-01Z-00-DX1	images/TCGA-E9-A1RG-01Z-00-DX1.png	http://quip1.bmi.stonybrook.edu/camicroscope/osdCamicroscope.php?tissueId=TCGA-E9-A1RG-01Z-00-DX1	Female	white	not hispanic or latino	Infiltrating duct carcinoma, NOS	IIIa	62	alive	Breast, NOS	-1000 to -500	-10K - 0	-0.02 to -0.01	0 to 1000	Non-Brisk Multifocal
TCGA-BRCA	TCGA-A2-A3XZ	TCGA-A2-A3XZ-01Z-00-DX1	images/TCGA-A2-A3XZ-01Z-00-DX1.png	http://quip1.bmi.stonybrook.edu/camicroscope/osdCamicroscope.php?tissueId=TCGA-A2-A3XZ-01Z-00-DX1	Female	black or african american	not hispanic or latino	Infiltrating duct carcinoma, NOS	I	46	alive	Breast, NOS	-1000 to -500	20K - 30K	-0.01 to 0	0 to 1000	Brisk Band-like
TCGA-BRCA	TCGA-D8-A145	TCGA-D8-A145-01Z-00-DX1	images/TCGA-D8-A145-01Z-00-DX1.png	http://quip1.bmi.stonybrook.edu/camicroscope/osdCamicroscope.php?tissueId=TCGA-D8-A145-01Z-00-DX1	Female	white	not hispanic or latino	Infiltrating duct carcinoma, NOS	IIa	80	alive	Breast, NOS	-1000 to -500	-10K - 0	0 to 0.01	0 to 1000	Brisk Diffuse
TCGA-BRCA	TCGA-E2-A1LS	TCGA-E2-A1LS-01Z-00-DX1	images/TCGA-E2-A1LS-01Z-00-DX1.png	http://quip1.bmi.stonybrook.edu/camicroscope/osdCamicroscope.php?tissueId=TCGA-E2-A1LS-01Z-00-DX1	Female	white	not reported	Infiltrating duct carcinoma, NOS	Ia	46	alive	Breast, NOS	-1000 to -500	-10K - 0	0 to 0.01	-1000 to 0	Non-Brisk Focal
TCGA-BRCA	TCGA-AC-A2BM	TCGA-AC-A2BM-01Z-00-DX1	images/TCGA-AC-A2BM-01Z-00-DX1.png	http://quip1.bmi.stonybrook.edu/camicroscope/osdCamicroscope.php?tissueId=TCGA-AC-A2BM-01Z-00-DX1	Female	black or african american	not reported	Infiltrating duct carcinoma, NOS	IIb	41	alive	Breast, NOS	-1000 to -500	-10K - 0	-0.01 to 0	-1000 to 0	Brisk Diffuse
TCGA-BRCA	TCGA-A7-A6VY	TCGA-A7-A6VY-01Z-00-DX1	images/TCGA-A7-A6VY-01Z-00-DX1.png	http://quip1.bmi.stonybrook.edu/camicroscope/osdCamicroscope.php?tissueId=TCGA-A7-A6VY-01Z-00-DX1	Female	black or african american	not hispanic or latino	Infiltrating duct carcinoma, NOS	IIb	48	alive	Breast, NOS	-1000 to -500	-10K - 0	< -0.02	-1000 to 0	Non-Brisk Focal
TCGA-BRCA	TCGA-A2-A3KD	TCGA-A2-A3KD-01Z-00-DX1	images/TCGA-A2-A3KD-01Z-00-DX1.png	http://quip1.bmi.stonybrook.edu/camicroscope/osdCamicroscope.php?tissueId=TCGA-A2-A3KD-01Z-00-DX1	Female	white	not hispanic or latino	Mucinous adenocarcinoma	IIIa	47	alive	Breast, NOS	-1000 to -500	-10K - 0	0 to 0.01	-1000 to 0	Non-Brisk Multifocal
TCGA-BRCA	TCGA-C8-A1HK	TCGA-C8-A1HK-01Z-00-DX1	images/TCGA-C8-A1HK-01Z-00-DX1.png	http://quip1.bmi.stonybrook.edu/camicroscope/osdCamicroscope.php?tissueId=TCGA-C8-A1HK-01Z-00-DX1	Female	asian	not hispanic or latino	Infiltrating duct carcinoma, NOS	IIb	0	alive	Breast, NOS	-1000 to -500	-10K - 0	0 to 0.01	-1000 to 0	Brisk Diffuse
TCGA-BRCA	TCGA-A8-A08P	TCGA-A8-A08P-01Z-00-DX1	images/TCGA-A8-A08P-01Z-00-DX1.png	http://quip1.bmi.stonybrook.edu/camicroscope/osdCamicroscope.php?tissueId=TCGA-A8-A08P-01Z-00-DX1	Female	not reported	not reported	Infiltrating duct carcinoma, NOS	IIIa	70	alive	Breast, NOS	-1000 to -500	< -30K	0 to 0.01	-1000 to 0	Brisk Diffuse
TCGA-BRCA	TCGA-AO-A1KQ	TCGA-AO-A1KQ-01Z-00-DX1	images/TCGA-AO-A1KQ-01Z-00-DX1.png	http://quip1.bmi.stonybrook.edu/camicroscope/osdCamicroscope.php?tissueId=TCGA-AO-A1KQ-01Z-00-DX1	Male	white	not hispanic or latino	Infiltrating duct carcinoma, NOS	IIIb	84	alive	Breast, NOS	-1000 to -500	-10K - 0	-0.01 to 0	-1000 to 0	Non-Brisk Multifocal
TCGA-BRCA	TCGA-A2-A3XX	TCGA-A2-A3XX-01Z-00-DX1	images/TCGA-A2-A3XX-01Z-00-DX1.png	http://quip1.bmi.stonybrook.edu/camicroscope/osdCamicroscope.php?tissueId=TCGA-A2-A3XX-01Z-00-DX1	Female	black or african american	not hispanic or latino	Infiltrating duct carcinoma, NOS	IIa	49	dead	Breast, NOS	-1000 to -500	0 - 10K	0 to 0.01	-1000 to 0	Brisk Band-like
TCGA-BRCA	TCGA-A2-A0CM	TCGA-A2-A0CM-01Z-00-DX1	images/TCGA-A2-A0CM-01Z-00-DX1.png	http://quip1.bmi.stonybrook.edu/camicroscope/osdCamicroscope.php?tissueId=TCGA-A2-A0CM-01Z-00-DX1	Female	black or african american	not hispanic or latino	Infiltrating duct carcinoma, NOS	IIa	40	dead	Breast, NOS	-1000 to -500	-10K - 0	-0.01 to 0	0 to 1000	Brisk Band-like
TCGA-BRCA	TCGA-A2-A4S2	TCGA-A2-A4S2-01Z-00-DX1	images/TCGA-A2-A4S2-01Z-00-DX1.png	http://quip1.bmi.stonybrook.edu/camicroscope/osdCamicroscope.php?tissueId=TCGA-A2-A4S2-01Z-00-DX1	Female	white	not hispanic or latino	Infiltrating lobular mixed with other types of carcinoma	IIIa	62	alive	Breast, NOS	-1000 to -500	0 - 10K	-0.01 to 0	0 to 1000	Brisk Diffuse
TCGA-BRCA	TCGA-A2-A0T6	TCGA-A2-A0T6-01Z-00-DX1	images/TCGA-A2-A0T6-01Z-00-DX1.png	http://quip1.bmi.stonybrook.edu/camicroscope/osdCamicroscope.php?tissueId=TCGA-A2-A0T6-01Z-00-DX1	Female	white	not hispanic or latino	Lobular carcinoma, NOS	IIb	50	alive	Breast, NOS	-1000 to -500	-10K - 0	-0.01 to 0	0 to 1000	Non-Brisk Focal
TCGA-BRCA	TCGA-C8-A26W	TCGA-C8-A26W-01Z-00-DX1	images/TCGA-C8-A26W-01Z-00-DX1.png	http://quip1.bmi.stonybrook.edu/camicroscope/osdCamicroscope.php?tissueId=TCGA-C8-A26W-01Z-00-DX1	Female	asian	not hispanic or latino	Infiltrating duct carcinoma, NOS	IIb	58	alive	Breast, NOS	-1000 to -500	0 - 10K	-0.01 to 0	0 to 1000	Brisk Diffuse
TCGA-BRCA	TCGA-E9-A1NH	TCGA-E9-A1NH-01Z-00-DX1	images/TCGA-E9-A1NH-01Z-00-DX1.png	http://quip1.bmi.stonybrook.edu/camicroscope/osdCamicroscope.php?tissueId=TCGA-E9-A1NH-01Z-00-DX1	Female	white	not hispanic or latino	Infiltrating duct carcinoma, NOS	IIb	71	alive	Breast, NOS	-1000 to -500	-10K - 0	0 to 0.01	-1000 to 0	Non-Brisk Multifocal
TCGA-BRCA	TCGA-C8-A273	TCGA-C8-A273-01Z-00-DX1	images/TCGA-C8-A273-01Z-00-DX1.png	http://quip1.bmi.stonybrook.edu/camicroscope/osdCamicroscope.php?tissueId=TCGA-C8-A273-01Z-00-DX1	Female	asian	not hispanic or latino	Infiltrating duct carcinoma, NOS	IIb	0	alive	Breast, NOS	-1000 to -500	-10K - 0	-0.01 to 0	-1000 to 0	Non-Brisk Focal
TCGA-BRCA	TCGA-A2-A0YL	TCGA-A2-A0YL-01Z-00-DX1	images/TCGA-A2-A0YL-01Z-00-DX1.png	http://quip1.bmi.stonybrook.edu/camicroscope/osdCamicroscope.php?tissueId=TCGA-A2-A0YL-01Z-00-DX1	Female	white	not hispanic or latino	Lobular carcinoma, NOS	IIIa	48	alive	Breast, NOS	-1000 to -500	-10K - 0	-0.01 to 0	-1000 to 0	Non-Brisk Multifocal
TCGA-BRCA	TCGA-D8-A1X5	TCGA-D8-A1X5-01Z-00-DX1	images/TCGA-D8-A1X5-01Z-00-DX1.png	http://quip1.bmi.stonybrook.edu/camicroscope/osdCamicroscope.php?tissueId=TCGA-D8-A1X5-01Z-00-DX1	Female	white	not hispanic or latino	Infiltrating duct carcinoma, NOS	IIIc	81	alive	Breast, NOS	-1000 to -500	-10K - 0	-0.01 to 0	-1000 to 0	Non-Brisk Multifocal
TCGA-BRCA	TCGA-A2-A0EU	TCGA-A2-A0EU-01Z-00-DX1	images/TCGA-A2-A0EU-01Z-00-DX1.png	http://quip1.bmi.stonybrook.edu/camicroscope/osdCamicroscope.php?tissueId=TCGA-A2-A0EU-01Z-00-DX1	Female	white	not hispanic or latino	Infiltrating duct carcinoma, NOS	Ia	79	alive	Breast, NOS	-1000 to -500	-10K - 0	0.01 to 0.02	-1000 to 0	Brisk Diffuse
TCGA-BRCA	TCGA-AR-A0TP	TCGA-AR-A0TP-01Z-00-DX1	images/TCGA-AR-A0TP-01Z-00-DX1.png	http://quip1.bmi.stonybrook.edu/camicroscope/osdCamicroscope.php?tissueId=TCGA-AR-A0TP-01Z-00-DX1	Female	white	not hispanic or latino	Infiltrating duct carcinoma, NOS	IIa	43	alive	Breast, NOS	-1000 to -500	-10K - 0	< -0.02	0 to 1000	Non-Brisk Focal
TCGA-BRCA	TCGA-B6-A2IU	TCGA-B6-A2IU-01Z-00-DX1	images/TCGA-B6-A2IU-01Z-00-DX1.png	http://quip1.bmi.stonybrook.edu/camicroscope/osdCamicroscope.php?tissueId=TCGA-B6-A2IU-01Z-00-DX1	Female	white	hispanic or latino	Lobular carcinoma, NOS	IIa	62	alive	Breast, NOS	500 to 1000	-10K - 0	-0.02 to -0.01	-1000 to 0	Non-Brisk Focal
TCGA-BRCA	TCGA-D8-A1XF	TCGA-D8-A1XF-01Z-00-DX1	images/TCGA-D8-A1XF-01Z-00-DX1.png	http://quip1.bmi.stonybrook.edu/camicroscope/osdCamicroscope.php?tissueId=TCGA-D8-A1XF-01Z-00-DX1	Female	white	not hispanic or latino	Infiltrating duct carcinoma, NOS	IIa	45	alive	Breast, NOS	-1000 to -500	0 - 10K	-0.01 to 0	0 to 1000	Brisk Diffuse
TCGA-BRCA	TCGA-AN-A0AS	TCGA-AN-A0AS-01Z-00-DX1	images/TCGA-AN-A0AS-01Z-00-DX1.png	http://quip1.bmi.stonybrook.edu/camicroscope/osdCamicroscope.php?tissueId=TCGA-AN-A0AS-01Z-00-DX1	Female	white	not hispanic or latino	Infiltrating duct carcinoma, NOS	IIIa	70	alive	Breast, NOS	-1000 to -500	-10K - 0	-0.01 to 0	-1000 to 0	Non-Brisk Focal
TCGA-BRCA	TCGA-D8-A1JJ	TCGA-D8-A1JJ-01Z-00-DX1	images/TCGA-D8-A1JJ-01Z-00-DX1.png	http://quip1.bmi.stonybrook.edu/camicroscope/osdCamicroscope.php?tissueId=TCGA-D8-A1JJ-01Z-00-DX1	Female	white	not hispanic or latino	Infiltrating duct carcinoma, NOS	IIa	54	alive	Breast, NOS	-1000 to -500	0 - 10K	-0.01 to 0	0 to 1000	Brisk Diffuse
TCGA-BRCA	TCGA-E2-A572	TCGA-E2-A572-01Z-00-DX1	images/TCGA-E2-A572-01Z-00-DX1.png	http://quip1.bmi.stonybrook.edu/camicroscope/osdCamicroscope.php?tissueId=TCGA-E2-A572-01Z-00-DX1	Female	black or african american	not hispanic or latino	Infiltrating duct carcinoma, NOS	IIIa	72	alive	Breast, NOS	-1000 to -500	0 - 10K	-0.01 to 0	0 to 1000	Brisk Diffuse
TCGA-BRCA	TCGA-BH-A0DS	TCGA-BH-A0DS-01Z-00-DX1	images/TCGA-BH-A0DS-01Z-00-DX1.png	http://quip1.bmi.stonybrook.edu/camicroscope/osdCamicroscope.php?tissueId=TCGA-BH-A0DS-01Z-00-DX1	Female	white	not reported	Infiltrating duct carcinoma, NOS	IIIa	71	alive	Breast, NOS	>= 1500	-10K - 0	>= 0.03	-1000 to 0	Non-Brisk Focal
TCGA-BRCA	TCGA-AR-A5QN	TCGA-AR-A5QN-01Z-00-DX1	images/TCGA-AR-A5QN-01Z-00-DX1.png	http://quip1.bmi.stonybrook.edu/camicroscope/osdCamicroscope.php?tissueId=TCGA-AR-A5QN-01Z-00-DX1	Female	white	not hispanic or latino	Lobular carcinoma, NOS	IIIc	68	alive	Breast, NOS	-1000 to -500	-10K - 0	-0.01 to 0	0 to 1000	Brisk Diffuse
TCGA-BRCA	TCGA-A8-A08I	TCGA-A8-A08I-01Z-00-DX1	images/TCGA-A8-A08I-01Z-00-DX1.png	http://quip1.bmi.stonybrook.edu/camicroscope/osdCamicroscope.php?tissueId=TCGA-A8-A08I-01Z-00-DX1	Female	not reported	not reported	Infiltrating duct carcinoma, NOS	IIa	53	alive	Breast, NOS	-1000 to -500	< -30K	0.01 to 0.02	-2000 to -1000	Brisk Diffuse
TCGA-BRCA	TCGA-AR-A2LM	TCGA-AR-A2LM-01Z-00-DX1	images/TCGA-AR-A2LM-01Z-00-DX1.png	http://quip1.bmi.stonybrook.edu/camicroscope/osdCamicroscope.php?tissueId=TCGA-AR-A2LM-01Z-00-DX1	Female	white	not hispanic or latino	Lobular carcinoma, NOS	II	49	alive	Breast, NOS	500 to 1000	-10K - 0	-0.01 to 0	-1000 to 0	Non-Brisk Focal
TCGA-BRCA	TCGA-AO-A03T	TCGA-AO-A03T-01Z-00-DX1	images/TCGA-AO-A03T-01Z-00-DX1.png	http://quip1.bmi.stonybrook.edu/camicroscope/osdCamicroscope.php?tissueId=TCGA-AO-A03T-01Z-00-DX1	Female	white	not hispanic or latino	Infiltrating duct carcinoma, NOS	IIb	42	alive	Breast, NOS	-1000 to -500	-10K - 0	-0.01 to 0	0 to 1000	Non-Brisk Focal
TCGA-BRCA	TCGA-E9-A3HO	TCGA-E9-A3HO-01Z-00-DX1	images/TCGA-E9-A3HO-01Z-00-DX1.png	http://quip1.bmi.stonybrook.edu/camicroscope/osdCamicroscope.php?tissueId=TCGA-E9-A3HO-01Z-00-DX1	Female	white	not hispanic or latino	Lobular carcinoma, NOS	IIa	49	alive	Breast, NOS	-1000 to -500	-10K - 0	0 to 0.01	-1000 to 0	Non-Brisk Multifocal
TCGA-BRCA	TCGA-A2-A0EX	TCGA-A2-A0EX-01Z-00-DX1	images/TCGA-A2-A0EX-01Z-00-DX1.png	http://quip1.bmi.stonybrook.edu/camicroscope/osdCamicroscope.php?tissueId=TCGA-A2-A0EX-01Z-00-DX1	Female	white	not hispanic or latino	Lobular carcinoma, NOS	IIb	46	alive	Breast, NOS	-1000 to -500	-10K - 0	-0.01 to 0	0 to 1000	Brisk Diffuse
TCGA-BRCA	TCGA-C8-A12N	TCGA-C8-A12N-01Z-00-DX1	images/TCGA-C8-A12N-01Z-00-DX1.png	http://quip1.bmi.stonybrook.edu/camicroscope/osdCamicroscope.php?tissueId=TCGA-C8-A12N-01Z-00-DX1	Female	asian	not hispanic or latino	Infiltrating duct carcinoma, NOS	IIa	58	alive	Breast, NOS	-1000 to -500	-20K - -10K	0 to 0.01	-1000 to 0	Brisk Diffuse
TCGA-BRCA	TCGA-AC-A8OP	TCGA-AC-A8OP-01Z-00-DX1	images/TCGA-AC-A8OP-01Z-00-DX1.png	http://quip1.bmi.stonybrook.edu/camicroscope/osdCamicroscope.php?tissueId=TCGA-AC-A8OP-01Z-00-DX1	Female	black or african american	not hispanic or latino	Infiltrating duct carcinoma, NOS	Ia	72	alive	Breast, NOS	-1000 to -500	-10K - 0	>= 0.03	-1000 to 0	Non-Brisk Focal
TCGA-BRCA	TCGA-AC-A3OD	TCGA-AC-A3OD-01Z-00-DX1	images/TCGA-AC-A3OD-01Z-00-DX1.png	http://quip1.bmi.stonybrook.edu/camicroscope/osdCamicroscope.php?tissueId=TCGA-AC-A3OD-01Z-00-DX1	Female	white	not hispanic or latino	Lobular carcinoma, NOS	IIb	68	alive	Breast, NOS	-1000 to -500	< -30K	0 to 0.01	-1000 to 0	Brisk Diffuse
TCGA-BRCA	TCGA-B6-A0IK	TCGA-B6-A0IK-01Z-00-DX1	images/TCGA-B6-A0IK-01Z-00-DX1.png	http://quip1.bmi.stonybrook.edu/camicroscope/osdCamicroscope.php?tissueId=TCGA-B6-A0IK-01Z-00-DX1	Female	white	not hispanic or latino	Infiltrating duct carcinoma, NOS	IIIb	63	dead	Breast, NOS	-1000 to -500	-10K - 0	-0.01 to 0	0 to 1000	Non-Brisk Multifocal
TCGA-BRCA	TCGA-EW-A1IZ	TCGA-EW-A1IZ-01Z-00-DX1	images/TCGA-EW-A1IZ-01Z-00-DX1.png	http://quip1.bmi.stonybrook.edu/camicroscope/osdCamicroscope.php?tissueId=TCGA-EW-A1IZ-01Z-00-DX1	Female	white	not hispanic or latino	Infiltrating duct carcinoma, NOS	IIIa	53	alive	Breast, NOS	-1000 to -500	-20K - -10K	0 to 0.01	-2000 to -1000	Brisk Diffuse
TCGA-BRCA	TCGA-C8-A12M	TCGA-C8-A12M-01Z-00-DX1	images/TCGA-C8-A12M-01Z-00-DX1.png	http://quip1.bmi.stonybrook.edu/camicroscope/osdCamicroscope.php?tissueId=TCGA-C8-A12M-01Z-00-DX1	Female	asian	not hispanic or latino	Infiltrating duct carcinoma, NOS	IIa	70	alive	Breast, NOS	-1000 to -500	-10K - 0	-0.01 to 0	0 to 1000	Brisk Diffuse
TCGA-BRCA	TCGA-C8-A135	TCGA-C8-A135-01Z-00-DX1	images/TCGA-C8-A135-01Z-00-DX1.png	http://quip1.bmi.stonybrook.edu/camicroscope/osdCamicroscope.php?tissueId=TCGA-C8-A135-01Z-00-DX1	Female	asian	not hispanic or latino	Infiltrating duct carcinoma, NOS	IIb	64	alive	Breast, NOS	-1000 to -500	0 - 10K	-0.01 to 0	-1000 to 0	Brisk Diffuse
TCGA-BRCA	TCGA-JL-A3YW	TCGA-JL-A3YW-01Z-00-DX1	images/TCGA-JL-A3YW-01Z-00-DX1.png	http://quip1.bmi.stonybrook.edu/camicroscope/osdCamicroscope.php?tissueId=TCGA-JL-A3YW-01Z-00-DX1	Female	asian	not hispanic or latino	Lobular carcinoma, NOS	IIb	0	alive	Breast, NOS	1000 to 1500	-10K - 0	< -0.02	-1000 to 0	Non-Brisk Focal
TCGA-BRCA	TCGA-C8-A12X	TCGA-C8-A12X-01Z-00-DX1	images/TCGA-C8-A12X-01Z-00-DX1.png	http://quip1.bmi.stonybrook.edu/camicroscope/osdCamicroscope.php?tissueId=TCGA-C8-A12X-01Z-00-DX1	Female	asian	not hispanic or latino	Mucinous adenocarcinoma	IIb	62	alive	Breast, NOS	-1000 to -500	-10K - 0	-0.01 to 0	0 to 1000	Brisk Diffuse
TCGA-BRCA	TCGA-D8-A13Y	TCGA-D8-A13Y-01Z-00-DX1	images/TCGA-D8-A13Y-01Z-00-DX1.png	http://quip1.bmi.stonybrook.edu/camicroscope/osdCamicroscope.php?tissueId=TCGA-D8-A13Y-01Z-00-DX1	Female	white	not hispanic or latino	Infiltrating duct carcinoma, NOS	Ia	52	alive	Breast, NOS	1000 to 1500	-10K - 0	-0.01 to 0	-1000 to 0	Non-Brisk Focal
TCGA-BRCA	TCGA-E9-A1R2	TCGA-E9-A1R2-01Z-00-DX1	images/TCGA-E9-A1R2-01Z-00-DX1.png	http://quip1.bmi.stonybrook.edu/camicroscope/osdCamicroscope.php?tissueId=TCGA-E9-A1R2-01Z-00-DX1	Female	white	not hispanic or latino	Infiltrating duct carcinoma, NOS	IIIc	51	alive	Breast, NOS	-1000 to -500	-10K - 0	-0.01 to 0	-1000 to 0	Non-Brisk Multifocal
TCGA-BRCA	TCGA-D8-A1XK	TCGA-D8-A1XK-01Z-00-DX1	images/TCGA-D8-A1XK-01Z-00-DX1.png	http://quip1.bmi.stonybrook.edu/camicroscope/osdCamicroscope.php?tissueId=TCGA-D8-A1XK-01Z-00-DX1	Female	white	not hispanic or latino	Infiltrating duct carcinoma, NOS	IIb	55	alive	Breast, NOS	-1000 to -500	-10K - 0	-0.01 to 0	0 to 1000	Brisk Diffuse
TCGA-BRCA	TCGA-A7-A4SA	TCGA-A7-A4SA-01Z-00-DX1	images/TCGA-A7-A4SA-01Z-00-DX1.png	http://quip1.bmi.stonybrook.edu/camicroscope/osdCamicroscope.php?tissueId=TCGA-A7-A4SA-01Z-00-DX1	Female	white	not hispanic or latino	Lobular carcinoma, NOS	IIb	40	alive	Breast, NOS	-1000 to -500	-30K - -20K	-0.01 to 0	-1000 to 0	Brisk Band-like
TCGA-BRCA	TCGA-A2-A3XV	TCGA-A2-A3XV-01Z-00-DX1	images/TCGA-A2-A3XV-01Z-00-DX1.png	http://quip1.bmi.stonybrook.edu/camicroscope/osdCamicroscope.php?tissueId=TCGA-A2-A3XV-01Z-00-DX1	Female	black or african american	not hispanic or latino	Infiltrating duct carcinoma, NOS	IIa	46	alive	Breast, NOS	-1000 to -500	-10K - 0	-0.01 to 0	0 to 1000	Brisk Band-like
TCGA-BRCA	TCGA-A2-A25E	TCGA-A2-A25E-01Z-00-DX1	images/TCGA-A2-A25E-01Z-00-DX1.png	http://quip1.bmi.stonybrook.edu/camicroscope/osdCamicroscope.php?tissueId=TCGA-A2-A25E-01Z-00-DX1	Female	black or african american	not hispanic or latino	Infiltrating duct carcinoma, NOS	IIIa	34	alive	Breast, NOS	-1000 to -500	-10K - 0	-0.01 to 0	0 to 1000	Brisk Band-like
TCGA-BRCA	TCGA-AC-A62Y	TCGA-AC-A62Y-01Z-00-DX1	images/TCGA-AC-A62Y-01Z-00-DX1.png	http://quip1.bmi.stonybrook.edu/camicroscope/osdCamicroscope.php?tissueId=TCGA-AC-A62Y-01Z-00-DX1	Female	white	not hispanic or latino	Lobular carcinoma, NOS	IIb	79	alive	Breast, NOS	-1000 to -500	-10K - 0	>= 0.03	-1000 to 0	Non-Brisk Focal
TCGA-BRCA	TCGA-D8-A13Z	TCGA-D8-A13Z-01Z-00-DX1	images/TCGA-D8-A13Z-01Z-00-DX1.png	http://quip1.bmi.stonybrook.edu/camicroscope/osdCamicroscope.php?tissueId=TCGA-D8-A13Z-01Z-00-DX1	Female	white	not hispanic or latino	Infiltrating duct carcinoma, NOS	NA	51	alive	Breast, NOS	-1000 to -500	0 - 10K	-0.02 to -0.01	0 to 1000	Brisk Band-like
TCGA-BRCA	TCGA-AC-A3YI	TCGA-AC-A3YI-01Z-00-DX1	images/TCGA-AC-A3YI-01Z-00-DX1.png	http://quip1.bmi.stonybrook.edu/camicroscope/osdCamicroscope.php?tissueId=TCGA-AC-A3YI-01Z-00-DX1	Female	white	not hispanic or latino	Lobular carcinoma, NOS	IIIc	74	alive	Breast, NOS	-1000 to -500	-10K - 0	-0.01 to 0	-1000 to 0	Non-Brisk Focal
TCGA-BRCA	TCGA-E9-A1N8	TCGA-E9-A1N8-01Z-00-DX1	images/TCGA-E9-A1N8-01Z-00-DX1.png	http://quip1.bmi.stonybrook.edu/camicroscope/osdCamicroscope.php?tissueId=TCGA-E9-A1N8-01Z-00-DX1	Female	white	not hispanic or latino	Infiltrating duct carcinoma, NOS	IIa	48	alive	Breast, NOS	-1000 to -500	-10K - 0	-0.01 to 0	0 to 1000	Brisk Diffuse
TCGA-BRCA	TCGA-D8-A1XG	TCGA-D8-A1XG-01Z-00-DX1	images/TCGA-D8-A1XG-01Z-00-DX1.png	http://quip1.bmi.stonybrook.edu/camicroscope/osdCamicroscope.php?tissueId=TCGA-D8-A1XG-01Z-00-DX1	Female	white	not hispanic or latino	Infiltrating duct carcinoma, NOS	IIIb	86	alive	Breast, NOS	-1000 to -500	-10K - 0	0.01 to 0.02	-1000 to 0	Brisk Diffuse
TCGA-BRCA	TCGA-AC-A3QP	TCGA-AC-A3QP-01Z-00-DX1	images/TCGA-AC-A3QP-01Z-00-DX1.png	http://quip1.bmi.stonybrook.edu/camicroscope/osdCamicroscope.php?tissueId=TCGA-AC-A3QP-01Z-00-DX1	Female	white	not hispanic or latino	Lobular carcinoma, NOS	IIb	79	alive	Breast, NOS	-1000 to -500	-10K - 0	0.02 to 0.03	-1000 to 0	Non-Brisk Focal
TCGA-BRCA	TCGA-A2-A0CK	TCGA-A2-A0CK-01Z-00-DX1	images/TCGA-A2-A0CK-01Z-00-DX1.png	http://quip1.bmi.stonybrook.edu/camicroscope/osdCamicroscope.php?tissueId=TCGA-A2-A0CK-01Z-00-DX1	Female	white	not hispanic or latino	Lobular carcinoma, NOS	IIIa	60	alive	Breast, NOS	-1000 to -500	-20K - -10K	-0.02 to -0.01	-1000 to 0	Non-Brisk Multifocal
TCGA-BRCA	TCGA-E9-A2JS	TCGA-E9-A2JS-01Z-00-DX1	images/TCGA-E9-A2JS-01Z-00-DX1.png	http://quip1.bmi.stonybrook.edu/camicroscope/osdCamicroscope.php?tissueId=TCGA-E9-A2JS-01Z-00-DX1	Female	white	not hispanic or latino	Lobular carcinoma, NOS	IIb	72	dead	Breast, NOS	-1000 to -500	0 - 10K	-0.01 to 0	0 to 1000	Brisk Diffuse
TCGA-BRCA	TCGA-AR-A0U0	TCGA-AR-A0U0-01Z-00-DX1	images/TCGA-AR-A0U0-01Z-00-DX1.png	http://quip1.bmi.stonybrook.edu/camicroscope/osdCamicroscope.php?tissueId=TCGA-AR-A0U0-01Z-00-DX1	Female	white	not reported	Infiltrating duct carcinoma, NOS	IIb	73	alive	Breast, NOS	-1000 to -500	-30K - -20K	0 to 0.01	-1000 to 0	Brisk Band-like
TCGA-BRCA	TCGA-C8-A132	TCGA-C8-A132-01Z-00-DX1	images/TCGA-C8-A132-01Z-00-DX1.png	http://quip1.bmi.stonybrook.edu/camicroscope/osdCamicroscope.php?tissueId=TCGA-C8-A132-01Z-00-DX1	Female	asian	not hispanic or latino	Infiltrating duct carcinoma, NOS	IIb	56	alive	Breast, NOS	-1000 to -500	-10K - 0	-0.02 to -0.01	-1000 to 0	Non-Brisk Focal
TCGA-BRCA	TCGA-E9-A1R5	TCGA-E9-A1R5-01Z-00-DX1	images/TCGA-E9-A1R5-01Z-00-DX1.png	http://quip1.bmi.stonybrook.edu/camicroscope/osdCamicroscope.php?tissueId=TCGA-E9-A1R5-01Z-00-DX1	Female	white	not hispanic or latino	Infiltrating duct carcinoma, NOS	Ia	63	alive	Breast, NOS	-1000 to -500	-10K - 0	-0.01 to 0	0 to 1000	Brisk Band-like
TCGA-BRCA	TCGA-D8-A1XB	TCGA-D8-A1XB-01Z-00-DX1	images/TCGA-D8-A1XB-01Z-00-DX1.png	http://quip1.bmi.stonybrook.edu/camicroscope/osdCamicroscope.php?tissueId=TCGA-D8-A1XB-01Z-00-DX1	Female	white	not hispanic or latino	Infiltrating duct carcinoma, NOS	IIb	62	alive	Breast, NOS	-1000 to -500	10K - 20K	-0.01 to 0	0 to 1000	Brisk Band-like
TCGA-BRCA	TCGA-BH-A0B0	TCGA-BH-A0B0-01Z-00-DX1	images/TCGA-BH-A0B0-01Z-00-DX1.png	http://quip1.bmi.stonybrook.edu/camicroscope/osdCamicroscope.php?tissueId=TCGA-BH-A0B0-01Z-00-DX1	Female	black or african american	not reported	Infiltrating duct carcinoma, NOS	I	56	alive	Breast, NOS	-1000 to -500	-10K - 0	-0.01 to 0	0 to 1000	Non-Brisk Focal
TCGA-BRCA	TCGA-BH-A18S	TCGA-BH-A18S-01Z-00-DX1	images/TCGA-BH-A18S-01Z-00-DX1.png	http://quip1.bmi.stonybrook.edu/camicroscope/osdCamicroscope.php?tissueId=TCGA-BH-A18S-01Z-00-DX1	Female	white	not hispanic or latino	Infiltrating duct mixed with other types of carcinoma	I	79	dead	Lower-inner quadrant of breast	-1000 to -500	-10K - 0	-0.02 to -0.01	0 to 1000	Non-Brisk Focal
TCGA-BRCA	TCGA-LL-A5YN	TCGA-LL-A5YN-01Z-00-DX1	images/TCGA-LL-A5YN-01Z-00-DX1.png	http://quip1.bmi.stonybrook.edu/camicroscope/osdCamicroscope.php?tissueId=TCGA-LL-A5YN-01Z-00-DX1	Female	black or african american	not hispanic or latino	Infiltrating duct carcinoma, NOS	IIa	46	alive	Breast, NOS	-1000 to -500	10K - 20K	-0.02 to -0.01	0 to 1000	Brisk Diffuse
TCGA-BRCA	TCGA-EW-A1PD	TCGA-EW-A1PD-01Z-00-DX1	images/TCGA-EW-A1PD-01Z-00-DX1.png	http://quip1.bmi.stonybrook.edu/camicroscope/osdCamicroscope.php?tissueId=TCGA-EW-A1PD-01Z-00-DX1	Male	white	hispanic or latino	Infiltrating duct carcinoma, NOS	IIa	61	alive	Breast, NOS	1000 to 1500	-10K - 0	0 to 0.01	-1000 to 0	Non-Brisk Focal
TCGA-BRCA	TCGA-A2-A1FX	TCGA-A2-A1FX-01Z-00-DX1	images/TCGA-A2-A1FX-01Z-00-DX1.png	http://quip1.bmi.stonybrook.edu/camicroscope/osdCamicroscope.php?tissueId=TCGA-A2-A1FX-01Z-00-DX1	Female	white	not hispanic or latino	Infiltrating duct carcinoma, NOS	IIIa	61	alive	Breast, NOS	-1000 to -500	-10K - 0	-0.01 to 0	-1000 to 0	Brisk Diffuse
TCGA-BRCA	TCGA-BH-A1EU	TCGA-BH-A1EU-01Z-00-DX1	images/TCGA-BH-A1EU-01Z-00-DX1.png	http://quip1.bmi.stonybrook.edu/camicroscope/osdCamicroscope.php?tissueId=TCGA-BH-A1EU-01Z-00-DX1	Female	white	not hispanic or latino	Infiltrating duct carcinoma, NOS	I	83	dead	Breast, NOS	-1000 to -500	-10K - 0	-0.02 to -0.01	0 to 1000	Non-Brisk Focal
TCGA-BRCA	TCGA-AO-A0J4	TCGA-AO-A0J4-01Z-00-DX1	images/TCGA-AO-A0J4-01Z-00-DX1.png	http://quip1.bmi.stonybrook.edu/camicroscope/osdCamicroscope.php?tissueId=TCGA-AO-A0J4-01Z-00-DX1	Female	black or african american	not hispanic or latino	Infiltrating duct carcinoma, NOS	Ia	41	alive	Breast, NOS	-1000 to -500	0 - 10K	0 to 0.01	0 to 1000	Brisk Band-like
TCGA-BRCA	TCGA-BH-A28Q	TCGA-BH-A28Q-01Z-00-DX1	images/TCGA-BH-A28Q-01Z-00-DX1.png	http://quip1.bmi.stonybrook.edu/camicroscope/osdCamicroscope.php?tissueId=TCGA-BH-A28Q-01Z-00-DX1	Female	white	not hispanic or latino	Lobular carcinoma, NOS	IIb	46	alive	Breast, NOS	1000 to 1500	0 - 10K	0.01 to 0.02	-1000 to 0	Non-Brisk Focal
TCGA-BRCA	TCGA-AC-A6IW	TCGA-AC-A6IW-01Z-00-DX1	images/TCGA-AC-A6IW-01Z-00-DX1.png	http://quip1.bmi.stonybrook.edu/camicroscope/osdCamicroscope.php?tissueId=TCGA-AC-A6IW-01Z-00-DX1	Female	black or african american	not hispanic or latino	Infiltrating duct carcinoma, NOS	IIa	73	alive	Breast, NOS	-1000 to -500	< -30K	0 to 0.01	-1000 to 0	Brisk Diffuse
TCGA-BRCA	TCGA-E9-A1NI	TCGA-E9-A1NI-01Z-00-DX1	images/TCGA-E9-A1NI-01Z-00-DX1.png	http://quip1.bmi.stonybrook.edu/camicroscope/osdCamicroscope.php?tissueId=TCGA-E9-A1NI-01Z-00-DX1	Female	white	not hispanic or latino	Infiltrating duct and lobular carcinoma	IIa	51	alive	Breast, NOS	-1000 to -500	-20K - -10K	-0.01 to 0	-1000 to 0	Brisk Diffuse
TCGA-BRCA	TCGA-C8-A1HE	TCGA-C8-A1HE-01Z-00-DX1	images/TCGA-C8-A1HE-01Z-00-DX1.png	http://quip1.bmi.stonybrook.edu/camicroscope/osdCamicroscope.php?tissueId=TCGA-C8-A1HE-01Z-00-DX1	Female	asian	not hispanic or latino	Infiltrating duct carcinoma, NOS	IIa	0	alive	Breast, NOS	-1000 to -500	-10K - 0	-0.01 to 0	-1000 to 0	Brisk Diffuse
TCGA-BRCA	TCGA-E2-A15A	TCGA-E2-A15A-01Z-00-DX1	images/TCGA-E2-A15A-01Z-00-DX1.png	http://quip1.bmi.stonybrook.edu/camicroscope/osdCamicroscope.php?tissueId=TCGA-E2-A15A-01Z-00-DX1	Female	white	not hispanic or latino	Infiltrating duct carcinoma, NOS	IIIc	45	alive	Breast, NOS	1000 to 1500	-10K - 0	0 to 0.01	-1000 to 0	Non-Brisk Focal
TCGA-BRCA	TCGA-E2-A1L8	TCGA-E2-A1L8-01Z-00-DX1	images/TCGA-E2-A1L8-01Z-00-DX1.png	http://quip1.bmi.stonybrook.edu/camicroscope/osdCamicroscope.php?tissueId=TCGA-E2-A1L8-01Z-00-DX1	Female	black or african american	not hispanic or latino	Lobular carcinoma, NOS	IIb	52	alive	Breast, NOS	-1000 to -500	-20K - -10K	0.02 to 0.03	-1000 to 0	Non-Brisk Multifocal
TCGA-BRCA	TCGA-A8-A06Z	TCGA-A8-A06Z-01Z-00-DX1	images/TCGA-A8-A06Z-01Z-00-DX1.png	http://quip1.bmi.stonybrook.edu/camicroscope/osdCamicroscope.php?tissueId=TCGA-A8-A06Z-01Z-00-DX1	Female	not reported	not reported	Infiltrating duct carcinoma, NOS	IIb	84	alive	Breast, NOS	-1000 to -500	-10K - 0	0 to 0.01	-1000 to 0	Non-Brisk Focal
TCGA-BRCA	TCGA-E9-A244	TCGA-E9-A244-01Z-00-DX1	images/TCGA-E9-A244-01Z-00-DX1.png	http://quip1.bmi.stonybrook.edu/camicroscope/osdCamicroscope.php?tissueId=TCGA-E9-A244-01Z-00-DX1	Female	white	not hispanic or latino	Infiltrating duct carcinoma, NOS	IIa	54	alive	Breast, NOS	-1000 to -500	0 - 10K	-0.01 to 0	-1000 to 0	Brisk Band-like
TCGA-BRCA	TCGA-AO-A0JG	TCGA-AO-A0JG-01Z-00-DX1	images/TCGA-AO-A0JG-01Z-00-DX1.png	http://quip1.bmi.stonybrook.edu/camicroscope/osdCamicroscope.php?tissueId=TCGA-AO-A0JG-01Z-00-DX1	Female	white	not hispanic or latino	Infiltrating duct mixed with other types of carcinoma	IIIa	49	alive	Breast, NOS	-1000 to -500	-10K - 0	-0.01 to 0	0 to 1000	Brisk Band-like
TCGA-BRCA	TCGA-E9-A1QZ	TCGA-E9-A1QZ-01Z-00-DX1	images/TCGA-E9-A1QZ-01Z-00-DX1.png	http://quip1.bmi.stonybrook.edu/camicroscope/osdCamicroscope.php?tissueId=TCGA-E9-A1QZ-01Z-00-DX1	Female	white	not hispanic or latino	Infiltrating duct carcinoma, NOS	IIa	61	alive	Breast, NOS	-1000 to -500	-10K - 0	-0.02 to -0.01	0 to 1000	Non-Brisk Focal
TCGA-BRCA	TCGA-A8-A08X	TCGA-A8-A08X-01Z-00-DX1	images/TCGA-A8-A08X-01Z-00-DX1.png	http://quip1.bmi.stonybrook.edu/camicroscope/osdCamicroscope.php?tissueId=TCGA-A8-A08X-01Z-00-DX1	Female	not reported	not reported	Infiltrating duct carcinoma, NOS	IIIc	42	alive	Breast, NOS	-1000 to -500	< -30K	0.01 to 0.02	-1000 to 0	Brisk Diffuse
TCGA-BRCA	TCGA-C8-A278	TCGA-C8-A278-01Z-00-DX1	images/TCGA-C8-A278-01Z-00-DX1.png	http://quip1.bmi.stonybrook.edu/camicroscope/osdCamicroscope.php?tissueId=TCGA-C8-A278-01Z-00-DX1	Female	asian	not hispanic or latino	Infiltrating duct carcinoma, NOS	IIIa	61	alive	Breast, NOS	-1000 to -500	-20K - -10K	-0.01 to 0	-1000 to 0	Brisk Diffuse
TCGA-BRCA	TCGA-LL-A440	TCGA-LL-A440-01Z-00-DX1	images/TCGA-LL-A440-01Z-00-DX1.png	http://quip1.bmi.stonybrook.edu/camicroscope/osdCamicroscope.php?tissueId=TCGA-LL-A440-01Z-00-DX1	Female	white	not hispanic or latino	Lobular carcinoma, NOS	Ia	61	alive	Breast, NOS	-1000 to -500	-10K - 0	< -0.02	0 to 1000	Non-Brisk Focal
TCGA-BRCA	TCGA-A8-A07J	TCGA-A8-A07J-01Z-00-DX1	images/TCGA-A8-A07J-01Z-00-DX1.png	http://quip1.bmi.stonybrook.edu/camicroscope/osdCamicroscope.php?tissueId=TCGA-A8-A07J-01Z-00-DX1	Female	not reported	not reported	Infiltrating duct carcinoma, NOS	IIb	35	alive	Breast, NOS	-1000 to -500	-10K - 0	-0.01 to 0	-1000 to 0	Non-Brisk Focal
TCGA-BRCA	TCGA-A2-A0CP	TCGA-A2-A0CP-01Z-00-DX1	images/TCGA-A2-A0CP-01Z-00-DX1.png	http://quip1.bmi.stonybrook.edu/camicroscope/osdCamicroscope.php?tissueId=TCGA-A2-A0CP-01Z-00-DX1	Female	white	not hispanic or latino	Infiltrating duct carcinoma, NOS	Ia	60	alive	Breast, NOS	-1000 to -500	-10K - 0	-0.01 to 0	-1000 to 0	Non-Brisk Focal
TCGA-BRCA	TCGA-A2-A4RX	TCGA-A2-A4RX-01Z-00-DX1	images/TCGA-A2-A4RX-01Z-00-DX1.png	http://quip1.bmi.stonybrook.edu/camicroscope/osdCamicroscope.php?tissueId=TCGA-A2-A4RX-01Z-00-DX1	Female	black or african american	not hispanic or latino	Metaplastic carcinoma, NOS	IIa	67	alive	Breast, NOS	-1000 to -500	-10K - 0	-0.01 to 0	-1000 to 0	Brisk Band-like
TCGA-BRCA	TCGA-BH-A0HI	TCGA-BH-A0HI-01Z-00-DX1	images/TCGA-BH-A0HI-01Z-00-DX1.png	http://quip1.bmi.stonybrook.edu/camicroscope/osdCamicroscope.php?tissueId=TCGA-BH-A0HI-01Z-00-DX1	Female	white	not reported	Infiltrating duct carcinoma, NOS	Ia	78	alive	Breast, NOS	-1000 to -500	-10K - 0	-0.01 to 0	-1000 to 0	Brisk Diffuse
TCGA-BRCA	TCGA-AC-A5EH	TCGA-AC-A5EH-01Z-00-DX1	images/TCGA-AC-A5EH-01Z-00-DX1.png	http://quip1.bmi.stonybrook.edu/camicroscope/osdCamicroscope.php?tissueId=TCGA-AC-A5EH-01Z-00-DX1	Female	black or african american	not hispanic or latino	Infiltrating duct carcinoma, NOS	IIb	76	alive	Breast, NOS	-1000 to -500	-10K - 0	0 to 0.01	-1000 to 0	Brisk Band-like
TCGA-BRCA	TCGA-AC-A6IX	TCGA-AC-A6IX-01Z-00-DX1	images/TCGA-AC-A6IX-01Z-00-DX1.png	http://quip1.bmi.stonybrook.edu/camicroscope/osdCamicroscope.php?tissueId=TCGA-AC-A6IX-01Z-00-DX1	Female	white	not hispanic or latino	Lobular carcinoma, NOS	IIIc	49	alive	Breast, NOS	-1000 to -500	< -30K	-0.01 to 0	-1000 to 0	Brisk Diffuse
TCGA-BRCA	TCGA-A8-A07C	TCGA-A8-A07C-01Z-00-DX1	images/TCGA-A8-A07C-01Z-00-DX1.png	http://quip1.bmi.stonybrook.edu/camicroscope/osdCamicroscope.php?tissueId=TCGA-A8-A07C-01Z-00-DX1	Female	not reported	not reported	Infiltrating duct carcinoma, NOS	IIa	57	alive	Breast, NOS	-1000 to -500	< -30K	0 to 0.01	-1000 to 0	Brisk Diffuse
TCGA-BRCA	TCGA-A8-A085	TCGA-A8-A085-01Z-00-DX1	images/TCGA-A8-A085-01Z-00-DX1.png	http://quip1.bmi.stonybrook.edu/camicroscope/osdCamicroscope.php?tissueId=TCGA-A8-A085-01Z-00-DX1	Male	not reported	not reported	Infiltrating duct carcinoma, NOS	IIb	44	alive	Breast, NOS	-1000 to -500	-10K - 0	0.02 to 0.03	-1000 to 0	Non-Brisk Focal
TCGA-BRCA	TCGA-D8-A27M	TCGA-D8-A27M-01Z-00-DX1	images/TCGA-D8-A27M-01Z-00-DX1.png	http://quip1.bmi.stonybrook.edu/camicroscope/osdCamicroscope.php?tissueId=TCGA-D8-A27M-01Z-00-DX1	Female	white	not hispanic or latino	Infiltrating duct carcinoma, NOS	Ia	59	alive	Breast, NOS	-1000 to -500	-10K - 0	-0.01 to 0	> 2000	Brisk Band-like
TCGA-BRCA	TCGA-AC-A2BK	TCGA-AC-A2BK-01Z-00-DX1	images/TCGA-AC-A2BK-01Z-00-DX1.png	http://quip1.bmi.stonybrook.edu/camicroscope/osdCamicroscope.php?tissueId=TCGA-AC-A2BK-01Z-00-DX1	Female	black or african american	not reported	Infiltrating duct carcinoma, NOS	IIIa	78	alive	Breast, NOS	-1000 to -500	-20K - -10K	0 to 0.01	-1000 to 0	Non-Brisk Multifocal
TCGA-BRCA	TCGA-C8-A12W	TCGA-C8-A12W-01Z-00-DX1	images/TCGA-C8-A12W-01Z-00-DX1.png	http://quip1.bmi.stonybrook.edu/camicroscope/osdCamicroscope.php?tissueId=TCGA-C8-A12W-01Z-00-DX1	Female	asian	not hispanic or latino	Infiltrating duct carcinoma, NOS	IIIb	49	alive	Breast, NOS	-1000 to -500	-10K - 0	-0.01 to 0	-1000 to 0	Non-Brisk Multifocal
TCGA-BRCA	TCGA-AR-A0TZ	TCGA-AR-A0TZ-01Z-00-DX1	images/TCGA-AR-A0TZ-01Z-00-DX1.png	http://quip1.bmi.stonybrook.edu/camicroscope/osdCamicroscope.php?tissueId=TCGA-AR-A0TZ-01Z-00-DX1	Female	white	not hispanic or latino	Infiltrating duct carcinoma, NOS	NA	43	dead	Breast, NOS	-1000 to -500	-20K - -10K	-0.01 to 0	-1000 to 0	Brisk Diffuse
TCGA-BRCA	TCGA-A8-A0A1	TCGA-A8-A0A1-01Z-00-DX1	images/TCGA-A8-A0A1-01Z-00-DX1.png	http://quip1.bmi.stonybrook.edu/camicroscope/osdCamicroscope.php?tissueId=TCGA-A8-A0A1-01Z-00-DX1	Female	not reported	not reported	Lobular carcinoma, NOS	IIa	84	alive	Breast, NOS	-1000 to -500	-20K - -10K	0.02 to 0.03	-1000 to 0	Brisk Diffuse
TCGA-BRCA	TCGA-AO-A0JI	TCGA-AO-A0JI-01Z-00-DX1	images/TCGA-AO-A0JI-01Z-00-DX1.png	http://quip1.bmi.stonybrook.edu/camicroscope/osdCamicroscope.php?tissueId=TCGA-AO-A0JI-01Z-00-DX1	Female	white	not hispanic or latino	Infiltrating duct carcinoma, NOS	IIa	56	alive	Breast, NOS	-1000 to -500	-20K - -10K	0 to 0.01	-1000 to 0	Brisk Band-like
TCGA-BRCA	TCGA-E9-A1RA	TCGA-E9-A1RA-01Z-00-DX1	images/TCGA-E9-A1RA-01Z-00-DX1.png	http://quip1.bmi.stonybrook.edu/camicroscope/osdCamicroscope.php?tissueId=TCGA-E9-A1RA-01Z-00-DX1	Female	white	not hispanic or latino	Infiltrating duct carcinoma, NOS	Ia	48	alive	Breast, NOS	-1000 to -500	-10K - 0	0.02 to 0.03	-1000 to 0	Brisk Band-like
TCGA-BRCA	TCGA-A8-A086	TCGA-A8-A086-01Z-00-DX1	images/TCGA-A8-A086-01Z-00-DX1.png	http://quip1.bmi.stonybrook.edu/camicroscope/osdCamicroscope.php?tissueId=TCGA-A8-A086-01Z-00-DX1	Female	not reported	not reported	Infiltrating duct carcinoma, NOS	IIa	59	alive	Breast, NOS	-1000 to -500	-10K - 0	0.02 to 0.03	-1000 to 0	Non-Brisk Focal
TCGA-BRCA	TCGA-AC-A5XU	TCGA-AC-A5XU-01Z-00-DX1	images/TCGA-AC-A5XU-01Z-00-DX1.png	http://quip1.bmi.stonybrook.edu/camicroscope/osdCamicroscope.php?tissueId=TCGA-AC-A5XU-01Z-00-DX1	Female	black or african american	not hispanic or latino	Infiltrating duct carcinoma, NOS	IIb	74	alive	Breast, NOS	-1000 to -500	-10K - 0	-0.01 to 0	-1000 to 0	Brisk Diffuse
TCGA-BRCA	TCGA-E2-A15S	TCGA-E2-A15S-01Z-00-DX1	images/TCGA-E2-A15S-01Z-00-DX1.png	http://quip1.bmi.stonybrook.edu/camicroscope/osdCamicroscope.php?tissueId=TCGA-E2-A15S-01Z-00-DX1	Female	white	not hispanic or latino	Infiltrating duct carcinoma, NOS	IIb	34	alive	Breast, NOS	-1000 to -500	0 - 10K	-0.01 to 0	0 to 1000	Brisk Diffuse
TCGA-BRCA	TCGA-LL-A50Y	TCGA-LL-A50Y-01Z-00-DX1	images/TCGA-LL-A50Y-01Z-00-DX1.png	http://quip1.bmi.stonybrook.edu/camicroscope/osdCamicroscope.php?tissueId=TCGA-LL-A50Y-01Z-00-DX1	Female	white	not hispanic or latino	Lobular carcinoma, NOS	IIa	84	alive	Breast, NOS	-1000 to -500	-10K - 0	-0.01 to 0	-1000 to 0	Brisk Diffuse
TCGA-BRCA	TCGA-AR-A0U1	TCGA-AR-A0U1-01Z-00-DX1	images/TCGA-AR-A0U1-01Z-00-DX1.png	http://quip1.bmi.stonybrook.edu/camicroscope/osdCamicroscope.php?tissueId=TCGA-AR-A0U1-01Z-00-DX1	Female	white	not hispanic or latino	Infiltrating duct carcinoma, NOS	IIb	36	alive	Breast, NOS	-1000 to -500	-10K - 0	-0.01 to 0	0 to 1000	Brisk Band-like
TCGA-BRCA	TCGA-B6-A0RH	TCGA-B6-A0RH-01Z-00-DX1	images/TCGA-B6-A0RH-01Z-00-DX1.png	http://quip1.bmi.stonybrook.edu/camicroscope/osdCamicroscope.php?tissueId=TCGA-B6-A0RH-01Z-00-DX1	Female	black or african american	not hispanic or latino	Infiltrating duct carcinoma, NOS	IIa	51	dead	Breast, NOS	-1000 to -500	20K - 30K	-0.02 to -0.01	> 2000	Brisk Band-like
TCGA-BRCA	TCGA-OL-A66H	TCGA-OL-A66H-01Z-00-DX1	images/TCGA-OL-A66H-01Z-00-DX1.png	http://quip1.bmi.stonybrook.edu/camicroscope/osdCamicroscope.php?tissueId=TCGA-OL-A66H-01Z-00-DX1	Female	black or african american	not hispanic or latino	Mucinous adenocarcinoma	Ib	0	alive	Breast, NOS	-1000 to -500	-20K - -10K	< -0.02	-1000 to 0	Non-Brisk Multifocal
TCGA-BRCA	TCGA-BH-A0WA	TCGA-BH-A0WA-01Z-00-DX1	images/TCGA-BH-A0WA-01Z-00-DX1.png	http://quip1.bmi.stonybrook.edu/camicroscope/osdCamicroscope.php?tissueId=TCGA-BH-A0WA-01Z-00-DX1	Female	white	not hispanic or latino	Metaplastic carcinoma, NOS	I	82	alive	Breast, NOS	-1000 to -500	-10K - 0	-0.01 to 0	-1000 to 0	Brisk Band-like
TCGA-BRCA	TCGA-A1-A0SI	TCGA-A1-A0SI-01Z-00-DX1	images/TCGA-A1-A0SI-01Z-00-DX1.png	http://quip1.bmi.stonybrook.edu/camicroscope/osdCamicroscope.php?tissueId=TCGA-A1-A0SI-01Z-00-DX1	Female	white	not hispanic or latino	Infiltrating duct carcinoma, NOS	IIb	52	alive	Breast, NOS	-1000 to -500	0 - 10K	-0.01 to 0	-1000 to 0	Brisk Band-like
TCGA-BRCA	TCGA-C8-A12Z	TCGA-C8-A12Z-01Z-00-DX1	images/TCGA-C8-A12Z-01Z-00-DX1.png	http://quip1.bmi.stonybrook.edu/camicroscope/osdCamicroscope.php?tissueId=TCGA-C8-A12Z-01Z-00-DX1	Female	asian	not hispanic or latino	Infiltrating duct carcinoma, NOS	IIb	45	alive	Breast, NOS	-1000 to -500	-10K - 0	-0.01 to 0	0 to 1000	Brisk Diffuse
TCGA-BRCA	TCGA-AR-A1AN	TCGA-AR-A1AN-01Z-00-DX1	images/TCGA-AR-A1AN-01Z-00-DX1.png	http://quip1.bmi.stonybrook.edu/camicroscope/osdCamicroscope.php?tissueId=TCGA-AR-A1AN-01Z-00-DX1	Female	white	hispanic or latino	Infiltrating duct carcinoma, NOS	IIa	46	alive	Breast, NOS	-1000 to -500	-20K - -10K	0 to 0.01	-1000 to 0	Non-Brisk Multifocal
TCGA-BRCA	TCGA-E9-A1RF	TCGA-E9-A1RF-01Z-00-DX1	images/TCGA-E9-A1RF-01Z-00-DX1.png	http://quip1.bmi.stonybrook.edu/camicroscope/osdCamicroscope.php?tissueId=TCGA-E9-A1RF-01Z-00-DX1	Female	white	not hispanic or latino	Infiltrating duct carcinoma, NOS	IIIa	68	alive	Breast, NOS	-1000 to -500	-10K - 0	0 to 0.01	0 to 1000	Brisk Band-like
TCGA-BRCA	TCGA-D8-A27G	TCGA-D8-A27G-01Z-00-DX1	images/TCGA-D8-A27G-01Z-00-DX1.png	http://quip1.bmi.stonybrook.edu/camicroscope/osdCamicroscope.php?tissueId=TCGA-D8-A27G-01Z-00-DX1	Female	white	not hispanic or latino	Lobular carcinoma, NOS	IIa	75	alive	Breast, NOS	-1000 to -500	10K - 20K	-0.01 to 0	-1000 to 0	Brisk Diffuse
TCGA-BRCA	TCGA-AC-A3HN	TCGA-AC-A3HN-01Z-00-DX1	images/TCGA-AC-A3HN-01Z-00-DX1.png	http://quip1.bmi.stonybrook.edu/camicroscope/osdCamicroscope.php?tissueId=TCGA-AC-A3HN-01Z-00-DX1	Female	white	not hispanic or latino	Lobular carcinoma, NOS	IIb	87	alive	Breast, NOS	-1000 to -500	-10K - 0	-0.02 to -0.01	-1000 to 0	Non-Brisk Focal
TCGA-BRCA	TCGA-D8-A1JD	TCGA-D8-A1JD-01Z-00-DX1	images/TCGA-D8-A1JD-01Z-00-DX1.png	http://quip1.bmi.stonybrook.edu/camicroscope/osdCamicroscope.php?tissueId=TCGA-D8-A1JD-01Z-00-DX1	Female	white	not hispanic or latino	Infiltrating duct carcinoma, NOS	IIb	41	alive	Breast, NOS	-1000 to -500	0 - 10K	-0.02 to -0.01	1000 to 2000	Brisk Band-like
TCGA-BRCA	TCGA-C8-A1HM	TCGA-C8-A1HM-01Z-00-DX1	images/TCGA-C8-A1HM-01Z-00-DX1.png	http://quip1.bmi.stonybrook.edu/camicroscope/osdCamicroscope.php?tissueId=TCGA-C8-A1HM-01Z-00-DX1	Female	asian	not hispanic or latino	Infiltrating duct carcinoma, NOS	IIa	74	alive	Breast, NOS	-1000 to -500	-30K - -20K	-0.01 to 0	-1000 to 0	Brisk Diffuse
TCGA-BRCA	TCGA-A7-A6VX	TCGA-A7-A6VX-01Z-00-DX1	images/TCGA-A7-A6VX-01Z-00-DX1.png	http://quip1.bmi.stonybrook.edu/camicroscope/osdCamicroscope.php?tissueId=TCGA-A7-A6VX-01Z-00-DX1	Female	black or african american	not hispanic or latino	Infiltrating duct carcinoma, NOS	IIa	68	alive	Breast, NOS	-1000 to -500	-10K - 0	< -0.02	-1000 to 0	Non-Brisk Focal
TCGA-BRCA	TCGA-E2-A1IF	TCGA-E2-A1IF-01Z-00-DX1	images/TCGA-E2-A1IF-01Z-00-DX1.png	http://quip1.bmi.stonybrook.edu/camicroscope/osdCamicroscope.php?tissueId=TCGA-E2-A1IF-01Z-00-DX1	Female	white	not hispanic or latino	Infiltrating duct carcinoma, NOS	I	74	alive	Breast, NOS	1000 to 1500	-10K - 0	-0.01 to 0	-1000 to 0	Non-Brisk Focal
TCGA-BRCA	TCGA-A8-A097	TCGA-A8-A097-01Z-00-DX1	images/TCGA-A8-A097-01Z-00-DX1.png	http://quip1.bmi.stonybrook.edu/camicroscope/osdCamicroscope.php?tissueId=TCGA-A8-A097-01Z-00-DX1	Female	not reported	not reported	Infiltrating duct carcinoma, NOS	IIb	64	alive	Breast, NOS	-1000 to -500	-10K - 0	0.02 to 0.03	-1000 to 0	Non-Brisk Focal
TCGA-BRCA	TCGA-A7-A4SC	TCGA-A7-A4SC-01Z-00-DX1	images/TCGA-A7-A4SC-01Z-00-DX1.png	http://quip1.bmi.stonybrook.edu/camicroscope/osdCamicroscope.php?tissueId=TCGA-A7-A4SC-01Z-00-DX1	Female	white	not hispanic or latino	Lobular carcinoma, NOS	IIb	62	alive	Breast, NOS	-1000 to -500	-10K - 0	< -0.02	> 2000	Non-Brisk Focal
TCGA-BRCA	TCGA-BH-A18G	TCGA-BH-A18G-01Z-00-DX1	images/TCGA-BH-A18G-01Z-00-DX1.png	http://quip1.bmi.stonybrook.edu/camicroscope/osdCamicroscope.php?tissueId=TCGA-BH-A18G-01Z-00-DX1	Female	white	not hispanic or latino	Infiltrating duct carcinoma, NOS	Ia	81	alive	Lower-outer quadrant of breast	-1000 to -500	-10K - 0	0 to 0.01	-1000 to 0	Non-Brisk Multifocal
TCGA-BRCA	TCGA-GI-A2C8	TCGA-GI-A2C8-01Z-00-DX1	images/TCGA-GI-A2C8-01Z-00-DX1.png	http://quip1.bmi.stonybrook.edu/camicroscope/osdCamicroscope.php?tissueId=TCGA-GI-A2C8-01Z-00-DX1	Female	white	not hispanic or latino	Infiltrating duct carcinoma, NOS	IIIb	63	alive	Breast, NOS	-1000 to -500	-10K - 0	0 to 0.01	-1000 to 0	Non-Brisk Multifocal
TCGA-BRCA	TCGA-A8-A09G	TCGA-A8-A09G-01Z-00-DX1	images/TCGA-A8-A09G-01Z-00-DX1.png	http://quip1.bmi.stonybrook.edu/camicroscope/osdCamicroscope.php?tissueId=TCGA-A8-A09G-01Z-00-DX1	Female	not reported	not reported	Infiltrating duct carcinoma, NOS	IIIc	79	alive	Breast, NOS	-1000 to -500	-10K - 0	-0.01 to 0	-1000 to 0	Non-Brisk Focal
TCGA-BRCA	TCGA-C8-A12L	TCGA-C8-A12L-01Z-00-DX1	images/TCGA-C8-A12L-01Z-00-DX1.png	http://quip1.bmi.stonybrook.edu/camicroscope/osdCamicroscope.php?tissueId=TCGA-C8-A12L-01Z-00-DX1	Female	asian	not hispanic or latino	Infiltrating duct carcinoma, NOS	IIa	67	alive	Breast, NOS	-1000 to -500	-10K - 0	-0.02 to -0.01	0 to 1000	Brisk Diffuse
TCGA-BRCA	TCGA-BH-A1FH	TCGA-BH-A1FH-01Z-00-DX1	images/TCGA-BH-A1FH-01Z-00-DX1.png	http://quip1.bmi.stonybrook.edu/camicroscope/osdCamicroscope.php?tissueId=TCGA-BH-A1FH-01Z-00-DX1	Female	white	not hispanic or latino	Infiltrating duct carcinoma, NOS	Iv	47	dead	Breast, NOS	1000 to 1500	-10K - 0	0 to 0.01	-1000 to 0	Non-Brisk Focal
TCGA-BRCA	TCGA-A8-A08Z	TCGA-A8-A08Z-01Z-00-DX1	images/TCGA-A8-A08Z-01Z-00-DX1.png	http://quip1.bmi.stonybrook.edu/camicroscope/osdCamicroscope.php?tissueId=TCGA-A8-A08Z-01Z-00-DX1	Female	not reported	not reported	Infiltrating duct carcinoma, NOS	NA	76	alive	Breast, NOS	-1000 to -500	-10K - 0	>= 0.03	-1000 to 0	Non-Brisk Focal
TCGA-BRCA	TCGA-AC-A2FM	TCGA-AC-A2FM-01Z-00-DX1	images/TCGA-AC-A2FM-01Z-00-DX1.png	http://quip1.bmi.stonybrook.edu/camicroscope/osdCamicroscope.php?tissueId=TCGA-AC-A2FM-01Z-00-DX1	Female	white	not hispanic or latino	Lobular carcinoma, NOS	IIb	87	dead	Breast, NOS	-1000 to -500	-10K - 0	0 to 0.01	-1000 to 0	Non-Brisk Multifocal
TCGA-BRCA	TCGA-D8-A1JP	TCGA-D8-A1JP-01Z-00-DX1	images/TCGA-D8-A1JP-01Z-00-DX1.png	http://quip1.bmi.stonybrook.edu/camicroscope/osdCamicroscope.php?tissueId=TCGA-D8-A1JP-01Z-00-DX1	Female	white	not hispanic or latino	Infiltrating duct carcinoma, NOS	Ia	73	alive	Breast, NOS	-1000 to -500	-10K - 0	-0.01 to 0	0 to 1000	Brisk Band-like
TCGA-BRCA	TCGA-BH-A0B7	TCGA-BH-A0B7-01Z-00-DX1	images/TCGA-BH-A0B7-01Z-00-DX1.png	http://quip1.bmi.stonybrook.edu/camicroscope/osdCamicroscope.php?tissueId=TCGA-BH-A0B7-01Z-00-DX1	Female	white	not hispanic or latino	Infiltrating duct carcinoma, NOS	IIb	42	alive	Breast, NOS	-1000 to -500	-10K - 0	-0.01 to 0	0 to 1000	Non-Brisk Multifocal
TCGA-BRCA	TCGA-C8-A26Y	TCGA-C8-A26Y-01Z-00-DX1	images/TCGA-C8-A26Y-01Z-00-DX1.png	http://quip1.bmi.stonybrook.edu/camicroscope/osdCamicroscope.php?tissueId=TCGA-C8-A26Y-01Z-00-DX1	Female	asian	not hispanic or latino	Infiltrating duct carcinoma, NOS	IIa	89	alive	Breast, NOS	-1000 to -500	-10K - 0	0.02 to 0.03	-1000 to 0	Non-Brisk Focal
TCGA-BRCA	TCGA-AC-A3YJ	TCGA-AC-A3YJ-01Z-00-DX1	images/TCGA-AC-A3YJ-01Z-00-DX1.png	http://quip1.bmi.stonybrook.edu/camicroscope/osdCamicroscope.php?tissueId=TCGA-AC-A3YJ-01Z-00-DX1	Female	white	not hispanic or latino	Papillary carcinoma, NOS	IIa	66	alive	Breast, NOS	-1000 to -500	-30K - -20K	-0.01 to 0	-1000 to 0	Brisk Diffuse
TCGA-BRCA	TCGA-D8-A140	TCGA-D8-A140-01Z-00-DX1	images/TCGA-D8-A140-01Z-00-DX1.png	http://quip1.bmi.stonybrook.edu/camicroscope/osdCamicroscope.php?tissueId=TCGA-D8-A140-01Z-00-DX1	Female	white	not hispanic or latino	Infiltrating duct carcinoma, NOS	IIb	62	alive	Breast, NOS	-1000 to -500	-10K - 0	-0.01 to 0	-1000 to 0	Non-Brisk Multifocal
TCGA-BRCA	TCGA-A2-A04Q	TCGA-A2-A04Q-01Z-00-DX1	images/TCGA-A2-A04Q-01Z-00-DX1.png	http://quip1.bmi.stonybrook.edu/camicroscope/osdCamicroscope.php?tissueId=TCGA-A2-A04Q-01Z-00-DX1	Female	white	not reported	Infiltrating duct carcinoma, NOS	Ia	48	alive	Breast, NOS	-1000 to -500	-20K - -10K	-0.02 to -0.01	-1000 to 0	Non-Brisk Multifocal
TCGA-BRCA	TCGA-E9-A24A	TCGA-E9-A24A-01Z-00-DX1	images/TCGA-E9-A24A-01Z-00-DX1.png	http://quip1.bmi.stonybrook.edu/camicroscope/osdCamicroscope.php?tissueId=TCGA-E9-A24A-01Z-00-DX1	Female	white	not hispanic or latino	Infiltrating duct carcinoma, NOS	IIa	69	alive	Breast, NOS	-1000 to -500	-10K - 0	0 to 0.01	-1000 to 0	Non-Brisk Multifocal
TCGA-BRCA	TCGA-E9-A22H	TCGA-E9-A22H-01Z-00-DX1	images/TCGA-E9-A22H-01Z-00-DX1.png	http://quip1.bmi.stonybrook.edu/camicroscope/osdCamicroscope.php?tissueId=TCGA-E9-A22H-01Z-00-DX1	Female	white	not hispanic or latino	Infiltrating duct carcinoma, NOS	IIb	42	alive	Breast, NOS	-1000 to -500	-10K - 0	0 to 0.01	0 to 1000	Non-Brisk Multifocal
TCGA-BRCA	TCGA-D8-A1XL	TCGA-D8-A1XL-01Z-00-DX1	images/TCGA-D8-A1XL-01Z-00-DX1.png	http://quip1.bmi.stonybrook.edu/camicroscope/osdCamicroscope.php?tissueId=TCGA-D8-A1XL-01Z-00-DX1	Female	white	not hispanic or latino	Infiltrating duct carcinoma, NOS	IIb	34	alive	Breast, NOS	-1000 to -500	-10K - 0	-0.01 to 0	0 to 1000	Brisk Band-like
TCGA-BRCA	TCGA-E2-A15K	TCGA-E2-A15K-01Z-00-DX1	images/TCGA-E2-A15K-01Z-00-DX1.png	http://quip1.bmi.stonybrook.edu/camicroscope/osdCamicroscope.php?tissueId=TCGA-E2-A15K-01Z-00-DX1	Female	white	not hispanic or latino	Infiltrating duct carcinoma, NOS	IIb	58	alive	Breast, NOS	-1000 to -500	-10K - 0	0 to 0.01	0 to 1000	Brisk Band-like
TCGA-BRCA	TCGA-E9-A1R0	TCGA-E9-A1R0-01Z-00-DX1	images/TCGA-E9-A1R0-01Z-00-DX1.png	http://quip1.bmi.stonybrook.edu/camicroscope/osdCamicroscope.php?tissueId=TCGA-E9-A1R0-01Z-00-DX1	Female	white	not hispanic or latino	Infiltrating duct carcinoma, NOS	IIa	58	alive	Breast, NOS	-1000 to -500	-10K - 0	-0.01 to 0	0 to 1000	Non-Brisk Multifocal
TCGA-BRCA	TCGA-C8-A8HP	TCGA-C8-A8HP-01Z-00-DX1	images/TCGA-C8-A8HP-01Z-00-DX1.png	http://quip1.bmi.stonybrook.edu/camicroscope/osdCamicroscope.php?tissueId=TCGA-C8-A8HP-01Z-00-DX1	Female	asian	not hispanic or latino	Metaplastic carcinoma, NOS	IIIa	59	alive	Breast, NOS	-1000 to -500	-20K - -10K	0 to 0.01	-1000 to 0	Brisk Diffuse
TCGA-BRCA	TCGA-E9-A1N3	TCGA-E9-A1N3-01Z-00-DX1	images/TCGA-E9-A1N3-01Z-00-DX1.png	http://quip1.bmi.stonybrook.edu/camicroscope/osdCamicroscope.php?tissueId=TCGA-E9-A1N3-01Z-00-DX1	Female	white	not hispanic or latino	Infiltrating duct and lobular carcinoma	IIIa	70	alive	Breast, NOS	-1000 to -500	-20K - -10K	0.01 to 0.02	-1000 to 0	Non-Brisk Multifocal
TCGA-BRCA	TCGA-C8-A1HI	TCGA-C8-A1HI-01Z-00-DX1	images/TCGA-C8-A1HI-01Z-00-DX1.png	http://quip1.bmi.stonybrook.edu/camicroscope/osdCamicroscope.php?tissueId=TCGA-C8-A1HI-01Z-00-DX1	Female	asian	not hispanic or latino	Infiltrating duct carcinoma, NOS	IIIa	0	alive	Breast, NOS	-1000 to -500	-10K - 0	-0.01 to 0	-1000 to 0	Brisk Diffuse
TCGA-BRCA	TCGA-C8-A12P	TCGA-C8-A12P-01Z-00-DX1	images/TCGA-C8-A12P-01Z-00-DX1.png	http://quip1.bmi.stonybrook.edu/camicroscope/osdCamicroscope.php?tissueId=TCGA-C8-A12P-01Z-00-DX1	Female	asian	not hispanic or latino	Infiltrating duct carcinoma, NOS	IIb	55	alive	Breast, NOS	-1000 to -500	-30K - -20K	0 to 0.01	-1000 to 0	Brisk Diffuse
TCGA-BRCA	TCGA-BH-A0DT	TCGA-BH-A0DT-01Z-00-DX1	images/TCGA-BH-A0DT-01Z-00-DX1.png	http://quip1.bmi.stonybrook.edu/camicroscope/osdCamicroscope.php?tissueId=TCGA-BH-A0DT-01Z-00-DX1	Female	white	not reported	Infiltrating duct carcinoma, NOS	IIa	41	alive	Breast, NOS	-1000 to -500	-10K - 0	-0.01 to 0	-1000 to 0	Non-Brisk Multifocal
TCGA-BRCA	TCGA-AR-A1AM	TCGA-AR-A1AM-01Z-00-DX1	images/TCGA-AR-A1AM-01Z-00-DX1.png	http://quip1.bmi.stonybrook.edu/camicroscope/osdCamicroscope.php?tissueId=TCGA-AR-A1AM-01Z-00-DX1	Female	white	not hispanic or latino	Lobular carcinoma, NOS	IIIa	52	alive	Breast, NOS	-1000 to -500	-20K - -10K	-0.01 to 0	0 to 1000	Non-Brisk Multifocal
TCGA-BRCA	TCGA-E9-A1NE	TCGA-E9-A1NE-01Z-00-DX1	images/TCGA-E9-A1NE-01Z-00-DX1.png	http://quip1.bmi.stonybrook.edu/camicroscope/osdCamicroscope.php?tissueId=TCGA-E9-A1NE-01Z-00-DX1	Female	white	not hispanic or latino	Infiltrating duct and lobular carcinoma	IIb	28	alive	Breast, NOS	-1000 to -500	-30K - -20K	-0.01 to 0	-1000 to 0	Brisk Diffuse
TCGA-BRCA	TCGA-AN-A0FY	TCGA-AN-A0FY-01Z-00-DX1	images/TCGA-AN-A0FY-01Z-00-DX1.png	http://quip1.bmi.stonybrook.edu/camicroscope/osdCamicroscope.php?tissueId=TCGA-AN-A0FY-01Z-00-DX1	Female	white	not hispanic or latino	Infiltrating duct carcinoma, NOS	Ia	55	alive	Breast, NOS	-1000 to -500	-20K - -10K	-0.01 to 0	-1000 to 0	Brisk Diffuse
TCGA-BRCA	TCGA-A8-A06P	TCGA-A8-A06P-01Z-00-DX1	images/TCGA-A8-A06P-01Z-00-DX1.png	http://quip1.bmi.stonybrook.edu/camicroscope/osdCamicroscope.php?tissueId=TCGA-A8-A06P-01Z-00-DX1	Female	not reported	not reported	Infiltrating duct carcinoma, NOS	IIIa	63	alive	Breast, NOS	-1000 to -500	-10K - 0	-0.02 to -0.01	-1000 to 0	Non-Brisk Focal
TCGA-BRCA	TCGA-BH-A0B8	TCGA-BH-A0B8-01Z-00-DX1	images/TCGA-BH-A0B8-01Z-00-DX1.png	http://quip1.bmi.stonybrook.edu/camicroscope/osdCamicroscope.php?tissueId=TCGA-BH-A0B8-01Z-00-DX1	Female	white	not reported	Infiltrating duct carcinoma, NOS	I	64	alive	Breast, NOS	-1000 to -500	-10K - 0	-0.02 to -0.01	-1000 to 0	None
TCGA-BRCA	TCGA-AQ-A04L	TCGA-AQ-A04L-01Z-00-DX1	images/TCGA-AQ-A04L-01Z-00-DX1.png	http://quip1.bmi.stonybrook.edu/camicroscope/osdCamicroscope.php?tissueId=TCGA-AQ-A04L-01Z-00-DX1	Female	white	not hispanic or latino	Infiltrating duct carcinoma, NOS	IIa	48	alive	Breast, NOS	-1000 to -500	-20K - -10K	-0.01 to 0	-1000 to 0	Non-Brisk Multifocal
TCGA-BRCA	TCGA-E9-A227	TCGA-E9-A227-01Z-00-DX1	images/TCGA-E9-A227-01Z-00-DX1.png	http://quip1.bmi.stonybrook.edu/camicroscope/osdCamicroscope.php?tissueId=TCGA-E9-A227-01Z-00-DX1	Female	white	not hispanic or latino	Infiltrating duct carcinoma, NOS	IIb	42	alive	Breast, NOS	-1000 to -500	-20K - -10K	-0.01 to 0	-1000 to 0	Brisk Diffuse
TCGA-BRCA	TCGA-A8-A099	TCGA-A8-A099-01Z-00-DX1	images/TCGA-A8-A099-01Z-00-DX1.png	http://quip1.bmi.stonybrook.edu/camicroscope/osdCamicroscope.php?tissueId=TCGA-A8-A099-01Z-00-DX1	Female	not reported	not reported	Infiltrating duct carcinoma, NOS	x	76	alive	Breast, NOS	-1000 to -500	-10K - 0	>= 0.03	-1000 to 0	Non-Brisk Focal
TCGA-BRCA	TCGA-AR-A0TV	TCGA-AR-A0TV-01Z-00-DX1	images/TCGA-AR-A0TV-01Z-00-DX1.png	http://quip1.bmi.stonybrook.edu/camicroscope/osdCamicroscope.php?tissueId=TCGA-AR-A0TV-01Z-00-DX1	Female	not reported	not reported	Infiltrating duct carcinoma, NOS	IIa	66	alive	Breast, NOS	-1000 to -500	-10K - 0	-0.01 to 0	0 to 1000	Brisk Band-like
TCGA-BRCA	TCGA-C8-A137	TCGA-C8-A137-01Z-00-DX1	images/TCGA-C8-A137-01Z-00-DX1.png	http://quip1.bmi.stonybrook.edu/camicroscope/osdCamicroscope.php?tissueId=TCGA-C8-A137-01Z-00-DX1	Female	asian	not hispanic or latino	Infiltrating duct carcinoma, NOS	IIb	34	alive	Breast, NOS	-1000 to -500	-10K - 0	-0.01 to 0	-1000 to 0	Non-Brisk Focal
TCGA-BRCA	TCGA-BH-A18F	TCGA-BH-A18F-01Z-00-DX1	images/TCGA-BH-A18F-01Z-00-DX1.png	http://quip1.bmi.stonybrook.edu/camicroscope/osdCamicroscope.php?tissueId=TCGA-BH-A18F-01Z-00-DX1	Female	white	not hispanic or latino	Infiltrating duct carcinoma, NOS	IIa	50	alive	Breast, NOS	-1000 to -500	0 - 10K	-0.01 to 0	-1000 to 0	Brisk Band-like
TCGA-BRCA	TCGA-A2-A0CX	TCGA-A2-A0CX-01Z-00-DX1	images/TCGA-A2-A0CX-01Z-00-DX1.png	http://quip1.bmi.stonybrook.edu/camicroscope/osdCamicroscope.php?tissueId=TCGA-A2-A0CX-01Z-00-DX1	Female	white	not hispanic or latino	Infiltrating duct carcinoma, NOS	IIa	52	alive	Breast, NOS	-1000 to -500	-10K - 0	-0.01 to 0	-1000 to 0	Brisk Band-like
TCGA-BRCA	TCGA-AC-A3BB	TCGA-AC-A3BB-01Z-00-DX1	images/TCGA-AC-A3BB-01Z-00-DX1.png	http://quip1.bmi.stonybrook.edu/camicroscope/osdCamicroscope.php?tissueId=TCGA-AC-A3BB-01Z-00-DX1	Female	black or african american	not hispanic or latino	Lobular carcinoma, NOS	IIIa	46	alive	Breast, NOS	-1000 to -500	-10K - 0	< -0.02	0 to 1000	Non-Brisk Focal
TCGA-BRCA	TCGA-A7-A6VV	TCGA-A7-A6VV-01Z-00-DX1	images/TCGA-A7-A6VV-01Z-00-DX1.png	http://quip1.bmi.stonybrook.edu/camicroscope/osdCamicroscope.php?tissueId=TCGA-A7-A6VV-01Z-00-DX1	Female	black or african american	not hispanic or latino	Infiltrating duct carcinoma, NOS	IIa	51	alive	Breast, NOS	-1000 to -500	-20K - -10K	-0.01 to 0	-1000 to 0	Brisk Diffuse
TCGA-BRCA	TCGA-E9-A3X8	TCGA-E9-A3X8-01Z-00-DX1	images/TCGA-E9-A3X8-01Z-00-DX1.png	http://quip1.bmi.stonybrook.edu/camicroscope/osdCamicroscope.php?tissueId=TCGA-E9-A3X8-01Z-00-DX1	Female	white	not hispanic or latino	Lobular carcinoma, NOS	IIb	48	alive	Breast, NOS	-1000 to -500	-10K - 0	-0.01 to 0	-1000 to 0	Non-Brisk Multifocal
TCGA-BRCA	TCGA-AC-A23E	TCGA-AC-A23E-01Z-00-DX1	images/TCGA-AC-A23E-01Z-00-DX1.png	http://quip1.bmi.stonybrook.edu/camicroscope/osdCamicroscope.php?tissueId=TCGA-AC-A23E-01Z-00-DX1	Female	white	not reported	Infiltrating duct carcinoma, NOS	IIb	50	alive	Breast, NOS	-1000 to -500	-20K - -10K	0.01 to 0.02	-1000 to 0	Non-Brisk Multifocal
TCGA-BRCA	TCGA-E9-A1RH	TCGA-E9-A1RH-01Z-00-DX1	images/TCGA-E9-A1RH-01Z-00-DX1.png	http://quip1.bmi.stonybrook.edu/camicroscope/osdCamicroscope.php?tissueId=TCGA-E9-A1RH-01Z-00-DX1	Female	white	not hispanic or latino	Infiltrating duct carcinoma, NOS	IIa	63	alive	Breast, NOS	-1000 to -500	-10K - 0	-0.02 to -0.01	1000 to 2000	Brisk Band-like
TCGA-BRCA	TCGA-A8-A09V	TCGA-A8-A09V-01Z-00-DX1	images/TCGA-A8-A09V-01Z-00-DX1.png	http://quip1.bmi.stonybrook.edu/camicroscope/osdCamicroscope.php?tissueId=TCGA-A8-A09V-01Z-00-DX1	Female	not reported	not reported	Lobular carcinoma, NOS	IIa	51	alive	Breast, NOS	-1000 to -500	-10K - 0	0.02 to 0.03	-1000 to 0	Non-Brisk Focal
TCGA-BRCA	TCGA-A2-A3XY	TCGA-A2-A3XY-01Z-00-DX1	images/TCGA-A2-A3XY-01Z-00-DX1.png	http://quip1.bmi.stonybrook.edu/camicroscope/osdCamicroscope.php?tissueId=TCGA-A2-A3XY-01Z-00-DX1	Female	black or african american	not hispanic or latino	Infiltrating duct carcinoma, NOS	IIb	49	dead	Breast, NOS	-1000 to -500	-10K - 0	-0.02 to -0.01	1000 to 2000	Brisk Band-like
TCGA-BRCA	TCGA-GM-A2DI	TCGA-GM-A2DI-01Z-00-DX1	images/TCGA-GM-A2DI-01Z-00-DX1.png	http://quip1.bmi.stonybrook.edu/camicroscope/osdCamicroscope.php?tissueId=TCGA-GM-A2DI-01Z-00-DX1	Female	white	not hispanic or latino	Infiltrating duct carcinoma, NOS	I	52	alive	Breast, NOS	-1000 to -500	-10K - 0	-0.02 to -0.01	-1000 to 0	Non-Brisk Multifocal
TCGA-BRCA	TCGA-E9-A243	TCGA-E9-A243-01Z-00-DX1	images/TCGA-E9-A243-01Z-00-DX1.png	http://quip1.bmi.stonybrook.edu/camicroscope/osdCamicroscope.php?tissueId=TCGA-E9-A243-01Z-00-DX1	Female	white	not hispanic or latino	Infiltrating duct carcinoma, NOS	IIa	52	alive	Breast, NOS	-1000 to -500	-10K - 0	-0.01 to 0	-2000 to -1000	Brisk Band-like
TCGA-BRCA	TCGA-A2-A3XS	TCGA-A2-A3XS-01Z-00-DX1	images/TCGA-A2-A3XS-01Z-00-DX1.png	http://quip1.bmi.stonybrook.edu/camicroscope/osdCamicroscope.php?tissueId=TCGA-A2-A3XS-01Z-00-DX1	Female	black or african american	not hispanic or latino	Infiltrating duct carcinoma, NOS	IIIa	62	dead	Breast, NOS	-1000 to -500	-20K - -10K	0 to 0.01	-1000 to 0	Brisk Band-like
TCGA-BRCA	TCGA-A7-A5ZX	TCGA-A7-A5ZX-01Z-00-DX1	images/TCGA-A7-A5ZX-01Z-00-DX1.png	http://quip1.bmi.stonybrook.edu/camicroscope/osdCamicroscope.php?tissueId=TCGA-A7-A5ZX-01Z-00-DX1	Female	white	not hispanic or latino	Lobular carcinoma, NOS	IIIc	48	alive	Breast, NOS	-1000 to -500	-10K - 0	< -0.02	> 2000	Non-Brisk Focal
TCGA-BRCA	TCGA-A8-A09I	TCGA-A8-A09I-01Z-00-DX1	images/TCGA-A8-A09I-01Z-00-DX1.png	http://quip1.bmi.stonybrook.edu/camicroscope/osdCamicroscope.php?tissueId=TCGA-A8-A09I-01Z-00-DX1	Female	not reported	not reported	Infiltrating duct carcinoma, NOS	IIa	84	alive	Breast, NOS	-1000 to -500	-30K - -20K	0.01 to 0.02	-1000 to 0	Brisk Diffuse
TCGA-BRCA	TCGA-A8-A06X	TCGA-A8-A06X-01Z-00-DX1	images/TCGA-A8-A06X-01Z-00-DX1.png	http://quip1.bmi.stonybrook.edu/camicroscope/osdCamicroscope.php?tissueId=TCGA-A8-A06X-01Z-00-DX1	Female	not reported	not reported	Infiltrating duct carcinoma, NOS	IIb	77	dead	Breast, NOS	-1000 to -500	-10K - 0	-0.01 to 0	-1000 to 0	Non-Brisk Focal
TCGA-BRCA	TCGA-A8-A07W	TCGA-A8-A07W-01Z-00-DX1	images/TCGA-A8-A07W-01Z-00-DX1.png	http://quip1.bmi.stonybrook.edu/camicroscope/osdCamicroscope.php?tissueId=TCGA-A8-A07W-01Z-00-DX1	Female	not reported	not reported	Infiltrating duct carcinoma, NOS	Iv	76	alive	Breast, NOS	-1000 to -500	-30K - -20K	0 to 0.01	-1000 to 0	Brisk Diffuse
TCGA-BRCA	TCGA-A8-A082	TCGA-A8-A082-01Z-00-DX1	images/TCGA-A8-A082-01Z-00-DX1.png	http://quip1.bmi.stonybrook.edu/camicroscope/osdCamicroscope.php?tissueId=TCGA-A8-A082-01Z-00-DX1	Female	not reported	not reported	Infiltrating duct carcinoma, NOS	IIb	58	alive	Breast, NOS	-1000 to -500	< -30K	0.02 to 0.03	-1000 to 0	Brisk Diffuse
TCGA-BRCA	TCGA-AC-A23C	TCGA-AC-A23C-01Z-00-DX1	images/TCGA-AC-A23C-01Z-00-DX1.png	http://quip1.bmi.stonybrook.edu/camicroscope/osdCamicroscope.php?tissueId=TCGA-AC-A23C-01Z-00-DX1	Female	white	not reported	Infiltrating duct carcinoma, NOS	IIb	62	alive	Breast, NOS	-1000 to -500	< -30K	0.01 to 0.02	-1000 to 0	Brisk Diffuse
TCGA-BRCA	TCGA-A8-A0A7	TCGA-A8-A0A7-01Z-00-DX1	images/TCGA-A8-A0A7-01Z-00-DX1.png	http://quip1.bmi.stonybrook.edu/camicroscope/osdCamicroscope.php?tissueId=TCGA-A8-A0A7-01Z-00-DX1	Female	not reported	not reported	Lobular carcinoma, NOS	IIb	57	alive	Breast, NOS	-1000 to -500	-30K - -20K	0 to 0.01	-1000 to 0	Brisk Diffuse
TCGA-BRCA	TCGA-A2-A04P	TCGA-A2-A04P-01Z-00-DX1	images/TCGA-A2-A04P-01Z-00-DX1.png	http://quip1.bmi.stonybrook.edu/camicroscope/osdCamicroscope.php?tissueId=TCGA-A2-A04P-01Z-00-DX1	Female	black or african american	not reported	Infiltrating duct carcinoma, NOS	IIIc	36	dead	Breast, NOS	-1000 to -500	-20K - -10K	-0.01 to 0	0 to 1000	Brisk Band-like
TCGA-BRCA	TCGA-A8-A08O	TCGA-A8-A08O-01Z-00-DX1	images/TCGA-A8-A08O-01Z-00-DX1.png	http://quip1.bmi.stonybrook.edu/camicroscope/osdCamicroscope.php?tissueId=TCGA-A8-A08O-01Z-00-DX1	Female	not reported	not reported	Infiltrating duct carcinoma, NOS	Iv	45	alive	Breast, NOS	-1000 to -500	< -30K	0 to 0.01	-1000 to 0	Brisk Diffuse
TCGA-BRCA	TCGA-D8-A27I	TCGA-D8-A27I-01Z-00-DX1	images/TCGA-D8-A27I-01Z-00-DX1.png	http://quip1.bmi.stonybrook.edu/camicroscope/osdCamicroscope.php?tissueId=TCGA-D8-A27I-01Z-00-DX1	Female	white	not hispanic or latino	Lobular carcinoma, NOS	IIIa	58	alive	Breast, NOS	-1000 to -500	-10K - 0	0.01 to 0.02	-1000 to 0	Non-Brisk Focal
TCGA-BRCA	TCGA-AR-A255	TCGA-AR-A255-01Z-00-DX1	images/TCGA-AR-A255-01Z-00-DX1.png	http://quip1.bmi.stonybrook.edu/camicroscope/osdCamicroscope.php?tissueId=TCGA-AR-A255-01Z-00-DX1	Female	white	not hispanic or latino	Infiltrating duct carcinoma, NOS	I	62	alive	Breast, NOS	-1000 to -500	-30K - -20K	0 to 0.01	-1000 to 0	Brisk Diffuse
TCGA-BRCA	TCGA-AN-A0G0	TCGA-AN-A0G0-01Z-00-DX1	images/TCGA-AN-A0G0-01Z-00-DX1.png	http://quip1.bmi.stonybrook.edu/camicroscope/osdCamicroscope.php?tissueId=TCGA-AN-A0G0-01Z-00-DX1	Female	white	not hispanic or latino	Infiltrating duct carcinoma, NOS	IIa	56	alive	Breast, NOS	-1000 to -500	-10K - 0	0 to 0.01	-1000 to 0	Non-Brisk Multifocal
TCGA-BRCA	TCGA-AC-A62V	TCGA-AC-A62V-01Z-00-DX1	images/TCGA-AC-A62V-01Z-00-DX1.png	http://quip1.bmi.stonybrook.edu/camicroscope/osdCamicroscope.php?tissueId=TCGA-AC-A62V-01Z-00-DX1	Male	black or african american	not hispanic or latino	Infiltrating duct carcinoma, NOS	Iv	58	dead	Breast, NOS	-1000 to -500	-10K - 0	0.01 to 0.02	-1000 to 0	Non-Brisk Focal
TCGA-BRCA	TCGA-A8-A06O	TCGA-A8-A06O-01Z-00-DX1	images/TCGA-A8-A06O-01Z-00-DX1.png	http://quip1.bmi.stonybrook.edu/camicroscope/osdCamicroscope.php?tissueId=TCGA-A8-A06O-01Z-00-DX1	Female	not reported	not reported	Infiltrating duct carcinoma, NOS	I	60	alive	Breast, NOS	-1000 to -500	-20K - -10K	>= 0.03	-1000 to 0	Brisk Diffuse
TCGA-BRCA	TCGA-BH-A0HN	TCGA-BH-A0HN-01Z-00-DX1	images/TCGA-BH-A0HN-01Z-00-DX1.png	http://quip1.bmi.stonybrook.edu/camicroscope/osdCamicroscope.php?tissueId=TCGA-BH-A0HN-01Z-00-DX1	Female	white	not reported	Infiltrating duct carcinoma, NOS	Ia	67	alive	Breast, NOS	1000 to 1500	-10K - 0	-0.01 to 0	-1000 to 0	Non-Brisk Focal
TCGA-BRCA	TCGA-A8-A092	TCGA-A8-A092-01Z-00-DX1	images/TCGA-A8-A092-01Z-00-DX1.png	http://quip1.bmi.stonybrook.edu/camicroscope/osdCamicroscope.php?tissueId=TCGA-A8-A092-01Z-00-DX1	Female	not reported	not reported	Infiltrating duct carcinoma, NOS	IIIa	48	alive	Breast, NOS	-1000 to -500	-10K - 0	0 to 0.01	-1000 to 0	Non-Brisk Focal
TCGA-BRCA	TCGA-BH-A1F0	TCGA-BH-A1F0-01Z-00-DX1	images/TCGA-BH-A1F0-01Z-00-DX1.png	http://quip1.bmi.stonybrook.edu/camicroscope/osdCamicroscope.php?tissueId=TCGA-BH-A1F0-01Z-00-DX1	Female	white	not hispanic or latino	Infiltrating duct carcinoma, NOS	IIa	80	dead	Breast, NOS	-1000 to -500	-20K - -10K	-0.01 to 0	-1000 to 0	Brisk Band-like
TCGA-BRCA	TCGA-GM-A2DA	TCGA-GM-A2DA-01Z-00-DX1	images/TCGA-GM-A2DA-01Z-00-DX1.png	http://quip1.bmi.stonybrook.edu/camicroscope/osdCamicroscope.php?tissueId=TCGA-GM-A2DA-01Z-00-DX1	Female	white	not hispanic or latino	Infiltrating duct carcinoma, NOS	IIb	46	dead	Breast, NOS	-1000 to -500	-20K - -10K	-0.01 to 0	-1000 to 0	Brisk Diffuse
TCGA-BRCA	TCGA-MS-A51U	TCGA-MS-A51U-01Z-00-DX1	images/TCGA-MS-A51U-01Z-00-DX1.png	http://quip1.bmi.stonybrook.edu/camicroscope/osdCamicroscope.php?tissueId=TCGA-MS-A51U-01Z-00-DX1	Female	white	not hispanic or latino	Lobular carcinoma, NOS	IIb	44	alive	Breast, NOS	-1000 to -500	-10K - 0	0.01 to 0.02	-1000 to 0	Non-Brisk Focal
TCGA-BRCA	TCGA-AN-A0AM	TCGA-AN-A0AM-01Z-00-DX1	images/TCGA-AN-A0AM-01Z-00-DX1.png	http://quip1.bmi.stonybrook.edu/camicroscope/osdCamicroscope.php?tissueId=TCGA-AN-A0AM-01Z-00-DX1	Female	white	not hispanic or latino	Infiltrating duct carcinoma, NOS	IIa	56	alive	Breast, NOS	-1000 to -500	-30K - -20K	0 to 0.01	-1000 to 0	Brisk Band-like
TCGA-BRCA	TCGA-E9-A1NA	TCGA-E9-A1NA-01Z-00-DX1	images/TCGA-E9-A1NA-01Z-00-DX1.png	http://quip1.bmi.stonybrook.edu/camicroscope/osdCamicroscope.php?tissueId=TCGA-E9-A1NA-01Z-00-DX1	Female	white	not hispanic or latino	Infiltrating duct and lobular carcinoma	IIa	58	alive	Breast, NOS	-1000 to -500	-20K - -10K	0 to 0.01	-1000 to 0	Non-Brisk Multifocal
TCGA-BRCA	TCGA-A8-A06N	TCGA-A8-A06N-01Z-00-DX1	images/TCGA-A8-A06N-01Z-00-DX1.png	http://quip1.bmi.stonybrook.edu/camicroscope/osdCamicroscope.php?tissueId=TCGA-A8-A06N-01Z-00-DX1	Female	not reported	not reported	Infiltrating duct carcinoma, NOS	IIIb	66	alive	Breast, NOS	-1000 to -500	-20K - -10K	0 to 0.01	-1000 to 0	Brisk Diffuse
TCGA-BRCA	TCGA-A8-A07I	TCGA-A8-A07I-01Z-00-DX1	images/TCGA-A8-A07I-01Z-00-DX1.png	http://quip1.bmi.stonybrook.edu/camicroscope/osdCamicroscope.php?tissueId=TCGA-A8-A07I-01Z-00-DX1	Female	not reported	not reported	Infiltrating duct carcinoma, NOS	IIIa	69	alive	Breast, NOS	-1000 to -500	-20K - -10K	0.01 to 0.02	-1000 to 0	Brisk Band-like
TCGA-BRCA	TCGA-AC-A8OQ	TCGA-AC-A8OQ-01Z-00-DX1	images/TCGA-AC-A8OQ-01Z-00-DX1.png	http://quip1.bmi.stonybrook.edu/camicroscope/osdCamicroscope.php?tissueId=TCGA-AC-A8OQ-01Z-00-DX1	Female	black or african american	not hispanic or latino	Infiltrating duct carcinoma, NOS	IIb	72	alive	Breast, NOS	-1000 to -500	-10K - 0	-0.01 to 0	-1000 to 0	Non-Brisk Focal
TCGA-BRCA	TCGA-A8-A09N	TCGA-A8-A09N-01Z-00-DX1	images/TCGA-A8-A09N-01Z-00-DX1.png	http://quip1.bmi.stonybrook.edu/camicroscope/osdCamicroscope.php?tissueId=TCGA-A8-A09N-01Z-00-DX1	Female	not reported	not reported	Infiltrating duct carcinoma, NOS	IIIc	57	alive	Breast, NOS	-1000 to -500	-10K - 0	0.02 to 0.03	-1000 to 0	Non-Brisk Focal
TCGA-BRCA	TCGA-A2-A0YH	TCGA-A2-A0YH-01Z-00-DX1	images/TCGA-A2-A0YH-01Z-00-DX1.png	http://quip1.bmi.stonybrook.edu/camicroscope/osdCamicroscope.php?tissueId=TCGA-A2-A0YH-01Z-00-DX1	Female	white	not hispanic or latino	Infiltrating duct carcinoma, NOS	IIIa	53	alive	Breast, NOS	-1000 to -500	-20K - -10K	-0.01 to 0	-1000 to 0	Brisk Band-like
TCGA-BRCA	TCGA-D8-A27L	TCGA-D8-A27L-01Z-00-DX1	images/TCGA-D8-A27L-01Z-00-DX1.png	http://quip1.bmi.stonybrook.edu/camicroscope/osdCamicroscope.php?tissueId=TCGA-D8-A27L-01Z-00-DX1	Female	white	not hispanic or latino	Infiltrating duct carcinoma, NOS	IIIa	49	alive	Breast, NOS	-1000 to -500	-10K - 0	-0.01 to 0	0 to 1000	Non-Brisk Multifocal
TCGA-BRCA	TCGA-A7-A4SF	TCGA-A7-A4SF-01Z-00-DX1	images/TCGA-A7-A4SF-01Z-00-DX1.png	http://quip1.bmi.stonybrook.edu/camicroscope/osdCamicroscope.php?tissueId=TCGA-A7-A4SF-01Z-00-DX1	Female	black or african american	not hispanic or latino	Infiltrating duct carcinoma, NOS	IIa	54	alive	Breast, NOS	-1000 to -500	< -30K	0.01 to 0.02	-1000 to 0	Brisk Band-like
TCGA-BRCA	TCGA-A8-A07Z	TCGA-A8-A07Z-01Z-00-DX1	images/TCGA-A8-A07Z-01Z-00-DX1.png	http://quip1.bmi.stonybrook.edu/camicroscope/osdCamicroscope.php?tissueId=TCGA-A8-A07Z-01Z-00-DX1	Female	not reported	not reported	Infiltrating duct carcinoma, NOS	IIa	85	alive	Breast, NOS	-1000 to -500	-10K - 0	0 to 0.01	-1000 to 0	Non-Brisk Focal
TCGA-BRCA	TCGA-A8-A08B	TCGA-A8-A08B-01Z-00-DX1	images/TCGA-A8-A08B-01Z-00-DX1.png	http://quip1.bmi.stonybrook.edu/camicroscope/osdCamicroscope.php?tissueId=TCGA-A8-A08B-01Z-00-DX1	Female	not reported	not reported	Infiltrating duct carcinoma, NOS	IIa	52	alive	Breast, NOS	-1000 to -500	< -30K	0.01 to 0.02	-1000 to 0	Brisk Diffuse
TCGA-BRCA	TCGA-A8-A09B	TCGA-A8-A09B-01Z-00-DX1	images/TCGA-A8-A09B-01Z-00-DX1.png	http://quip1.bmi.stonybrook.edu/camicroscope/osdCamicroscope.php?tissueId=TCGA-A8-A09B-01Z-00-DX1	Female	not reported	not reported	Infiltrating duct carcinoma, NOS	IIIb	58	alive	Breast, NOS	-1000 to -500	-20K - -10K	0.02 to 0.03	-1000 to 0	Non-Brisk Focal
TCGA-BRCA	TCGA-D8-A73X	TCGA-D8-A73X-01Z-00-DX1	images/TCGA-D8-A73X-01Z-00-DX1.png	http://quip1.bmi.stonybrook.edu/camicroscope/osdCamicroscope.php?tissueId=TCGA-D8-A73X-01Z-00-DX1	Female	white	not hispanic or latino	Tubular adenocarcinoma	IIa	53	alive	Breast, NOS	-1000 to -500	-10K - 0	-0.01 to 0	0 to 1000	Brisk Band-like
TCGA-BRCA	TCGA-A7-A13G	TCGA-A7-A13G-01Z-00-DX1	images/TCGA-A7-A13G-01Z-00-DX1.png	http://quip1.bmi.stonybrook.edu/camicroscope/osdCamicroscope.php?tissueId=TCGA-A7-A13G-01Z-00-DX1	Female	white	not hispanic or latino	Infiltrating duct carcinoma, NOS	IIa	79	alive	Breast, NOS	-1000 to -500	-10K - 0	< -0.02	-1000 to 0	Non-Brisk Focal
TCGA-BRCA	TCGA-A8-A08T	TCGA-A8-A08T-01Z-00-DX1	images/TCGA-A8-A08T-01Z-00-DX1.png	http://quip1.bmi.stonybrook.edu/camicroscope/osdCamicroscope.php?tissueId=TCGA-A8-A08T-01Z-00-DX1	Female	not reported	not reported	Infiltrating duct carcinoma, NOS	Iv	64	dead	Breast, NOS	-1000 to -500	-10K - 0	-0.01 to 0	-1000 to 0	Non-Brisk Focal
TCGA-BRCA	TCGA-BH-A0HF	TCGA-BH-A0HF-01Z-00-DX1	images/TCGA-BH-A0HF-01Z-00-DX1.png	http://quip1.bmi.stonybrook.edu/camicroscope/osdCamicroscope.php?tissueId=TCGA-BH-A0HF-01Z-00-DX1	Female	white	not reported	Infiltrating duct carcinoma, NOS	Ia	77	alive	Breast, NOS	-1000 to -500	-10K - 0	0 to 0.01	-1000 to 0	Non-Brisk Multifocal
TCGA-BRCA	TCGA-AR-A0TX	TCGA-AR-A0TX-01Z-00-DX1	images/TCGA-AR-A0TX-01Z-00-DX1.png	http://quip1.bmi.stonybrook.edu/camicroscope/osdCamicroscope.php?tissueId=TCGA-AR-A0TX-01Z-00-DX1	Female	not reported	not reported	Infiltrating duct carcinoma, NOS	IIa	64	alive	Breast, NOS	-1000 to -500	-10K - 0	-0.02 to -0.01	0 to 1000	Non-Brisk Focal
TCGA-BRCA	TCGA-AC-A23H	TCGA-AC-A23H-01Z-00-DX1	images/TCGA-AC-A23H-01Z-00-DX1.png	http://quip1.bmi.stonybrook.edu/camicroscope/osdCamicroscope.php?tissueId=TCGA-AC-A23H-01Z-00-DX1	Female	white	not hispanic or latino	Infiltrating duct carcinoma, NOS	IIa	89	dead	Breast, NOS	-1000 to -500	-20K - -10K	>= 0.03	-1000 to 0	Non-Brisk Focal
TCGA-BRCA	TCGA-A7-A26I	TCGA-A7-A26I-01Z-00-DX1	images/TCGA-A7-A26I-01Z-00-DX1.png	http://quip1.bmi.stonybrook.edu/camicroscope/osdCamicroscope.php?tissueId=TCGA-A7-A26I-01Z-00-DX1	Female	white	not hispanic or latino	Infiltrating duct carcinoma, NOS	IIa	65	alive	Breast, NOS	-1000 to -500	-10K - 0	< -0.02	1000 to 2000	Non-Brisk Focal
TCGA-BRCA	TCGA-A8-A07O	TCGA-A8-A07O-01Z-00-DX1	images/TCGA-A8-A07O-01Z-00-DX1.png	http://quip1.bmi.stonybrook.edu/camicroscope/osdCamicroscope.php?tissueId=TCGA-A8-A07O-01Z-00-DX1	Female	not reported	not reported	Infiltrating duct carcinoma, NOS	IIa	51	alive	Breast, NOS	-1000 to -500	-30K - -20K	0.02 to 0.03	-1000 to 0	Brisk Diffuse
TCGA-BRCA	TCGA-AN-A0FX	TCGA-AN-A0FX-01Z-00-DX1	images/TCGA-AN-A0FX-01Z-00-DX1.png	http://quip1.bmi.stonybrook.edu/camicroscope/osdCamicroscope.php?tissueId=TCGA-AN-A0FX-01Z-00-DX1	Female	white	not hispanic or latino	Infiltrating duct carcinoma, NOS	IIa	52	alive	Breast, NOS	-1000 to -500	-10K - 0	-0.02 to -0.01	-1000 to 0	Non-Brisk Focal
TCGA-BRCA	TCGA-A8-A07L	TCGA-A8-A07L-01Z-00-DX1	images/TCGA-A8-A07L-01Z-00-DX1.png	http://quip1.bmi.stonybrook.edu/camicroscope/osdCamicroscope.php?tissueId=TCGA-A8-A07L-01Z-00-DX1	Female	not reported	not reported	Infiltrating duct carcinoma, NOS	IIIa	58	alive	Breast, NOS	-1000 to -500	-30K - -20K	0.01 to 0.02	-1000 to 0	Brisk Diffuse
TCGA-BRCA	TCGA-E2-A1L7	TCGA-E2-A1L7-01Z-00-DX1	images/TCGA-E2-A1L7-01Z-00-DX1.png	http://quip1.bmi.stonybrook.edu/camicroscope/osdCamicroscope.php?tissueId=TCGA-E2-A1L7-01Z-00-DX1	Female	white	not hispanic or latino	Infiltrating duct carcinoma, NOS	IIIa	40	alive	Breast, NOS	-1000 to -500	-20K - -10K	0.01 to 0.02	-1000 to 0	Brisk Diffuse
TCGA-BRCA	TCGA-E2-A156	TCGA-E2-A156-01Z-00-DX1	images/TCGA-E2-A156-01Z-00-DX1.png	http://quip1.bmi.stonybrook.edu/camicroscope/osdCamicroscope.php?tissueId=TCGA-E2-A156-01Z-00-DX1	Female	white	not hispanic or latino	Infiltrating duct carcinoma, NOS	I	61	alive	Breast, NOS	1000 to 1500	-10K - 0	0 to 0.01	-1000 to 0	Non-Brisk Focal
TCGA-BRCA	TCGA-A8-A09D	TCGA-A8-A09D-01Z-00-DX1	images/TCGA-A8-A09D-01Z-00-DX1.png	http://quip1.bmi.stonybrook.edu/camicroscope/osdCamicroscope.php?tissueId=TCGA-A8-A09D-01Z-00-DX1	Female	not reported	not reported	Infiltrating duct carcinoma, NOS	IIb	47	alive	Breast, NOS	-1000 to -500	-10K - 0	0.02 to 0.03	-1000 to 0	Non-Brisk Focal
TCGA-BRCA	TCGA-A7-A0DB	TCGA-A7-A0DB-01Z-00-DX1	images/TCGA-A7-A0DB-01Z-00-DX1.png	http://quip1.bmi.stonybrook.edu/camicroscope/osdCamicroscope.php?tissueId=TCGA-A7-A0DB-01Z-00-DX1	Female	white	not hispanic or latino	Infiltrating duct carcinoma, NOS	IIa	56	alive	Breast, NOS	< -1000	-10K - 0	< -0.02	-2000 to -1000	Non-Brisk Focal
TCGA-BRCA	TCGA-A8-A07R	TCGA-A8-A07R-01Z-00-DX1	images/TCGA-A8-A07R-01Z-00-DX1.png	http://quip1.bmi.stonybrook.edu/camicroscope/osdCamicroscope.php?tissueId=TCGA-A8-A07R-01Z-00-DX1	Female	not reported	not reported	Infiltrating duct carcinoma, NOS	IIIc	80	alive	Breast, NOS	< -1000	-10K - 0	< -0.02	-1000 to 0	Non-Brisk Focal
TCGA-BRCA	TCGA-A8-A075	TCGA-A8-A075-01Z-00-DX1	images/TCGA-A8-A075-01Z-00-DX1.png	http://quip1.bmi.stonybrook.edu/camicroscope/osdCamicroscope.php?tissueId=TCGA-A8-A075-01Z-00-DX1	Female	not reported	not reported	Infiltrating duct carcinoma, NOS	IIb	42	alive	Breast, NOS	< -1000	-10K - 0	0 to 0.01	-1000 to 0	Non-Brisk Focal
TCGA-BRCA	TCGA-BH-A0HL	TCGA-BH-A0HL-01Z-00-DX1	images/TCGA-BH-A0HL-01Z-00-DX1.png	http://quip1.bmi.stonybrook.edu/camicroscope/osdCamicroscope.php?tissueId=TCGA-BH-A0HL-01Z-00-DX1	Female	white	not reported	Intraductal papillary adenocarcinoma with invasion	IIb	56	alive	Breast, NOS	1000 to 1500	-10K - 0	0 to 0.01	-1000 to 0	Non-Brisk Focal
TCGA-BRCA	TCGA-A8-A07P	TCGA-A8-A07P-01Z-00-DX1	images/TCGA-A8-A07P-01Z-00-DX1.png	http://quip1.bmi.stonybrook.edu/camicroscope/osdCamicroscope.php?tissueId=TCGA-A8-A07P-01Z-00-DX1	Female	not reported	not reported	Infiltrating duct carcinoma, NOS	IIb	68	alive	Breast, NOS	< -1000	-20K - -10K	-0.02 to -0.01	-1000 to 0	Non-Brisk Focal
TCGA-BRCA	TCGA-D8-A1XA	TCGA-D8-A1XA-01Z-00-DX1	images/TCGA-D8-A1XA-01Z-00-DX1.png	http://quip1.bmi.stonybrook.edu/camicroscope/osdCamicroscope.php?tissueId=TCGA-D8-A1XA-01Z-00-DX1	Female	white	not hispanic or latino	Infiltrating duct carcinoma, NOS	Ia	64	alive	Breast, NOS	< -1000	-10K - 0	-0.01 to 0	-1000 to 0	Non-Brisk Focal
TCGA-BRCA	TCGA-A2-A0D3	TCGA-A2-A0D3-01Z-00-DX1	images/TCGA-A2-A0D3-01Z-00-DX1.png	http://quip1.bmi.stonybrook.edu/camicroscope/osdCamicroscope.php?tissueId=TCGA-A2-A0D3-01Z-00-DX1	Female	white	not hispanic or latino	Infiltrating duct carcinoma, NOS	Ia	42	alive	Breast, NOS	1000 to 1500	-10K - 0	0 to 0.01	-1000 to 0	Non-Brisk Focal
TCGA-BRCA	TCGA-AC-A6NO	TCGA-AC-A6NO-01Z-00-DX1	images/TCGA-AC-A6NO-01Z-00-DX1.png	http://quip1.bmi.stonybrook.edu/camicroscope/osdCamicroscope.php?tissueId=TCGA-AC-A6NO-01Z-00-DX1	Female	black or african american	not hispanic or latino	Infiltrating duct carcinoma, NOS	IIb	43	alive	Breast, NOS	< -1000	-20K - -10K	-0.01 to 0	-1000 to 0	Brisk Diffuse
TCGA-BRCA	TCGA-AC-A8OS	TCGA-AC-A8OS-01Z-00-DX1	images/TCGA-AC-A8OS-01Z-00-DX1.png	http://quip1.bmi.stonybrook.edu/camicroscope/osdCamicroscope.php?tissueId=TCGA-AC-A8OS-01Z-00-DX1	Female	white	not hispanic or latino	Lobular carcinoma, NOS	IIa	71	alive	Breast, NOS	< -1000	-20K - -10K	0 to 0.01	-1000 to 0	Non-Brisk Focal
TCGA-BRCA	TCGA-A8-A09T	TCGA-A8-A09T-01Z-00-DX1	images/TCGA-A8-A09T-01Z-00-DX1.png	http://quip1.bmi.stonybrook.edu/camicroscope/osdCamicroscope.php?tissueId=TCGA-A8-A09T-01Z-00-DX1	Female	not reported	not reported	Lobular carcinoma, NOS	NA	68	alive	Breast, NOS	< -1000	-10K - 0	-0.01 to 0	-1000 to 0	Non-Brisk Focal
TCGA-BRCA	TCGA-A8-A09C	TCGA-A8-A09C-01Z-00-DX1	images/TCGA-A8-A09C-01Z-00-DX1.png	http://quip1.bmi.stonybrook.edu/camicroscope/osdCamicroscope.php?tissueId=TCGA-A8-A09C-01Z-00-DX1	Female	not reported	not reported	Infiltrating duct carcinoma, NOS	x	69	alive	Breast, NOS	< -1000	-30K - -20K	0 to 0.01	-1000 to 0	Brisk Diffuse
TCGA-BRCA	TCGA-A8-A09A	TCGA-A8-A09A-01Z-00-DX1	images/TCGA-A8-A09A-01Z-00-DX1.png	http://quip1.bmi.stonybrook.edu/camicroscope/osdCamicroscope.php?tissueId=TCGA-A8-A09A-01Z-00-DX1	Female	not reported	not reported	Infiltrating duct carcinoma, NOS	x	40	alive	Breast, NOS	< -1000	-20K - -10K	0 to 0.01	-1000 to 0	Brisk Diffuse
TCGA-BRCA	TCGA-A8-A0A4	TCGA-A8-A0A4-01Z-00-DX1	images/TCGA-A8-A0A4-01Z-00-DX1.png	http://quip1.bmi.stonybrook.edu/camicroscope/osdCamicroscope.php?tissueId=TCGA-A8-A0A4-01Z-00-DX1	Female	not reported	not reported	Lobular carcinoma, NOS	IIa	73	alive	Breast, NOS	< -1000	-10K - 0	0 to 0.01	-1000 to 0	Non-Brisk Focal
TCGA-BRCA	TCGA-A8-A096	TCGA-A8-A096-01Z-00-DX1	images/TCGA-A8-A096-01Z-00-DX1.png	http://quip1.bmi.stonybrook.edu/camicroscope/osdCamicroscope.php?tissueId=TCGA-A8-A096-01Z-00-DX1	Female	not reported	not reported	Infiltrating duct carcinoma, NOS	IIa	73	alive	Breast, NOS	< -1000	-20K - -10K	>= 0.03	-1000 to 0	Non-Brisk Focal
TCGA-BRCA	TCGA-A8-A08G	TCGA-A8-A08G-01Z-00-DX1	images/TCGA-A8-A08G-01Z-00-DX1.png	http://quip1.bmi.stonybrook.edu/camicroscope/osdCamicroscope.php?tissueId=TCGA-A8-A08G-01Z-00-DX1	Female	not reported	not reported	Infiltrating duct carcinoma, NOS	IIa	41	alive	Breast, NOS	< -1000	-20K - -10K	-0.01 to 0	-1000 to 0	Non-Brisk Focal
TCGA-BRCA	TCGA-E9-A1NC	TCGA-E9-A1NC-01Z-00-DX1	images/TCGA-E9-A1NC-01Z-00-DX1.png	http://quip1.bmi.stonybrook.edu/camicroscope/osdCamicroscope.php?tissueId=TCGA-E9-A1NC-01Z-00-DX1	Female	white	not hispanic or latino	Infiltrating duct and lobular carcinoma	IIb	61	alive	Breast, NOS	< -1000	-20K - -10K	-0.01 to 0	-1000 to 0	Non-Brisk Multifocal
TCGA-BRCA	TCGA-AC-A5XS	TCGA-AC-A5XS-01Z-00-DX1	images/TCGA-AC-A5XS-01Z-00-DX1.png	http://quip1.bmi.stonybrook.edu/camicroscope/osdCamicroscope.php?tissueId=TCGA-AC-A5XS-01Z-00-DX1	Female	white	not hispanic or latino	Lobular carcinoma, NOS	IIa	74	alive	Breast, NOS	< -1000	-20K - -10K	0.01 to 0.02	-1000 to 0	Non-Brisk Multifocal
TCGA-BRCA	TCGA-E9-A54X	TCGA-E9-A54X-01Z-00-DX1	images/TCGA-E9-A54X-01Z-00-DX1.png	http://quip1.bmi.stonybrook.edu/camicroscope/osdCamicroscope.php?tissueId=TCGA-E9-A54X-01Z-00-DX1	Female	white	not hispanic or latino	Mucinous adenocarcinoma	Ia	85	alive	Breast, NOS	< -1000	-20K - -10K	0.01 to 0.02	-1000 to 0	Non-Brisk Multifocal
TCGA-BRCA	TCGA-A8-A08R	TCGA-A8-A08R-01Z-00-DX1	images/TCGA-A8-A08R-01Z-00-DX1.png	http://quip1.bmi.stonybrook.edu/camicroscope/osdCamicroscope.php?tissueId=TCGA-A8-A08R-01Z-00-DX1	Female	not reported	not reported	Infiltrating duct carcinoma, NOS	IIb	52	alive	Breast, NOS	< -1000	-10K - 0	< -0.02	-1000 to 0	Non-Brisk Focal
TCGA-BRCA	TCGA-HN-A2NL	TCGA-HN-A2NL-01Z-00-DX1	images/TCGA-HN-A2NL-01Z-00-DX1.png	http://quip1.bmi.stonybrook.edu/camicroscope/osdCamicroscope.php?tissueId=TCGA-HN-A2NL-01Z-00-DX1	Female	not reported	not reported	Lobular carcinoma, NOS	IIa	56	alive	Breast, NOS	< -1000	-20K - -10K	0 to 0.01	-1000 to 0	Brisk Band-like
TCGA-BRCA	TCGA-AC-A6IV	TCGA-AC-A6IV-01Z-00-DX1	images/TCGA-AC-A6IV-01Z-00-DX1.png	http://quip1.bmi.stonybrook.edu/camicroscope/osdCamicroscope.php?tissueId=TCGA-AC-A6IV-01Z-00-DX1	Female	white	not hispanic or latino	Infiltrating lobular mixed with other types of carcinoma	IIb	47	alive	Breast, NOS	< -1000	-10K - 0	>= 0.03	-1000 to 0	Non-Brisk Focal
TCGA-BRCA	TCGA-A8-A0A9	TCGA-A8-A0A9-01Z-00-DX1	images/TCGA-A8-A0A9-01Z-00-DX1.png	http://quip1.bmi.stonybrook.edu/camicroscope/osdCamicroscope.php?tissueId=TCGA-A8-A0A9-01Z-00-DX1	Female	not reported	not reported	Infiltrating duct carcinoma, NOS	IIa	80	alive	Breast, NOS	< -1000	-10K - 0	0.01 to 0.02	-1000 to 0	Non-Brisk Multifocal
TCGA-BRCA	TCGA-A8-A091	TCGA-A8-A091-01Z-00-DX1	images/TCGA-A8-A091-01Z-00-DX1.png	http://quip1.bmi.stonybrook.edu/camicroscope/osdCamicroscope.php?tissueId=TCGA-A8-A091-01Z-00-DX1	Female	not reported	not reported	Infiltrating duct carcinoma, NOS	IIa	61	alive	Breast, NOS	< -1000	-10K - 0	-0.02 to -0.01	-1000 to 0	Non-Brisk Focal
TCGA-BRCA	TCGA-A8-A07B	TCGA-A8-A07B-01Z-00-DX1	images/TCGA-A8-A07B-01Z-00-DX1.png	http://quip1.bmi.stonybrook.edu/camicroscope/osdCamicroscope.php?tissueId=TCGA-A8-A07B-01Z-00-DX1	Female	not reported	not reported	Infiltrating duct carcinoma, NOS	IIa	69	alive	Breast, NOS	< -1000	-10K - 0	-0.01 to 0	-1000 to 0	Non-Brisk Focal
TCGA-BRCA	TCGA-AC-A2FK	TCGA-AC-A2FK-01Z-00-DX1	images/TCGA-AC-A2FK-01Z-00-DX1.png	http://quip1.bmi.stonybrook.edu/camicroscope/osdCamicroscope.php?tissueId=TCGA-AC-A2FK-01Z-00-DX1	Female	white	hispanic or latino	Lobular carcinoma, NOS	IIIc	45	alive	Breast, NOS	< -1000	-20K - -10K	0 to 0.01	-1000 to 0	Non-Brisk Focal
TCGA-BRCA	TCGA-A7-A3IZ	TCGA-A7-A3IZ-01Z-00-DX1	images/TCGA-A7-A3IZ-01Z-00-DX1.png	http://quip1.bmi.stonybrook.edu/camicroscope/osdCamicroscope.php?tissueId=TCGA-A7-A3IZ-01Z-00-DX1	Female	white	not hispanic or latino	Lobular carcinoma, NOS	IIa	62	alive	Breast, NOS	< -1000	-20K - -10K	-0.01 to 0	-1000 to 0	Non-Brisk Multifocal
TCGA-BRCA	TCGA-A8-A06T	TCGA-A8-A06T-01Z-00-DX1	images/TCGA-A8-A06T-01Z-00-DX1.png	http://quip1.bmi.stonybrook.edu/camicroscope/osdCamicroscope.php?tissueId=TCGA-A8-A06T-01Z-00-DX1	Female	not reported	not reported	Infiltrating duct carcinoma, NOS	IIIa	74	alive	Breast, NOS	< -1000	-10K - 0	0.01 to 0.02	-1000 to 0	Non-Brisk Focal
TCGA-BRCA	TCGA-A8-A090	TCGA-A8-A090-01Z-00-DX1	images/TCGA-A8-A090-01Z-00-DX1.png	http://quip1.bmi.stonybrook.edu/camicroscope/osdCamicroscope.php?tissueId=TCGA-A8-A090-01Z-00-DX1	Female	not reported	not reported	Infiltrating duct carcinoma, NOS	IIa	74	alive	Breast, NOS	< -1000	-10K - 0	>= 0.03	-1000 to 0	Non-Brisk Focal
TCGA-BRCA	TCGA-AC-A2FG	TCGA-AC-A2FG-01Z-00-DX1	images/TCGA-AC-A2FG-01Z-00-DX1.png	http://quip1.bmi.stonybrook.edu/camicroscope/osdCamicroscope.php?tissueId=TCGA-AC-A2FG-01Z-00-DX1	Female	white	not reported	Lobular carcinoma, NOS	IIb	79	alive	Breast, NOS	< -1000	-10K - 0	0 to 0.01	-1000 to 0	Non-Brisk Focal
TCGA-BRCA	TCGA-AC-A2QI	TCGA-AC-A2QI-01Z-00-DX1	images/TCGA-AC-A2QI-01Z-00-DX1.png	http://quip1.bmi.stonybrook.edu/camicroscope/osdCamicroscope.php?tissueId=TCGA-AC-A2QI-01Z-00-DX1	Female	white	not hispanic or latino	Lobular carcinoma, NOS	IIIa	76	alive	Breast, NOS	< -1000	-10K - 0	-0.01 to 0	-1000 to 0	Non-Brisk Multifocal
TCGA-BRCA	TCGA-AC-A23G	TCGA-AC-A23G-01Z-00-DX1	images/TCGA-AC-A23G-01Z-00-DX1.png	http://quip1.bmi.stonybrook.edu/camicroscope/osdCamicroscope.php?tissueId=TCGA-AC-A23G-01Z-00-DX1	Female	white	not reported	Lobular carcinoma, NOS	IIa	76	alive	Breast, NOS	< -1000	-10K - 0	-0.01 to 0	-1000 to 0	Non-Brisk Focal
TCGA-BRCA	TCGA-A8-A06Y	TCGA-A8-A06Y-01Z-00-DX1	images/TCGA-A8-A06Y-01Z-00-DX1.png	http://quip1.bmi.stonybrook.edu/camicroscope/osdCamicroscope.php?tissueId=TCGA-A8-A06Y-01Z-00-DX1	Female	not reported	not reported	Infiltrating duct carcinoma, NOS	IIa	66	alive	Breast, NOS	< -1000	-20K - -10K	-0.01 to 0	-1000 to 0	Non-Brisk Focal
TCGA-BRCA	TCGA-A7-A13D	TCGA-A7-A13D-01Z-00-DX1	images/TCGA-A7-A13D-01Z-00-DX1.png	http://quip1.bmi.stonybrook.edu/camicroscope/osdCamicroscope.php?tissueId=TCGA-A7-A13D-01Z-00-DX1	Female	black or african american	not hispanic or latino	Infiltrating duct carcinoma, NOS	IIa	46	alive	Breast, NOS	< -1000	-10K - 0	< -0.02	-1000 to 0	Non-Brisk Focal
TCGA-BRCA	TCGA-A8-A081	TCGA-A8-A081-01Z-00-DX1	images/TCGA-A8-A081-01Z-00-DX1.png	http://quip1.bmi.stonybrook.edu/camicroscope/osdCamicroscope.php?tissueId=TCGA-A8-A081-01Z-00-DX1	Female	not reported	not reported	Infiltrating duct carcinoma, NOS	IIa	80	alive	Breast, NOS	< -1000	-20K - -10K	0.01 to 0.02	-1000 to 0	Non-Brisk Focal
TCGA-BRCA	TCGA-A8-A06Q	TCGA-A8-A06Q-01Z-00-DX1	images/TCGA-A8-A06Q-01Z-00-DX1.png	http://quip1.bmi.stonybrook.edu/camicroscope/osdCamicroscope.php?tissueId=TCGA-A8-A06Q-01Z-00-DX1	Female	not reported	not reported	Infiltrating duct carcinoma, NOS	IIIa	63	alive	Breast, NOS	< -1000	-20K - -10K	0 to 0.01	-1000 to 0	Non-Brisk Focal
TCGA-BRCA	TCGA-A8-A0AB	TCGA-A8-A0AB-01Z-00-DX1	images/TCGA-A8-A0AB-01Z-00-DX1.png	http://quip1.bmi.stonybrook.edu/camicroscope/osdCamicroscope.php?tissueId=TCGA-A8-A0AB-01Z-00-DX1	Female	not reported	not reported	Lobular carcinoma, NOS	IIa	54	alive	Breast, NOS	< -1000	-10K - 0	< -0.02	-1000 to 0	Non-Brisk Focal
TCGA-BRCA	TCGA-A8-A083	TCGA-A8-A083-01Z-00-DX1	images/TCGA-A8-A083-01Z-00-DX1.png	http://quip1.bmi.stonybrook.edu/camicroscope/osdCamicroscope.php?tissueId=TCGA-A8-A083-01Z-00-DX1	Female	not reported	not reported	Infiltrating duct carcinoma, NOS	IIb	67	alive	Breast, NOS	< -1000	-10K - 0	< -0.02	-1000 to 0	Non-Brisk Focal
TCGA-BRCA	TCGA-A7-A26J	TCGA-A7-A26J-01Z-00-DX1	images/TCGA-A7-A26J-01Z-00-DX1.png	http://quip1.bmi.stonybrook.edu/camicroscope/osdCamicroscope.php?tissueId=TCGA-A7-A26J-01Z-00-DX1	Female	white	not hispanic or latino	Infiltrating duct carcinoma, NOS	IIa	49	alive	Breast, NOS	< -1000	-10K - 0	< -0.02	< -2000	Non-Brisk Focal
TCGA-BRCA	TCGA-BH-A0BO	TCGA-BH-A0BO-01Z-00-DX1	images/TCGA-BH-A0BO-01Z-00-DX1.png	http://quip1.bmi.stonybrook.edu/camicroscope/osdCamicroscope.php?tissueId=TCGA-BH-A0BO-01Z-00-DX1	Female	white	not hispanic or latino	Infiltrating duct carcinoma, NOS	I	54	alive	Breast, NOS	< -1000	-10K - 0	< -0.02	0 to 1000	None
TCGA-BRCA	TCGA-A8-A076	TCGA-A8-A076-01Z-00-DX1	images/TCGA-A8-A076-01Z-00-DX1.png	http://quip1.bmi.stonybrook.edu/camicroscope/osdCamicroscope.php?tissueId=TCGA-A8-A076-01Z-00-DX1	Female	not reported	not reported	Infiltrating duct carcinoma, NOS	IIa	66	alive	Breast, NOS	< -1000	-10K - 0	>= 0.03	-1000 to 0	Non-Brisk Focal
TCGA-BRCA	TCGA-AC-A4ZE	TCGA-AC-A4ZE-01Z-00-DX1	images/TCGA-AC-A4ZE-01Z-00-DX1.png	http://quip1.bmi.stonybrook.edu/camicroscope/osdCamicroscope.php?tissueId=TCGA-AC-A4ZE-01Z-00-DX1	Female	white	not hispanic or latino	Lobular carcinoma, NOS	IIb	63	alive	Breast, NOS	< -1000	-10K - 0	>= 0.03	-1000 to 0	Non-Brisk Focal
TCGA-BRCA	TCGA-AC-A3W5	TCGA-AC-A3W5-01Z-00-DX1	images/TCGA-AC-A3W5-01Z-00-DX1.png	http://quip1.bmi.stonybrook.edu/camicroscope/osdCamicroscope.php?tissueId=TCGA-AC-A3W5-01Z-00-DX1	Female	black or african american	not hispanic or latino	Lobular carcinoma, NOS	IIa	65	alive	Breast, NOS	< -1000	-20K - -10K	< -0.02	-1000 to 0	Non-Brisk Focal
TCGA-BRCA	TCGA-A8-A0AD	TCGA-A8-A0AD-01Z-00-DX1	images/TCGA-A8-A0AD-01Z-00-DX1.png	http://quip1.bmi.stonybrook.edu/camicroscope/osdCamicroscope.php?tissueId=TCGA-A8-A0AD-01Z-00-DX1	Female	not reported	not reported	Infiltrating duct and lobular carcinoma	I	83	alive	Breast, NOS	< -1000	-10K - 0	< -0.02	-1000 to 0	Non-Brisk Focal
TCGA-BRCA	TCGA-A7-A3J0	TCGA-A7-A3J0-01Z-00-DX1	images/TCGA-A7-A3J0-01Z-00-DX1.png	http://quip1.bmi.stonybrook.edu/camicroscope/osdCamicroscope.php?tissueId=TCGA-A7-A3J0-01Z-00-DX1	Female	white	not hispanic or latino	Mucinous adenocarcinoma	IIa	62	alive	Breast, NOS	< -1000	-10K - 0	< -0.02	-2000 to -1000	Non-Brisk Focal
TCGA-BRCA	TCGA-AC-A2FE	TCGA-AC-A2FE-01Z-00-DX1	images/TCGA-AC-A2FE-01Z-00-DX1.png	http://quip1.bmi.stonybrook.edu/camicroscope/osdCamicroscope.php?tissueId=TCGA-AC-A2FE-01Z-00-DX1	Female	white	not hispanic or latino	Lobular carcinoma, NOS	IIIc	62	dead	Breast, NOS	< -1000	-10K - 0	< -0.02	-1000 to 0	Non-Brisk Focal
TCGA-BRCA	TCGA-A8-A093	TCGA-A8-A093-01Z-00-DX1	images/TCGA-A8-A093-01Z-00-DX1.png	http://quip1.bmi.stonybrook.edu/camicroscope/osdCamicroscope.php?tissueId=TCGA-A8-A093-01Z-00-DX1	Female	not reported	not reported	Infiltrating duct carcinoma, NOS	IIa	61	alive	Breast, NOS	< -1000	-10K - 0	-0.01 to 0	-1000 to 0	Non-Brisk Focal
TCGA-BRCA	TCGA-A7-A0CH	TCGA-A7-A0CH-01Z-00-DX1	images/TCGA-A7-A0CH-01Z-00-DX1.png	http://quip1.bmi.stonybrook.edu/camicroscope/osdCamicroscope.php?tissueId=TCGA-A7-A0CH-01Z-00-DX1	Female	white	not hispanic or latino	Infiltrating duct carcinoma, NOS	IIa	79	alive	Breast, NOS	< -1000	-10K - 0	< -0.02	> 2000	Non-Brisk Focal
TCGA-BRCA	TCGA-A8-A09W	TCGA-A8-A09W-01Z-00-DX1	images/TCGA-A8-A09W-01Z-00-DX1.png	http://quip1.bmi.stonybrook.edu/camicroscope/osdCamicroscope.php?tissueId=TCGA-A8-A09W-01Z-00-DX1	Female	not reported	not reported	Lobular carcinoma, NOS	IIIb	70	alive	Breast, NOS	< -1000	-10K - 0	< -0.02	< -2000	Non-Brisk Focal
TCGA-BRCA	TCGA-A7-A425	TCGA-A7-A425-01Z-00-DX1	images/TCGA-A7-A425-01Z-00-DX1.png	http://quip1.bmi.stonybrook.edu/camicroscope/osdCamicroscope.php?tissueId=TCGA-A7-A425-01Z-00-DX1	Female	white	not hispanic or latino	Lobular carcinoma, NOS	IIIc	70	alive	Breast, NOS	< -1000	-10K - 0	< -0.02	0	None
TCGA-BRCA	TCGA-AC-A2FO	TCGA-AC-A2FO-01Z-00-DX1	images/TCGA-AC-A2FO-01Z-00-DX1.png	http://quip1.bmi.stonybrook.edu/camicroscope/osdCamicroscope.php?tissueId=TCGA-AC-A2FO-01Z-00-DX1	Female	white	not hispanic or latino	Lobular carcinoma, NOS	IIb	65	alive	Breast, NOS	< -1000	-10K - 0	< -0.02	-1000 to 0	Non-Brisk Focal
TCGA-BRCA	TCGA-A8-A095	TCGA-A8-A095-01Z-00-DX1	images/TCGA-A8-A095-01Z-00-DX1.png	http://quip1.bmi.stonybrook.edu/camicroscope/osdCamicroscope.php?tissueId=TCGA-A8-A095-01Z-00-DX1	Female	not reported	not reported	Infiltrating duct carcinoma, NOS	I	45	alive	Breast, NOS	< -1000	-10K - 0	< -0.02	-2000 to -1000	Non-Brisk Focal
TCGA-BRCA	TCGA-A2-A4RY	TCGA-A2-A4RY-01Z-00-DX1	images/TCGA-A2-A4RY-01Z-00-DX1.png	http://quip1.bmi.stonybrook.edu/camicroscope/osdCamicroscope.php?tissueId=TCGA-A2-A4RY-01Z-00-DX1	Female	white	not hispanic or latino	Lobular carcinoma, NOS	IIIc	46	alive	Breast, NOS	0 to 500	-10K - 0	0.02 to 0.03	-1000 to 0	Non-Brisk Focal
TCGA-BRCA	TCGA-AO-A0JM	TCGA-AO-A0JM-01Z-00-DX1	images/TCGA-AO-A0JM-01Z-00-DX1.png	http://quip1.bmi.stonybrook.edu/camicroscope/osdCamicroscope.php?tissueId=TCGA-AO-A0JM-01Z-00-DX1	Female	not reported	hispanic or latino	Infiltrating duct carcinoma, NOS	IIb	40	alive	Breast, NOS	-500 to 0	10K - 20K	-0.01 to 0	0 to 1000	Brisk Band-like
TCGA-BRCA	TCGA-AR-A24Z	TCGA-AR-A24Z-01Z-00-DX1	images/TCGA-AR-A24Z-01Z-00-DX1.png	http://quip1.bmi.stonybrook.edu/camicroscope/osdCamicroscope.php?tissueId=TCGA-AR-A24Z-01Z-00-DX1	Female	white	not reported	Infiltrating duct carcinoma, NOS	IIa	57	alive	Breast, NOS	0 to 500	-10K - 0	>= 0.03	-1000 to 0	Non-Brisk Focal
TCGA-BRCA	TCGA-E2-A150	TCGA-E2-A150-01Z-00-DX1	images/TCGA-E2-A150-01Z-00-DX1.png	http://quip1.bmi.stonybrook.edu/camicroscope/osdCamicroscope.php?tissueId=TCGA-E2-A150-01Z-00-DX1	Female	white	not hispanic or latino	Infiltrating duct carcinoma, NOS	IIa	48	alive	Breast, NOS	0 to 500	0 - 10K	0.01 to 0.02	-1000 to 0	Brisk Band-like
TCGA-BRCA	TCGA-EW-A1IX	TCGA-EW-A1IX-01Z-00-DX1	images/TCGA-EW-A1IX-01Z-00-DX1.png	http://quip1.bmi.stonybrook.edu/camicroscope/osdCamicroscope.php?tissueId=TCGA-EW-A1IX-01Z-00-DX1	Female	asian	hispanic or latino	Infiltrating lobular mixed with other types of carcinoma	IIa	48	alive	Breast, NOS	0 to 500	-10K - 0	-0.02 to -0.01	-1000 to 0	Non-Brisk Focal
TCGA-BRCA	TCGA-BH-A0BP	TCGA-BH-A0BP-01Z-00-DX1	images/TCGA-BH-A0BP-01Z-00-DX1.png	http://quip1.bmi.stonybrook.edu/camicroscope/osdCamicroscope.php?tissueId=TCGA-BH-A0BP-01Z-00-DX1	Female	white	not hispanic or latino	Infiltrating duct carcinoma, NOS	I	76	dead	Breast, NOS	0 to 500	-10K - 0	-0.01 to 0	-1000 to 0	Non-Brisk Focal
TCGA-BRCA	TCGA-BH-A18Q	TCGA-BH-A18Q-01Z-00-DX1	images/TCGA-BH-A18Q-01Z-00-DX1.png	http://quip1.bmi.stonybrook.edu/camicroscope/osdCamicroscope.php?tissueId=TCGA-BH-A18Q-01Z-00-DX1	Female	white	not hispanic or latino	Infiltrating duct carcinoma, NOS	IIb	56	dead	Overlapping lesion of breast	0 to 500	0 - 10K	0 to 0.01	-1000 to 0	Non-Brisk Multifocal
TCGA-BRCA	TCGA-A2-A0EV	TCGA-A2-A0EV-01Z-00-DX1	images/TCGA-A2-A0EV-01Z-00-DX1.png	http://quip1.bmi.stonybrook.edu/camicroscope/osdCamicroscope.php?tissueId=TCGA-A2-A0EV-01Z-00-DX1	Female	white	not hispanic or latino	Infiltrating duct carcinoma, NOS	Ia	80	alive	Breast, NOS	0 to 500	20K - 30K	-0.01 to 0	1000 to 2000	Non-Brisk Multifocal
TCGA-BRCA	TCGA-D8-A1JS	TCGA-D8-A1JS-01Z-00-DX1	images/TCGA-D8-A1JS-01Z-00-DX1.png	http://quip1.bmi.stonybrook.edu/camicroscope/osdCamicroscope.php?tissueId=TCGA-D8-A1JS-01Z-00-DX1	Female	white	not hispanic or latino	Intraductal papillary adenocarcinoma with invasion	Ia	77	alive	Breast, NOS	1000 to 1500	-10K - 0	-0.01 to 0	-1000 to 0	Non-Brisk Focal
TCGA-BRCA	TCGA-AN-A0FN	TCGA-AN-A0FN-01Z-00-DX1	images/TCGA-AN-A0FN-01Z-00-DX1.png	http://quip1.bmi.stonybrook.edu/camicroscope/osdCamicroscope.php?tissueId=TCGA-AN-A0FN-01Z-00-DX1	Female	white	not hispanic or latino	Infiltrating duct carcinoma, NOS	Ia	61	alive	Breast, NOS	0 to 500	-10K - 0	-0.01 to 0	0 to 1000	Brisk Diffuse
TCGA-BRCA	TCGA-A2-A0T3	TCGA-A2-A0T3-01Z-00-DX1	images/TCGA-A2-A0T3-01Z-00-DX1.png	http://quip1.bmi.stonybrook.edu/camicroscope/osdCamicroscope.php?tissueId=TCGA-A2-A0T3-01Z-00-DX1	Female	white	not hispanic or latino	Infiltrating duct carcinoma, NOS	Ib	37	alive	Breast, NOS	1000 to 1500	-10K - 0	-0.02 to -0.01	-1000 to 0	Non-Brisk Focal
TCGA-BRCA	TCGA-C8-A131	TCGA-C8-A131-01Z-00-DX1	images/TCGA-C8-A131-01Z-00-DX1.png	http://quip1.bmi.stonybrook.edu/camicroscope/osdCamicroscope.php?tissueId=TCGA-C8-A131-01Z-00-DX1	Female	asian	not hispanic or latino	Infiltrating duct carcinoma, NOS	IIIa	82	alive	Breast, NOS	1000 to 1500	-10K - 0	-0.02 to -0.01	-1000 to 0	Non-Brisk Focal
TCGA-BRCA	TCGA-D8-A141	TCGA-D8-A141-01Z-00-DX1	images/TCGA-D8-A141-01Z-00-DX1.png	http://quip1.bmi.stonybrook.edu/camicroscope/osdCamicroscope.php?tissueId=TCGA-D8-A141-01Z-00-DX1	Female	white	not hispanic or latino	Infiltrating duct carcinoma, NOS	NA	40	alive	Breast, NOS	0 to 500	< -30K	0 to 0.01	-2000 to -1000	Brisk Diffuse
TCGA-BRCA	TCGA-BH-A0EE	TCGA-BH-A0EE-01Z-00-DX1	images/TCGA-BH-A0EE-01Z-00-DX1.png	http://quip1.bmi.stonybrook.edu/camicroscope/osdCamicroscope.php?tissueId=TCGA-BH-A0EE-01Z-00-DX1	Female	white	not reported	Infiltrating duct carcinoma, NOS	IIb	68	alive	Breast, NOS	0 to 500	0 - 10K	0 to 0.01	-1000 to 0	Brisk Diffuse
TCGA-BRCA	TCGA-BH-A0B4	TCGA-BH-A0B4-01Z-00-DX1	images/TCGA-BH-A0B4-01Z-00-DX1.png	http://quip1.bmi.stonybrook.edu/camicroscope/osdCamicroscope.php?tissueId=TCGA-BH-A0B4-01Z-00-DX1	Male	white	not reported	Infiltrating duct carcinoma, NOS	IIIa	65	alive	Breast, NOS	0 to 500	-10K - 0	0 to 0.01	-1000 to 0	Non-Brisk Multifocal
TCGA-BRCA	TCGA-D8-A1XT	TCGA-D8-A1XT-01Z-00-DX1	images/TCGA-D8-A1XT-01Z-00-DX1.png	http://quip1.bmi.stonybrook.edu/camicroscope/osdCamicroscope.php?tissueId=TCGA-D8-A1XT-01Z-00-DX1	Female	white	not hispanic or latino	Infiltrating duct carcinoma, NOS	IIa	61	alive	Breast, NOS	1000 to 1500	-10K - 0	-0.02 to -0.01	0 to 1000	Non-Brisk Focal
TCGA-BRCA	TCGA-BH-A0H7	TCGA-BH-A0H7-01Z-00-DX1	images/TCGA-BH-A0H7-01Z-00-DX1.png	http://quip1.bmi.stonybrook.edu/camicroscope/osdCamicroscope.php?tissueId=TCGA-BH-A0H7-01Z-00-DX1	Female	white	not reported	Infiltrating duct carcinoma, NOS	IIIa	65	alive	Breast, NOS	-500 to 0	-10K - 0	-0.01 to 0	-1000 to 0	Brisk Band-like
TCGA-BRCA	TCGA-EW-A1P6	TCGA-EW-A1P6-01Z-00-DX1	images/TCGA-EW-A1P6-01Z-00-DX1.png	http://quip1.bmi.stonybrook.edu/camicroscope/osdCamicroscope.php?tissueId=TCGA-EW-A1P6-01Z-00-DX1	Female	white	hispanic or latino	Infiltrating duct carcinoma, NOS	IIb	64	alive	Breast, NOS	0 to 500	0 - 10K	0 to 0.01	-1000 to 0	Non-Brisk Multifocal
TCGA-BRCA	TCGA-BH-A0B5	TCGA-BH-A0B5-01Z-00-DX1	images/TCGA-BH-A0B5-01Z-00-DX1.png	http://quip1.bmi.stonybrook.edu/camicroscope/osdCamicroscope.php?tissueId=TCGA-BH-A0B5-01Z-00-DX1	Female	white	not hispanic or latino	Lobular carcinoma, NOS	IIIa	40	alive	Breast, NOS	0 to 500	-10K - 0	0 to 0.01	-1000 to 0	Non-Brisk Focal
TCGA-BRCA	TCGA-D8-A1JC	TCGA-D8-A1JC-01Z-00-DX1	images/TCGA-D8-A1JC-01Z-00-DX1.png	http://quip1.bmi.stonybrook.edu/camicroscope/osdCamicroscope.php?tissueId=TCGA-D8-A1JC-01Z-00-DX1	Female	white	not hispanic or latino	Infiltrating duct carcinoma, NOS	IIIa	59	alive	Breast, NOS	1000 to 1500	-10K - 0	0 to 0.01	-1000 to 0	Non-Brisk Focal
TCGA-BRCA	TCGA-BH-A0DQ	TCGA-BH-A0DQ-01Z-00-DX1	images/TCGA-BH-A0DQ-01Z-00-DX1.png	http://quip1.bmi.stonybrook.edu/camicroscope/osdCamicroscope.php?tissueId=TCGA-BH-A0DQ-01Z-00-DX1	Female	white	not reported	Infiltrating duct carcinoma, NOS	IIb	42	alive	Breast, NOS	-500 to 0	0 - 10K	-0.01 to 0	0 to 1000	Non-Brisk Multifocal
TCGA-BRCA	TCGA-BH-A1FR	TCGA-BH-A1FR-01Z-00-DX1	images/TCGA-BH-A1FR-01Z-00-DX1.png	http://quip1.bmi.stonybrook.edu/camicroscope/osdCamicroscope.php?tissueId=TCGA-BH-A1FR-01Z-00-DX1	Female	white	not hispanic or latino	Infiltrating duct mixed with other types of carcinoma	IIIb	73	dead	Breast, NOS	1000 to 1500	-10K - 0	-0.01 to 0	-1000 to 0	Non-Brisk Focal
TCGA-BRCA	TCGA-A7-A0CE	TCGA-A7-A0CE-01Z-00-DX1	images/TCGA-A7-A0CE-01Z-00-DX1.png	http://quip1.bmi.stonybrook.edu/camicroscope/osdCamicroscope.php?tissueId=TCGA-A7-A0CE-01Z-00-DX1	Female	white	not hispanic or latino	Infiltrating duct carcinoma, NOS	IIa	57	alive	Breast, NOS	1000 to 1500	-10K - 0	< -0.02	-1000 to 0	Non-Brisk Focal
TCGA-BRCA	TCGA-BH-A18M	TCGA-BH-A18M-01Z-00-DX1	images/TCGA-BH-A18M-01Z-00-DX1.png	http://quip1.bmi.stonybrook.edu/camicroscope/osdCamicroscope.php?tissueId=TCGA-BH-A18M-01Z-00-DX1	Female	white	not hispanic or latino	Infiltrating duct carcinoma, NOS	IIIa	39	dead	Lower-inner quadrant of breast	-500 to 0	-10K - 0	-0.01 to 0	-1000 to 0	Non-Brisk Focal
TCGA-BRCA	TCGA-D8-A3Z5	TCGA-D8-A3Z5-01Z-00-DX1	images/TCGA-D8-A3Z5-01Z-00-DX1.png	http://quip1.bmi.stonybrook.edu/camicroscope/osdCamicroscope.php?tissueId=TCGA-D8-A3Z5-01Z-00-DX1	Female	white	not hispanic or latino	Lobular carcinoma, NOS	IIIc	54	alive	Breast, NOS	1000 to 1500	-10K - 0	-0.01 to 0	-1000 to 0	Non-Brisk Focal
TCGA-BRCA	TCGA-AN-A0AL	TCGA-AN-A0AL-01Z-00-DX1	images/TCGA-AN-A0AL-01Z-00-DX1.png	http://quip1.bmi.stonybrook.edu/camicroscope/osdCamicroscope.php?tissueId=TCGA-AN-A0AL-01Z-00-DX1	Female	white	not hispanic or latino	Infiltrating duct carcinoma, NOS	IIIb	41	alive	Breast, NOS	-500 to 0	0 - 10K	-0.02 to -0.01	0 to 1000	Brisk Diffuse
TCGA-BRCA	TCGA-BH-A0DK	TCGA-BH-A0DK-01Z-00-DX1	images/TCGA-BH-A0DK-01Z-00-DX1.png	http://quip1.bmi.stonybrook.edu/camicroscope/osdCamicroscope.php?tissueId=TCGA-BH-A0DK-01Z-00-DX1	Female	white	not reported	Infiltrating duct carcinoma, NOS	IIa	49	alive	Breast, NOS	-500 to 0	-10K - 0	< -0.02	-1000 to 0	Non-Brisk Focal
TCGA-BRCA	TCGA-A2-A0T5	TCGA-A2-A0T5-01Z-00-DX1	images/TCGA-A2-A0T5-01Z-00-DX1.png	http://quip1.bmi.stonybrook.edu/camicroscope/osdCamicroscope.php?tissueId=TCGA-A2-A0T5-01Z-00-DX1	Female	white	not hispanic or latino	Infiltrating duct carcinoma, NOS	IIa	39	alive	Breast, NOS	1000 to 1500	-10K - 0	0 to 0.01	-1000 to 0	Non-Brisk Focal
TCGA-BRCA	TCGA-E2-A10F	TCGA-E2-A10F-01Z-00-DX1	images/TCGA-E2-A10F-01Z-00-DX1.png	http://quip1.bmi.stonybrook.edu/camicroscope/osdCamicroscope.php?tissueId=TCGA-E2-A10F-01Z-00-DX1	Female	white	not hispanic or latino	Lobular carcinoma, NOS	IIa	47	alive	Breast, NOS	1000 to 1500	-10K - 0	0.01 to 0.02	-1000 to 0	Non-Brisk Focal
TCGA-BRCA	TCGA-B6-A0IJ	TCGA-B6-A0IJ-01Z-00-DX1	images/TCGA-B6-A0IJ-01Z-00-DX1.png	http://quip1.bmi.stonybrook.edu/camicroscope/osdCamicroscope.php?tissueId=TCGA-B6-A0IJ-01Z-00-DX1	Female	black or african american	not hispanic or latino	Infiltrating duct carcinoma, NOS	IIb	42	alive	Breast, NOS	-500 to 0	-10K - 0	< -0.02	-1000 to 0	Non-Brisk Focal
TCGA-BRCA	TCGA-A2-A1FW	TCGA-A2-A1FW-01Z-00-DX1	images/TCGA-A2-A1FW-01Z-00-DX1.png	http://quip1.bmi.stonybrook.edu/camicroscope/osdCamicroscope.php?tissueId=TCGA-A2-A1FW-01Z-00-DX1	Female	white	not hispanic or latino	Infiltrating duct carcinoma, NOS	IIIa	62	alive	Breast, NOS	-500 to 0	-10K - 0	-0.01 to 0	-1000 to 0	Brisk Diffuse
TCGA-BRCA	TCGA-A7-A4SE	TCGA-A7-A4SE-01Z-00-DX1	images/TCGA-A7-A4SE-01Z-00-DX1.png	http://quip1.bmi.stonybrook.edu/camicroscope/osdCamicroscope.php?tissueId=TCGA-A7-A4SE-01Z-00-DX1	Female	black or african american	not hispanic or latino	Infiltrating duct carcinoma, NOS	IIa	54	alive	Breast, NOS	>= 1500	-10K - 0	0.02 to 0.03	-1000 to 0	None
TCGA-BRCA	TCGA-E2-A1IJ	TCGA-E2-A1IJ-01Z-00-DX1	images/TCGA-E2-A1IJ-01Z-00-DX1.png	http://quip1.bmi.stonybrook.edu/camicroscope/osdCamicroscope.php?tissueId=TCGA-E2-A1IJ-01Z-00-DX1	Female	white	not hispanic or latino	Lobular carcinoma, NOS	I	57	alive	Breast, NOS	1000 to 1500	-10K - 0	< -0.02	-1000 to 0	Non-Brisk Focal
TCGA-BRCA	TCGA-B6-A0WT	TCGA-B6-A0WT-01Z-00-DX1	images/TCGA-B6-A0WT-01Z-00-DX1.png	http://quip1.bmi.stonybrook.edu/camicroscope/osdCamicroscope.php?tissueId=TCGA-B6-A0WT-01Z-00-DX1	Female	white	not hispanic or latino	Infiltrating duct carcinoma, NOS	IIb	61	alive	Breast, NOS	-500 to 0	0 - 10K	-0.01 to 0	0 to 1000	Brisk Band-like
TCGA-BRCA	TCGA-AN-A0FZ	TCGA-AN-A0FZ-01Z-00-DX1	images/TCGA-AN-A0FZ-01Z-00-DX1.png	http://quip1.bmi.stonybrook.edu/camicroscope/osdCamicroscope.php?tissueId=TCGA-AN-A0FZ-01Z-00-DX1	Female	white	not hispanic or latino	Infiltrating duct carcinoma, NOS	IIIa	45	alive	Breast, NOS	-500 to 0	-10K - 0	0.01 to 0.02	-1000 to 0	Non-Brisk Focal
TCGA-BRCA	TCGA-B6-A0IA	TCGA-B6-A0IA-01Z-00-DX1	images/TCGA-B6-A0IA-01Z-00-DX1.png	http://quip1.bmi.stonybrook.edu/camicroscope/osdCamicroscope.php?tissueId=TCGA-B6-A0IA-01Z-00-DX1	Female	white	not hispanic or latino	Infiltrating duct mixed with other types of carcinoma	IIa	51	alive	Breast, NOS	1000 to 1500	-10K - 0	0 to 0.01	-1000 to 0	Non-Brisk Focal
TCGA-BRCA	TCGA-A2-A0CT	TCGA-A2-A0CT-01Z-00-DX1	images/TCGA-A2-A0CT-01Z-00-DX1.png	http://quip1.bmi.stonybrook.edu/camicroscope/osdCamicroscope.php?tissueId=TCGA-A2-A0CT-01Z-00-DX1	Female	white	not hispanic or latino	Infiltrating duct carcinoma, NOS	IIa	71	alive	Breast, NOS	-500 to 0	-10K - 0	0 to 0.01	-1000 to 0	Brisk Diffuse
TCGA-BRCA	TCGA-AN-A0FK	TCGA-AN-A0FK-01Z-00-DX1	images/TCGA-AN-A0FK-01Z-00-DX1.png	http://quip1.bmi.stonybrook.edu/camicroscope/osdCamicroscope.php?tissueId=TCGA-AN-A0FK-01Z-00-DX1	Female	white	not hispanic or latino	Infiltrating duct carcinoma, NOS	IIIb	88	alive	Breast, NOS	1000 to 1500	-10K - 0	< -0.02	-1000 to 0	Non-Brisk Focal
TCGA-BRCA	TCGA-A2-A0CR	TCGA-A2-A0CR-01Z-00-DX1	images/TCGA-A2-A0CR-01Z-00-DX1.png	http://quip1.bmi.stonybrook.edu/camicroscope/osdCamicroscope.php?tissueId=TCGA-A2-A0CR-01Z-00-DX1	Female	asian	not hispanic or latino	Lobular carcinoma, NOS	IIb	54	alive	Breast, NOS	-500 to 0	0 - 10K	-0.02 to -0.01	-2000 to -1000	Non-Brisk Multifocal
TCGA-BRCA	TCGA-BH-A0DV	TCGA-BH-A0DV-01Z-00-DX1	images/TCGA-BH-A0DV-01Z-00-DX1.png	http://quip1.bmi.stonybrook.edu/camicroscope/osdCamicroscope.php?tissueId=TCGA-BH-A0DV-01Z-00-DX1	Female	white	not reported	Infiltrating duct carcinoma, NOS	IIIa	54	alive	Breast, NOS	1000 to 1500	-10K - 0	0.02 to 0.03	-1000 to 0	Non-Brisk Focal
TCGA-BRCA	TCGA-B6-A0WY	TCGA-B6-A0WY-01Z-00-DX1	images/TCGA-B6-A0WY-01Z-00-DX1.png	http://quip1.bmi.stonybrook.edu/camicroscope/osdCamicroscope.php?tissueId=TCGA-B6-A0WY-01Z-00-DX1	Female	white	not hispanic or latino	Infiltrating duct carcinoma, NOS	IIIa	40	dead	Breast, NOS	-500 to 0	0 - 10K	-0.01 to 0	0 to 1000	Non-Brisk Multifocal
TCGA-BRCA	TCGA-AN-A0FS	TCGA-AN-A0FS-01Z-00-DX1	images/TCGA-AN-A0FS-01Z-00-DX1.png	http://quip1.bmi.stonybrook.edu/camicroscope/osdCamicroscope.php?tissueId=TCGA-AN-A0FS-01Z-00-DX1	Female	white	not hispanic or latino	Infiltrating duct carcinoma, NOS	Ia	55	alive	Breast, NOS	1000 to 1500	-10K - 0	< -0.02	-1000 to 0	Non-Brisk Focal
TCGA-BRCA	TCGA-E2-A14X	TCGA-E2-A14X-01Z-00-DX1	images/TCGA-E2-A14X-01Z-00-DX1.png	http://quip1.bmi.stonybrook.edu/camicroscope/osdCamicroscope.php?tissueId=TCGA-E2-A14X-01Z-00-DX1	Female	black or african american	not hispanic or latino	Infiltrating duct carcinoma, NOS	IIIa	55	alive	Breast, NOS	-500 to 0	> 30K	-0.01 to 0	1000 to 2000	Brisk Diffuse
TCGA-BRCA	TCGA-BH-A18N	TCGA-BH-A18N-01Z-00-DX1	images/TCGA-BH-A18N-01Z-00-DX1.png	http://quip1.bmi.stonybrook.edu/camicroscope/osdCamicroscope.php?tissueId=TCGA-BH-A18N-01Z-00-DX1	Female	white	not hispanic or latino	Infiltrating duct carcinoma, NOS	IIa	88	dead	Breast, NOS	1000 to 1500	-10K - 0	0 to 0.01	-1000 to 0	Non-Brisk Focal
TCGA-BRCA	TCGA-BH-A18V	TCGA-BH-A18V-01Z-00-DX1	images/TCGA-BH-A18V-01Z-00-DX1.png	http://quip1.bmi.stonybrook.edu/camicroscope/osdCamicroscope.php?tissueId=TCGA-BH-A18V-01Z-00-DX1	Female	white	not hispanic or latino	Infiltrating duct carcinoma, NOS	IIb	48	dead	Upper-outer quadrant of breast	-500 to 0	20K - 30K	0 to 0.01	-1000 to 0	Brisk Diffuse
TCGA-BRCA	TCGA-E9-A1RC	TCGA-E9-A1RC-01Z-00-DX1	images/TCGA-E9-A1RC-01Z-00-DX1.png	http://quip1.bmi.stonybrook.edu/camicroscope/osdCamicroscope.php?tissueId=TCGA-E9-A1RC-01Z-00-DX1	Female	white	not hispanic or latino	Infiltrating duct and lobular carcinoma	IIIc	56	alive	Breast, NOS	1000 to 1500	-10K - 0	0.01 to 0.02	-1000 to 0	Non-Brisk Focal
TCGA-BRCA	TCGA-AO-A0J8	TCGA-AO-A0J8-01Z-00-DX1	images/TCGA-AO-A0J8-01Z-00-DX1.png	http://quip1.bmi.stonybrook.edu/camicroscope/osdCamicroscope.php?tissueId=TCGA-AO-A0J8-01Z-00-DX1	Female	white	not hispanic or latino	Lobular carcinoma, NOS	IIa	61	alive	Breast, NOS	1000 to 1500	-10K - 0	-0.02 to -0.01	-1000 to 0	Non-Brisk Focal
TCGA-BRCA	TCGA-BH-A0DH	TCGA-BH-A0DH-01Z-00-DX1	images/TCGA-BH-A0DH-01Z-00-DX1.png	http://quip1.bmi.stonybrook.edu/camicroscope/osdCamicroscope.php?tissueId=TCGA-BH-A0DH-01Z-00-DX1	Female	white	not reported	Infiltrating duct carcinoma, NOS	IIb	63	alive	Breast, NOS	1000 to 1500	-10K - 0	-0.01 to 0	-1000 to 0	Non-Brisk Focal
TCGA-BRCA	TCGA-AO-A12H	TCGA-AO-A12H-01Z-00-DX1	images/TCGA-AO-A12H-01Z-00-DX1.png	http://quip1.bmi.stonybrook.edu/camicroscope/osdCamicroscope.php?tissueId=TCGA-AO-A12H-01Z-00-DX1	Female	black or african american	not hispanic or latino	Infiltrating duct mixed with other types of carcinoma	IIa	69	alive	Breast, NOS	1000 to 1500	-10K - 0	0 to 0.01	-1000 to 0	Non-Brisk Focal
TCGA-BRCA	TCGA-C8-A12V	TCGA-C8-A12V-01Z-00-DX1	images/TCGA-C8-A12V-01Z-00-DX1.png	http://quip1.bmi.stonybrook.edu/camicroscope/osdCamicroscope.php?tissueId=TCGA-C8-A12V-01Z-00-DX1	Female	asian	not hispanic or latino	Infiltrating duct carcinoma, NOS	IIa	55	alive	Breast, NOS	-500 to 0	> 30K	0 to 0.01	0 to 1000	Brisk Diffuse
TCGA-BRCA	TCGA-GM-A3NW	TCGA-GM-A3NW-01Z-00-DX1	images/TCGA-GM-A3NW-01Z-00-DX1.png	http://quip1.bmi.stonybrook.edu/camicroscope/osdCamicroscope.php?tissueId=TCGA-GM-A3NW-01Z-00-DX1	Female	white	not hispanic or latino	Lobular carcinoma, NOS	IIa	63	alive	Breast, NOS	-500 to 0	-10K - 0	-0.01 to 0	0 to 1000	Non-Brisk Focal
TCGA-BRCA	TCGA-BH-A5J0	TCGA-BH-A5J0-01Z-00-DX1	images/TCGA-BH-A5J0-01Z-00-DX1.png	http://quip1.bmi.stonybrook.edu/camicroscope/osdCamicroscope.php?tissueId=TCGA-BH-A5J0-01Z-00-DX1	Female	black or african american	not hispanic or latino	Infiltrating duct carcinoma, NOS	Ia	63	alive	Breast, NOS	-500 to 0	0 - 10K	-0.01 to 0	0 to 1000	Brisk Band-like
TCGA-BRCA	TCGA-AR-A5QP	TCGA-AR-A5QP-01Z-00-DX1	images/TCGA-AR-A5QP-01Z-00-DX1.png	http://quip1.bmi.stonybrook.edu/camicroscope/osdCamicroscope.php?tissueId=TCGA-AR-A5QP-01Z-00-DX1	Female	white	not hispanic or latino	Lobular carcinoma, NOS	IIb	54	alive	Breast, NOS	-500 to 0	-10K - 0	-0.01 to 0	-1000 to 0	Non-Brisk Multifocal
TCGA-BRCA	TCGA-B6-A0RQ	TCGA-B6-A0RQ-01Z-00-DX1	images/TCGA-B6-A0RQ-01Z-00-DX1.png	http://quip1.bmi.stonybrook.edu/camicroscope/osdCamicroscope.php?tissueId=TCGA-B6-A0RQ-01Z-00-DX1	Female	white	not hispanic or latino	Lobular carcinoma, NOS	IIb	68	dead	Breast, NOS	1000 to 1500	-10K - 0	0.01 to 0.02	-1000 to 0	Non-Brisk Focal
TCGA-BRCA	TCGA-D8-A27F	TCGA-D8-A27F-01Z-00-DX1	images/TCGA-D8-A27F-01Z-00-DX1.png	http://quip1.bmi.stonybrook.edu/camicroscope/osdCamicroscope.php?tissueId=TCGA-D8-A27F-01Z-00-DX1	Female	white	not hispanic or latino	Infiltrating duct carcinoma, NOS	IIa	40	alive	Breast, NOS	1000 to 1500	-10K - 0	-0.02 to -0.01	-1000 to 0	Non-Brisk Multifocal
TCGA-BRCA	TCGA-E9-A1N6	TCGA-E9-A1N6-01Z-00-DX1	images/TCGA-E9-A1N6-01Z-00-DX1.png	http://quip1.bmi.stonybrook.edu/camicroscope/osdCamicroscope.php?tissueId=TCGA-E9-A1N6-01Z-00-DX1	Female	white	not hispanic or latino	Infiltrating duct carcinoma, NOS	IIb	52	dead	Breast, NOS	1000 to 1500	-10K - 0	< -0.02	-1000 to 0	Non-Brisk Focal
TCGA-BRCA	TCGA-E9-A1N5	TCGA-E9-A1N5-01Z-00-DX1	images/TCGA-E9-A1N5-01Z-00-DX1.png	http://quip1.bmi.stonybrook.edu/camicroscope/osdCamicroscope.php?tissueId=TCGA-E9-A1N5-01Z-00-DX1	Female	white	not hispanic or latino	Infiltrating duct and lobular carcinoma	IIb	45	alive	Breast, NOS	>= 1500	-10K - 0	0.02 to 0.03	-1000 to 0	Non-Brisk Focal
TCGA-BRCA	TCGA-C8-A27B	TCGA-C8-A27B-01Z-00-DX1	images/TCGA-C8-A27B-01Z-00-DX1.png	http://quip1.bmi.stonybrook.edu/camicroscope/osdCamicroscope.php?tissueId=TCGA-C8-A27B-01Z-00-DX1	Female	asian	not hispanic or latino	Infiltrating duct carcinoma, NOS	IIb	48	alive	Breast, NOS	>= 1500	-10K - 0	0 to 0.01	-1000 to 0	Non-Brisk Focal
TCGA-BRCA	TCGA-E9-A228	TCGA-E9-A228-01Z-00-DX1	images/TCGA-E9-A228-01Z-00-DX1.png	http://quip1.bmi.stonybrook.edu/camicroscope/osdCamicroscope.php?tissueId=TCGA-E9-A228-01Z-00-DX1	Female	white	not hispanic or latino	Infiltrating duct carcinoma, NOS	IIb	58	alive	Breast, NOS	>= 1500	-10K - 0	< -0.02	-1000 to 0	Non-Brisk Focal
TCGA-BRCA	TCGA-AO-A0JB	TCGA-AO-A0JB-01Z-00-DX1	images/TCGA-AO-A0JB-01Z-00-DX1.png	http://quip1.bmi.stonybrook.edu/camicroscope/osdCamicroscope.php?tissueId=TCGA-AO-A0JB-01Z-00-DX1	Female	white	not hispanic or latino	Infiltrating duct carcinoma, NOS	IIIa	50	alive	Breast, NOS	>= 1500	-10K - 0	0.01 to 0.02	-1000 to 0	Non-Brisk Focal
TCGA-BRCA	TCGA-EW-A1OV	TCGA-EW-A1OV-01Z-00-DX1	images/TCGA-EW-A1OV-01Z-00-DX1.png	http://quip1.bmi.stonybrook.edu/camicroscope/osdCamicroscope.php?tissueId=TCGA-EW-A1OV-01Z-00-DX1	Female	white	hispanic or latino	Infiltrating duct carcinoma, NOS	IIb	56	alive	Breast, NOS	-500 to 0	> 30K	-0.02 to -0.01	> 2000	Brisk Band-like
TCGA-BRCA	TCGA-D8-A1XJ	TCGA-D8-A1XJ-01Z-00-DX1	images/TCGA-D8-A1XJ-01Z-00-DX1.png	http://quip1.bmi.stonybrook.edu/camicroscope/osdCamicroscope.php?tissueId=TCGA-D8-A1XJ-01Z-00-DX1	Female	white	not hispanic or latino	Infiltrating duct mixed with other types of carcinoma	IIIa	76	alive	Breast, NOS	-500 to 0	-10K - 0	-0.02 to -0.01	-1000 to 0	Non-Brisk Focal
TCGA-BRCA	TCGA-A2-A0SV	TCGA-A2-A0SV-01Z-00-DX1	images/TCGA-A2-A0SV-01Z-00-DX1.png	http://quip1.bmi.stonybrook.edu/camicroscope/osdCamicroscope.php?tissueId=TCGA-A2-A0SV-01Z-00-DX1	Female	white	not hispanic or latino	Infiltrating duct carcinoma, NOS	Iv	63	dead	Breast, NOS	>= 1500	-10K - 0	-0.02 to -0.01	-1000 to 0	Non-Brisk Focal
TCGA-BRCA	TCGA-AQ-A04H	TCGA-AQ-A04H-01Z-00-DX1	images/TCGA-AQ-A04H-01Z-00-DX1.png	http://quip1.bmi.stonybrook.edu/camicroscope/osdCamicroscope.php?tissueId=TCGA-AQ-A04H-01Z-00-DX1	Female	white	not hispanic or latino	Infiltrating duct carcinoma, NOS	IIIa	61	alive	Breast, NOS	-500 to 0	-10K - 0	-0.01 to 0	-1000 to 0	Brisk Band-like
TCGA-BRCA	TCGA-A2-A259	TCGA-A2-A259-01Z-00-DX1	images/TCGA-A2-A259-01Z-00-DX1.png	http://quip1.bmi.stonybrook.edu/camicroscope/osdCamicroscope.php?tissueId=TCGA-A2-A259-01Z-00-DX1	Female	black or african american	not hispanic or latino	Infiltrating duct carcinoma, NOS	I	70	alive	Breast, NOS	>= 1500	0 - 10K	-0.01 to 0	-1000 to 0	Non-Brisk Focal
TCGA-BRCA	TCGA-E9-A22B	TCGA-E9-A22B-01Z-00-DX1	images/TCGA-E9-A22B-01Z-00-DX1.png	http://quip1.bmi.stonybrook.edu/camicroscope/osdCamicroscope.php?tissueId=TCGA-E9-A22B-01Z-00-DX1	Female	white	not hispanic or latino	Infiltrating duct and lobular carcinoma	Ia	71	alive	Breast, NOS	>= 1500	-10K - 0	>= 0.03	-1000 to 0	Non-Brisk Focal
TCGA-BRCA	TCGA-BH-A1EO	TCGA-BH-A1EO-01Z-00-DX1	images/TCGA-BH-A1EO-01Z-00-DX1.png	http://quip1.bmi.stonybrook.edu/camicroscope/osdCamicroscope.php?tissueId=TCGA-BH-A1EO-01Z-00-DX1	Female	white	not hispanic or latino	Infiltrating duct and lobular carcinoma	IIa	68	dead	Breast, NOS	>= 1500	-10K - 0	-0.02 to -0.01	-1000 to 0	Non-Brisk Focal
TCGA-BRCA	TCGA-EW-A1P8	TCGA-EW-A1P8-01Z-00-DX1	images/TCGA-EW-A1P8-01Z-00-DX1.png	http://quip1.bmi.stonybrook.edu/camicroscope/osdCamicroscope.php?tissueId=TCGA-EW-A1P8-01Z-00-DX1	Female	white	not hispanic or latino	Infiltrating duct carcinoma, NOS	IIIc	58	dead	Breast, NOS	-500 to 0	0 - 10K	-0.02 to -0.01	0 to 1000	Brisk Band-like
TCGA-BRCA	TCGA-BH-A0C7	TCGA-BH-A0C7-01Z-00-DX1	images/TCGA-BH-A0C7-01Z-00-DX1.png	http://quip1.bmi.stonybrook.edu/camicroscope/osdCamicroscope.php?tissueId=TCGA-BH-A0C7-01Z-00-DX1	Female	white	not hispanic or latino	Infiltrating duct carcinoma, NOS	IIb	48	alive	Breast, NOS	-500 to 0	0 - 10K	-0.01 to 0	0 to 1000	Non-Brisk Multifocal
TCGA-BRCA	TCGA-BH-A1F8	TCGA-BH-A1F8-01Z-00-DX1	images/TCGA-BH-A1F8-01Z-00-DX1.png	http://quip1.bmi.stonybrook.edu/camicroscope/osdCamicroscope.php?tissueId=TCGA-BH-A1F8-01Z-00-DX1	Female	white	not hispanic or latino	Infiltrating duct carcinoma, NOS	IIIb	89	dead	Breast, NOS	>= 1500	0 - 10K	-0.01 to 0	0 to 1000	Non-Brisk Focal
TCGA-BRCA	TCGA-AR-A1AS	TCGA-AR-A1AS-01Z-00-DX1	images/TCGA-AR-A1AS-01Z-00-DX1.png	http://quip1.bmi.stonybrook.edu/camicroscope/osdCamicroscope.php?tissueId=TCGA-AR-A1AS-01Z-00-DX1	Female	asian	not reported	Infiltrating duct carcinoma, NOS	IIb	54	alive	Breast, NOS	>= 1500	-10K - 0	0.01 to 0.02	-1000 to 0	Non-Brisk Focal
TCGA-BRCA	TCGA-BH-A0DP	TCGA-BH-A0DP-01Z-00-DX1	images/TCGA-BH-A0DP-01Z-00-DX1.png	http://quip1.bmi.stonybrook.edu/camicroscope/osdCamicroscope.php?tissueId=TCGA-BH-A0DP-01Z-00-DX1	Female	white	not reported	Lobular carcinoma, NOS	IIb	60	alive	Breast, NOS	>= 1500	-10K - 0	>= 0.03	-1000 to 0	Non-Brisk Focal
TCGA-BRCA	TCGA-EW-A1OX	TCGA-EW-A1OX-01Z-00-DX1	images/TCGA-EW-A1OX-01Z-00-DX1.png	http://quip1.bmi.stonybrook.edu/camicroscope/osdCamicroscope.php?tissueId=TCGA-EW-A1OX-01Z-00-DX1	Female	white	hispanic or latino	Infiltrating duct mixed with other types of carcinoma	IIa	43	alive	Breast, NOS	>= 1500	-10K - 0	< -0.02	-1000 to 0	Non-Brisk Focal
TCGA-BRCA	TCGA-AO-A0JC	TCGA-AO-A0JC-01Z-00-DX1	images/TCGA-AO-A0JC-01Z-00-DX1.png	http://quip1.bmi.stonybrook.edu/camicroscope/osdCamicroscope.php?tissueId=TCGA-AO-A0JC-01Z-00-DX1	Female	white	not hispanic or latino	Infiltrating duct carcinoma, NOS	IIa	64	alive	Breast, NOS	-500 to 0	> 30K	-0.01 to 0	1000 to 2000	Brisk Diffuse
TCGA-BRCA	TCGA-A1-A0SM	TCGA-A1-A0SM-01Z-00-DX1	images/TCGA-A1-A0SM-01Z-00-DX1.png	http://quip1.bmi.stonybrook.edu/camicroscope/osdCamicroscope.php?tissueId=TCGA-A1-A0SM-01Z-00-DX1	Male	white	not hispanic or latino	Infiltrating duct carcinoma, NOS	IIa	77	alive	Breast, NOS	-500 to 0	-10K - 0	0 to 0.01	-1000 to 0	Non-Brisk Multifocal
TCGA-BRCA	TCGA-B6-A0RN	TCGA-B6-A0RN-01Z-00-DX1	images/TCGA-B6-A0RN-01Z-00-DX1.png	http://quip1.bmi.stonybrook.edu/camicroscope/osdCamicroscope.php?tissueId=TCGA-B6-A0RN-01Z-00-DX1	Female	white	not hispanic or latino	Infiltrating duct carcinoma, NOS	Ia	60	alive	Breast, NOS	-500 to 0	-10K - 0	-0.01 to 0	-1000 to 0	Non-Brisk Focal
TCGA-BRCA	TCGA-BH-A0E9	TCGA-BH-A0E9-01Z-00-DX1	images/TCGA-BH-A0E9-01Z-00-DX1.png	http://quip1.bmi.stonybrook.edu/camicroscope/osdCamicroscope.php?tissueId=TCGA-BH-A0E9-01Z-00-DX1	Female	white	not reported	Lobular carcinoma, NOS	IIb	53	alive	Breast, NOS	>= 1500	-10K - 0	0 to 0.01	-1000 to 0	Non-Brisk Focal
TCGA-BRCA	TCGA-A2-A0YD	TCGA-A2-A0YD-01Z-00-DX1	images/TCGA-A2-A0YD-01Z-00-DX1.png	http://quip1.bmi.stonybrook.edu/camicroscope/osdCamicroscope.php?tissueId=TCGA-A2-A0YD-01Z-00-DX1	Female	white	not hispanic or latino	Lobular carcinoma, NOS	IIb	63	alive	Breast, NOS	-500 to 0	0 - 10K	-0.01 to 0	0 to 1000	Non-Brisk Focal
TCGA-BRCA	TCGA-AR-A1AH	TCGA-AR-A1AH-01Z-00-DX1	images/TCGA-AR-A1AH-01Z-00-DX1.png	http://quip1.bmi.stonybrook.edu/camicroscope/osdCamicroscope.php?tissueId=TCGA-AR-A1AH-01Z-00-DX1	Female	white	not hispanic or latino	Infiltrating duct carcinoma, NOS	IIb	51	alive	Breast, NOS	>= 1500	-10K - 0	>= 0.03	-1000 to 0	Non-Brisk Focal
TCGA-BRCA	TCGA-C8-A3M8	TCGA-C8-A3M8-01Z-00-DX1	images/TCGA-C8-A3M8-01Z-00-DX1.png	http://quip1.bmi.stonybrook.edu/camicroscope/osdCamicroscope.php?tissueId=TCGA-C8-A3M8-01Z-00-DX1	Female	asian	not hispanic or latino	Lobular carcinoma, NOS	Ia	68	alive	Breast, NOS	>= 1500	-10K - 0	>= 0.03	-1000 to 0	Non-Brisk Focal
TCGA-BRCA	TCGA-A7-A5ZV	TCGA-A7-A5ZV-01Z-00-DX1	images/TCGA-A7-A5ZV-01Z-00-DX1.png	http://quip1.bmi.stonybrook.edu/camicroscope/osdCamicroscope.php?tissueId=TCGA-A7-A5ZV-01Z-00-DX1	Female	black or african american	not hispanic or latino	Carcinoma, NOS	IIa	62	alive	Breast, NOS	>= 1500	-10K - 0	< -0.02	-1000 to 0	Non-Brisk Focal
TCGA-BRCA	TCGA-E2-A14Q	TCGA-E2-A14Q-01Z-00-DX1	images/TCGA-E2-A14Q-01Z-00-DX1.png	http://quip1.bmi.stonybrook.edu/camicroscope/osdCamicroscope.php?tissueId=TCGA-E2-A14Q-01Z-00-DX1	Female	white	not hispanic or latino	Infiltrating duct carcinoma, NOS	IIb	50	alive	Breast, NOS	>= 1500	-10K - 0	-0.01 to 0	-1000 to 0	Non-Brisk Focal
TCGA-BRCA	TCGA-B6-A0I2	TCGA-B6-A0I2-01Z-00-DX1	images/TCGA-B6-A0I2-01Z-00-DX1.png	http://quip1.bmi.stonybrook.edu/camicroscope/osdCamicroscope.php?tissueId=TCGA-B6-A0I2-01Z-00-DX1	Female	white	not hispanic or latino	Infiltrating duct carcinoma, NOS	Ia	45	alive	Breast, NOS	-500 to 0	-10K - 0	0 to 0.01	-1000 to 0	Non-Brisk Focal
TCGA-BRCA	TCGA-A2-A04N	TCGA-A2-A04N-01Z-00-DX1	images/TCGA-A2-A04N-01Z-00-DX1.png	http://quip1.bmi.stonybrook.edu/camicroscope/osdCamicroscope.php?tissueId=TCGA-A2-A04N-01Z-00-DX1	Female	white	hispanic or latino	Infiltrating duct carcinoma, NOS	Ia	66	alive	Breast, NOS	>= 1500	-10K - 0	0.01 to 0.02	-1000 to 0	Non-Brisk Focal
TCGA-BRCA	TCGA-B6-A0RI	TCGA-B6-A0RI-01Z-00-DX1	images/TCGA-B6-A0RI-01Z-00-DX1.png	http://quip1.bmi.stonybrook.edu/camicroscope/osdCamicroscope.php?tissueId=TCGA-B6-A0RI-01Z-00-DX1	Female	white	not hispanic or latino	Infiltrating duct carcinoma, NOS	IIIb	44	alive	Breast, NOS	>= 1500	-10K - 0	-0.01 to 0	-1000 to 0	Non-Brisk Focal
TCGA-BRCA	TCGA-B6-A0WS	TCGA-B6-A0WS-01Z-00-DX1	images/TCGA-B6-A0WS-01Z-00-DX1.png	http://quip1.bmi.stonybrook.edu/camicroscope/osdCamicroscope.php?tissueId=TCGA-B6-A0WS-01Z-00-DX1	Female	black or african american	not hispanic or latino	Infiltrating duct carcinoma, NOS	x	58	dead	Breast, NOS	-500 to 0	0 - 10K	0 to 0.01	-1000 to 0	Brisk Diffuse
TCGA-BRCA	TCGA-D8-A1X7	TCGA-D8-A1X7-01Z-00-DX1	images/TCGA-D8-A1X7-01Z-00-DX1.png	http://quip1.bmi.stonybrook.edu/camicroscope/osdCamicroscope.php?tissueId=TCGA-D8-A1X7-01Z-00-DX1	Female	white	not hispanic or latino	Intraductal papillary adenocarcinoma with invasion	IIa	40	alive	Breast, NOS	-500 to 0	-10K - 0	< -0.02	-1000 to 0	Non-Brisk Focal
TCGA-BRCA	TCGA-D8-A73U	TCGA-D8-A73U-01Z-00-DX1	images/TCGA-D8-A73U-01Z-00-DX1.png	http://quip1.bmi.stonybrook.edu/camicroscope/osdCamicroscope.php?tissueId=TCGA-D8-A73U-01Z-00-DX1	Female	white	not hispanic or latino	Lobular carcinoma, NOS	IIa	88	alive	Breast, NOS	-500 to 0	-10K - 0	0.02 to 0.03	-1000 to 0	Brisk Band-like
TCGA-BRCA	TCGA-A7-A0CD	TCGA-A7-A0CD-01Z-00-DX1	images/TCGA-A7-A0CD-01Z-00-DX1.png	http://quip1.bmi.stonybrook.edu/camicroscope/osdCamicroscope.php?tissueId=TCGA-A7-A0CD-01Z-00-DX1	Female	white	not hispanic or latino	Infiltrating duct carcinoma, NOS	I	66	alive	Breast, NOS	-500 to 0	-10K - 0	< -0.02	-1000 to 0	Non-Brisk Focal
TCGA-BRCA	TCGA-E2-A15D	TCGA-E2-A15D-01Z-00-DX1	images/TCGA-E2-A15D-01Z-00-DX1.png	http://quip1.bmi.stonybrook.edu/camicroscope/osdCamicroscope.php?tissueId=TCGA-E2-A15D-01Z-00-DX1	Female	white	not hispanic or latino	Infiltrating duct carcinoma, NOS	IIa	47	alive	Breast, NOS	-500 to 0	-10K - 0	-0.01 to 0	-1000 to 0	Non-Brisk Multifocal
TCGA-BRCA	TCGA-B6-A0IC	TCGA-B6-A0IC-01Z-00-DX1	images/TCGA-B6-A0IC-01Z-00-DX1.png	http://quip1.bmi.stonybrook.edu/camicroscope/osdCamicroscope.php?tissueId=TCGA-B6-A0IC-01Z-00-DX1	Female	white	not hispanic or latino	Intraductal papillary adenocarcinoma with invasion	x	89	dead	Breast, NOS	>= 1500	-10K - 0	-0.01 to 0	-1000 to 0	Non-Brisk Focal
TCGA-BRCA	TCGA-C8-A12O	TCGA-C8-A12O-01Z-00-DX1	images/TCGA-C8-A12O-01Z-00-DX1.png	http://quip1.bmi.stonybrook.edu/camicroscope/osdCamicroscope.php?tissueId=TCGA-C8-A12O-01Z-00-DX1	Female	asian	not hispanic or latino	Infiltrating duct carcinoma, NOS	IIa	50	alive	Breast, NOS	-500 to 0	-10K - 0	>= 0.03	-1000 to 0	Non-Brisk Focal
TCGA-BRCA	TCGA-B6-A0RP	TCGA-B6-A0RP-01Z-00-DX1	images/TCGA-B6-A0RP-01Z-00-DX1.png	http://quip1.bmi.stonybrook.edu/camicroscope/osdCamicroscope.php?tissueId=TCGA-B6-A0RP-01Z-00-DX1	Female	white	not hispanic or latino	Infiltrating duct and lobular carcinoma	NA	73	dead	Breast, NOS	-500 to 0	-10K - 0	-0.01 to 0	-1000 to 0	Non-Brisk Focal
TCGA-BRCA	TCGA-A2-A1FZ	TCGA-A2-A1FZ-01Z-00-DX1	images/TCGA-A2-A1FZ-01Z-00-DX1.png	http://quip1.bmi.stonybrook.edu/camicroscope/osdCamicroscope.php?tissueId=TCGA-A2-A1FZ-01Z-00-DX1	Female	white	not hispanic or latino	Infiltrating duct carcinoma, NOS	IIa	63	alive	Breast, NOS	>= 1500	-10K - 0	>= 0.03	-1000 to 0	Non-Brisk Focal
TCGA-BRCA	TCGA-A7-A13H	TCGA-A7-A13H-01Z-00-DX1	images/TCGA-A7-A13H-01Z-00-DX1.png	http://quip1.bmi.stonybrook.edu/camicroscope/osdCamicroscope.php?tissueId=TCGA-A7-A13H-01Z-00-DX1	Female	white	not hispanic or latino	Lobular carcinoma, NOS	IIb	61	alive	Breast, NOS	>= 1500	-10K - 0	0 to 0.01	-1000 to 0	Non-Brisk Focal
TCGA-BRCA	TCGA-BH-A0W3	TCGA-BH-A0W3-01Z-00-DX1	images/TCGA-BH-A0W3-01Z-00-DX1.png	http://quip1.bmi.stonybrook.edu/camicroscope/osdCamicroscope.php?tissueId=TCGA-BH-A0W3-01Z-00-DX1	Female	white	not hispanic or latino	Infiltrating duct carcinoma, NOS	IIa	58	alive	Breast, NOS	-500 to 0	0 - 10K	-0.02 to -0.01	0 to 1000	Non-Brisk Multifocal
TCGA-BRCA	TCGA-OL-A66K	TCGA-OL-A66K-01Z-00-DX1	images/TCGA-OL-A66K-01Z-00-DX1.png	http://quip1.bmi.stonybrook.edu/camicroscope/osdCamicroscope.php?tissueId=TCGA-OL-A66K-01Z-00-DX1	Female	white	not hispanic or latino	Lobular carcinoma, NOS	IIa	72	dead	Breast, NOS	>= 1500	-10K - 0	>= 0.03	-1000 to 0	Non-Brisk Focal
TCGA-BRCA	TCGA-EW-A1IW	TCGA-EW-A1IW-01Z-00-DX1	images/TCGA-EW-A1IW-01Z-00-DX1.png	http://quip1.bmi.stonybrook.edu/camicroscope/osdCamicroscope.php?tissueId=TCGA-EW-A1IW-01Z-00-DX1	Female	white	hispanic or latino	Lobular carcinoma, NOS	IIb	80	alive	Breast, NOS	>= 1500	0 - 10K	-0.01 to 0	-1000 to 0	Non-Brisk Focal
TCGA-BRCA	TCGA-E9-A1RI	TCGA-E9-A1RI-01Z-00-DX1	images/TCGA-E9-A1RI-01Z-00-DX1.png	http://quip1.bmi.stonybrook.edu/camicroscope/osdCamicroscope.php?tissueId=TCGA-E9-A1RI-01Z-00-DX1	Female	white	not hispanic or latino	Infiltrating duct and lobular carcinoma	IIIa	43	alive	Breast, NOS	-500 to 0	-10K - 0	-0.02 to -0.01	-1000 to 0	Non-Brisk Multifocal
TCGA-BRCA	TCGA-BH-A42T	TCGA-BH-A42T-01Z-00-DX1	images/TCGA-BH-A42T-01Z-00-DX1.png	http://quip1.bmi.stonybrook.edu/camicroscope/osdCamicroscope.php?tissueId=TCGA-BH-A42T-01Z-00-DX1	Female	black or african american	not hispanic or latino	Lobular carcinoma, NOS	IIa	75	dead	Breast, NOS	>= 1500	-10K - 0	-0.02 to -0.01	-1000 to 0	Non-Brisk Focal
TCGA-BRCA	TCGA-AC-A3W6	TCGA-AC-A3W6-01Z-00-DX1	images/TCGA-AC-A3W6-01Z-00-DX1.png	http://quip1.bmi.stonybrook.edu/camicroscope/osdCamicroscope.php?tissueId=TCGA-AC-A3W6-01Z-00-DX1	Female	white	not hispanic or latino	Lobular carcinoma, NOS	IIIa	89	alive	Breast, NOS	-500 to 0	-10K - 0	-0.01 to 0	-1000 to 0	Non-Brisk Focal
TCGA-BRCA	TCGA-E9-A1N4	TCGA-E9-A1N4-01Z-00-DX1	images/TCGA-E9-A1N4-01Z-00-DX1.png	http://quip1.bmi.stonybrook.edu/camicroscope/osdCamicroscope.php?tissueId=TCGA-E9-A1N4-01Z-00-DX1	Female	white	not hispanic or latino	Lobular carcinoma, NOS	IIIa	41	alive	Breast, NOS	-500 to 0	-10K - 0	0.01 to 0.02	-1000 to 0	Brisk Diffuse
TCGA-BRCA	TCGA-BH-A1F2	TCGA-BH-A1F2-01Z-00-DX1	images/TCGA-BH-A1F2-01Z-00-DX1.png	http://quip1.bmi.stonybrook.edu/camicroscope/osdCamicroscope.php?tissueId=TCGA-BH-A1F2-01Z-00-DX1	Female	white	not hispanic or latino	Paget disease and infiltrating duct carcinoma of breast	IIIb	53	dead	Breast, NOS	>= 1500	-10K - 0	>= 0.03	-1000 to 0	Non-Brisk Focal
TCGA-BRCA	TCGA-LL-A5YM	TCGA-LL-A5YM-01Z-00-DX1	images/TCGA-LL-A5YM-01Z-00-DX1.png	http://quip1.bmi.stonybrook.edu/camicroscope/osdCamicroscope.php?tissueId=TCGA-LL-A5YM-01Z-00-DX1	Female	black or african american	not hispanic or latino	Paget disease and infiltrating duct carcinoma of breast	IIIb	88	alive	Breast, NOS	>= 1500	-10K - 0	-0.02 to -0.01	-1000 to 0	Non-Brisk Focal
TCGA-BRCA	TCGA-E2-A1IL	TCGA-E2-A1IL-01Z-00-DX1	images/TCGA-E2-A1IL-01Z-00-DX1.png	http://quip1.bmi.stonybrook.edu/camicroscope/osdCamicroscope.php?tissueId=TCGA-E2-A1IL-01Z-00-DX1	Female	white	not hispanic or latino	Lobular carcinoma, NOS	IIa	78	alive	Breast, NOS	>= 1500	-10K - 0	0 to 0.01	-1000 to 0	Non-Brisk Focal
TCGA-BRCA	TCGA-BH-A1ET	TCGA-BH-A1ET-01Z-00-DX1	images/TCGA-BH-A1ET-01Z-00-DX1.png	http://quip1.bmi.stonybrook.edu/camicroscope/osdCamicroscope.php?tissueId=TCGA-BH-A1ET-01Z-00-DX1	Female	white	not hispanic or latino	Infiltrating duct carcinoma, NOS	I	55	dead	Breast, NOS	>= 1500	-10K - 0	< -0.02	-1000 to 0	Non-Brisk Focal
TCGA-BRCA	TCGA-E9-A1NF	TCGA-E9-A1NF-01Z-00-DX1	images/TCGA-E9-A1NF-01Z-00-DX1.png	http://quip1.bmi.stonybrook.edu/camicroscope/osdCamicroscope.php?tissueId=TCGA-E9-A1NF-01Z-00-DX1	Female	white	not hispanic or latino	Infiltrating duct and lobular carcinoma	IIa	60	dead	Breast, NOS	-500 to 0	-10K - 0	-0.01 to 0	-1000 to 0	Non-Brisk Focal
TCGA-BRCA	TCGA-BH-A201	TCGA-BH-A201-01Z-00-DX1	images/TCGA-BH-A201-01Z-00-DX1.png	http://quip1.bmi.stonybrook.edu/camicroscope/osdCamicroscope.php?tissueId=TCGA-BH-A201-01Z-00-DX1	Female	white	not hispanic or latino	Infiltrating duct carcinoma, NOS	Ia	64	alive	Breast, NOS	>= 1500	-10K - 0	0.01 to 0.02	-1000 to 0	Non-Brisk Focal
TCGA-BRCA	TCGA-AR-A5QM	TCGA-AR-A5QM-01Z-00-DX1	images/TCGA-AR-A5QM-01Z-00-DX1.png	http://quip1.bmi.stonybrook.edu/camicroscope/osdCamicroscope.php?tissueId=TCGA-AR-A5QM-01Z-00-DX1	Female	white	not hispanic or latino	Lobular carcinoma, NOS	IIa	62	alive	Breast, NOS	>= 1500	-10K - 0	0 to 0.01	-1000 to 0	Non-Brisk Focal
TCGA-BRCA	TCGA-D8-A1X8	TCGA-D8-A1X8-01Z-00-DX1	images/TCGA-D8-A1X8-01Z-00-DX1.png	http://quip1.bmi.stonybrook.edu/camicroscope/osdCamicroscope.php?tissueId=TCGA-D8-A1X8-01Z-00-DX1	Female	white	not hispanic or latino	Lobular carcinoma, NOS	IIIa	62	alive	Breast, NOS	>= 1500	-10K - 0	-0.02 to -0.01	-1000 to 0	Non-Brisk Focal
TCGA-BRCA	TCGA-BH-A1FL	TCGA-BH-A1FL-01Z-00-DX1	images/TCGA-BH-A1FL-01Z-00-DX1.png	http://quip1.bmi.stonybrook.edu/camicroscope/osdCamicroscope.php?tissueId=TCGA-BH-A1FL-01Z-00-DX1	Female	white	not hispanic or latino	Infiltrating duct carcinoma, NOS	IIb	69	dead	Breast, NOS	>= 1500	-10K - 0	-0.02 to -0.01	-1000 to 0	Non-Brisk Focal
TCGA-BRCA	TCGA-B6-A0X1	TCGA-B6-A0X1-01Z-00-DX1	images/TCGA-B6-A0X1-01Z-00-DX1.png	http://quip1.bmi.stonybrook.edu/camicroscope/osdCamicroscope.php?tissueId=TCGA-B6-A0X1-01Z-00-DX1	Female	white	not hispanic or latino	Infiltrating duct carcinoma, NOS	NA	48	dead	Breast, NOS	-500 to 0	> 30K	-0.02 to -0.01	> 2000	Brisk Band-like
TCGA-BRCA	TCGA-D8-A1JL	TCGA-D8-A1JL-01Z-00-DX1	images/TCGA-D8-A1JL-01Z-00-DX1.png	http://quip1.bmi.stonybrook.edu/camicroscope/osdCamicroscope.php?tissueId=TCGA-D8-A1JL-01Z-00-DX1	Female	white	not hispanic or latino	Infiltrating duct carcinoma, NOS	IIa	72	alive	Breast, NOS	-500 to 0	> 30K	-0.01 to 0	> 2000	Brisk Diffuse
TCGA-BRCA	TCGA-D8-A1JI	TCGA-D8-A1JI-01Z-00-DX1	images/TCGA-D8-A1JI-01Z-00-DX1.png	http://quip1.bmi.stonybrook.edu/camicroscope/osdCamicroscope.php?tissueId=TCGA-D8-A1JI-01Z-00-DX1	Female	white	not hispanic or latino	Infiltrating duct carcinoma, NOS	IIa	54	alive	Breast, NOS	>= 1500	-10K - 0	-0.01 to 0	-1000 to 0	Non-Brisk Focal
TCGA-BRCA	TCGA-E2-A158	TCGA-E2-A158-01Z-00-DX1	images/TCGA-E2-A158-01Z-00-DX1.png	http://quip1.bmi.stonybrook.edu/camicroscope/osdCamicroscope.php?tissueId=TCGA-E2-A158-01Z-00-DX1	Female	white	not hispanic or latino	Infiltrating duct carcinoma, NOS	IIa	43	alive	Breast, NOS	-500 to 0	-10K - 0	0 to 0.01	-1000 to 0	Brisk Band-like
TCGA-BRCA	TCGA-BH-A1EW	TCGA-BH-A1EW-01Z-00-DX1	images/TCGA-BH-A1EW-01Z-00-DX1.png	http://quip1.bmi.stonybrook.edu/camicroscope/osdCamicroscope.php?tissueId=TCGA-BH-A1EW-01Z-00-DX1	Female	white	not hispanic or latino	Infiltrating duct carcinoma, NOS	IIa	38	dead	Breast, NOS	>= 1500	-10K - 0	0 to 0.01	-1000 to 0	Non-Brisk Focal
TCGA-BRCA	TCGA-E9-A295	TCGA-E9-A295-01Z-00-DX1	images/TCGA-E9-A295-01Z-00-DX1.png	http://quip1.bmi.stonybrook.edu/camicroscope/osdCamicroscope.php?tissueId=TCGA-E9-A295-01Z-00-DX1	Female	white	not hispanic or latino	Lobular carcinoma, NOS	IIa	71	alive	Breast, NOS	-500 to 0	-10K - 0	-0.01 to 0	0 to 1000	Non-Brisk Multifocal
TCGA-BRCA	TCGA-A2-A0CL	TCGA-A2-A0CL-01Z-00-DX1	images/TCGA-A2-A0CL-01Z-00-DX1.png	http://quip1.bmi.stonybrook.edu/camicroscope/osdCamicroscope.php?tissueId=TCGA-A2-A0CL-01Z-00-DX1	Female	black or african american	not hispanic or latino	Infiltrating duct carcinoma, NOS	IIIa	37	alive	Breast, NOS	-500 to 0	> 30K	0 to 0.01	-1000 to 0	Brisk Diffuse
TCGA-BRCA	TCGA-C8-A130	TCGA-C8-A130-01Z-00-DX1	images/TCGA-C8-A130-01Z-00-DX1.png	http://quip1.bmi.stonybrook.edu/camicroscope/osdCamicroscope.php?tissueId=TCGA-C8-A130-01Z-00-DX1	Female	asian	not hispanic or latino	Infiltrating duct carcinoma, NOS	IIIa	52	alive	Breast, NOS	-500 to 0	-10K - 0	0.01 to 0.02	-1000 to 0	Non-Brisk Focal
TCGA-BRCA	TCGA-C8-A27A	TCGA-C8-A27A-01Z-00-DX1	images/TCGA-C8-A27A-01Z-00-DX1.png	http://quip1.bmi.stonybrook.edu/camicroscope/osdCamicroscope.php?tissueId=TCGA-C8-A27A-01Z-00-DX1	Female	asian	not hispanic or latino	Infiltrating duct carcinoma, NOS	IIb	48	alive	Breast, NOS	>= 1500	-10K - 0	-0.02 to -0.01	-1000 to 0	Non-Brisk Focal
TCGA-BRCA	TCGA-C8-A26V	TCGA-C8-A26V-01Z-00-DX1	images/TCGA-C8-A26V-01Z-00-DX1.png	http://quip1.bmi.stonybrook.edu/camicroscope/osdCamicroscope.php?tissueId=TCGA-C8-A26V-01Z-00-DX1	Female	asian	not hispanic or latino	Infiltrating duct carcinoma, NOS	IIIa	47	alive	Breast, NOS	-500 to 0	-10K - 0	-0.02 to -0.01	-1000 to 0	Non-Brisk Focal
TCGA-BRCA	TCGA-AQ-A54O	TCGA-AQ-A54O-01Z-00-DX1	images/TCGA-AQ-A54O-01Z-00-DX1.png	http://quip1.bmi.stonybrook.edu/camicroscope/osdCamicroscope.php?tissueId=TCGA-AQ-A54O-01Z-00-DX1	Male	black or african american	not hispanic or latino	Infiltrating duct carcinoma, NOS	IIa	51	alive	Breast, NOS	-500 to 0	20K - 30K	-0.02 to -0.01	0 to 1000	Brisk Band-like
TCGA-BRCA	TCGA-AO-A0JF	TCGA-AO-A0JF-01Z-00-DX1	images/TCGA-AO-A0JF-01Z-00-DX1.png	http://quip1.bmi.stonybrook.edu/camicroscope/osdCamicroscope.php?tissueId=TCGA-AO-A0JF-01Z-00-DX1	Female	white	not hispanic or latino	Infiltrating duct carcinoma, NOS	IIa	68	alive	Breast, NOS	>= 1500	-10K - 0	0 to 0.01	-1000 to 0	Non-Brisk Focal
TCGA-BRCA	TCGA-D8-A1JA	TCGA-D8-A1JA-01Z-00-DX1	images/TCGA-D8-A1JA-01Z-00-DX1.png	http://quip1.bmi.stonybrook.edu/camicroscope/osdCamicroscope.php?tissueId=TCGA-D8-A1JA-01Z-00-DX1	Female	white	not hispanic or latino	Infiltrating duct carcinoma, NOS	NA	60	alive	Breast, NOS	>= 1500	-10K - 0	>= 0.03	-1000 to 0	Non-Brisk Focal
TCGA-BRCA	TCGA-E2-A570	TCGA-E2-A570-01Z-00-DX1	images/TCGA-E2-A570-01Z-00-DX1.png	http://quip1.bmi.stonybrook.edu/camicroscope/osdCamicroscope.php?tissueId=TCGA-E2-A570-01Z-00-DX1	Female	black or african american	not hispanic or latino	Infiltrating duct carcinoma, NOS	Ib	47	alive	Breast, NOS	-500 to 0	0 - 10K	-0.01 to 0	0 to 1000	Non-Brisk Multifocal
TCGA-BRCA	TCGA-BH-A28O	TCGA-BH-A28O-01Z-00-DX1	images/TCGA-BH-A28O-01Z-00-DX1.png	http://quip1.bmi.stonybrook.edu/camicroscope/osdCamicroscope.php?tissueId=TCGA-BH-A28O-01Z-00-DX1	Female	white	not hispanic or latino	Lobular carcinoma, NOS	IIIc	50	alive	Breast, NOS	-500 to 0	0 - 10K	-0.01 to 0	-1000 to 0	Non-Brisk Focal
TCGA-BRCA	TCGA-AR-A2LH	TCGA-AR-A2LH-01Z-00-DX1	images/TCGA-AR-A2LH-01Z-00-DX1.png	http://quip1.bmi.stonybrook.edu/camicroscope/osdCamicroscope.php?tissueId=TCGA-AR-A2LH-01Z-00-DX1	Female	white	not hispanic or latino	Lobular carcinoma, NOS	III	55	dead	Breast, NOS	-500 to 0	> 30K	-0.01 to 0	1000 to 2000	Brisk Diffuse
TCGA-BRCA	TCGA-BH-A0H3	TCGA-BH-A0H3-01Z-00-DX1	images/TCGA-BH-A0H3-01Z-00-DX1.png	http://quip1.bmi.stonybrook.edu/camicroscope/osdCamicroscope.php?tissueId=TCGA-BH-A0H3-01Z-00-DX1	Female	white	not hispanic or latino	Infiltrating duct carcinoma, NOS	I	46	alive	Breast, NOS	-500 to 0	-10K - 0	0 to 0.01	-1000 to 0	Non-Brisk Multifocal
TCGA-BRCA	TCGA-B6-A0RO	TCGA-B6-A0RO-01Z-00-DX1	images/TCGA-B6-A0RO-01Z-00-DX1.png	http://quip1.bmi.stonybrook.edu/camicroscope/osdCamicroscope.php?tissueId=TCGA-B6-A0RO-01Z-00-DX1	Female	white	not hispanic or latino	Infiltrating duct carcinoma, NOS	IIIb	71	alive	Breast, NOS	>= 1500	-10K - 0	-0.01 to 0	-1000 to 0	Non-Brisk Focal
TCGA-BRCA	TCGA-E2-A14S	TCGA-E2-A14S-01Z-00-DX1	images/TCGA-E2-A14S-01Z-00-DX1.png	http://quip1.bmi.stonybrook.edu/camicroscope/osdCamicroscope.php?tissueId=TCGA-E2-A14S-01Z-00-DX1	Female	white	not hispanic or latino	Infiltrating duct carcinoma, NOS	I	65	alive	Breast, NOS	-500 to 0	-10K - 0	-0.01 to 0	-1000 to 0	Non-Brisk Multifocal
TCGA-BRCA	TCGA-BH-A0B1	TCGA-BH-A0B1-01Z-00-DX1	images/TCGA-BH-A0B1-01Z-00-DX1.png	http://quip1.bmi.stonybrook.edu/camicroscope/osdCamicroscope.php?tissueId=TCGA-BH-A0B1-01Z-00-DX1	Female	white	not reported	Infiltrating duct carcinoma, NOS	IIb	66	alive	Breast, NOS	>= 1500	-10K - 0	0 to 0.01	-1000 to 0	Non-Brisk Focal
TCGA-BRCA	TCGA-D8-A1JT	TCGA-D8-A1JT-01Z-00-DX1	images/TCGA-D8-A1JT-01Z-00-DX1.png	http://quip1.bmi.stonybrook.edu/camicroscope/osdCamicroscope.php?tissueId=TCGA-D8-A1JT-01Z-00-DX1	Female	white	not hispanic or latino	Infiltrating duct mixed with other types of carcinoma	IIa	70	alive	Breast, NOS	>= 1500	-10K - 0	0 to 0.01	-1000 to 0	Non-Brisk Focal
TCGA-BRCA	TCGA-E2-A15C	TCGA-E2-A15C-01Z-00-DX1	images/TCGA-E2-A15C-01Z-00-DX1.png	http://quip1.bmi.stonybrook.edu/camicroscope/osdCamicroscope.php?tissueId=TCGA-E2-A15C-01Z-00-DX1	Female	white	not hispanic or latino	Infiltrating duct carcinoma, NOS	I	61	alive	Breast, NOS	-500 to 0	0 - 10K	-0.01 to 0	-1000 to 0	Non-Brisk Multifocal
TCGA-BRCA	TCGA-AO-A0J5	TCGA-AO-A0J5-01Z-00-DX1	images/TCGA-AO-A0J5-01Z-00-DX1.png	http://quip1.bmi.stonybrook.edu/camicroscope/osdCamicroscope.php?tissueId=TCGA-AO-A0J5-01Z-00-DX1	Female	white	not hispanic or latino	Infiltrating duct mixed with other types of carcinoma	Iv	48	dead	Breast, NOS	>= 1500	-10K - 0	-0.02 to -0.01	-1000 to 0	Non-Brisk Focal
TCGA-BRCA	TCGA-C8-A26Z	TCGA-C8-A26Z-01Z-00-DX1	images/TCGA-C8-A26Z-01Z-00-DX1.png	http://quip1.bmi.stonybrook.edu/camicroscope/osdCamicroscope.php?tissueId=TCGA-C8-A26Z-01Z-00-DX1	Female	asian	not hispanic or latino	Infiltrating duct carcinoma, NOS	IIa	0	alive	Breast, NOS	>= 1500	-10K - 0	>= 0.03	-1000 to 0	Non-Brisk Focal
TCGA-BRCA	TCGA-A2-A04X	TCGA-A2-A04X-01Z-00-DX1	images/TCGA-A2-A04X-01Z-00-DX1.png	http://quip1.bmi.stonybrook.edu/camicroscope/osdCamicroscope.php?tissueId=TCGA-A2-A04X-01Z-00-DX1	Female	white	not reported	Infiltrating duct carcinoma, NOS	IIa	34	alive	Breast, NOS	-500 to 0	10K - 20K	0 to 0.01	-1000 to 0	Brisk Band-like
TCGA-BRCA	TCGA-A2-A3KC	TCGA-A2-A3KC-01Z-00-DX1	images/TCGA-A2-A3KC-01Z-00-DX1.png	http://quip1.bmi.stonybrook.edu/camicroscope/osdCamicroscope.php?tissueId=TCGA-A2-A3KC-01Z-00-DX1	Female	black or african american	not hispanic or latino	Lobular carcinoma, NOS	IIb	55	alive	Breast, NOS	-500 to 0	-10K - 0	0 to 0.01	-1000 to 0	Non-Brisk Focal
TCGA-BRCA	TCGA-A2-A0SW	TCGA-A2-A0SW-01Z-00-DX1	images/TCGA-A2-A0SW-01Z-00-DX1.png	http://quip1.bmi.stonybrook.edu/camicroscope/osdCamicroscope.php?tissueId=TCGA-A2-A0SW-01Z-00-DX1	Female	white	not hispanic or latino	Infiltrating duct carcinoma, NOS	Iv	82	dead	Breast, NOS	-500 to 0	10K - 20K	0 to 0.01	-1000 to 0	Brisk Diffuse
TCGA-BRCA	TCGA-BH-A0BD	TCGA-BH-A0BD-01Z-00-DX1	images/TCGA-BH-A0BD-01Z-00-DX1.png	http://quip1.bmi.stonybrook.edu/camicroscope/osdCamicroscope.php?tissueId=TCGA-BH-A0BD-01Z-00-DX1	Female	white	not reported	Infiltrating duct carcinoma, NOS	IIa	47	alive	Breast, NOS	-500 to 0	-10K - 0	-0.01 to 0	-1000 to 0	Non-Brisk Focal
TCGA-BRCA	TCGA-E9-A5FL	TCGA-E9-A5FL-01Z-00-DX1	images/TCGA-E9-A5FL-01Z-00-DX1.png	http://quip1.bmi.stonybrook.edu/camicroscope/osdCamicroscope.php?tissueId=TCGA-E9-A5FL-01Z-00-DX1	Female	white	not hispanic or latino	Metaplastic carcinoma, NOS	IIb	65	alive	Breast, NOS	>= 1500	-10K - 0	0 to 0.01	-1000 to 0	Non-Brisk Focal
TCGA-BRCA	TCGA-E2-A1IE	TCGA-E2-A1IE-01Z-00-DX1	images/TCGA-E2-A1IE-01Z-00-DX1.png	http://quip1.bmi.stonybrook.edu/camicroscope/osdCamicroscope.php?tissueId=TCGA-E2-A1IE-01Z-00-DX1	Female	white	not hispanic or latino	Infiltrating duct carcinoma, NOS	IIb	61	alive	Breast, NOS	>= 1500	-10K - 0	>= 0.03	-1000 to 0	Non-Brisk Focal
TCGA-BRCA	TCGA-E9-A1R6	TCGA-E9-A1R6-01Z-00-DX1	images/TCGA-E9-A1R6-01Z-00-DX1.png	http://quip1.bmi.stonybrook.edu/camicroscope/osdCamicroscope.php?tissueId=TCGA-E9-A1R6-01Z-00-DX1	Female	white	not hispanic or latino	Infiltrating duct carcinoma, NOS	IIa	63	alive	Breast, NOS	-500 to 0	-10K - 0	0.01 to 0.02	-1000 to 0	Brisk Band-like
TCGA-BRCA	TCGA-B6-A0RU	TCGA-B6-A0RU-01Z-00-DX1	images/TCGA-B6-A0RU-01Z-00-DX1.png	http://quip1.bmi.stonybrook.edu/camicroscope/osdCamicroscope.php?tissueId=TCGA-B6-A0RU-01Z-00-DX1	Female	white	not hispanic or latino	Infiltrating duct mixed with other types of carcinoma	Ia	40	alive	Breast, NOS	>= 1500	-10K - 0	>= 0.03	-1000 to 0	Non-Brisk Focal
TCGA-BRCA	TCGA-A2-A4S0	TCGA-A2-A4S0-01Z-00-DX1	images/TCGA-A2-A4S0-01Z-00-DX1.png	http://quip1.bmi.stonybrook.edu/camicroscope/osdCamicroscope.php?tissueId=TCGA-A2-A4S0-01Z-00-DX1	Female	white	not hispanic or latino	Mucinous adenocarcinoma	IIa	77	alive	Breast, NOS	500 to 1000	-10K - 0	0 to 0.01	-1000 to 0	Non-Brisk Focal
TCGA-BRCA	TCGA-A2-A0SY	TCGA-A2-A0SY-01Z-00-DX1	images/TCGA-A2-A0SY-01Z-00-DX1.png	http://quip1.bmi.stonybrook.edu/camicroscope/osdCamicroscope.php?tissueId=TCGA-A2-A0SY-01Z-00-DX1	Female	white	not hispanic or latino	Lobular carcinoma, NOS	IIIa	62	alive	Breast, NOS	500 to 1000	0 - 10K	-0.01 to 0	0 to 1000	Non-Brisk Focal
