# Supplementary material for: TCGA RNA-Seq and Tumor-Infiltrating Lymphocyte Imaging Data Reveal Cold Tumor Signatures of Invasive Ductal Carcinomas and Estrogen Receptor-Positive Human Breast Tumors
Source: Int J Mol Sci. 2023 May 27;24(11):9355. doi: 10.3390/ijms24119355 (PMC10253224; doi:10.3390/ijms24119355)
Supplement: Supplementary file 1 [file ijms-24-09355-s001.zip › Supplementary file 14.xlsx]

## Sheet: Sheet 1
PatientID	tumor_type	histological_type	gender.x	race.x	ethnicity.x	vital_status.x	ER	PR	HER2	CancerType	gender.y	race.y	ethnicity.y	primary_diagnosis	tumor_stage	vital_status.y	PatternLabels
TCGA-BH-A0DX	BRCA	Infiltrating Ductal Carcinoma	FEMALE	WHITE	NOT HISPANIC OR LATINO	Alive	Positive	Positive	Negative	TCGA-BRCA	Female	white	not hispanic or latino	Infiltrating duct carcinoma, NOS	I	alive	Non-Brisk Focal
TCGA-A8-A09Q	BRCA	Infiltrating Ductal Carcinoma	FEMALE	\N	\N	Alive	Positive	Positive	Negative	TCGA-BRCA	Female	not reported	not reported	Infiltrating duct carcinoma, NOS	IIIb	alive	Brisk Diffuse
TCGA-D8-A1JG	BRCA	Infiltrating Ductal Carcinoma	FEMALE	WHITE	NOT HISPANIC OR LATINO	Alive	Negative	Negative	Equivocal	TCGA-BRCA	Female	white	not hispanic or latino	Infiltrating duct carcinoma, NOS	IIa	alive	Brisk Diffuse
TCGA-AC-A5EI	BRCA	Other, specify	FEMALE	WHITE	NOT HISPANIC OR LATINO	Alive	Positive	Positive	Negative	TCGA-BRCA	Female	white	not hispanic or latino	Phyllodes tumor, malignant	Ib	alive	Non-Brisk Focal
TCGA-EW-A1OY	BRCA	Infiltrating Ductal Carcinoma	FEMALE	WHITE	HISPANIC OR LATINO	Alive	Positive	Positive	Negative	TCGA-BRCA	Female	white	hispanic or latino	Infiltrating duct carcinoma, NOS	IIa	alive	Non-Brisk Focal
TCGA-OL-A5D7	BRCA	Infiltrating Ductal Carcinoma	FEMALE	BLACK OR AFRICAN AMERICAN	NOT HISPANIC OR LATINO	Alive	Negative	Negative	\N	TCGA-BRCA	Female	black or african american	not hispanic or latino	Infiltrating duct carcinoma, NOS	IIa	alive	Brisk Band-like
TCGA-B6-A0X7	BRCA	Mixed Histology (please specify)	FEMALE	WHITE	NOT HISPANIC OR LATINO	Dead	Positive	Positive	\N	TCGA-BRCA	Female	white	not hispanic or latino	Infiltrating duct carcinoma, NOS	x	dead	Non-Brisk Focal
TCGA-AR-A24K	BRCA	Infiltrating Ductal Carcinoma	FEMALE	WHITE	\N	Alive	Positive	Positive	Equivocal	TCGA-BRCA	Female	white	not reported	Infiltrating duct carcinoma, NOS	IIa	alive	Brisk Diffuse
TCGA-E2-A1B5	BRCA	Infiltrating Lobular Carcinoma	FEMALE	WHITE	NOT HISPANIC OR LATINO	Alive	Positive	Positive	Negative	TCGA-BRCA	Female	white	not hispanic or latino	Lobular carcinoma, NOS	IIa	alive	Non-Brisk Multifocal
TCGA-AN-A0FF	BRCA	Infiltrating Ductal Carcinoma	FEMALE	WHITE	NOT HISPANIC OR LATINO	Alive	Positive	Positive	Negative	TCGA-BRCA	Female	white	not hispanic or latino	Infiltrating duct carcinoma, NOS	Ia	alive	Brisk Band-like
TCGA-D8-A1X6	BRCA	Infiltrating Ductal Carcinoma	FEMALE	WHITE	NOT HISPANIC OR LATINO	Alive	Positive	Positive	Negative	TCGA-BRCA	Female	white	not hispanic or latino	Infiltrating duct carcinoma, NOS	IIIa	alive	Non-Brisk Multifocal
TCGA-AR-A0TW	BRCA	Infiltrating Ductal Carcinoma	FEMALE	WHITE	NOT HISPANIC OR LATINO	Alive	Positive	Positive	Equivocal	TCGA-BRCA	Female	white	not hispanic or latino	Infiltrating duct carcinoma, NOS	IIIa	alive	Brisk Diffuse
TCGA-E2-A573	BRCA	Infiltrating Ductal Carcinoma	FEMALE	BLACK OR AFRICAN AMERICAN	NOT HISPANIC OR LATINO	Alive	Negative	Negative	Equivocal	TCGA-BRCA	Female	black or african american	not hispanic or latino	Infiltrating duct carcinoma, NOS	Ia	alive	Brisk Diffuse
TCGA-E2-A1LH	BRCA	Infiltrating Ductal Carcinoma	FEMALE	WHITE	NOT HISPANIC OR LATINO	Alive	Negative	Negative	Negative	TCGA-BRCA	Female	white	not hispanic or latino	Infiltrating duct carcinoma, NOS	I	alive	Brisk Band-like
TCGA-AN-A0AT	BRCA	Infiltrating Ductal Carcinoma	FEMALE	WHITE	NOT HISPANIC OR LATINO	Alive	Negative	Negative	Negative	TCGA-BRCA	Female	white	not hispanic or latino	Infiltrating duct carcinoma, NOS	IIa	alive	Brisk Diffuse
TCGA-A2-A0YG	BRCA	Infiltrating Ductal Carcinoma	FEMALE	WHITE	NOT HISPANIC OR LATINO	Alive	Positive	Positive	Positive	TCGA-BRCA	Female	white	not hispanic or latino	Infiltrating duct carcinoma, NOS	IIIc	alive	Non-Brisk Multifocal
TCGA-A2-A0EN	BRCA	Infiltrating Lobular Carcinoma	FEMALE	WHITE	NOT HISPANIC OR LATINO	Alive	Positive	Positive	Equivocal	TCGA-BRCA	Female	white	not hispanic or latino	Lobular carcinoma, NOS	IIa	alive	Non-Brisk Multifocal
TCGA-LD-A7W5	BRCA	Infiltrating Ductal Carcinoma	FEMALE	BLACK OR AFRICAN AMERICAN	NOT HISPANIC OR LATINO	Alive	Positive	Positive	Negative	TCGA-BRCA	Female	black or african american	not hispanic or latino	Infiltrating duct carcinoma, NOS	IIIc	alive	Brisk Diffuse
TCGA-AR-A2LQ	BRCA	Infiltrating Lobular Carcinoma	FEMALE	WHITE	NOT HISPANIC OR LATINO	Alive	Positive	Positive	Negative	TCGA-BRCA	Female	white	not hispanic or latino	Lobular carcinoma, NOS	IIb	alive	Non-Brisk Focal
TCGA-E9-A1N9	BRCA	Mixed Histology (please specify)	FEMALE	WHITE	NOT HISPANIC OR LATINO	Alive	Negative	Positive	Positive	TCGA-BRCA	Female	white	not hispanic or latino	Infiltrating duct and lobular carcinoma	IIa	alive	Non-Brisk Focal
TCGA-A2-A0CU	BRCA	Infiltrating Ductal Carcinoma	FEMALE	WHITE	NOT HISPANIC OR LATINO	Dead	Positive	Positive	Equivocal	TCGA-BRCA	Female	white	not hispanic or latino	Infiltrating duct carcinoma, NOS	IIa	dead	Non-Brisk Focal
TCGA-EW-A2FW	BRCA	Other, specify	FEMALE	WHITE	HISPANIC OR LATINO	Alive	Positive	Positive	Negative	TCGA-BRCA	Female	white	hispanic or latino	Intraductal papillary adenocarcinoma with invasion	IIa	alive	Non-Brisk Multifocal
TCGA-AC-A2B8	BRCA	Infiltrating Lobular Carcinoma	FEMALE	WHITE	NOT HISPANIC OR LATINO	Alive	Positive	Positive	Negative	TCGA-BRCA	Female	white	not hispanic or latino	Lobular carcinoma, NOS	IIb	alive	Non-Brisk Focal
TCGA-E9-A1NG	BRCA	Infiltrating Ductal Carcinoma	FEMALE	WHITE	NOT HISPANIC OR LATINO	Dead	Positive	Positive	Negative	TCGA-BRCA	Female	white	not hispanic or latino	Infiltrating duct carcinoma, NOS	IIa	dead	Non-Brisk Focal
TCGA-E2-A1IO	BRCA	Infiltrating Ductal Carcinoma	FEMALE	WHITE	NOT HISPANIC OR LATINO	Alive	Positive	Positive	Equivocal	TCGA-BRCA	Female	white	not hispanic or latino	Infiltrating duct carcinoma, NOS	I	alive	Brisk Diffuse
TCGA-AR-A1AK	BRCA	Infiltrating Lobular Carcinoma	FEMALE	WHITE	NOT HISPANIC OR LATINO	Alive	Positive	Positive	Negative	TCGA-BRCA	Female	white	not hispanic or latino	Lobular carcinoma, NOS	I	alive	Brisk Diffuse
TCGA-A2-A0D1	BRCA	Infiltrating Ductal Carcinoma	FEMALE	WHITE	NOT HISPANIC OR LATINO	Alive	Negative	Negative	Positive	TCGA-BRCA	Female	white	not hispanic or latino	Infiltrating duct carcinoma, NOS	IIa	alive	Brisk Band-like
TCGA-E9-A245	BRCA	Infiltrating Ductal Carcinoma	FEMALE	WHITE	NOT HISPANIC OR LATINO	Dead	\N	\N	\N	TCGA-BRCA	Female	white	not hispanic or latino	Infiltrating duct carcinoma, NOS	IIb	dead	Non-Brisk Focal
TCGA-D8-A1JF	BRCA	Infiltrating Ductal Carcinoma	FEMALE	WHITE	NOT HISPANIC OR LATINO	Alive	Negative	Negative	Negative	TCGA-BRCA	Female	white	not hispanic or latino	Infiltrating duct carcinoma, NOS	IIIa	alive	Brisk Band-like
TCGA-E2-A14T	BRCA	Infiltrating Ductal Carcinoma	FEMALE	WHITE	NOT HISPANIC OR LATINO	Alive	Positive	Positive	Negative	TCGA-BRCA	Female	white	not hispanic or latino	Infiltrating duct carcinoma, NOS	IIa	alive	Non-Brisk Focal
TCGA-EW-A1PG	BRCA	Infiltrating Lobular Carcinoma	FEMALE	WHITE	HISPANIC OR LATINO	Alive	Positive	Positive	Equivocal	TCGA-BRCA	Female	white	hispanic or latino	Lobular carcinoma, NOS	IIb	alive	Non-Brisk Focal
TCGA-C8-A26X	BRCA	Infiltrating Ductal Carcinoma	FEMALE	ASIAN	NOT HISPANIC OR LATINO	Alive	Negative	Negative	Negative	TCGA-BRCA	Female	asian	not hispanic or latino	Infiltrating duct carcinoma, NOS	IIa	alive	Brisk Band-like
TCGA-A2-A25F	BRCA	Infiltrating Ductal Carcinoma	FEMALE	WHITE	NOT HISPANIC OR LATINO	Alive	Negative	Positive	Negative	TCGA-BRCA	Female	white	not hispanic or latino	Infiltrating duct carcinoma, NOS	IIa	alive	Brisk Diffuse
TCGA-B6-A0RV	BRCA	Mixed Histology (please specify)	FEMALE	WHITE	NOT HISPANIC OR LATINO	Alive	Positive	Positive	\N	TCGA-BRCA	Female	white	not hispanic or latino	Infiltrating duct and lobular carcinoma	IIIa	alive	Brisk Diffuse
TCGA-XX-A89A	BRCA	Infiltrating Lobular Carcinoma	FEMALE	WHITE	NOT HISPANIC OR LATINO	Alive	Positive	Positive	Negative	TCGA-BRCA	Female	white	not hispanic or latino	Lobular carcinoma, NOS	IIb	alive	Non-Brisk Focal
TCGA-BH-A18I	BRCA	Infiltrating Ductal Carcinoma	FEMALE	WHITE	NOT HISPANIC OR LATINO	Alive	Positive	Positive	Positive	TCGA-BRCA	Female	white	not hispanic or latino	Infiltrating duct carcinoma, NOS	IIa	alive	Non-Brisk Multifocal
TCGA-C8-A12Y	BRCA	Infiltrating Ductal Carcinoma	FEMALE	ASIAN	NOT HISPANIC OR LATINO	Alive	\N	\N	\N	TCGA-BRCA	Female	asian	not hispanic or latino	Infiltrating duct carcinoma, NOS	IIb	alive	Non-Brisk Focal
TCGA-BH-A0AV	BRCA	Infiltrating Ductal Carcinoma	FEMALE	BLACK OR AFRICAN AMERICAN	\N	Alive	Negative	Negative	\N	TCGA-BRCA	Female	black or african american	not reported	Infiltrating duct carcinoma, NOS	I	alive	Brisk Diffuse
TCGA-E2-A1B6	BRCA	Infiltrating Ductal Carcinoma	FEMALE	WHITE	NOT HISPANIC OR LATINO	Alive	Negative	Negative	Equivocal	TCGA-BRCA	Female	white	not hispanic or latino	Infiltrating duct carcinoma, NOS	IIa	alive	Brisk Diffuse
TCGA-E9-A3Q9	BRCA	Infiltrating Lobular Carcinoma	FEMALE	WHITE	NOT HISPANIC OR LATINO	Alive	Positive	Positive	Indeterminate	TCGA-BRCA	Female	white	not hispanic or latino	Lobular carcinoma, NOS	IIIc	alive	Non-Brisk Multifocal
TCGA-E2-A10C	BRCA	Infiltrating Ductal Carcinoma	FEMALE	WHITE	NOT HISPANIC OR LATINO	Alive	Positive	Positive	Negative	TCGA-BRCA	Female	white	not hispanic or latino	Infiltrating duct carcinoma, NOS	IIb	alive	Brisk Band-like
TCGA-A1-A0SP	BRCA	Infiltrating Ductal Carcinoma	FEMALE	\N	NOT HISPANIC OR LATINO	Alive	Negative	Negative	Negative	TCGA-BRCA	Female	not reported	not hispanic or latino	Infiltrating duct carcinoma, NOS	IIa	alive	Brisk Diffuse
TCGA-BH-A1FC	BRCA	Medullary Carcinoma	FEMALE	BLACK OR AFRICAN AMERICAN	NOT HISPANIC OR LATINO	Dead	Negative	Negative	Negative	TCGA-BRCA	Female	black or african american	not hispanic or latino	Medullary carcinoma, NOS	IIa	dead	Brisk Diffuse
TCGA-E2-A155	BRCA	Infiltrating Ductal Carcinoma	FEMALE	WHITE	NOT HISPANIC OR LATINO	Alive	Positive	Negative	Negative	TCGA-BRCA	Female	white	not hispanic or latino	Infiltrating duct carcinoma, NOS	IIb	alive	Brisk Band-like
TCGA-EW-A1PA	BRCA	Infiltrating Ductal Carcinoma	FEMALE	WHITE	HISPANIC OR LATINO	Alive	Positive	Positive	Negative	TCGA-BRCA	Female	white	hispanic or latino	Infiltrating duct carcinoma, NOS	IIb	alive	Brisk Diffuse
TCGA-E2-A2P5	BRCA	Infiltrating Lobular Carcinoma	FEMALE	BLACK OR AFRICAN AMERICAN	NOT HISPANIC OR LATINO	Dead	Positive	Positive	\N	TCGA-BRCA	Female	black or african american	not hispanic or latino	Lobular carcinoma, NOS	IIIc	dead	Non-Brisk Multifocal
TCGA-AR-A24L	BRCA	Infiltrating Ductal Carcinoma	FEMALE	WHITE	NOT HISPANIC OR LATINO	Dead	Positive	Positive	Equivocal	TCGA-BRCA	Female	white	not hispanic or latino	Infiltrating duct carcinoma, NOS	IIb	dead	Non-Brisk Focal
TCGA-A7-A0DC	BRCA	Infiltrating Ductal Carcinoma	FEMALE	WHITE	NOT HISPANIC OR LATINO	Alive	Positive	Negative	Negative	TCGA-BRCA	Female	white	not hispanic or latino	Infiltrating duct carcinoma, NOS	Ia	alive	Non-Brisk Focal
TCGA-D8-A27N	BRCA	Infiltrating Ductal Carcinoma	FEMALE	WHITE	NOT HISPANIC OR LATINO	Alive	Positive	Positive	Positive	TCGA-BRCA	Female	white	not hispanic or latino	Infiltrating duct carcinoma, NOS	IIIa	alive	Non-Brisk Focal
TCGA-GM-A2DC	BRCA	Infiltrating Ductal Carcinoma	FEMALE	WHITE	NOT HISPANIC OR LATINO	Alive	Positive	Positive	\N	TCGA-BRCA	Female	white	not hispanic or latino	Infiltrating duct carcinoma, NOS	IIa	alive	Non-Brisk Multifocal
TCGA-C8-A1HG	BRCA	Infiltrating Ductal Carcinoma	FEMALE	ASIAN	NOT HISPANIC OR LATINO	Alive	Positive	Positive	Negative	TCGA-BRCA	Female	asian	not hispanic or latino	Infiltrating duct carcinoma, NOS	IIa	alive	Brisk Diffuse
TCGA-D8-A1Y1	BRCA	Infiltrating Ductal Carcinoma	FEMALE	WHITE	NOT HISPANIC OR LATINO	Dead	Positive	Positive	Negative	TCGA-BRCA	Female	white	not hispanic or latino	Infiltrating duct carcinoma, NOS	IIIa	dead	Brisk Band-like
TCGA-AN-A0AK	BRCA	Infiltrating Ductal Carcinoma	FEMALE	WHITE	NOT HISPANIC OR LATINO	Alive	Positive	Negative	Positive	TCGA-BRCA	Female	white	not hispanic or latino	Infiltrating duct carcinoma, NOS	IIa	alive	Brisk Band-like
TCGA-A8-A09Z	BRCA	Infiltrating Lobular Carcinoma	FEMALE	\N	\N	Alive	Positive	Negative	Negative	TCGA-BRCA	Female	not reported	not reported	Lobular carcinoma, NOS	IIb	alive	Brisk Diffuse
TCGA-C8-A8HR	BRCA	Infiltrating Lobular Carcinoma	FEMALE	ASIAN	NOT HISPANIC OR LATINO	Alive	\N	\N	\N	TCGA-BRCA	Female	asian	not hispanic or latino	Lobular carcinoma, NOS	IIIa	alive	Non-Brisk Focal
TCGA-AR-A254	BRCA	Infiltrating Ductal Carcinoma	FEMALE	WHITE	NOT HISPANIC OR LATINO	Alive	Positive	Positive	Positive	TCGA-BRCA	Female	white	not hispanic or latino	Infiltrating duct carcinoma, NOS	IIIa	alive	Brisk Diffuse
TCGA-AR-A24U	BRCA	Infiltrating Ductal Carcinoma	FEMALE	WHITE	NOT HISPANIC OR LATINO	Alive	Negative	Negative	Positive	TCGA-BRCA	Female	white	not hispanic or latino	Infiltrating duct carcinoma, NOS	IIa	alive	Brisk Diffuse
TCGA-AR-A24Q	BRCA	Infiltrating Ductal Carcinoma	FEMALE	WHITE	\N	Alive	Positive	Negative	Negative	TCGA-BRCA	Female	white	not reported	Infiltrating duct carcinoma, NOS	IIb	alive	Brisk Diffuse
TCGA-A7-A0DA	BRCA	Infiltrating Ductal Carcinoma	FEMALE	WHITE	NOT HISPANIC OR LATINO	Alive	Negative	Negative	Negative	TCGA-BRCA	Female	white	not hispanic or latino	Infiltrating duct carcinoma, NOS	IIa	alive	Non-Brisk Focal
TCGA-D8-A1JK	BRCA	Infiltrating Ductal Carcinoma	FEMALE	WHITE	NOT HISPANIC OR LATINO	Alive	Negative	Positive	Negative	TCGA-BRCA	Female	white	not hispanic or latino	Infiltrating duct carcinoma, NOS	IIa	alive	Non-Brisk Multifocal
TCGA-A7-A56D	BRCA	Infiltrating Ductal Carcinoma	FEMALE	BLACK OR AFRICAN AMERICAN	NOT HISPANIC OR LATINO	Alive	Positive	Positive	Negative	TCGA-BRCA	Female	black or african american	not hispanic or latino	Infiltrating duct carcinoma, NOS	IIa	alive	Non-Brisk Focal
TCGA-A2-A04U	BRCA	Infiltrating Ductal Carcinoma	FEMALE	WHITE	NOT HISPANIC OR LATINO	Alive	Negative	Negative	Negative	TCGA-BRCA	Female	white	not hispanic or latino	Infiltrating duct carcinoma, NOS	IIa	alive	Non-Brisk Focal
TCGA-BH-A18H	BRCA	Infiltrating Ductal Carcinoma	FEMALE	WHITE	NOT HISPANIC OR LATINO	Alive	Positive	Positive	Positive	TCGA-BRCA	Female	white	not hispanic or latino	Infiltrating duct carcinoma, NOS	Ia	alive	Non-Brisk Multifocal
TCGA-E2-A159	BRCA	Infiltrating Ductal Carcinoma	FEMALE	WHITE	NOT HISPANIC OR LATINO	Alive	Negative	Negative	\N	TCGA-BRCA	Female	white	not hispanic or latino	Infiltrating duct carcinoma, NOS	IIa	alive	Brisk Band-like
TCGA-AR-A1AQ	BRCA	Infiltrating Ductal Carcinoma	FEMALE	WHITE	NOT HISPANIC OR LATINO	Alive	Negative	Negative	Equivocal	TCGA-BRCA	Female	white	not hispanic or latino	Infiltrating duct carcinoma, NOS	IIa	alive	Brisk Diffuse
TCGA-A2-A0EM	BRCA	Infiltrating Ductal Carcinoma	FEMALE	WHITE	NOT HISPANIC OR LATINO	Alive	Positive	Positive	\N	TCGA-BRCA	Female	white	not hispanic or latino	Infiltrating duct carcinoma, NOS	Ia	alive	Non-Brisk Multifocal
TCGA-A2-A0EP	BRCA	Infiltrating Lobular Carcinoma	FEMALE	WHITE	NOT HISPANIC OR LATINO	Alive	Positive	Negative	Negative	TCGA-BRCA	Female	white	not hispanic or latino	Lobular carcinoma, NOS	I	alive	Non-Brisk Focal
TCGA-A7-A26G	BRCA	Other, specify	FEMALE	BLACK OR AFRICAN AMERICAN	NOT HISPANIC OR LATINO	Alive	Negative	Negative	Negative	TCGA-BRCA	Female	black or african american	not hispanic or latino	Metaplastic carcinoma, NOS	IIa	alive	Brisk Diffuse
TCGA-AN-A0FJ	BRCA	Infiltrating Ductal Carcinoma	FEMALE	WHITE	NOT HISPANIC OR LATINO	Alive	Positive	Negative	Positive	TCGA-BRCA	Female	white	not hispanic or latino	Infiltrating duct carcinoma, NOS	Iv	alive	Brisk Diffuse
TCGA-AR-A0TS	BRCA	Infiltrating Ductal Carcinoma	FEMALE	WHITE	NOT HISPANIC OR LATINO	Alive	Negative	Negative	Negative	TCGA-BRCA	Female	white	not hispanic or latino	Infiltrating duct carcinoma, NOS	IIb	alive	Brisk Diffuse
TCGA-AR-A24W	BRCA	Infiltrating Ductal Carcinoma	FEMALE	WHITE	\N	Alive	Positive	Positive	Negative	TCGA-BRCA	Female	white	not reported	Infiltrating duct carcinoma, NOS	IIb	alive	Non-Brisk Focal
TCGA-BH-A0W7	BRCA	Infiltrating Ductal Carcinoma	FEMALE	WHITE	NOT HISPANIC OR LATINO	Alive	Positive	Positive	Negative	TCGA-BRCA	Female	white	not hispanic or latino	Infiltrating duct carcinoma, NOS	I	alive	Non-Brisk Multifocal
TCGA-A2-A0T4	BRCA	Infiltrating Lobular Carcinoma	FEMALE	WHITE	NOT HISPANIC OR LATINO	Alive	Positive	Positive	Equivocal	TCGA-BRCA	Female	white	not hispanic or latino	Lobular carcinoma, NOS	IIa	alive	Non-Brisk Focal
TCGA-AO-A0J6	BRCA	Infiltrating Ductal Carcinoma	FEMALE	WHITE	NOT HISPANIC OR LATINO	Alive	Negative	Negative	Negative	TCGA-BRCA	Female	white	not hispanic or latino	Infiltrating duct carcinoma, NOS	IIa	alive	Brisk Band-like
TCGA-E2-A1LL	BRCA	Infiltrating Ductal Carcinoma	FEMALE	BLACK OR AFRICAN AMERICAN	NOT HISPANIC OR LATINO	Alive	Negative	Negative	Negative	TCGA-BRCA	Female	black or african american	not hispanic or latino	Infiltrating duct carcinoma, NOS	IIIa	alive	Non-Brisk Focal
TCGA-BH-A0BV	BRCA	Infiltrating Ductal Carcinoma	FEMALE	WHITE	\N	Alive	Positive	Positive	Negative	TCGA-BRCA	Female	white	not reported	Infiltrating duct carcinoma, NOS	IIb	alive	Brisk Diffuse
TCGA-B6-A0X4	BRCA	Infiltrating Ductal Carcinoma	FEMALE	WHITE	NOT HISPANIC OR LATINO	Dead	Positive	Positive	\N	TCGA-BRCA	Female	white	not hispanic or latino	Infiltrating duct carcinoma, NOS	IIb	dead	Brisk Diffuse
TCGA-AO-A0JL	BRCA	Infiltrating Ductal Carcinoma	FEMALE	WHITE	NOT HISPANIC OR LATINO	Alive	Negative	Negative	Negative	TCGA-BRCA	Female	white	not hispanic or latino	Infiltrating duct carcinoma, NOS	IIIa	alive	Non-Brisk Multifocal
TCGA-A2-A0YI	BRCA	Infiltrating Ductal Carcinoma	FEMALE	WHITE	NOT HISPANIC OR LATINO	Alive	Positive	Positive	Negative	TCGA-BRCA	Female	white	not hispanic or latino	Infiltrating duct and lobular carcinoma	I	alive	Brisk Diffuse
TCGA-EW-A1IY	BRCA	Infiltrating Ductal Carcinoma	FEMALE	ASIAN	NOT HISPANIC OR LATINO	Alive	Positive	Positive	Negative	TCGA-BRCA	Female	asian	not hispanic or latino	Infiltrating duct carcinoma, NOS	I	alive	Brisk Band-like
TCGA-BH-A0HB	BRCA	Infiltrating Ductal Carcinoma	FEMALE	WHITE	\N	Alive	Positive	Positive	Equivocal	TCGA-BRCA	Female	white	not reported	Infiltrating duct carcinoma, NOS	Ia	alive	Brisk Diffuse
TCGA-E2-A10A	BRCA	Infiltrating Ductal Carcinoma	FEMALE	WHITE	NOT HISPANIC OR LATINO	Alive	Positive	Positive	Positive	TCGA-BRCA	Female	white	not hispanic or latino	Infiltrating duct carcinoma, NOS	IIb	alive	Brisk Band-like
TCGA-BH-A0B9	BRCA	Infiltrating Ductal Carcinoma	FEMALE	WHITE	\N	Alive	Negative	Negative	Negative	TCGA-BRCA	Female	white	not reported	Infiltrating duct carcinoma, NOS	Ia	alive	Brisk Diffuse
TCGA-A2-A0SU	BRCA	Infiltrating Ductal Carcinoma	FEMALE	WHITE	NOT HISPANIC OR LATINO	Alive	Positive	Positive	Negative	TCGA-BRCA	Female	white	not hispanic or latino	Infiltrating duct carcinoma, NOS	IIa	alive	Brisk Diffuse
TCGA-B6-A0IP	BRCA	Infiltrating Lobular Carcinoma	FEMALE	WHITE	NOT HISPANIC OR LATINO	Dead	Positive	Positive	\N	TCGA-BRCA	Female	white	not hispanic or latino	Lobular carcinoma, NOS	Ia	dead	Brisk Diffuse
TCGA-AR-A1AI	BRCA	Medullary Carcinoma	FEMALE	WHITE	NOT HISPANIC OR LATINO	Alive	Negative	Negative	Equivocal	TCGA-BRCA	Female	white	not hispanic or latino	Medullary carcinoma, NOS	IIa	alive	Brisk Diffuse
TCGA-AC-A7VC	BRCA	Metaplastic Carcinoma	FEMALE	WHITE	NOT HISPANIC OR LATINO	Alive	Negative	Negative	Negative	TCGA-BRCA	Female	white	not hispanic or latino	Metaplastic carcinoma, NOS	IIb	alive	Non-Brisk Focal
TCGA-D8-A1JH	BRCA	Infiltrating Ductal Carcinoma	FEMALE	WHITE	NOT HISPANIC OR LATINO	Alive	Positive	Positive	Negative	TCGA-BRCA	Female	white	not hispanic or latino	Infiltrating duct carcinoma, NOS	Ia	alive	Brisk Band-like
TCGA-E2-A14R	BRCA	Infiltrating Ductal Carcinoma	FEMALE	WHITE	NOT HISPANIC OR LATINO	Alive	Negative	Negative	Negative	TCGA-BRCA	Female	white	not hispanic or latino	Infiltrating duct carcinoma, NOS	IIa	alive	Brisk Band-like
TCGA-BH-A1EV	BRCA	Infiltrating Ductal Carcinoma	FEMALE	WHITE	NOT HISPANIC OR LATINO	Dead	Positive	Positive	Positive	TCGA-BRCA	Female	white	not hispanic or latino	Infiltrating duct carcinoma, NOS	IIIa	dead	Non-Brisk Focal
TCGA-A8-A07U	BRCA	Infiltrating Ductal Carcinoma	FEMALE	\N	\N	Alive	Negative	Positive	Negative	TCGA-BRCA	Female	not reported	not reported	Infiltrating duct carcinoma, NOS	IIIa	alive	Brisk Diffuse
TCGA-E2-A15G	BRCA	Mixed Histology (please specify)	FEMALE	WHITE	NOT HISPANIC OR LATINO	Alive	Positive	Positive	Negative	TCGA-BRCA	Female	white	not hispanic or latino	Infiltrating duct and lobular carcinoma	IIa	alive	Non-Brisk Focal
TCGA-EW-A6SB	BRCA	Infiltrating Ductal Carcinoma	FEMALE	BLACK OR AFRICAN AMERICAN	NOT HISPANIC OR LATINO	Alive	Negative	Negative	Negative	TCGA-BRCA	Female	black or african american	not hispanic or latino	Infiltrating duct carcinoma, NOS	II	alive	Brisk Diffuse
TCGA-AQ-A7U7	BRCA	Infiltrating Lobular Carcinoma	FEMALE	WHITE	NOT HISPANIC OR LATINO	Dead	Positive	Positive	Negative	TCGA-BRCA	Female	white	not hispanic or latino	Lobular carcinoma, NOS	IIIa	dead	Brisk Diffuse
TCGA-BH-A0DI	BRCA	Infiltrating Ductal Carcinoma	FEMALE	WHITE	NOT HISPANIC OR LATINO	Alive	Positive	Positive	Negative	TCGA-BRCA	Female	white	not hispanic or latino	Infiltrating duct carcinoma, NOS	IIb	alive	Brisk Diffuse
TCGA-BH-A18T	BRCA	Infiltrating Ductal Carcinoma	FEMALE	WHITE	NOT HISPANIC OR LATINO	Dead	Negative	Negative	Positive	TCGA-BRCA	Female	white	not hispanic or latino	Infiltrating duct carcinoma, NOS	IIa	dead	Brisk Band-like
TCGA-PE-A5DD	BRCA	Infiltrating Lobular Carcinoma	FEMALE	ASIAN	NOT HISPANIC OR LATINO	Alive	Positive	Negative	Positive	TCGA-BRCA	Female	asian	not hispanic or latino	Lobular carcinoma, NOS	IIa	alive	Non-Brisk Multifocal
TCGA-A2-A1G6	BRCA	Infiltrating Ductal Carcinoma	FEMALE	WHITE	NOT HISPANIC OR LATINO	Alive	Negative	Negative	Negative	TCGA-BRCA	Female	white	not hispanic or latino	Infiltrating duct carcinoma, NOS	IIIa	alive	Non-Brisk Multifocal
TCGA-C8-A1HO	BRCA	Infiltrating Ductal Carcinoma	FEMALE	ASIAN	NOT HISPANIC OR LATINO	Alive	Positive	Positive	Negative	TCGA-BRCA	Female	asian	not hispanic or latino	Infiltrating duct carcinoma, NOS	IIIc	alive	Non-Brisk Focal
TCGA-A2-A04T	BRCA	Infiltrating Ductal Carcinoma	FEMALE	WHITE	\N	Alive	Negative	Negative	Equivocal	TCGA-BRCA	Female	white	not reported	Infiltrating duct carcinoma, NOS	IIa	alive	Brisk Band-like
TCGA-E2-A15P	BRCA	Infiltrating Ductal Carcinoma	FEMALE	WHITE	NOT HISPANIC OR LATINO	Alive	Positive	Positive	Negative	TCGA-BRCA	Female	white	not hispanic or latino	Infiltrating duct carcinoma, NOS	Ia	alive	Brisk Band-like
TCGA-A2-A0YJ	BRCA	Infiltrating Ductal Carcinoma	FEMALE	WHITE	NOT HISPANIC OR LATINO	Alive	Positive	Negative	Negative	TCGA-BRCA	Female	white	not hispanic or latino	Infiltrating duct carcinoma, NOS	IIIa	alive	Brisk Diffuse
TCGA-AR-A1AR	BRCA	Infiltrating Ductal Carcinoma	FEMALE	WHITE	NOT HISPANIC OR LATINO	Dead	Negative	Negative	Negative	TCGA-BRCA	Female	white	not hispanic or latino	Infiltrating duct carcinoma, NOS	IIIa	dead	Brisk Band-like
TCGA-D8-A1Y0	BRCA	Infiltrating Ductal Carcinoma	FEMALE	WHITE	NOT HISPANIC OR LATINO	Alive	Positive	Positive	Negative	TCGA-BRCA	Female	white	not hispanic or latino	Infiltrating duct carcinoma, NOS	IIIa	alive	Non-Brisk Multifocal
TCGA-AC-A3TN	BRCA	Infiltrating Lobular Carcinoma	FEMALE	WHITE	NOT HISPANIC OR LATINO	Alive	Positive	Positive	Positive	TCGA-BRCA	Female	white	not hispanic or latino	Lobular carcinoma, NOS	IIb	alive	Non-Brisk Focal
TCGA-E2-A1IG	BRCA	Infiltrating Ductal Carcinoma	FEMALE	WHITE	NOT HISPANIC OR LATINO	Alive	Positive	Positive	Negative	TCGA-BRCA	Female	white	not hispanic or latino	Infiltrating duct carcinoma, NOS	IIb	alive	Non-Brisk Focal
TCGA-E9-A1R7	BRCA	Infiltrating Ductal Carcinoma	FEMALE	WHITE	NOT HISPANIC OR LATINO	Alive	\N	\N	\N	TCGA-BRCA	Female	white	not hispanic or latino	Infiltrating duct carcinoma, NOS	IIa	alive	Non-Brisk Multifocal
TCGA-AN-A0AR	BRCA	Infiltrating Ductal Carcinoma	FEMALE	WHITE	NOT HISPANIC OR LATINO	Alive	Negative	Negative	Negative	TCGA-BRCA	Female	white	not hispanic or latino	Infiltrating duct carcinoma, NOS	IIa	alive	Brisk Diffuse
TCGA-A2-A25D	BRCA	Infiltrating Lobular Carcinoma	FEMALE	WHITE	NOT HISPANIC OR LATINO	Alive	Positive	Negative	Negative	TCGA-BRCA	Female	white	not hispanic or latino	Lobular carcinoma, NOS	IIIc	alive	Non-Brisk Multifocal
TCGA-BH-A0DZ	BRCA	Infiltrating Ductal Carcinoma	FEMALE	WHITE	\N	Alive	Positive	Positive	Positive	TCGA-BRCA	Female	white	not reported	Infiltrating duct carcinoma, NOS	IIb	alive	Brisk Band-like
TCGA-BH-A202	BRCA	Infiltrating Ductal Carcinoma	FEMALE	WHITE	NOT HISPANIC OR LATINO	Alive	Positive	Positive	Positive	TCGA-BRCA	Female	white	not hispanic or latino	Infiltrating duct carcinoma, NOS	II	alive	Brisk Band-like
TCGA-AR-A2LJ	BRCA	Infiltrating Lobular Carcinoma	FEMALE	WHITE	NOT HISPANIC OR LATINO	Alive	Positive	Positive	Positive	TCGA-BRCA	Female	white	not hispanic or latino	Lobular carcinoma, NOS	IIIa	alive	Brisk Diffuse
TCGA-A2-A0T2	BRCA	Infiltrating Ductal Carcinoma	FEMALE	WHITE	NOT HISPANIC OR LATINO	Dead	Negative	Negative	Negative	TCGA-BRCA	Female	white	not hispanic or latino	Infiltrating duct carcinoma, NOS	Iv	dead	Brisk Diffuse
TCGA-EW-A423	BRCA	Infiltrating Lobular Carcinoma	FEMALE	WHITE	HISPANIC OR LATINO	Alive	Positive	Positive	Negative	TCGA-BRCA	Female	white	hispanic or latino	Lobular carcinoma, NOS	IIa	alive	Non-Brisk Multifocal
TCGA-AR-A250	BRCA	Infiltrating Ductal Carcinoma	FEMALE	WHITE	NOT HISPANIC OR LATINO	Alive	Positive	Negative	Equivocal	TCGA-BRCA	Female	white	not hispanic or latino	Infiltrating duct carcinoma, NOS	IIa	alive	Brisk Band-like
TCGA-A8-A08A	BRCA	Infiltrating Ductal Carcinoma	FEMALE	\N	\N	Alive	Positive	Positive	Negative	TCGA-BRCA	Female	not reported	not reported	Infiltrating duct carcinoma, NOS	I	alive	Non-Brisk Focal
TCGA-BH-A204	BRCA	Infiltrating Ductal Carcinoma	FEMALE	WHITE	NOT HISPANIC OR LATINO	Dead	\N	\N	\N	TCGA-BRCA	Female	white	not hispanic or latino	Infiltrating duct carcinoma, NOS	IIb	dead	Brisk Band-like
TCGA-E2-A10B	BRCA	Infiltrating Ductal Carcinoma	FEMALE	WHITE	NOT HISPANIC OR LATINO	Alive	Positive	Positive	Equivocal	TCGA-BRCA	Female	white	not hispanic or latino	Infiltrating duct carcinoma, NOS	IIb	alive	Brisk Band-like
TCGA-LL-A6FR	BRCA	Infiltrating Ductal Carcinoma	FEMALE	BLACK OR AFRICAN AMERICAN	NOT HISPANIC OR LATINO	Alive	Negative	Positive	Equivocal	TCGA-BRCA	Female	black or african american	not hispanic or latino	Infiltrating duct carcinoma, NOS	IIa	alive	Brisk Band-like
TCGA-BH-A1FU	BRCA	Infiltrating Ductal Carcinoma	FEMALE	WHITE	NOT HISPANIC OR LATINO	Dead	Negative	Negative	\N	TCGA-BRCA	Female	white	not hispanic or latino	Infiltrating duct carcinoma, NOS	Ia	dead	Brisk Diffuse
TCGA-D8-A27E	BRCA	Other, specify	FEMALE	WHITE	NOT HISPANIC OR LATINO	Alive	Positive	Positive	Negative	TCGA-BRCA	Female	white	not hispanic or latino	Infiltrating duct mixed with other types of carcinoma	Ia	alive	Non-Brisk Focal
TCGA-AR-A2LE	BRCA	Infiltrating Lobular Carcinoma	FEMALE	WHITE	NOT HISPANIC OR LATINO	Alive	Positive	Negative	\N	TCGA-BRCA	Female	white	not hispanic or latino	Lobular carcinoma, NOS	I	alive	Non-Brisk Focal
TCGA-A8-A06R	BRCA	Infiltrating Ductal Carcinoma	FEMALE	\N	\N	Alive	Positive	Negative	Positive	TCGA-BRCA	Female	not reported	not reported	Infiltrating duct carcinoma, NOS	IIb	alive	Non-Brisk Focal
TCGA-AO-A1KR	BRCA	Infiltrating Ductal Carcinoma	FEMALE	WHITE	NOT HISPANIC OR LATINO	Alive	Negative	Negative	Negative	TCGA-BRCA	Female	white	not hispanic or latino	Infiltrating duct carcinoma, NOS	IIa	alive	Brisk Band-like
TCGA-AR-A0U3	BRCA	Infiltrating Ductal Carcinoma	FEMALE	WHITE	HISPANIC OR LATINO	Alive	Positive	Positive	Negative	TCGA-BRCA	Female	white	hispanic or latino	Infiltrating duct carcinoma, NOS	IIb	alive	Brisk Diffuse
TCGA-E2-A1AZ	BRCA	Infiltrating Ductal Carcinoma	FEMALE	WHITE	HISPANIC OR LATINO	Alive	Negative	Negative	Indeterminate	TCGA-BRCA	Female	white	hispanic or latino	Infiltrating duct carcinoma, NOS	IIb	alive	Brisk Band-like
TCGA-AR-A0TR	BRCA	Infiltrating Ductal Carcinoma	FEMALE	WHITE	NOT HISPANIC OR LATINO	Dead	Positive	Positive	Equivocal	TCGA-BRCA	Female	white	not hispanic or latino	Infiltrating duct carcinoma, NOS	IIb	dead	Brisk Diffuse
TCGA-AR-A24M	BRCA	Mixed Histology (please specify)	FEMALE	WHITE	NOT HISPANIC OR LATINO	Alive	Positive	Positive	Negative	TCGA-BRCA	Female	white	not hispanic or latino	Infiltrating duct and lobular carcinoma	IIIa	alive	Brisk Diffuse
TCGA-GM-A2DO	BRCA	Infiltrating Lobular Carcinoma	FEMALE	BLACK OR AFRICAN AMERICAN	NOT HISPANIC OR LATINO	Alive	Positive	Positive	Negative	TCGA-BRCA	Female	black or african american	not hispanic or latino	Lobular carcinoma, NOS	I	alive	Brisk Band-like
TCGA-D8-A27H	BRCA	Infiltrating Ductal Carcinoma	FEMALE	WHITE	NOT HISPANIC OR LATINO	Alive	Negative	Negative	Negative	TCGA-BRCA	Female	white	not hispanic or latino	Infiltrating duct carcinoma, NOS	IIa	alive	Non-Brisk Multifocal
TCGA-GM-A2DM	BRCA	Infiltrating Ductal Carcinoma	FEMALE	WHITE	HISPANIC OR LATINO	Alive	Positive	Positive	Negative	TCGA-BRCA	Female	white	hispanic or latino	Infiltrating duct carcinoma, NOS	IIa	alive	Brisk Band-like
TCGA-A1-A0SB	BRCA	Other, specify	FEMALE	WHITE	NOT HISPANIC OR LATINO	Alive	Positive	Negative	Negative	TCGA-BRCA	Female	white	not hispanic or latino	Adenoid cystic carcinoma	I	alive	Non-Brisk Multifocal
TCGA-EW-A1PB	BRCA	Infiltrating Ductal Carcinoma	FEMALE	BLACK OR AFRICAN AMERICAN	NOT HISPANIC OR LATINO	Alive	Negative	Negative	Negative	TCGA-BRCA	Female	black or african american	not hispanic or latino	Infiltrating duct carcinoma, NOS	IIIa	alive	Brisk Band-like
TCGA-BH-A1FJ	BRCA	Infiltrating Ductal Carcinoma	FEMALE	WHITE	NOT HISPANIC OR LATINO	Dead	Negative	Positive	\N	TCGA-BRCA	Female	white	not hispanic or latino	Infiltrating duct carcinoma, NOS	IIIa	dead	Non-Brisk Focal
TCGA-D8-A1JU	BRCA	Infiltrating Ductal Carcinoma	FEMALE	WHITE	NOT HISPANIC OR LATINO	Alive	Positive	Positive	Negative	TCGA-BRCA	Female	white	not hispanic or latino	Infiltrating duct carcinoma, NOS	Ia	alive	Non-Brisk Focal
TCGA-BH-A18R	BRCA	Infiltrating Ductal Carcinoma	FEMALE	WHITE	NOT HISPANIC OR LATINO	Dead	Indeterminate	Negative	Positive	TCGA-BRCA	Female	white	not hispanic or latino	Infiltrating duct carcinoma, NOS	IIa	dead	Non-Brisk Multifocal
TCGA-A2-A04W	BRCA	Other, specify	FEMALE	WHITE	NOT HISPANIC OR LATINO	Alive	Negative	Negative	Positive	TCGA-BRCA	Female	white	not hispanic or latino	Apocrine adenocarcinoma	IIb	alive	Brisk Band-like
TCGA-A2-A25A	BRCA	Infiltrating Lobular Carcinoma	FEMALE	WHITE	NOT HISPANIC OR LATINO	Alive	Positive	Positive	Equivocal	TCGA-BRCA	Female	white	not hispanic or latino	Lobular carcinoma, NOS	IIa	alive	Brisk Diffuse
TCGA-E2-A9RU	BRCA	Infiltrating Ductal Carcinoma	FEMALE	BLACK OR AFRICAN AMERICAN	NOT HISPANIC OR LATINO	Alive	Positive	Negative	Equivocal	TCGA-BRCA	Female	black or african american	not hispanic or latino	Infiltrating duct carcinoma, NOS	IIIc	alive	Brisk Band-like
TCGA-AC-A3EH	BRCA	Infiltrating Lobular Carcinoma	FEMALE	WHITE	NOT HISPANIC OR LATINO	Dead	Positive	Negative	Negative	TCGA-BRCA	Female	white	not hispanic or latino	Pleomorphic carcinoma	IIIc	dead	Non-Brisk Focal
TCGA-E9-A248	BRCA	Infiltrating Ductal Carcinoma	FEMALE	WHITE	NOT HISPANIC OR LATINO	Alive	\N	\N	\N	TCGA-BRCA	Female	white	not hispanic or latino	Infiltrating duct carcinoma, NOS	IIa	alive	Brisk Diffuse
TCGA-BH-A1EX	BRCA	Infiltrating Ductal Carcinoma	FEMALE	WHITE	NOT HISPANIC OR LATINO	Dead	Positive	Positive	Positive	TCGA-BRCA	Female	white	not hispanic or latino	Infiltrating duct carcinoma, NOS	IIb	dead	Brisk Diffuse
TCGA-AR-A24H	BRCA	Infiltrating Lobular Carcinoma	FEMALE	WHITE	NOT HISPANIC OR LATINO	Alive	Positive	Positive	Negative	TCGA-BRCA	Female	white	not hispanic or latino	Lobular carcinoma, NOS	IIa	alive	Brisk Band-like
TCGA-A2-A0T7	BRCA	Infiltrating Ductal Carcinoma	FEMALE	WHITE	NOT HISPANIC OR LATINO	Alive	Positive	Positive	Negative	TCGA-BRCA	Female	white	not hispanic or latino	Infiltrating duct carcinoma, NOS	IIa	alive	Non-Brisk Focal
TCGA-A2-A0YK	BRCA	Infiltrating Lobular Carcinoma	FEMALE	WHITE	NOT HISPANIC OR LATINO	Alive	Positive	Negative	Negative	TCGA-BRCA	Female	white	not hispanic or latino	Lobular carcinoma, NOS	IIa	alive	Non-Brisk Focal
TCGA-A2-A0CQ	BRCA	Infiltrating Ductal Carcinoma	FEMALE	BLACK OR AFRICAN AMERICAN	NOT HISPANIC OR LATINO	Alive	Positive	Positive	Equivocal	TCGA-BRCA	Female	black or african american	not hispanic or latino	Infiltrating duct carcinoma, NOS	Ia	alive	Non-Brisk Focal
TCGA-D8-A1XC	BRCA	Mucinous Carcinoma	FEMALE	WHITE	NOT HISPANIC OR LATINO	Dead	Positive	Positive	Negative	TCGA-BRCA	Female	white	not hispanic or latino	Mucinous adenocarcinoma	IIIb	dead	Non-Brisk Multifocal
TCGA-S3-A6ZG	BRCA	Mixed Histology (please specify)	FEMALE	BLACK OR AFRICAN AMERICAN	NOT HISPANIC OR LATINO	Alive	Positive	Positive	Negative	TCGA-BRCA	Female	black or african american	not hispanic or latino	Lobular carcinoma, NOS	IIb	alive	Non-Brisk Focal
TCGA-B6-A1KI	BRCA	Infiltrating Ductal Carcinoma	FEMALE	WHITE	NOT HISPANIC OR LATINO	Alive	Positive	Positive	Equivocal	TCGA-BRCA	Female	white	not hispanic or latino	Infiltrating duct carcinoma, NOS	I	alive	Non-Brisk Focal
TCGA-AR-A252	BRCA	Infiltrating Ductal Carcinoma	FEMALE	WHITE	NOT HISPANIC OR LATINO	Alive	Positive	Positive	Negative	TCGA-BRCA	Female	white	not hispanic or latino	Infiltrating duct carcinoma, NOS	I	alive	Brisk Diffuse
TCGA-C8-A133	BRCA	Other, specify	FEMALE	WHITE	NOT HISPANIC OR LATINO	Alive	Positive	Positive	\N	TCGA-BRCA	Female	white	not hispanic or latino	Infiltrating duct mixed with other types of carcinoma	IIIa	alive	Non-Brisk Focal
TCGA-BH-A0HK	BRCA	Infiltrating Ductal Carcinoma	FEMALE	WHITE	\N	Alive	Positive	Negative	Negative	TCGA-BRCA	Female	white	not reported	Infiltrating duct carcinoma, NOS	IIb	alive	Non-Brisk Multifocal
TCGA-A2-A0CZ	BRCA	Infiltrating Ductal Carcinoma	FEMALE	WHITE	NOT HISPANIC OR LATINO	Alive	Positive	Positive	Negative	TCGA-BRCA	Female	white	not hispanic or latino	Infiltrating duct carcinoma, NOS	IIa	alive	Non-Brisk Focal
TCGA-4H-AAAK	BRCA	Infiltrating Lobular Carcinoma	FEMALE	WHITE	NOT HISPANIC OR LATINO	Alive	Positive	Positive	Equivocal	TCGA-BRCA	Female	white	not hispanic or latino	Lobular carcinoma, NOS	IIIa	alive	Non-Brisk Focal
TCGA-D8-A27W	BRCA	Mucinous Carcinoma	FEMALE	WHITE	NOT HISPANIC OR LATINO	Alive	Positive	Positive	Equivocal	TCGA-BRCA	Female	white	not hispanic or latino	Mucinous adenocarcinoma	IIIb	alive	Non-Brisk Focal
TCGA-AN-A0FV	BRCA	Infiltrating Ductal Carcinoma	FEMALE	WHITE	NOT HISPANIC OR LATINO	Alive	Negative	Negative	Positive	TCGA-BRCA	Female	white	not hispanic or latino	Infiltrating duct carcinoma, NOS	IIa	alive	Non-Brisk Focal
TCGA-B6-A0I8	BRCA	Infiltrating Ductal Carcinoma	FEMALE	WHITE	NOT HISPANIC OR LATINO	Dead	\N	\N	\N	TCGA-BRCA	Female	white	not hispanic or latino	Infiltrating duct carcinoma, NOS	x	dead	Non-Brisk Focal
TCGA-A8-A09M	BRCA	Infiltrating Ductal Carcinoma	FEMALE	\N	\N	Alive	Positive	Positive	Negative	TCGA-BRCA	Female	not reported	not reported	Infiltrating duct carcinoma, NOS	IIIc	alive	Non-Brisk Focal
TCGA-D8-A27P	BRCA	Infiltrating Ductal Carcinoma	FEMALE	WHITE	NOT HISPANIC OR LATINO	Alive	Positive	Positive	Negative	TCGA-BRCA	Female	white	not hispanic or latino	Infiltrating duct carcinoma, NOS	Ia	alive	Non-Brisk Focal
TCGA-A2-A0CV	BRCA	Infiltrating Ductal Carcinoma	FEMALE	ASIAN	NOT HISPANIC OR LATINO	Alive	Positive	Positive	Negative	TCGA-BRCA	Female	asian	not hispanic or latino	Infiltrating duct carcinoma, NOS	IIb	alive	Brisk Diffuse
TCGA-AO-A12A	BRCA	Infiltrating Ductal Carcinoma	FEMALE	WHITE	NOT HISPANIC OR LATINO	Alive	Positive	Positive	Negative	TCGA-BRCA	Female	white	not hispanic or latino	Infiltrating duct carcinoma, NOS	IIa	alive	Non-Brisk Focal
TCGA-A2-A0EY	BRCA	Infiltrating Ductal Carcinoma	FEMALE	WHITE	NOT HISPANIC OR LATINO	Alive	Positive	Negative	Positive	TCGA-BRCA	Female	white	not hispanic or latino	Infiltrating duct carcinoma, NOS	IIb	alive	Non-Brisk Focal
TCGA-E2-A15M	BRCA	Infiltrating Lobular Carcinoma	FEMALE	WHITE	NOT HISPANIC OR LATINO	Dead	Positive	Positive	Negative	TCGA-BRCA	Female	white	not hispanic or latino	Lobular carcinoma, NOS	IIa	dead	Non-Brisk Focal
TCGA-AR-A1AY	BRCA	Infiltrating Ductal Carcinoma	FEMALE	WHITE	NOT HISPANIC OR LATINO	Alive	Negative	Negative	Negative	TCGA-BRCA	Female	white	not hispanic or latino	Infiltrating duct carcinoma, NOS	I	alive	Non-Brisk Focal
TCGA-E2-A14U	BRCA	Infiltrating Lobular Carcinoma	FEMALE	WHITE	NOT HISPANIC OR LATINO	Alive	Positive	Positive	Equivocal	TCGA-BRCA	Female	white	not hispanic or latino	Lobular carcinoma, NOS	I	alive	Non-Brisk Multifocal
TCGA-E2-A15R	BRCA	Infiltrating Ductal Carcinoma	FEMALE	WHITE	NOT HISPANIC OR LATINO	Alive	Positive	Positive	Equivocal	TCGA-BRCA	Female	white	not hispanic or latino	Infiltrating duct carcinoma, NOS	IIa	alive	Non-Brisk Focal
TCGA-E2-A15F	BRCA	Infiltrating Ductal Carcinoma	FEMALE	WHITE	NOT HISPANIC OR LATINO	Alive	Positive	Positive	Negative	TCGA-BRCA	Female	white	not hispanic or latino	Infiltrating duct carcinoma, NOS	I	alive	Non-Brisk Multifocal
TCGA-A1-A0SD	BRCA	Infiltrating Ductal Carcinoma	FEMALE	WHITE	NOT HISPANIC OR LATINO	Alive	Positive	Positive	Negative	TCGA-BRCA	Female	white	not hispanic or latino	Infiltrating duct carcinoma, NOS	IIa	alive	Non-Brisk Focal
TCGA-AC-A3TM	BRCA	Infiltrating Lobular Carcinoma	FEMALE	WHITE	NOT HISPANIC OR LATINO	Alive	Positive	Positive	Equivocal	TCGA-BRCA	Female	white	not hispanic or latino	Lobular carcinoma, NOS	IIIa	alive	Brisk Diffuse
TCGA-GM-A2DD	BRCA	Infiltrating Ductal Carcinoma	FEMALE	WHITE	NOT HISPANIC OR LATINO	Alive	Negative	Negative	Equivocal	TCGA-BRCA	Female	white	not hispanic or latino	Infiltrating duct carcinoma, NOS	I	alive	Brisk Band-like
TCGA-A7-A2KD	BRCA	Infiltrating Ductal Carcinoma	FEMALE	BLACK OR AFRICAN AMERICAN	NOT HISPANIC OR LATINO	Alive	Positive	Positive	Positive	TCGA-BRCA	Female	black or african american	not hispanic or latino	Infiltrating duct carcinoma, NOS	IIIa	alive	Non-Brisk Multifocal
TCGA-BH-A0BW	BRCA	Infiltrating Ductal Carcinoma	FEMALE	BLACK OR AFRICAN AMERICAN	NOT HISPANIC OR LATINO	Alive	Negative	Negative	\N	TCGA-BRCA	Female	black or african american	not hispanic or latino	Infiltrating duct carcinoma, NOS	I	alive	Non-Brisk Focal
TCGA-C8-A12Q	BRCA	Infiltrating Ductal Carcinoma	FEMALE	ASIAN	NOT HISPANIC OR LATINO	Dead	Negative	Negative	Positive	TCGA-BRCA	Female	asian	not hispanic or latino	Infiltrating duct carcinoma, NOS	IIIa	dead	Non-Brisk Focal
TCGA-BH-A0W4	BRCA	Infiltrating Ductal Carcinoma	FEMALE	WHITE	NOT HISPANIC OR LATINO	Alive	Positive	Positive	Negative	TCGA-BRCA	Female	white	not hispanic or latino	Infiltrating duct carcinoma, NOS	IIa	alive	Non-Brisk Focal
TCGA-EW-A1P7	BRCA	Infiltrating Ductal Carcinoma	FEMALE	WHITE	HISPANIC OR LATINO	Alive	Negative	Negative	Equivocal	TCGA-BRCA	Female	white	hispanic or latino	Infiltrating duct carcinoma, NOS	IIa	alive	Brisk Band-like
TCGA-LD-A74U	BRCA	Other, specify	FEMALE	WHITE	NOT HISPANIC OR LATINO	Alive	Positive	Negative	Negative	TCGA-BRCA	Female	white	not hispanic or latino	Infiltrating lobular mixed with other types of carcinoma	IIIc	alive	Non-Brisk Focal
TCGA-A2-A4S1	BRCA	Metaplastic Carcinoma	FEMALE	WHITE	NOT HISPANIC OR LATINO	Alive	Positive	Negative	Negative	TCGA-BRCA	Female	white	not hispanic or latino	Metaplastic carcinoma, NOS	IIa	alive	Non-Brisk Focal
TCGA-BH-A5IZ	BRCA	Infiltrating Ductal Carcinoma	FEMALE	BLACK OR AFRICAN AMERICAN	NOT HISPANIC OR LATINO	Alive	Positive	Negative	Negative	TCGA-BRCA	Female	black or african american	not hispanic or latino	Infiltrating duct carcinoma, NOS	IIb	alive	Non-Brisk Multifocal
TCGA-B6-A0RG	BRCA	Infiltrating Ductal Carcinoma	FEMALE	WHITE	NOT HISPANIC OR LATINO	Alive	Negative	Negative	\N	TCGA-BRCA	Female	white	not hispanic or latino	Infiltrating duct carcinoma, NOS	IIb	alive	Non-Brisk Focal
TCGA-E2-A15J	BRCA	Infiltrating Ductal Carcinoma	FEMALE	WHITE	NOT HISPANIC OR LATINO	Alive	Positive	Positive	Equivocal	TCGA-BRCA	Female	white	not hispanic or latino	Infiltrating duct carcinoma, NOS	I	alive	Non-Brisk Multifocal
TCGA-B6-A0IM	BRCA	Other, specify	FEMALE	BLACK OR AFRICAN AMERICAN	NOT HISPANIC OR LATINO	Dead	Positive	Positive	\N	TCGA-BRCA	Female	black or african american	not hispanic or latino	Infiltrating duct mixed with other types of carcinoma	IIb	dead	Brisk Diffuse
TCGA-B6-A1KN	BRCA	Infiltrating Ductal Carcinoma	FEMALE	WHITE	NOT HISPANIC OR LATINO	Alive	Negative	Negative	\N	TCGA-BRCA	Female	white	not hispanic or latino	Infiltrating duct carcinoma, NOS	IIIb	alive	Non-Brisk Multifocal
TCGA-BH-A0EI	BRCA	Infiltrating Ductal Carcinoma	FEMALE	WHITE	NOT HISPANIC OR LATINO	Alive	Positive	Positive	Negative	TCGA-BRCA	Female	white	not hispanic or latino	Infiltrating duct carcinoma, NOS	IIa	alive	Non-Brisk Focal
TCGA-D8-A73W	BRCA	Mucinous Carcinoma	FEMALE	WHITE	NOT HISPANIC OR LATINO	Dead	Positive	Negative	Negative	TCGA-BRCA	Female	white	not hispanic or latino	Mucinous adenocarcinoma	IIIa	dead	Non-Brisk Focal
TCGA-A2-A0ES	BRCA	Infiltrating Lobular Carcinoma	FEMALE	WHITE	NOT HISPANIC OR LATINO	Alive	Positive	Positive	Negative	TCGA-BRCA	Female	white	not hispanic or latino	Lobular carcinoma, NOS	IIa	alive	Brisk Diffuse
TCGA-B6-A0IE	BRCA	Mixed Histology (please specify)	FEMALE	BLACK OR AFRICAN AMERICAN	NOT HISPANIC OR LATINO	Dead	Negative	Negative	\N	TCGA-BRCA	Female	black or african american	not hispanic or latino	Lobular carcinoma, NOS	IIIa	dead	Non-Brisk Multifocal
TCGA-EW-A6S9	BRCA	Infiltrating Ductal Carcinoma	FEMALE	BLACK OR AFRICAN AMERICAN	NOT HISPANIC OR LATINO	Alive	Positive	Positive	Positive	TCGA-BRCA	Female	black or african american	not hispanic or latino	Infiltrating duct carcinoma, NOS	IIa	alive	Brisk Band-like
TCGA-EW-A1P5	BRCA	Infiltrating Ductal Carcinoma	FEMALE	WHITE	NOT HISPANIC OR LATINO	Alive	Positive	Positive	Negative	TCGA-BRCA	Female	white	not hispanic or latino	Infiltrating duct carcinoma, NOS	IIb	alive	Non-Brisk Multifocal
TCGA-E2-A1II	BRCA	Infiltrating Ductal Carcinoma	FEMALE	WHITE	NOT HISPANIC OR LATINO	Alive	Negative	Positive	Negative	TCGA-BRCA	Female	white	not hispanic or latino	Infiltrating duct carcinoma, NOS	I	alive	Brisk Diffuse
TCGA-B6-A0I9	BRCA	Infiltrating Ductal Carcinoma	FEMALE	WHITE	NOT HISPANIC OR LATINO	Dead	Indeterminate	Positive	\N	TCGA-BRCA	Female	white	not hispanic or latino	Infiltrating duct carcinoma, NOS	Iv	dead	Brisk Diffuse
TCGA-AN-A0AJ	BRCA	Infiltrating Ductal Carcinoma	FEMALE	WHITE	NOT HISPANIC OR LATINO	Alive	Positive	Positive	Positive	TCGA-BRCA	Female	white	not hispanic or latino	Infiltrating duct and lobular carcinoma	IIb	alive	Brisk Diffuse
TCGA-B6-A1KC	BRCA	Infiltrating Ductal Carcinoma	FEMALE	WHITE	NOT HISPANIC OR LATINO	Alive	Positive	Negative	Negative	TCGA-BRCA	Female	white	not hispanic or latino	Infiltrating duct carcinoma, NOS	IIb	alive	Non-Brisk Multifocal
TCGA-BH-A0DG	BRCA	Infiltrating Ductal Carcinoma	FEMALE	BLACK OR AFRICAN AMERICAN	NOT HISPANIC OR LATINO	Alive	Positive	Negative	Negative	TCGA-BRCA	Female	black or african american	not hispanic or latino	Infiltrating duct carcinoma, NOS	IIa	alive	Non-Brisk Focal
TCGA-A8-A0A2	BRCA	Infiltrating Lobular Carcinoma	FEMALE	\N	\N	Alive	Positive	Positive	Negative	TCGA-BRCA	Female	not reported	not reported	Lobular carcinoma, NOS	IIa	alive	Brisk Diffuse
TCGA-BH-A0H9	BRCA	Infiltrating Ductal Carcinoma	FEMALE	WHITE	\N	Alive	Positive	Positive	Equivocal	TCGA-BRCA	Female	white	not reported	Infiltrating duct carcinoma, NOS	IIa	alive	Non-Brisk Focal
TCGA-A2-A0YF	BRCA	Infiltrating Ductal Carcinoma	FEMALE	BLACK OR AFRICAN AMERICAN	NOT HISPANIC OR LATINO	Alive	Positive	Negative	Negative	TCGA-BRCA	Female	black or african american	not hispanic or latino	Infiltrating duct carcinoma, NOS	I	alive	Non-Brisk Focal
TCGA-EW-A1OZ	BRCA	Infiltrating Ductal Carcinoma	FEMALE	BLACK OR AFRICAN AMERICAN	NOT HISPANIC OR LATINO	Alive	Positive	Negative	Equivocal	TCGA-BRCA	Female	black or african american	not hispanic or latino	Infiltrating duct carcinoma, NOS	IIa	alive	Brisk Band-like
TCGA-B6-A0RL	BRCA	Infiltrating Ductal Carcinoma	FEMALE	BLACK OR AFRICAN AMERICAN	NOT HISPANIC OR LATINO	Dead	Positive	Positive	\N	TCGA-BRCA	Female	black or african american	not hispanic or latino	Infiltrating duct carcinoma, NOS	IIa	dead	Non-Brisk Focal
TCGA-E2-A15O	BRCA	Infiltrating Ductal Carcinoma	FEMALE	BLACK OR AFRICAN AMERICAN	NOT HISPANIC OR LATINO	Alive	Positive	Positive	Equivocal	TCGA-BRCA	Female	black or african american	not hispanic or latino	Infiltrating duct carcinoma, NOS	I	alive	Non-Brisk Focal
TCGA-E9-A3QA	BRCA	Medullary Carcinoma	FEMALE	WHITE	NOT HISPANIC OR LATINO	Alive	\N	\N	\N	TCGA-BRCA	Female	white	not hispanic or latino	Medullary carcinoma, NOS	IIa	alive	Brisk Diffuse
TCGA-E2-A1LG	BRCA	Infiltrating Lobular Carcinoma	FEMALE	BLACK OR AFRICAN AMERICAN	NOT HISPANIC OR LATINO	Alive	Negative	Negative	Equivocal	TCGA-BRCA	Female	black or african american	not hispanic or latino	Lobular carcinoma, NOS	IIa	alive	None
TCGA-BH-A18U	BRCA	Infiltrating Ductal Carcinoma	FEMALE	WHITE	NOT HISPANIC OR LATINO	Dead	Positive	Positive	Positive	TCGA-BRCA	Female	white	not hispanic or latino	Infiltrating duct carcinoma, NOS	IIIa	dead	Brisk Diffuse
TCGA-A1-A0SK	BRCA	Other, specify	FEMALE	ASIAN	NOT HISPANIC OR LATINO	Dead	Negative	Negative	Negative	TCGA-BRCA	Female	asian	not hispanic or latino	Large cell neuroendocrine carcinoma	IIa	dead	Non-Brisk Multifocal
TCGA-EW-A424	BRCA	Infiltrating Lobular Carcinoma	FEMALE	WHITE	HISPANIC OR LATINO	Alive	Positive	Positive	Positive	TCGA-BRCA	Female	white	hispanic or latino	Lobular carcinoma, NOS	IIIa	alive	Non-Brisk Multifocal
TCGA-A7-A13F	BRCA	Infiltrating Ductal Carcinoma	FEMALE	WHITE	NOT HISPANIC OR LATINO	Alive	Positive	Positive	Equivocal	TCGA-BRCA	Female	white	not hispanic or latino	Infiltrating duct carcinoma, NOS	IIIa	alive	Non-Brisk Focal
TCGA-E2-A152	BRCA	Infiltrating Ductal Carcinoma	FEMALE	WHITE	NOT HISPANIC OR LATINO	Alive	Positive	Negative	Positive	TCGA-BRCA	Female	white	not hispanic or latino	Infiltrating duct carcinoma, NOS	I	alive	Non-Brisk Focal
TCGA-A2-A0CY	BRCA	Infiltrating Ductal Carcinoma	FEMALE	WHITE	NOT HISPANIC OR LATINO	Alive	Positive	Positive	Negative	TCGA-BRCA	Female	white	not hispanic or latino	Infiltrating duct carcinoma, NOS	IIb	alive	Non-Brisk Focal
TCGA-EW-A2FS	BRCA	Infiltrating Ductal Carcinoma	FEMALE	BLACK OR AFRICAN AMERICAN	NOT HISPANIC OR LATINO	Alive	Positive	Negative	Negative	TCGA-BRCA	Female	black or african american	not hispanic or latino	Infiltrating duct carcinoma, NOS	IIb	alive	Non-Brisk Focal
TCGA-GM-A2D9	BRCA	Infiltrating Ductal Carcinoma	FEMALE	WHITE	NOT HISPANIC OR LATINO	Dead	Positive	Positive	\N	TCGA-BRCA	Female	white	not hispanic or latino	Infiltrating duct carcinoma, NOS	I	dead	Non-Brisk Multifocal
TCGA-A2-A04V	BRCA	Infiltrating Ductal Carcinoma	FEMALE	WHITE	NOT HISPANIC OR LATINO	Dead	Positive	Positive	Equivocal	TCGA-BRCA	Female	white	not hispanic or latino	Infiltrating duct carcinoma, NOS	IIa	dead	Non-Brisk Multifocal
TCGA-E9-A22A	BRCA	Infiltrating Ductal Carcinoma	FEMALE	WHITE	NOT HISPANIC OR LATINO	Alive	Positive	Negative	Negative	TCGA-BRCA	Female	white	not hispanic or latino	Infiltrating duct carcinoma, NOS	IIa	alive	Non-Brisk Focal
TCGA-E9-A247	BRCA	Infiltrating Ductal Carcinoma	FEMALE	WHITE	NOT HISPANIC OR LATINO	Alive	\N	\N	\N	TCGA-BRCA	Female	white	not hispanic or latino	Infiltrating duct carcinoma, NOS	Ia	alive	Non-Brisk Focal
TCGA-E2-A1L6	BRCA	Infiltrating Ductal Carcinoma	FEMALE	WHITE	NOT HISPANIC OR LATINO	Alive	Positive	Positive	Negative	TCGA-BRCA	Female	white	not hispanic or latino	Infiltrating duct carcinoma, NOS	IIa	alive	Non-Brisk Multifocal
TCGA-AO-A0J9	BRCA	Infiltrating Lobular Carcinoma	FEMALE	WHITE	NOT HISPANIC OR LATINO	Alive	Positive	Positive	\N	TCGA-BRCA	Female	white	not hispanic or latino	Lobular carcinoma, NOS	IIIc	alive	Non-Brisk Focal
TCGA-E2-A1IN	BRCA	Infiltrating Ductal Carcinoma	FEMALE	WHITE	NOT HISPANIC OR LATINO	Alive	Positive	Positive	Negative	TCGA-BRCA	Female	white	not hispanic or latino	Infiltrating duct carcinoma, NOS	I	alive	Brisk Diffuse
TCGA-AO-A03P	BRCA	Infiltrating Ductal Carcinoma	FEMALE	BLACK OR AFRICAN AMERICAN	NOT HISPANIC OR LATINO	Dead	Positive	Positive	Negative	TCGA-BRCA	Female	black or african american	not hispanic or latino	Infiltrating duct carcinoma, NOS	IIb	dead	Non-Brisk Multifocal
TCGA-B6-A0WW	BRCA	Infiltrating Ductal Carcinoma	FEMALE	BLACK OR AFRICAN AMERICAN	NOT HISPANIC OR LATINO	Dead	Positive	Positive	\N	TCGA-BRCA	Female	black or african american	not hispanic or latino	Infiltrating duct carcinoma, NOS	x	dead	Non-Brisk Multifocal
TCGA-OL-A66O	BRCA	Infiltrating Ductal Carcinoma	FEMALE	BLACK OR AFRICAN AMERICAN	NOT HISPANIC OR LATINO	Alive	Positive	Positive	\N	TCGA-BRCA	Female	black or african american	not hispanic or latino	Infiltrating duct carcinoma, NOS	IIb	alive	Non-Brisk Focal
TCGA-B6-A0WX	BRCA	Other, specify	FEMALE	BLACK OR AFRICAN AMERICAN	NOT HISPANIC OR LATINO	Dead	Negative	Negative	\N	TCGA-BRCA	Female	black or african american	not hispanic or latino	Lobular carcinoma, NOS	IIIa	dead	Non-Brisk Focal
TCGA-B6-A0X0	BRCA	Other, specify	FEMALE	WHITE	NOT HISPANIC OR LATINO	Dead	Positive	Positive	\N	TCGA-BRCA	Female	white	not hispanic or latino	Cribriform carcinoma, NOS	I	dead	Brisk Band-like
TCGA-BH-A18J	BRCA	Infiltrating Ductal Carcinoma	FEMALE	WHITE	NOT HISPANIC OR LATINO	Dead	Positive	Positive	Negative	TCGA-BRCA	Female	white	not hispanic or latino	Infiltrating duct carcinoma, NOS	Iv	dead	Non-Brisk Focal
TCGA-EW-A1PC	BRCA	Infiltrating Ductal Carcinoma	FEMALE	BLACK OR AFRICAN AMERICAN	NOT HISPANIC OR LATINO	Alive	Positive	Positive	Negative	TCGA-BRCA	Female	black or african american	not hispanic or latino	Infiltrating duct carcinoma, NOS	IIb	alive	Non-Brisk Multifocal
TCGA-E2-A14Z	BRCA	Infiltrating Ductal Carcinoma	FEMALE	WHITE	NOT HISPANIC OR LATINO	Dead	Positive	Positive	Negative	TCGA-BRCA	Female	white	not hispanic or latino	Infiltrating duct carcinoma, NOS	I	dead	Brisk Diffuse
TCGA-AO-A0JJ	BRCA	Infiltrating Lobular Carcinoma	FEMALE	WHITE	NOT HISPANIC OR LATINO	Alive	Positive	Positive	Negative	TCGA-BRCA	Female	white	not hispanic or latino	Lobular carcinoma, NOS	IIb	alive	Non-Brisk Focal
TCGA-BH-A0BS	BRCA	Infiltrating Ductal Carcinoma	FEMALE	WHITE	NOT HISPANIC OR LATINO	Alive	Positive	Positive	\N	TCGA-BRCA	Female	white	not hispanic or latino	Infiltrating duct carcinoma, NOS	IIIa	alive	Non-Brisk Focal
TCGA-A2-A0YT	BRCA	Infiltrating Ductal Carcinoma	FEMALE	WHITE	NOT HISPANIC OR LATINO	Dead	Positive	Negative	\N	TCGA-BRCA	Female	white	not hispanic or latino	Infiltrating duct carcinoma, NOS	IIIb	dead	Non-Brisk Focal
TCGA-AO-A0JA	BRCA	Infiltrating Ductal Carcinoma	FEMALE	BLACK OR AFRICAN AMERICAN	NOT HISPANIC OR LATINO	Alive	Positive	Positive	Negative	TCGA-BRCA	Female	black or african american	not hispanic or latino	Infiltrating duct carcinoma, NOS	IIIc	alive	Non-Brisk Focal
TCGA-AR-A1AW	BRCA	Infiltrating Ductal Carcinoma	FEMALE	WHITE	NOT HISPANIC OR LATINO	Alive	Positive	Positive	Equivocal	TCGA-BRCA	Female	white	not hispanic or latino	Infiltrating duct carcinoma, NOS	IIa	alive	Brisk Diffuse
TCGA-EW-A3E8	BRCA	Infiltrating Lobular Carcinoma	FEMALE	WHITE	HISPANIC OR LATINO	Alive	Positive	Negative	Negative	TCGA-BRCA	Female	white	hispanic or latino	Lobular carcinoma, NOS	IIb	alive	Non-Brisk Focal
TCGA-BH-A1ES	BRCA	Infiltrating Ductal Carcinoma	FEMALE	WHITE	NOT HISPANIC OR LATINO	Dead	Positive	Positive	Negative	TCGA-BRCA	Female	white	not hispanic or latino	Infiltrating duct carcinoma, NOS	IIb	dead	Non-Brisk Focal
TCGA-A1-A0SN	BRCA	Infiltrating Ductal Carcinoma	FEMALE	WHITE	NOT HISPANIC OR LATINO	Alive	Positive	Positive	Positive	TCGA-BRCA	Female	white	not hispanic or latino	Infiltrating duct carcinoma, NOS	IIa	alive	Non-Brisk Focal
TCGA-E2-A1IU	BRCA	Infiltrating Ductal Carcinoma	FEMALE	WHITE	NOT HISPANIC OR LATINO	Alive	Positive	Positive	Negative	TCGA-BRCA	Female	white	not hispanic or latino	Infiltrating duct carcinoma, NOS	Ia	alive	Non-Brisk Focal
TCGA-A2-A0T0	BRCA	Infiltrating Ductal Carcinoma	FEMALE	WHITE	NOT HISPANIC OR LATINO	Alive	Negative	Negative	Negative	TCGA-BRCA	Female	white	not hispanic or latino	Infiltrating duct carcinoma, NOS	IIb	alive	Brisk Diffuse
TCGA-D8-A1Y2	BRCA	Infiltrating Ductal Carcinoma	FEMALE	WHITE	NOT HISPANIC OR LATINO	Alive	Positive	Positive	Indeterminate	TCGA-BRCA	Female	white	not hispanic or latino	Infiltrating duct carcinoma, NOS	IIa	alive	Non-Brisk Focal
TCGA-E2-A106	BRCA	Infiltrating Ductal Carcinoma	FEMALE	ASIAN	NOT HISPANIC OR LATINO	Alive	Positive	Positive	Equivocal	TCGA-BRCA	Female	asian	not hispanic or latino	Infiltrating duct carcinoma, NOS	Ib	alive	Non-Brisk Focal
TCGA-A2-A0YC	BRCA	Infiltrating Ductal Carcinoma	FEMALE	WHITE	NOT HISPANIC OR LATINO	Alive	Positive	Positive	\N	TCGA-BRCA	Female	white	not hispanic or latino	Infiltrating duct carcinoma, NOS	IIb	alive	Non-Brisk Multifocal
TCGA-D8-A1XY	BRCA	Infiltrating Ductal Carcinoma	FEMALE	WHITE	NOT HISPANIC OR LATINO	Alive	Positive	Positive	Positive	TCGA-BRCA	Female	white	not hispanic or latino	Infiltrating duct carcinoma, NOS	IIa	alive	Non-Brisk Focal
TCGA-E2-A15T	BRCA	Infiltrating Ductal Carcinoma	FEMALE	WHITE	NOT HISPANIC OR LATINO	Alive	Positive	Positive	Equivocal	TCGA-BRCA	Female	white	not hispanic or latino	Infiltrating duct carcinoma, NOS	IIa	alive	Non-Brisk Multifocal
TCGA-C8-A1HN	BRCA	Infiltrating Ductal Carcinoma	FEMALE	ASIAN	NOT HISPANIC OR LATINO	Alive	Positive	Positive	Equivocal	TCGA-BRCA	Female	asian	not hispanic or latino	Infiltrating duct carcinoma, NOS	IIa	alive	Non-Brisk Focal
TCGA-B6-A0IO	BRCA	Infiltrating Ductal Carcinoma	FEMALE	WHITE	NOT HISPANIC OR LATINO	Alive	Positive	Indeterminate	\N	TCGA-BRCA	Female	white	not hispanic or latino	Infiltrating duct carcinoma, NOS	IIa	alive	Brisk Diffuse
TCGA-C8-A3M7	BRCA	Infiltrating Lobular Carcinoma	FEMALE	ASIAN	NOT HISPANIC OR LATINO	Dead	Negative	Negative	Negative	TCGA-BRCA	Female	asian	not hispanic or latino	Lobular carcinoma, NOS	IIIb	dead	Non-Brisk Focal
TCGA-AO-A0J7	BRCA	Other, specify	FEMALE	WHITE	NOT HISPANIC OR LATINO	Alive	Positive	Positive	Negative	TCGA-BRCA	Female	white	not hispanic or latino	Infiltrating duct mixed with other types of carcinoma	IIb	alive	Non-Brisk Multifocal
TCGA-E2-A1IH	BRCA	Infiltrating Lobular Carcinoma	FEMALE	WHITE	NOT HISPANIC OR LATINO	Alive	Positive	Positive	Equivocal	TCGA-BRCA	Female	white	not hispanic or latino	Lobular carcinoma, NOS	I	alive	Non-Brisk Focal
TCGA-C8-A8HQ	BRCA	Mucinous Carcinoma	FEMALE	ASIAN	NOT HISPANIC OR LATINO	Alive	Positive	Positive	Negative	TCGA-BRCA	Female	asian	not hispanic or latino	Mucinous adenocarcinoma	IIb	alive	Non-Brisk Focal
TCGA-A2-A4RW	BRCA	Infiltrating Lobular Carcinoma	FEMALE	WHITE	NOT HISPANIC OR LATINO	Alive	Positive	Positive	Negative	TCGA-BRCA	Female	white	not hispanic or latino	Lobular carcinoma, NOS	IIIc	alive	Non-Brisk Focal
TCGA-BH-A0BR	BRCA	Infiltrating Ductal Carcinoma	FEMALE	WHITE	NOT HISPANIC OR LATINO	Alive	Positive	Positive	Negative	TCGA-BRCA	Female	white	not hispanic or latino	Infiltrating duct carcinoma, NOS	I	alive	Non-Brisk Focal
TCGA-D8-A1XV	BRCA	Mucinous Carcinoma	FEMALE	WHITE	NOT HISPANIC OR LATINO	Alive	Positive	Positive	Equivocal	TCGA-BRCA	Female	white	not hispanic or latino	Mucinous adenocarcinoma	IIa	alive	Non-Brisk Focal
TCGA-EW-A6SC	BRCA	Infiltrating Lobular Carcinoma	FEMALE	BLACK OR AFRICAN AMERICAN	NOT HISPANIC OR LATINO	Alive	Positive	Positive	Negative	TCGA-BRCA	Female	black or african american	not hispanic or latino	Lobular carcinoma, NOS	IIa	alive	Brisk Diffuse
TCGA-B6-A1KF	BRCA	Infiltrating Ductal Carcinoma	FEMALE	WHITE	NOT HISPANIC OR LATINO	Alive	Negative	Negative	Equivocal	TCGA-BRCA	Female	white	not hispanic or latino	Infiltrating duct carcinoma, NOS	IIb	alive	Non-Brisk Focal
TCGA-EW-A1PH	BRCA	Infiltrating Ductal Carcinoma	FEMALE	WHITE	HISPANIC OR LATINO	Alive	Negative	Negative	Negative	TCGA-BRCA	Female	white	hispanic or latino	Infiltrating duct carcinoma, NOS	IIa	alive	Brisk Band-like
TCGA-EW-A1J3	BRCA	Infiltrating Lobular Carcinoma	FEMALE	WHITE	HISPANIC OR LATINO	Alive	Positive	Positive	Positive	TCGA-BRCA	Female	white	hispanic or latino	Lobular carcinoma, NOS	Ia	alive	Non-Brisk Multifocal
TCGA-C8-A134	BRCA	Infiltrating Ductal Carcinoma	FEMALE	ASIAN	NOT HISPANIC OR LATINO	Alive	Negative	Negative	Equivocal	TCGA-BRCA	Female	asian	not hispanic or latino	Infiltrating duct carcinoma, NOS	IIa	alive	Non-Brisk Focal
TCGA-BH-A0HA	BRCA	Infiltrating Ductal Carcinoma	FEMALE	WHITE	NOT HISPANIC OR LATINO	Alive	Positive	Positive	\N	TCGA-BRCA	Female	white	not hispanic or latino	Infiltrating duct carcinoma, NOS	I	alive	Non-Brisk Focal
TCGA-BH-A0H6	BRCA	Infiltrating Ductal Carcinoma	FEMALE	WHITE	\N	Alive	Positive	Positive	Negative	TCGA-BRCA	Female	white	not reported	Infiltrating duct carcinoma, NOS	I	alive	Non-Brisk Focal
TCGA-D8-A27V	BRCA	Infiltrating Lobular Carcinoma	FEMALE	WHITE	NOT HISPANIC OR LATINO	Alive	Positive	Positive	Negative	TCGA-BRCA	Female	white	not hispanic or latino	Lobular carcinoma, NOS	IIa	alive	Non-Brisk Focal
TCGA-E9-A54Y	BRCA	Infiltrating Lobular Carcinoma	FEMALE	WHITE	NOT HISPANIC OR LATINO	Alive	Positive	Positive	Negative	TCGA-BRCA	Female	white	not hispanic or latino	Lobular carcinoma, NOS	IIIa	alive	Brisk Diffuse
TCGA-BH-A0HO	BRCA	Infiltrating Ductal Carcinoma	FEMALE	WHITE	\N	Alive	Positive	Positive	Negative	TCGA-BRCA	Female	white	not reported	Infiltrating duct carcinoma, NOS	IIa	alive	Non-Brisk Focal
TCGA-AR-A24T	BRCA	Infiltrating Lobular Carcinoma	FEMALE	WHITE	NOT HISPANIC OR LATINO	Alive	Positive	Positive	Equivocal	TCGA-BRCA	Female	white	not hispanic or latino	Lobular carcinoma, NOS	IIIc	alive	Non-Brisk Multifocal
TCGA-EW-A3U0	BRCA	Infiltrating Ductal Carcinoma	FEMALE	BLACK OR AFRICAN AMERICAN	NOT HISPANIC OR LATINO	Alive	Negative	Negative	Negative	TCGA-BRCA	Female	black or african american	not hispanic or latino	Infiltrating duct carcinoma, NOS	IIIa	alive	Non-Brisk Multifocal
TCGA-B6-A0RM	BRCA	Infiltrating Ductal Carcinoma	FEMALE	BLACK OR AFRICAN AMERICAN	NOT HISPANIC OR LATINO	Dead	Positive	Positive	\N	TCGA-BRCA	Female	black or african american	not hispanic or latino	Infiltrating duct carcinoma, NOS	x	dead	Non-Brisk Focal
TCGA-B6-A0WV	BRCA	Infiltrating Ductal Carcinoma	FEMALE	WHITE	NOT HISPANIC OR LATINO	Dead	Positive	Positive	\N	TCGA-BRCA	Female	white	not hispanic or latino	Infiltrating duct carcinoma, NOS	IIb	dead	Non-Brisk Focal
TCGA-LL-A6FP	BRCA	Infiltrating Lobular Carcinoma	FEMALE	WHITE	NOT HISPANIC OR LATINO	Alive	Positive	Positive	Equivocal	TCGA-BRCA	Female	white	not hispanic or latino	Lobular carcinoma, NOS	IIa	alive	Non-Brisk Focal
TCGA-D8-A1JE	BRCA	Infiltrating Ductal Carcinoma	FEMALE	WHITE	NOT HISPANIC OR LATINO	Alive	Positive	Positive	Negative	TCGA-BRCA	Female	white	not hispanic or latino	Infiltrating duct carcinoma, NOS	IIa	alive	Non-Brisk Focal
TCGA-A2-A25B	BRCA	Infiltrating Ductal Carcinoma	FEMALE	BLACK OR AFRICAN AMERICAN	NOT HISPANIC OR LATINO	Alive	Positive	Positive	Equivocal	TCGA-BRCA	Female	black or african american	not hispanic or latino	Infiltrating duct carcinoma, NOS	IIb	alive	Non-Brisk Focal
TCGA-BH-A1FG	BRCA	Infiltrating Ductal Carcinoma	FEMALE	WHITE	NOT HISPANIC OR LATINO	Dead	Positive	Positive	Negative	TCGA-BRCA	Female	white	not hispanic or latino	Infiltrating duct carcinoma, NOS	I	dead	Non-Brisk Focal
TCGA-BH-A0EB	BRCA	Infiltrating Ductal Carcinoma	FEMALE	WHITE	\N	Alive	Positive	Positive	Equivocal	TCGA-BRCA	Female	white	not reported	Infiltrating duct carcinoma, NOS	Ia	alive	Brisk Band-like
TCGA-AQ-A04J	BRCA	Infiltrating Ductal Carcinoma	FEMALE	WHITE	NOT HISPANIC OR LATINO	Alive	Negative	Negative	Negative	TCGA-BRCA	Female	white	not hispanic or latino	Infiltrating duct carcinoma, NOS	IIa	alive	Brisk Band-like
TCGA-C8-A12K	BRCA	Infiltrating Ductal Carcinoma	FEMALE	ASIAN	NOT HISPANIC OR LATINO	Alive	\N	\N	\N	TCGA-BRCA	Female	asian	not hispanic or latino	Infiltrating duct carcinoma, NOS	IIb	alive	Non-Brisk Focal
TCGA-EW-A6SA	BRCA	Infiltrating Ductal Carcinoma	MALE	BLACK OR AFRICAN AMERICAN	NOT HISPANIC OR LATINO	Alive	Positive	Negative	Negative	TCGA-BRCA	Male	black or african american	not hispanic or latino	Infiltrating duct carcinoma, NOS	II	alive	Brisk Band-like
TCGA-E2-A14Y	BRCA	Infiltrating Ductal Carcinoma	FEMALE	WHITE	NOT HISPANIC OR LATINO	Alive	Positive	Positive	Equivocal	TCGA-BRCA	Female	white	not hispanic or latino	Infiltrating duct carcinoma, NOS	IIa	alive	Brisk Band-like
TCGA-E2-A1B1	BRCA	Infiltrating Ductal Carcinoma	FEMALE	WHITE	NOT HISPANIC OR LATINO	Alive	Positive	Positive	Equivocal	TCGA-BRCA	Female	white	not hispanic or latino	Infiltrating duct carcinoma, NOS	IIb	alive	Non-Brisk Focal
TCGA-B6-A0IG	BRCA	Infiltrating Ductal Carcinoma	FEMALE	WHITE	NOT HISPANIC OR LATINO	Dead	Positive	Positive	\N	TCGA-BRCA	Female	white	not hispanic or latino	Infiltrating duct carcinoma, NOS	IIb	dead	Brisk Diffuse
TCGA-A8-A06U	BRCA	Infiltrating Ductal Carcinoma	FEMALE	\N	\N	Dead	Positive	Positive	Positive	TCGA-BRCA	Female	not reported	not reported	Infiltrating duct carcinoma, NOS	IIb	dead	Brisk Diffuse
TCGA-AR-A0U2	BRCA	Infiltrating Ductal Carcinoma	FEMALE	WHITE	NOT HISPANIC OR LATINO	Dead	Positive	Positive	Negative	TCGA-BRCA	Female	white	not hispanic or latino	Infiltrating duct carcinoma, NOS	IIIa	dead	Brisk Diffuse
TCGA-AO-A03L	BRCA	Infiltrating Ductal Carcinoma	FEMALE	ASIAN	NOT HISPANIC OR LATINO	Alive	Positive	Positive	Positive	TCGA-BRCA	Female	asian	not hispanic or latino	Infiltrating duct carcinoma, NOS	IIIa	alive	Brisk Diffuse
TCGA-BH-A0W5	BRCA	Infiltrating Ductal Carcinoma	FEMALE	WHITE	NOT HISPANIC OR LATINO	Alive	Positive	Positive	Equivocal	TCGA-BRCA	Female	white	not hispanic or latino	Infiltrating duct carcinoma, NOS	IIa	alive	Brisk Band-like
TCGA-AC-A2FF	BRCA	Infiltrating Lobular Carcinoma	FEMALE	ASIAN	NOT HISPANIC OR LATINO	Alive	Positive	Positive	\N	TCGA-BRCA	Female	asian	not hispanic or latino	Lobular carcinoma, NOS	IIb	alive	Non-Brisk Focal
TCGA-BH-A0H5	BRCA	Infiltrating Ductal Carcinoma	FEMALE	WHITE	NOT HISPANIC OR LATINO	Alive	Positive	Positive	\N	TCGA-BRCA	Female	white	not hispanic or latino	Infiltrating duct carcinoma, NOS	I	alive	Brisk Diffuse
TCGA-B6-A0IH	BRCA	Infiltrating Lobular Carcinoma	FEMALE	WHITE	NOT HISPANIC OR LATINO	Dead	Positive	Positive	\N	TCGA-BRCA	Female	white	not hispanic or latino	Lobular carcinoma, NOS	IIIa	dead	Non-Brisk Multifocal
TCGA-B6-A0IN	BRCA	Other, specify	FEMALE	WHITE	NOT HISPANIC OR LATINO	Dead	Positive	Negative	\N	TCGA-BRCA	Female	white	not hispanic or latino	Infiltrating duct mixed with other types of carcinoma	x	dead	Non-Brisk Multifocal
TCGA-EW-A1J2	BRCA	Infiltrating Lobular Carcinoma	FEMALE	BLACK OR AFRICAN AMERICAN	NOT HISPANIC OR LATINO	Alive	Positive	Positive	Negative	TCGA-BRCA	Female	black or african american	not hispanic or latino	Lobular carcinoma, NOS		alive	Non-Brisk Focal
TCGA-BH-A0H0	BRCA	Infiltrating Ductal Carcinoma	FEMALE	WHITE	\N	Alive	Positive	Positive	Negative	TCGA-BRCA	Female	white	not reported	Infiltrating duct carcinoma, NOS	Ia	alive	Non-Brisk Focal
TCGA-BH-A0E7	BRCA	Infiltrating Ductal Carcinoma	FEMALE	WHITE	\N	Alive	Positive	Positive	Negative	TCGA-BRCA	Female	white	not reported	Infiltrating duct carcinoma, NOS	IIb	alive	Non-Brisk Focal
TCGA-BH-A0E1	BRCA	Infiltrating Ductal Carcinoma	FEMALE	WHITE	\N	Alive	Positive	Positive	Equivocal	TCGA-BRCA	Female	white	not reported	Infiltrating duct carcinoma, NOS	IIb	alive	Non-Brisk Multifocal
TCGA-D8-A1XR	BRCA	Infiltrating Ductal Carcinoma	FEMALE	WHITE	NOT HISPANIC OR LATINO	Alive	Positive	Positive	Negative	TCGA-BRCA	Female	white	not hispanic or latino	Infiltrating duct carcinoma, NOS	IIb	alive	Non-Brisk Focal
TCGA-AR-A0TY	BRCA	Infiltrating Ductal Carcinoma	FEMALE	WHITE	NOT HISPANIC OR LATINO	Dead	Positive	Negative	Negative	TCGA-BRCA	Female	white	not hispanic or latino	Infiltrating duct carcinoma, NOS	IIa	dead	Non-Brisk Focal
TCGA-E2-A574	BRCA	Infiltrating Ductal Carcinoma	FEMALE	BLACK OR AFRICAN AMERICAN	NOT HISPANIC OR LATINO	Alive	Negative	Negative	Equivocal	TCGA-BRCA	Female	black or african american	not hispanic or latino	Infiltrating duct carcinoma, NOS	IIa	alive	Non-Brisk Focal
TCGA-E2-A1LE	BRCA	Infiltrating Ductal Carcinoma	FEMALE	WHITE	NOT HISPANIC OR LATINO	Dead	Negative	Negative	Positive	TCGA-BRCA	Female	white	not hispanic or latino	Infiltrating duct carcinoma, NOS	IIIc	dead	Non-Brisk Multifocal
TCGA-E2-A1B4	BRCA	Infiltrating Ductal Carcinoma	FEMALE	WHITE	NOT HISPANIC OR LATINO	Dead	Positive	Positive	Negative	TCGA-BRCA	Female	white	not hispanic or latino	Infiltrating duct carcinoma, NOS	IIIa	dead	Non-Brisk Focal
TCGA-E9-A1RB	BRCA	Infiltrating Ductal Carcinoma	FEMALE	WHITE	NOT HISPANIC OR LATINO	Dead	\N	\N	\N	TCGA-BRCA	Female	white	not hispanic or latino	Infiltrating duct carcinoma, NOS	IIa	dead	Non-Brisk Focal
TCGA-AC-A7VB	BRCA	Infiltrating Ductal Carcinoma	FEMALE	BLACK OR AFRICAN AMERICAN	NOT HISPANIC OR LATINO	Alive	Positive	Negative	\N	TCGA-BRCA	Female	black or african american	not hispanic or latino	Infiltrating duct carcinoma, NOS	IIa	alive	Non-Brisk Focal
TCGA-A7-A6VW	BRCA	Infiltrating Ductal Carcinoma	FEMALE	BLACK OR AFRICAN AMERICAN	NOT HISPANIC OR LATINO	Alive	Negative	Negative	Negative	TCGA-BRCA	Female	black or african american	not hispanic or latino	Infiltrating duct carcinoma, NOS	IIa	alive	Non-Brisk Focal
TCGA-A2-A0YE	BRCA	Infiltrating Ductal Carcinoma	FEMALE	WHITE	NOT HISPANIC OR LATINO	Alive	Negative	Negative	Negative	TCGA-BRCA	Female	white	not hispanic or latino	Infiltrating duct carcinoma, NOS	IIb	alive	Brisk Band-like
TCGA-BH-A0EA	BRCA	Infiltrating Ductal Carcinoma	FEMALE	WHITE	NOT HISPANIC OR LATINO	Dead	Positive	Positive	Negative	TCGA-BRCA	Female	white	not hispanic or latino	Infiltrating duct carcinoma, NOS	IIa	dead	Non-Brisk Focal
TCGA-LL-A740	BRCA	Infiltrating Ductal Carcinoma	FEMALE	BLACK OR AFRICAN AMERICAN	NOT HISPANIC OR LATINO	Alive	Negative	Negative	Equivocal	TCGA-BRCA	Female	black or african american	not hispanic or latino	Infiltrating duct carcinoma, NOS	Ia	alive	Brisk Band-like
TCGA-AC-A2QJ	BRCA	Metaplastic Carcinoma	FEMALE	WHITE	HISPANIC OR LATINO	Dead	Negative	Negative	Negative	TCGA-BRCA	Female	white	hispanic or latino	Metaplastic carcinoma, NOS	IIIb	dead	Non-Brisk Focal
TCGA-AQ-A0Y5	BRCA	Infiltrating Ductal Carcinoma	FEMALE	WHITE	NOT HISPANIC OR LATINO	Dead	Positive	Positive	Positive	TCGA-BRCA	Female	white	not hispanic or latino	Infiltrating duct carcinoma, NOS	IIIa	dead	Non-Brisk Focal
TCGA-E2-A105	BRCA	Infiltrating Ductal Carcinoma	FEMALE	WHITE	NOT HISPANIC OR LATINO	Alive	Positive	Positive	Equivocal	TCGA-BRCA	Female	white	not hispanic or latino	Infiltrating duct carcinoma, NOS	IIa	alive	Non-Brisk Multifocal
TCGA-E2-A153	BRCA	Infiltrating Ductal Carcinoma	FEMALE	WHITE	NOT HISPANIC OR LATINO	Alive	Positive	Positive	Negative	TCGA-BRCA	Female	white	not hispanic or latino	Infiltrating duct carcinoma, NOS	IIb	alive	Non-Brisk Focal
TCGA-E2-A154	BRCA	Infiltrating Ductal Carcinoma	FEMALE	WHITE	NOT HISPANIC OR LATINO	Alive	Positive	Positive	Negative	TCGA-BRCA	Female	white	not hispanic or latino	Infiltrating duct carcinoma, NOS	I	alive	Non-Brisk Multifocal
TCGA-AO-A03V	BRCA	Infiltrating Ductal Carcinoma	FEMALE	WHITE	NOT HISPANIC OR LATINO	Alive	Positive	Positive	Negative	TCGA-BRCA	Female	white	not hispanic or latino	Infiltrating duct carcinoma, NOS	I	alive	Non-Brisk Focal
TCGA-E2-A1BC	BRCA	Infiltrating Ductal Carcinoma	FEMALE	\N	\N	Alive	Positive	Positive	Negative	TCGA-BRCA	Female	not reported	not reported	Infiltrating lobular mixed with other types of carcinoma	Ia	alive	Non-Brisk Focal
TCGA-C8-A9FZ	BRCA	Mixed Histology (please specify)	FEMALE	WHITE	NOT HISPANIC OR LATINO	Alive	\N	\N	Negative	TCGA-BRCA	Female	white	not hispanic or latino	Infiltrating lobular mixed with other types of carcinoma	IIb	alive	Brisk Band-like
TCGA-AR-A1AU	BRCA	Infiltrating Ductal Carcinoma	FEMALE	WHITE	NOT HISPANIC OR LATINO	Alive	Positive	Positive	Equivocal	TCGA-BRCA	Female	white	not hispanic or latino	Infiltrating duct carcinoma, NOS	IIIa	alive	Brisk Diffuse
TCGA-E9-A6HE	BRCA	Infiltrating Lobular Carcinoma	FEMALE	WHITE	NOT HISPANIC OR LATINO	Alive	Positive	Positive	Negative	TCGA-BRCA	Female	white	not hispanic or latino	Lobular carcinoma, NOS	IIIc	alive	Non-Brisk Focal
TCGA-E2-A576	BRCA	Infiltrating Lobular Carcinoma	FEMALE	BLACK OR AFRICAN AMERICAN	NOT HISPANIC OR LATINO	Alive	Positive	Positive	Equivocal	TCGA-BRCA	Female	black or african american	not hispanic or latino	Lobular carcinoma, NOS	Ia	alive	Non-Brisk Focal
TCGA-BH-A0GY	BRCA	Infiltrating Ductal Carcinoma	FEMALE	WHITE	\N	Alive	Positive	Positive	Negative	TCGA-BRCA	Female	white	not reported	Infiltrating duct carcinoma, NOS	IIa	alive	Non-Brisk Multifocal
TCGA-A7-A3RF	BRCA	Mucinous Carcinoma	FEMALE	WHITE	NOT HISPANIC OR LATINO	Alive	Positive	Positive	Negative	TCGA-BRCA	Female	white	not hispanic or latino	Mucinous adenocarcinoma	IIa	alive	Non-Brisk Focal
TCGA-LL-A442	BRCA	Infiltrating Ductal Carcinoma	FEMALE	BLACK OR AFRICAN AMERICAN	NOT HISPANIC OR LATINO	Alive	Positive	Positive	Equivocal	TCGA-BRCA	Female	black or african american	not hispanic or latino	Infiltrating duct carcinoma, NOS	IIa	alive	Non-Brisk Focal
TCGA-E2-A14P	BRCA	Infiltrating Ductal Carcinoma	FEMALE	WHITE	NOT HISPANIC OR LATINO	Alive	Negative	Negative	Positive	TCGA-BRCA	Female	white	not hispanic or latino	Infiltrating duct carcinoma, NOS	IIIc	alive	Brisk Diffuse
TCGA-AO-A1KT	BRCA	Infiltrating Ductal Carcinoma	FEMALE	WHITE	NOT HISPANIC OR LATINO	Alive	Positive	Positive	Equivocal	TCGA-BRCA	Female	white	not hispanic or latino	Infiltrating duct carcinoma, NOS	IIa	alive	Non-Brisk Focal
TCGA-AR-A24P	BRCA	Infiltrating Ductal Carcinoma	FEMALE	WHITE	NOT HISPANIC OR LATINO	Alive	Positive	Positive	Equivocal	TCGA-BRCA	Female	white	not hispanic or latino	Infiltrating duct carcinoma, NOS	I	alive	Brisk Diffuse
TCGA-GM-A2DN	BRCA	Infiltrating Ductal Carcinoma	FEMALE	WHITE	NOT HISPANIC OR LATINO	Alive	Positive	Positive	Negative	TCGA-BRCA	Female	white	not hispanic or latino	Infiltrating duct carcinoma, NOS	IIa	alive	Brisk Diffuse
TCGA-E2-A56Z	BRCA	Infiltrating Ductal Carcinoma	FEMALE	BLACK OR AFRICAN AMERICAN	NOT HISPANIC OR LATINO	Alive	Positive	Positive	Equivocal	TCGA-BRCA	Female	black or african american	not hispanic or latino	Infiltrating duct carcinoma, NOS	IIb	alive	Non-Brisk Multifocal
TCGA-BH-A0AU	BRCA	Infiltrating Ductal Carcinoma	FEMALE	WHITE	NOT HISPANIC OR LATINO	Alive	Positive	Positive	Positive	TCGA-BRCA	Female	white	not hispanic or latino	Infiltrating duct carcinoma, NOS	IIa	alive	Brisk Diffuse
TCGA-WT-AB41	BRCA	Infiltrating Ductal Carcinoma	FEMALE	BLACK OR AFRICAN AMERICAN	NOT HISPANIC OR LATINO	Alive	Positive	Positive	\N	TCGA-BRCA	Female	black or african american	not hispanic or latino	Infiltrating duct carcinoma, NOS	IIb	alive	Brisk Band-like
TCGA-BH-A2L8	BRCA	Infiltrating Lobular Carcinoma	FEMALE	WHITE	NOT HISPANIC OR LATINO	Alive	Positive	Positive	Negative	TCGA-BRCA	Female	white	not hispanic or latino	Lobular carcinoma, NOS	IIa	alive	Brisk Band-like
TCGA-A8-A08L	BRCA	Infiltrating Ductal Carcinoma	FEMALE	\N	\N	Dead	Positive	Negative	Negative	TCGA-BRCA	Female	not reported	not reported	Infiltrating duct carcinoma, NOS	IIIa	dead	Brisk Band-like
TCGA-EW-A1PE	BRCA	Infiltrating Ductal Carcinoma	FEMALE	WHITE	HISPANIC OR LATINO	Alive	Positive	Positive	Negative	TCGA-BRCA	Female	white	hispanic or latino	Intraductal micropapillary carcinoma	IIa	alive	Brisk Band-like
TCGA-AR-A24O	BRCA	Mixed Histology (please specify)	FEMALE	WHITE	NOT HISPANIC OR LATINO	Alive	Positive	Positive	Negative	TCGA-BRCA	Female	white	not hispanic or latino	Infiltrating duct and lobular carcinoma	IIIa	alive	Brisk Diffuse
TCGA-EW-A1J5	BRCA	Infiltrating Lobular Carcinoma	FEMALE	WHITE	NOT HISPANIC OR LATINO	Alive	Positive	Positive	Negative	TCGA-BRCA	Female	white	not hispanic or latino	Lobular carcinoma, NOS	IIb	alive	Brisk Diffuse
TCGA-AQ-A54N	BRCA	Infiltrating Ductal Carcinoma	FEMALE	BLACK OR AFRICAN AMERICAN	HISPANIC OR LATINO	Alive	Negative	Negative	Equivocal	TCGA-BRCA	Female	black or african american	hispanic or latino	Infiltrating duct carcinoma, NOS	IIa	alive	Non-Brisk Multifocal
TCGA-BH-A0BL	BRCA	Infiltrating Ductal Carcinoma	FEMALE	WHITE	NOT HISPANIC OR LATINO	Alive	Negative	Negative	Negative	TCGA-BRCA	Female	white	not hispanic or latino	Infiltrating duct carcinoma, NOS	I	alive	Non-Brisk Focal
TCGA-A2-A0ET	BRCA	Infiltrating Ductal Carcinoma	FEMALE	WHITE	NOT HISPANIC OR LATINO	Alive	Positive	Positive	Equivocal	TCGA-BRCA	Female	white	not hispanic or latino	Infiltrating duct carcinoma, NOS	IIIa	alive	Non-Brisk Multifocal
TCGA-5T-A9QA	BRCA	Other, specify	FEMALE	BLACK OR AFRICAN AMERICAN	NOT HISPANIC OR LATINO	Alive	Positive	Negative	Equivocal	TCGA-BRCA	Female	black or african american	not hispanic or latino	Infiltrating duct mixed with other types of carcinoma	IIa	alive	Brisk Band-like
TCGA-C8-A1HJ	BRCA	Infiltrating Ductal Carcinoma	FEMALE	ASIAN	NOT HISPANIC OR LATINO	Alive	Negative	Negative	Negative	TCGA-BRCA	Female	asian	not hispanic or latino	Infiltrating duct carcinoma, NOS	IIa	alive	Brisk Diffuse
TCGA-BH-A0DD	BRCA	Infiltrating Ductal Carcinoma	MALE	WHITE	\N	Alive	Positive	Positive	Positive	TCGA-BRCA	Male	white	not reported	Infiltrating duct carcinoma, NOS	IIb	alive	Brisk Band-like
TCGA-AO-A1KO	BRCA	Infiltrating Lobular Carcinoma	FEMALE	WHITE	NOT HISPANIC OR LATINO	Alive	Positive	Positive	Negative	TCGA-BRCA	Female	white	not hispanic or latino	Lobular carcinoma, NOS	IIb	alive	Non-Brisk Focal
TCGA-E2-A10E	BRCA	Infiltrating Ductal Carcinoma	FEMALE	WHITE	NOT HISPANIC OR LATINO	Alive	Positive	Positive	Equivocal	TCGA-BRCA	Female	white	not hispanic or latino	Infiltrating duct carcinoma, NOS	IIa	alive	Non-Brisk Focal
TCGA-E2-A1LA	BRCA	Infiltrating Ductal Carcinoma	FEMALE	\N	NOT HISPANIC OR LATINO	Alive	Positive	Positive	Equivocal	TCGA-BRCA	Female	not reported	not hispanic or latino	Infiltrating duct carcinoma, NOS	IIa	alive	Brisk Diffuse
TCGA-A7-A4SD	BRCA	Infiltrating Ductal Carcinoma	FEMALE	BLACK OR AFRICAN AMERICAN	NOT HISPANIC OR LATINO	Alive	Negative	Negative	Equivocal	TCGA-BRCA	Female	black or african american	not hispanic or latino	Infiltrating duct carcinoma, NOS	IIa	alive	Brisk Diffuse
TCGA-AR-A1AJ	BRCA	Infiltrating Ductal Carcinoma	FEMALE	WHITE	NOT HISPANIC OR LATINO	Alive	Positive	Negative	Negative	TCGA-BRCA	Female	white	not hispanic or latino	Infiltrating duct carcinoma, NOS	I	alive	Brisk Diffuse
TCGA-BH-A0BF	BRCA	Infiltrating Ductal Carcinoma	FEMALE	WHITE	NOT HISPANIC OR LATINO	Dead	Positive	Positive	Negative	TCGA-BRCA	Female	white	not hispanic or latino	Infiltrating duct carcinoma, NOS	IIb	dead	Brisk Band-like
TCGA-D8-A1Y3	BRCA	Infiltrating Ductal Carcinoma	FEMALE	WHITE	NOT HISPANIC OR LATINO	Alive	Positive	Positive	Indeterminate	TCGA-BRCA	Female	white	not hispanic or latino	Infiltrating duct carcinoma, NOS	IIIa	alive	Brisk Diffuse
TCGA-GM-A2DK	BRCA	Infiltrating Ductal Carcinoma	FEMALE	WHITE	NOT HISPANIC OR LATINO	Alive	Positive	Negative	Negative	TCGA-BRCA	Female	white	not hispanic or latino	Infiltrating duct carcinoma, NOS	I	alive	Brisk Diffuse
TCGA-GM-A3XG	BRCA	Infiltrating Lobular Carcinoma	FEMALE	WHITE	NOT HISPANIC OR LATINO	Alive	Positive	Positive	Negative	TCGA-BRCA	Female	white	not hispanic or latino	Lobular carcinoma, NOS	IIIa	alive	Non-Brisk Focal
TCGA-E2-A15H	BRCA	Infiltrating Ductal Carcinoma	FEMALE	WHITE	NOT HISPANIC OR LATINO	Alive	Positive	Positive	Equivocal	TCGA-BRCA	Female	white	not hispanic or latino	Infiltrating duct carcinoma, NOS	IIa	alive	Non-Brisk Multifocal
TCGA-EW-A1P0	BRCA	Other, specify	FEMALE	WHITE	NOT HISPANIC OR LATINO	Alive	Positive	Negative	Negative	TCGA-BRCA	Female	white	not hispanic or latino	Infiltrating duct mixed with other types of carcinoma	IIb	alive	Non-Brisk Focal
TCGA-D8-A1JM	BRCA	Infiltrating Ductal Carcinoma	FEMALE	WHITE	NOT HISPANIC OR LATINO	Alive	Positive	Negative	Negative	TCGA-BRCA	Female	white	not hispanic or latino	Infiltrating duct carcinoma, NOS	IIb	alive	Brisk Diffuse
TCGA-B6-A0I5	BRCA	Infiltrating Ductal Carcinoma	FEMALE	WHITE	NOT HISPANIC OR LATINO	Alive	Positive	Positive	\N	TCGA-BRCA	Female	white	not hispanic or latino	Infiltrating duct carcinoma, NOS	IIb	alive	Non-Brisk Focal
TCGA-EW-A2FR	BRCA	Infiltrating Ductal Carcinoma	FEMALE	BLACK OR AFRICAN AMERICAN	NOT HISPANIC OR LATINO	Alive	Negative	Negative	Equivocal	TCGA-BRCA	Female	black or african american	not hispanic or latino	Infiltrating duct carcinoma, NOS	IIIc	alive	Brisk Band-like
TCGA-A1-A0SH	BRCA	Infiltrating Ductal Carcinoma	FEMALE	WHITE	NOT HISPANIC OR LATINO	Alive	Negative	Positive	Equivocal	TCGA-BRCA	Female	white	not hispanic or latino	Infiltrating duct carcinoma, NOS	IIa	alive	Non-Brisk Focal
TCGA-AR-A251	BRCA	Infiltrating Ductal Carcinoma	FEMALE	WHITE	NOT HISPANIC OR LATINO	Alive	Positive	Negative	Equivocal	TCGA-BRCA	Female	white	not hispanic or latino	Infiltrating duct carcinoma, NOS	IIIa	alive	Brisk Band-like
TCGA-EW-A1P3	BRCA	Infiltrating Ductal Carcinoma	FEMALE	WHITE	NOT HISPANIC OR LATINO	Alive	Positive	Positive	Negative	TCGA-BRCA	Female	white	not hispanic or latino	Infiltrating duct carcinoma, NOS	IIa	alive	Brisk Band-like
TCGA-EW-A1P4	BRCA	Medullary Carcinoma	FEMALE	WHITE	HISPANIC OR LATINO	Alive	Negative	Negative	Negative	TCGA-BRCA	Female	white	hispanic or latino	Medullary carcinoma, NOS	IIa	alive	Brisk Diffuse
TCGA-E9-A1ND	BRCA	Infiltrating Ductal Carcinoma	FEMALE	WHITE	NOT HISPANIC OR LATINO	Alive	Negative	Negative	Positive	TCGA-BRCA	Female	white	not hispanic or latino	Infiltrating duct carcinoma, NOS	IIb	alive	Brisk Diffuse
TCGA-EW-A1J1	BRCA	Infiltrating Ductal Carcinoma	FEMALE	WHITE	HISPANIC OR LATINO	Alive	Positive	Positive	Negative	TCGA-BRCA	Female	white	hispanic or latino	Infiltrating duct carcinoma, NOS	IIb	alive	Brisk Band-like
TCGA-D8-A1XU	BRCA	Infiltrating Ductal Carcinoma	FEMALE	WHITE	NOT HISPANIC OR LATINO	Alive	Positive	Positive	Negative	TCGA-BRCA	Female	white	not hispanic or latino	Infiltrating duct carcinoma, NOS	Ia	alive	Non-Brisk Multifocal
TCGA-B6-A0RT	BRCA	Infiltrating Ductal Carcinoma	FEMALE	WHITE	NOT HISPANIC OR LATINO	Alive	Negative	Negative	\N	TCGA-BRCA	Female	white	not hispanic or latino	Infiltrating duct carcinoma, NOS	IIIa	alive	Brisk Band-like
TCGA-A8-A094	BRCA	Infiltrating Ductal Carcinoma	FEMALE	\N	\N	Alive	Positive	Negative	Negative	TCGA-BRCA	Female	not reported	not reported	Infiltrating duct carcinoma, NOS	IIa	alive	Non-Brisk Focal
TCGA-A2-A3Y0	BRCA	Infiltrating Ductal Carcinoma	FEMALE	BLACK OR AFRICAN AMERICAN	NOT HISPANIC OR LATINO	Alive	Positive	Negative	Negative	TCGA-BRCA	Female	black or african american	not hispanic or latino	Infiltrating duct carcinoma, NOS	IIb	alive	Brisk Diffuse
TCGA-AR-A1AL	BRCA	Infiltrating Lobular Carcinoma	FEMALE	WHITE	NOT HISPANIC OR LATINO	Alive	Positive	Positive	Negative	TCGA-BRCA	Female	white	not hispanic or latino	Lobular carcinoma, NOS	IIIa	alive	Non-Brisk Focal
TCGA-E2-A15L	BRCA	Infiltrating Lobular Carcinoma	FEMALE	BLACK OR AFRICAN AMERICAN	NOT HISPANIC OR LATINO	Alive	Positive	Positive	Equivocal	TCGA-BRCA	Female	black or african american	not hispanic or latino	Lobular carcinoma, NOS	IIa	alive	Brisk Diffuse
TCGA-AR-A24V	BRCA	Infiltrating Ductal Carcinoma	FEMALE	WHITE	NOT HISPANIC OR LATINO	Alive	Positive	Positive	Negative	TCGA-BRCA	Female	white	not hispanic or latino	Infiltrating duct carcinoma, NOS	IIb	alive	Non-Brisk Focal
TCGA-D8-A1XZ	BRCA	Infiltrating Ductal Carcinoma	FEMALE	WHITE	NOT HISPANIC OR LATINO	Alive	Positive	Negative	Negative	TCGA-BRCA	Female	white	not hispanic or latino	Infiltrating duct carcinoma, NOS	IIIa	alive	Brisk Band-like
TCGA-EW-A1PF	BRCA	Infiltrating Ductal Carcinoma	FEMALE	WHITE	HISPANIC OR LATINO	Alive	Positive	Positive	Negative	TCGA-BRCA	Female	white	hispanic or latino	Infiltrating duct carcinoma, NOS	Ia	alive	Brisk Band-like
TCGA-AO-A03O	BRCA	Infiltrating Ductal Carcinoma	FEMALE	BLACK OR AFRICAN AMERICAN	NOT HISPANIC OR LATINO	Dead	Positive	Positive	Negative	TCGA-BRCA	Female	black or african american	not hispanic or latino	Infiltrating duct carcinoma, NOS	IIa	dead	Non-Brisk Multifocal
TCGA-AN-A0FL	BRCA	Infiltrating Ductal Carcinoma	FEMALE	WHITE	NOT HISPANIC OR LATINO	Alive	Negative	Negative	Positive	TCGA-BRCA	Female	white	not hispanic or latino	Infiltrating duct carcinoma, NOS	IIa	alive	Brisk Diffuse
TCGA-BH-A0AY	BRCA	Infiltrating Ductal Carcinoma	FEMALE	WHITE	\N	Alive	Positive	Positive	Negative	TCGA-BRCA	Female	white	not reported	Infiltrating duct carcinoma, NOS	IIa	alive	Brisk Diffuse
TCGA-BH-A1FM	BRCA	Infiltrating Ductal Carcinoma	FEMALE	WHITE	NOT HISPANIC OR LATINO	Dead	Positive	Negative	\N	TCGA-BRCA	Female	white	not hispanic or latino	Infiltrating duct carcinoma, NOS	IIIa	dead	Non-Brisk Focal
TCGA-E9-A5UP	BRCA	Other, specify	FEMALE	WHITE	NOT HISPANIC OR LATINO	Alive	\N	\N	\N	TCGA-BRCA	Female	white	not hispanic or latino	Intraductal papillary adenocarcinoma with invasion	IIa	alive	Brisk Diffuse
TCGA-C8-A1HL	BRCA	Other, specify	FEMALE	ASIAN	NOT HISPANIC OR LATINO	Alive	Positive	Negative	Equivocal	TCGA-BRCA	Female	asian	not hispanic or latino	Mucinous adenocarcinoma	IIIa	alive	Non-Brisk Focal
TCGA-E2-A1LK	BRCA	Infiltrating Ductal Carcinoma	FEMALE	BLACK OR AFRICAN AMERICAN	NOT HISPANIC OR LATINO	Dead	Negative	Negative	Equivocal	TCGA-BRCA	Female	black or african american	not hispanic or latino	Infiltrating duct carcinoma, NOS	IIIc	dead	Brisk Band-like
TCGA-A2-A0D0	BRCA	Infiltrating Ductal Carcinoma	FEMALE	BLACK OR AFRICAN AMERICAN	NOT HISPANIC OR LATINO	Alive	Negative	Negative	Negative	TCGA-BRCA	Female	black or african american	not hispanic or latino	Infiltrating duct carcinoma, NOS	IIa	alive	Brisk Diffuse
TCGA-AR-A24N	BRCA	Infiltrating Ductal Carcinoma	FEMALE	WHITE	NOT HISPANIC OR LATINO	Alive	Positive	Positive	Equivocal	TCGA-BRCA	Female	white	not hispanic or latino	Infiltrating duct carcinoma, NOS	I	alive	Brisk Diffuse
TCGA-BH-A0DE	BRCA	Infiltrating Ductal Carcinoma	FEMALE	WHITE	NOT HISPANIC OR LATINO	Alive	Positive	Positive	Negative	TCGA-BRCA	Female	white	not hispanic or latino	Infiltrating duct carcinoma, NOS	IIa	alive	Non-Brisk Focal
TCGA-BH-A0C0	BRCA	Infiltrating Ductal Carcinoma	FEMALE	WHITE	\N	Alive	Positive	Positive	Equivocal	TCGA-BRCA	Female	white	not reported	Infiltrating duct carcinoma, NOS	IIa	alive	Brisk Band-like
TCGA-AR-A5QQ	BRCA	Other, specify	FEMALE	WHITE	NOT HISPANIC OR LATINO	Dead	Negative	Negative	Negative	TCGA-BRCA	Female	white	not hispanic or latino	Metaplastic carcinoma, NOS	IIIa	dead	Brisk Band-like
TCGA-BH-A0AZ	BRCA	Infiltrating Ductal Carcinoma	FEMALE	WHITE	NOT HISPANIC OR LATINO	Alive	Positive	Positive	Negative	TCGA-BRCA	Female	white	not hispanic or latino	Infiltrating duct carcinoma, NOS	IIIa	alive	Brisk Diffuse
TCGA-BH-A0BM	BRCA	Infiltrating Ductal Carcinoma	FEMALE	WHITE	\N	Alive	Positive	Negative	Negative	TCGA-BRCA	Female	white	not reported	Infiltrating duct carcinoma, NOS	IIb	alive	Non-Brisk Focal
TCGA-E2-A1LI	BRCA	Infiltrating Ductal Carcinoma	FEMALE	WHITE	NOT HISPANIC OR LATINO	Alive	Negative	Negative	Equivocal	TCGA-BRCA	Female	white	not hispanic or latino	Infiltrating duct carcinoma, NOS	IIb	alive	Brisk Band-like
TCGA-A2-A04Y	BRCA	Infiltrating Ductal Carcinoma	FEMALE	WHITE	\N	Alive	Positive	Positive	Negative	TCGA-BRCA	Female	white	not reported	Infiltrating duct carcinoma, NOS	IIb	alive	Brisk Band-like
TCGA-B6-A0I1	BRCA	Infiltrating Ductal Carcinoma	FEMALE	BLACK OR AFRICAN AMERICAN	NOT HISPANIC OR LATINO	Dead	Negative	Negative	\N	TCGA-BRCA	Female	black or african american	not hispanic or latino	Infiltrating duct carcinoma, NOS	IIa	dead	Brisk Band-like
TCGA-D8-A27R	BRCA	Infiltrating Ductal Carcinoma	FEMALE	WHITE	NOT HISPANIC OR LATINO	Alive	Positive	Positive	Equivocal	TCGA-BRCA	Female	white	not hispanic or latino	Infiltrating duct carcinoma, NOS	IIIc	alive	Brisk Diffuse
TCGA-BH-A0AW	BRCA	Infiltrating Ductal Carcinoma	FEMALE	WHITE	\N	Alive	Positive	Negative	Positive	TCGA-BRCA	Female	white	not reported	Infiltrating duct carcinoma, NOS	IIa	alive	Brisk Diffuse
TCGA-LL-A8F5	BRCA	Infiltrating Ductal Carcinoma	FEMALE	BLACK OR AFRICAN AMERICAN	NOT HISPANIC OR LATINO	Alive	Positive	Negative	Negative	TCGA-BRCA	Female	black or african american	not hispanic or latino	Infiltrating duct carcinoma, NOS	IIa	alive	Brisk Band-like
TCGA-BH-A18L	BRCA	Infiltrating Ductal Carcinoma	FEMALE	WHITE	NOT HISPANIC OR LATINO	Dead	Positive	Positive	Negative	TCGA-BRCA	Female	white	not hispanic or latino	Infiltrating duct carcinoma, NOS	IIIa	dead	Brisk Diffuse
TCGA-B6-A0IQ	BRCA	Infiltrating Ductal Carcinoma	FEMALE	WHITE	NOT HISPANIC OR LATINO	Alive	Negative	Negative	\N	TCGA-BRCA	Female	white	not hispanic or latino	Infiltrating duct carcinoma, NOS	IIIa	alive	Non-Brisk Multifocal
TCGA-E2-A2P6	BRCA	Infiltrating Lobular Carcinoma	FEMALE	\N	HISPANIC OR LATINO	Alive	Positive	Positive	\N	TCGA-BRCA	Female	not reported	hispanic or latino	Lobular carcinoma, NOS	IIb	alive	Brisk Diffuse
TCGA-D8-A1XD	BRCA	Infiltrating Ductal Carcinoma	FEMALE	WHITE	NOT HISPANIC OR LATINO	Alive	Positive	Positive	Negative	TCGA-BRCA	Female	white	not hispanic or latino	Infiltrating duct carcinoma, NOS	IIIa	alive	Non-Brisk Multifocal
TCGA-A1-A0SQ	BRCA	Infiltrating Ductal Carcinoma	FEMALE	WHITE	NOT HISPANIC OR LATINO	Alive	Positive	Positive	Negative	TCGA-BRCA	Female	white	not hispanic or latino	Infiltrating duct carcinoma, NOS	IIb	alive	Brisk Diffuse
TCGA-A1-A0SJ	BRCA	Infiltrating Ductal Carcinoma	FEMALE	BLACK OR AFRICAN AMERICAN	NOT HISPANIC OR LATINO	Alive	Positive	Positive	Equivocal	TCGA-BRCA	Female	black or african american	not hispanic or latino	Infiltrating duct carcinoma, NOS	IIIa	alive	Non-Brisk Multifocal
TCGA-GM-A2DH	BRCA	Infiltrating Ductal Carcinoma	FEMALE	WHITE	NOT HISPANIC OR LATINO	Alive	Negative	Negative	Negative	TCGA-BRCA	Female	white	not hispanic or latino	Infiltrating duct carcinoma, NOS	I	alive	Brisk Band-like
TCGA-A2-A0EO	BRCA	Infiltrating Ductal Carcinoma	FEMALE	WHITE	NOT HISPANIC OR LATINO	Alive	Positive	Positive	Negative	TCGA-BRCA	Female	white	not hispanic or latino	Infiltrating duct carcinoma, NOS	Ia	alive	Non-Brisk Multifocal
TCGA-BH-A1FB	BRCA	Infiltrating Ductal Carcinoma	FEMALE	WHITE	NOT HISPANIC OR LATINO	Dead	Positive	Positive	Negative	TCGA-BRCA	Female	white	not hispanic or latino	Infiltrating duct carcinoma, NOS	IIb	dead	Brisk Band-like
TCGA-A2-A1G4	BRCA	Infiltrating Ductal Carcinoma	FEMALE	WHITE	NOT HISPANIC OR LATINO	Alive	Positive	Positive	Negative	TCGA-BRCA	Female	white	not hispanic or latino	Infiltrating duct carcinoma, NOS	IIIa	alive	Brisk Diffuse
TCGA-A2-A1G0	BRCA	Other, specify	FEMALE	WHITE	NOT HISPANIC OR LATINO	Alive	Positive	Positive	Equivocal	TCGA-BRCA	Female	white	not hispanic or latino	Infiltrating duct carcinoma, NOS	IIb	alive	Non-Brisk Multifocal
TCGA-A8-A09R	BRCA	Infiltrating Ductal Carcinoma	FEMALE	\N	\N	Alive	Positive	Positive	Negative	TCGA-BRCA	Female	not reported	not reported	Infiltrating duct carcinoma, NOS	IIb	alive	Non-Brisk Focal
TCGA-A7-A0D9	BRCA	Infiltrating Ductal Carcinoma	FEMALE	WHITE	NOT HISPANIC OR LATINO	Alive	Positive	Negative	Negative	TCGA-BRCA	Female	white	not hispanic or latino	Infiltrating duct carcinoma, NOS	IIa	alive	Non-Brisk Focal
TCGA-A2-A25C	BRCA	Infiltrating Ductal Carcinoma	FEMALE	WHITE	NOT HISPANIC OR LATINO	Alive	Positive	Positive	Negative	TCGA-BRCA	Female	white	not hispanic or latino	Infiltrating duct carcinoma, NOS	IIb	alive	Non-Brisk Focal
TCGA-D8-A3Z6	BRCA	Infiltrating Lobular Carcinoma	FEMALE	WHITE	NOT HISPANIC OR LATINO	Alive	Positive	Positive	Negative	TCGA-BRCA	Female	white	not hispanic or latino	Lobular carcinoma, NOS	IIIc	alive	Brisk Band-like
TCGA-LL-A5YP	BRCA	Infiltrating Ductal Carcinoma	FEMALE	BLACK OR AFRICAN AMERICAN	NOT HISPANIC OR LATINO	Alive	Positive	Negative	Negative	TCGA-BRCA	Female	black or african american	not hispanic or latino	Infiltrating duct carcinoma, NOS	IIb	alive	Brisk Band-like
TCGA-A7-A26F	BRCA	Other, specify	FEMALE	WHITE	NOT HISPANIC OR LATINO	Alive	Negative	Negative	Equivocal	TCGA-BRCA	Female	white	not hispanic or latino	Metaplastic carcinoma, NOS	Ia	alive	Non-Brisk Multifocal
TCGA-AO-A0JD	BRCA	Infiltrating Ductal Carcinoma	FEMALE	WHITE	NOT HISPANIC OR LATINO	Alive	Positive	Positive	Negative	TCGA-BRCA	Female	white	not hispanic or latino	Infiltrating duct carcinoma, NOS	IIIa	alive	Brisk Diffuse
TCGA-D8-A4Z1	BRCA	Infiltrating Lobular Carcinoma	FEMALE	WHITE	NOT HISPANIC OR LATINO	Alive	Positive	Positive	Negative	TCGA-BRCA	Female	white	not hispanic or latino	Lobular carcinoma, NOS	Ia	alive	Non-Brisk Focal
TCGA-A2-A0D4	BRCA	Infiltrating Ductal Carcinoma	FEMALE	BLACK OR AFRICAN AMERICAN	NOT HISPANIC OR LATINO	Alive	Positive	Positive	Negative	TCGA-BRCA	Female	black or african american	not hispanic or latino	Infiltrating duct carcinoma, NOS	IIb	alive	Brisk Diffuse
TCGA-A7-A0CG	BRCA	Mixed Histology (please specify)	FEMALE	WHITE	NOT HISPANIC OR LATINO	Alive	Positive	Negative	Negative	TCGA-BRCA	Female	white	not hispanic or latino	Infiltrating duct and lobular carcinoma	IIa	alive	Non-Brisk Focal
TCGA-EW-A6SD	BRCA	Infiltrating Ductal Carcinoma	FEMALE	BLACK OR AFRICAN AMERICAN	HISPANIC OR LATINO	Alive	Negative	Negative	\N	TCGA-BRCA	Female	black or african american	hispanic or latino	Infiltrating duct carcinoma, NOS	IIb	alive	Brisk Band-like
TCGA-A8-A07S	BRCA	Mixed Histology (please specify)	FEMALE	\N	\N	Alive	Positive	Negative	Negative	TCGA-BRCA	Female	not reported	not reported	Infiltrating duct and lobular carcinoma	IIa	alive	Non-Brisk Focal
TCGA-B6-A0I6	BRCA	Infiltrating Ductal Carcinoma	FEMALE	BLACK OR AFRICAN AMERICAN	NOT HISPANIC OR LATINO	Dead	Negative	Negative	\N	TCGA-BRCA	Female	black or african american	not hispanic or latino	Infiltrating duct carcinoma, NOS	IIa	dead	Brisk Diffuse
TCGA-BH-A0B3	BRCA	Infiltrating Ductal Carcinoma	FEMALE	WHITE	\N	Alive	Negative	Negative	Negative	TCGA-BRCA	Female	white	not reported	Infiltrating duct carcinoma, NOS	IIb	alive	Brisk Band-like
TCGA-E9-A1RD	BRCA	Infiltrating Ductal Carcinoma	FEMALE	WHITE	NOT HISPANIC OR LATINO	Alive	\N	\N	\N	TCGA-BRCA	Female	white	not hispanic or latino	Infiltrating duct carcinoma, NOS	IIa	alive	Non-Brisk Multifocal
TCGA-A1-A0SE	BRCA	Mixed Histology (please specify)	FEMALE	WHITE	NOT HISPANIC OR LATINO	Alive	Positive	Positive	Negative	TCGA-BRCA	Female	white	not hispanic or latino	Infiltrating duct and lobular carcinoma	I	alive	Non-Brisk Focal
TCGA-BH-A1EN	BRCA	Infiltrating Ductal Carcinoma	FEMALE	WHITE	NOT HISPANIC OR LATINO	Dead	Negative	Negative	Positive	TCGA-BRCA	Female	white	not hispanic or latino	Infiltrating duct carcinoma, NOS	IIa	dead	Non-Brisk Focal
TCGA-AR-A1AX	BRCA	Infiltrating Ductal Carcinoma	FEMALE	WHITE	NOT HISPANIC OR LATINO	Alive	Positive	Positive	Positive	TCGA-BRCA	Female	white	not hispanic or latino	Infiltrating duct carcinoma, NOS	I	alive	Brisk Diffuse
TCGA-AN-A0FW	BRCA	Infiltrating Ductal Carcinoma	FEMALE	WHITE	NOT HISPANIC OR LATINO	Alive	Positive	Indeterminate	Negative	TCGA-BRCA	Female	white	not hispanic or latino	Infiltrating duct carcinoma, NOS	IIIa	alive	Non-Brisk Focal
TCGA-AO-A1KS	BRCA	Infiltrating Lobular Carcinoma	FEMALE	WHITE	NOT HISPANIC OR LATINO	Alive	Positive	Positive	Equivocal	TCGA-BRCA	Female	white	not hispanic or latino	Lobular carcinoma, NOS	IIa	alive	Brisk Band-like
TCGA-AR-A1AP	BRCA	Infiltrating Ductal Carcinoma	FEMALE	WHITE	NOT HISPANIC OR LATINO	Alive	Positive	Positive	Equivocal	TCGA-BRCA	Female	white	not hispanic or latino	Infiltrating duct carcinoma, NOS	I	alive	Brisk Diffuse
TCGA-BH-A0E2	BRCA	Infiltrating Ductal Carcinoma	FEMALE	BLACK OR AFRICAN AMERICAN	\N	Alive	Positive	Positive	Negative	TCGA-BRCA	Female	black or african american	not reported	Infiltrating duct carcinoma, NOS	IIIa	alive	Non-Brisk Focal
TCGA-E2-A1B0	BRCA	Infiltrating Ductal Carcinoma	FEMALE	WHITE	NOT HISPANIC OR LATINO	Alive	Negative	Negative	Positive	TCGA-BRCA	Female	white	not hispanic or latino	Infiltrating duct carcinoma, NOS	IIIa	alive	Brisk Band-like
TCGA-AC-A62X	BRCA	Infiltrating Ductal Carcinoma	FEMALE	BLACK OR AFRICAN AMERICAN	NOT HISPANIC OR LATINO	Alive	Positive	Negative	\N	TCGA-BRCA	Female	black or african american	not hispanic or latino	Infiltrating duct carcinoma, NOS	IIa	alive	Non-Brisk Focal
TCGA-OL-A6VQ	BRCA	Infiltrating Lobular Carcinoma	FEMALE	WHITE	NOT HISPANIC OR LATINO	Alive	Positive	Positive	\N	TCGA-BRCA	Female	white	not hispanic or latino	Lobular carcinoma, NOS	IIa	alive	Brisk Band-like
TCGA-B6-A0RS	BRCA	Infiltrating Ductal Carcinoma	FEMALE	WHITE	NOT HISPANIC OR LATINO	Dead	Negative	Negative	\N	TCGA-BRCA	Female	white	not hispanic or latino	Infiltrating duct carcinoma, NOS	IIa	dead	Brisk Band-like
TCGA-D8-A147	BRCA	Infiltrating Ductal Carcinoma	FEMALE	WHITE	NOT HISPANIC OR LATINO	Alive	Negative	Negative	Negative	TCGA-BRCA	Female	white	not hispanic or latino	Infiltrating duct carcinoma, NOS		alive	Brisk Band-like
TCGA-AO-A0J3	BRCA	Other, specify	FEMALE	WHITE	NOT HISPANIC OR LATINO	Alive	Positive	Positive	Equivocal	TCGA-BRCA	Female	white	not hispanic or latino	Infiltrating duct mixed with other types of carcinoma	IIb	alive	Brisk Diffuse
TCGA-BH-A0DL	BRCA	Other, specify	FEMALE	WHITE	NOT HISPANIC OR LATINO	Alive	Positive	Negative	Negative	TCGA-BRCA	Female	white	not hispanic or latino	Metaplastic carcinoma, NOS	IIa	alive	Brisk Band-like
TCGA-BH-A0BA	BRCA	Mixed Histology (please specify)	FEMALE	WHITE	\N	Alive	Positive	Positive	Negative	TCGA-BRCA	Female	white	not reported	Infiltrating duct and lobular carcinoma	IIIc	alive	Brisk Diffuse
TCGA-A7-A0CJ	BRCA	Infiltrating Ductal Carcinoma	FEMALE	WHITE	NOT HISPANIC OR LATINO	Alive	Positive	Positive	Negative	TCGA-BRCA	Female	white	not hispanic or latino	Infiltrating duct carcinoma, NOS	IIa	alive	Non-Brisk Focal
TCGA-D8-A1XQ	BRCA	Infiltrating Ductal Carcinoma	FEMALE	WHITE	NOT HISPANIC OR LATINO	Alive	Negative	Negative	Negative	TCGA-BRCA	Female	white	not hispanic or latino	Infiltrating duct carcinoma, NOS	IIa	alive	Brisk Diffuse
TCGA-3C-AALJ	BRCA	Infiltrating Ductal Carcinoma	FEMALE	BLACK OR AFRICAN AMERICAN	NOT HISPANIC OR LATINO	Alive	Positive	Positive	Indeterminate	TCGA-BRCA	Female	black or african american	not hispanic or latino	Infiltrating duct carcinoma, NOS	IIb	alive	Brisk Band-like
TCGA-BH-A0BJ	BRCA	Infiltrating Ductal Carcinoma	FEMALE	WHITE	\N	Alive	Positive	Positive	Negative	TCGA-BRCA	Female	white	not reported	Infiltrating duct carcinoma, NOS	IIb	alive	Non-Brisk Focal
TCGA-AO-A0JE	BRCA	Infiltrating Ductal Carcinoma	FEMALE	BLACK OR AFRICAN AMERICAN	NOT HISPANIC OR LATINO	Alive	Negative	Negative	Positive	TCGA-BRCA	Female	black or african american	not hispanic or latino	Infiltrating duct carcinoma, NOS	IIIa	alive	Brisk Band-like
TCGA-AR-A1AT	BRCA	Infiltrating Lobular Carcinoma	FEMALE	WHITE	NOT HISPANIC OR LATINO	Dead	Positive	Positive	Positive	TCGA-BRCA	Female	white	not hispanic or latino	Lobular carcinoma, NOS	IIa	dead	Brisk Diffuse
TCGA-A2-A0T1	BRCA	Infiltrating Ductal Carcinoma	FEMALE	AMERICAN INDIAN OR ALASKA NATIVE	NOT HISPANIC OR LATINO	Alive	Negative	Negative	Positive	TCGA-BRCA	Female	american indian or alaska native	not hispanic or latino	Infiltrating duct carcinoma, NOS	IIIc	alive	Brisk Band-like
TCGA-PL-A8LY	BRCA	Infiltrating Ductal Carcinoma	FEMALE	BLACK OR AFRICAN AMERICAN	NOT HISPANIC OR LATINO	Alive	\N	\N	\N	TCGA-BRCA	Female	black or african american	not hispanic or latino	Infiltrating duct carcinoma, NOS	IIb	alive	Non-Brisk Focal
TCGA-E9-A22E	BRCA	Infiltrating Ductal Carcinoma	FEMALE	WHITE	NOT HISPANIC OR LATINO	Alive	Positive	Positive	Positive	TCGA-BRCA	Female	white	not hispanic or latino	Infiltrating duct carcinoma, NOS	IIIa	alive	Non-Brisk Focal
TCGA-BH-A0BZ	BRCA	Infiltrating Ductal Carcinoma	FEMALE	WHITE	NOT HISPANIC OR LATINO	Alive	Positive	Positive	Negative	TCGA-BRCA	Female	white	not hispanic or latino	Infiltrating duct carcinoma, NOS	IIIa	alive	Brisk Diffuse
TCGA-B6-A0X5	BRCA	Infiltrating Ductal Carcinoma	FEMALE	BLACK OR AFRICAN AMERICAN	NOT HISPANIC OR LATINO	Dead	Positive	Positive	\N	TCGA-BRCA	Female	black or african american	not hispanic or latino	Infiltrating duct carcinoma, NOS	IIb	dead	Brisk Diffuse
TCGA-3C-AALI	BRCA	Infiltrating Ductal Carcinoma	FEMALE	BLACK OR AFRICAN AMERICAN	NOT HISPANIC OR LATINO	Alive	Positive	Positive	Positive	TCGA-BRCA	Female	black or african american	not hispanic or latino	Infiltrating duct carcinoma, NOS	IIb	alive	Brisk Band-like
TCGA-B6-A0IB	BRCA	Infiltrating Ductal Carcinoma	FEMALE	WHITE	NOT HISPANIC OR LATINO	Dead	Positive	Positive	\N	TCGA-BRCA	Female	white	not hispanic or latino	Infiltrating duct carcinoma, NOS	Iv	dead	Non-Brisk Focal
TCGA-D8-A1JB	BRCA	Infiltrating Ductal Carcinoma	FEMALE	WHITE	NOT HISPANIC OR LATINO	Alive	Positive	Positive	Equivocal	TCGA-BRCA	Female	white	not hispanic or latino	Infiltrating duct carcinoma, NOS	IIb	alive	Brisk Diffuse
TCGA-C8-A138	BRCA	Infiltrating Ductal Carcinoma	FEMALE	ASIAN	NOT HISPANIC OR LATINO	Alive	Positive	Negative	Equivocal	TCGA-BRCA	Female	asian	not hispanic or latino	Infiltrating duct carcinoma, NOS	IIIa	alive	Non-Brisk Multifocal
TCGA-AR-A2LK	BRCA	Infiltrating Lobular Carcinoma	FEMALE	WHITE	NOT HISPANIC OR LATINO	Dead	Positive	Positive	Equivocal	TCGA-BRCA	Female	white	not hispanic or latino	Lobular carcinoma, NOS	III	dead	Non-Brisk Multifocal
TCGA-D8-A1JN	BRCA	Infiltrating Lobular Carcinoma	FEMALE	WHITE	NOT HISPANIC OR LATINO	Alive	Positive	Positive	Indeterminate	TCGA-BRCA	Female	white	not hispanic or latino	Lobular carcinoma, NOS	IIIc	alive	Brisk Diffuse
TCGA-E2-A1L9	BRCA	Infiltrating Ductal Carcinoma	FEMALE	WHITE	NOT HISPANIC OR LATINO	Alive	Positive	Positive	Negative	TCGA-BRCA	Female	white	not hispanic or latino	Infiltrating duct carcinoma, NOS	IIa	alive	Brisk Diffuse
TCGA-BH-A42U	BRCA	Infiltrating Lobular Carcinoma	FEMALE	BLACK OR AFRICAN AMERICAN	NOT HISPANIC OR LATINO	Alive	Negative	Negative	Negative	TCGA-BRCA	Female	black or african american	not hispanic or latino	Lobular carcinoma, NOS	IIa	alive	Brisk Diffuse
TCGA-E2-A3DX	BRCA	Infiltrating Lobular Carcinoma	FEMALE	WHITE	NOT HISPANIC OR LATINO	Alive	Positive	Positive	\N	TCGA-BRCA	Female	white	not hispanic or latino	Lobular carcinoma, NOS	IIIc	alive	Brisk Diffuse
TCGA-GM-A2DF	BRCA	Infiltrating Ductal Carcinoma	FEMALE	BLACK OR AFRICAN AMERICAN	NOT HISPANIC OR LATINO	Alive	Negative	Negative	Negative	TCGA-BRCA	Female	black or african american	not hispanic or latino	Infiltrating duct carcinoma, NOS	IIa	alive	Brisk Diffuse
TCGA-EW-A1P1	BRCA	Infiltrating Ductal Carcinoma	FEMALE	WHITE	HISPANIC OR LATINO	Alive	Negative	Negative	Equivocal	TCGA-BRCA	Female	white	hispanic or latino	Infiltrating duct carcinoma, NOS	IIIc	alive	Brisk Band-like
TCGA-BH-A208	BRCA	Infiltrating Ductal Carcinoma	FEMALE	WHITE	NOT HISPANIC OR LATINO	Dead	\N	\N	\N	TCGA-BRCA	Female	white	not hispanic or latino	Infiltrating duct carcinoma, NOS	IIb	dead	Non-Brisk Multifocal
TCGA-D8-A1XM	BRCA	Infiltrating Ductal Carcinoma	FEMALE	WHITE	NOT HISPANIC OR LATINO	Alive	Positive	Positive	Negative	TCGA-BRCA	Female	white	not hispanic or latino	Infiltrating duct carcinoma, NOS	Ia	alive	Non-Brisk Multifocal
TCGA-A2-A0ST	BRCA	Infiltrating Ductal Carcinoma	FEMALE	WHITE	NOT HISPANIC OR LATINO	Alive	Negative	Negative	\N	TCGA-BRCA	Female	white	not hispanic or latino	Infiltrating duct carcinoma, NOS	IIa	alive	Brisk Diffuse
TCGA-GM-A2DL	BRCA	Infiltrating Ductal Carcinoma	FEMALE	WHITE	NOT HISPANIC OR LATINO	Alive	Positive	Positive	Negative	TCGA-BRCA	Female	white	not hispanic or latino	Infiltrating duct carcinoma, NOS	I	alive	Brisk Band-like
TCGA-A2-A4S3	BRCA	Infiltrating Ductal Carcinoma	FEMALE	BLACK OR AFRICAN AMERICAN	NOT HISPANIC OR LATINO	Alive	Positive	Positive	Negative	TCGA-BRCA	Female	black or african american	not hispanic or latino	Infiltrating duct carcinoma, NOS	IIb	alive	Brisk Diffuse
TCGA-BH-A0BT	BRCA	Infiltrating Ductal Carcinoma	FEMALE	WHITE	NOT HISPANIC OR LATINO	Alive	Positive	Positive	Negative	TCGA-BRCA	Female	white	not hispanic or latino	Infiltrating duct carcinoma, NOS	IIa	alive	Brisk Diffuse
TCGA-C8-A274	BRCA	Infiltrating Ductal Carcinoma	FEMALE	ASIAN	NOT HISPANIC OR LATINO	Alive	Positive	Positive	Negative	TCGA-BRCA	Female	asian	not hispanic or latino	Infiltrating duct carcinoma, NOS	IIa	alive	Non-Brisk Focal
TCGA-D8-A1XW	BRCA	Infiltrating Ductal Carcinoma	FEMALE	WHITE	NOT HISPANIC OR LATINO	Alive	Negative	Positive	Negative	TCGA-BRCA	Female	white	not hispanic or latino	Infiltrating duct carcinoma, NOS	IIa	alive	Brisk Band-like
TCGA-BH-A203	BRCA	Infiltrating Ductal Carcinoma	FEMALE	WHITE	NOT HISPANIC OR LATINO	Dead	\N	\N	\N	TCGA-BRCA	Female	white	not hispanic or latino	Infiltrating duct carcinoma, NOS	IIb	dead	Brisk Band-like
TCGA-D8-A1J9	BRCA	Infiltrating Ductal Carcinoma	FEMALE	WHITE	NOT HISPANIC OR LATINO	Alive	Positive	Negative	Positive	TCGA-BRCA	Female	white	not hispanic or latino	Infiltrating duct carcinoma, NOS	Ia	alive	Brisk Band-like
TCGA-BH-A0C1	BRCA	Infiltrating Lobular Carcinoma	FEMALE	WHITE	NOT HISPANIC OR LATINO	Dead	Positive	Positive	Negative	TCGA-BRCA	Female	white	not hispanic or latino	Lobular carcinoma, NOS	IIIa	dead	Non-Brisk Focal
TCGA-C8-A1HF	BRCA	Infiltrating Ductal Carcinoma	FEMALE	ASIAN	NOT HISPANIC OR LATINO	Alive	Negative	Positive	Positive	TCGA-BRCA	Female	asian	not hispanic or latino	Infiltrating duct carcinoma, NOS	IIa	alive	Brisk Diffuse
TCGA-AR-A2LN	BRCA	Infiltrating Lobular Carcinoma	FEMALE	WHITE	NOT HISPANIC OR LATINO	Alive	Positive	Positive	Negative	TCGA-BRCA	Female	white	not hispanic or latino	Lobular carcinoma, NOS	IIa	alive	Non-Brisk Focal
TCGA-A2-A3XW	BRCA	Infiltrating Ductal Carcinoma	FEMALE	BLACK OR AFRICAN AMERICAN	NOT HISPANIC OR LATINO	Alive	Positive	Negative	Negative	TCGA-BRCA	Female	black or african american	not hispanic or latino	Infiltrating duct carcinoma, NOS	IIb	alive	Brisk Diffuse
TCGA-BH-A1F6	BRCA	Infiltrating Ductal Carcinoma	FEMALE	WHITE	NOT HISPANIC OR LATINO	Dead	Negative	Negative	Negative	TCGA-BRCA	Female	white	not hispanic or latino	Infiltrating duct carcinoma, NOS		dead	Non-Brisk Focal
TCGA-E2-A14V	BRCA	Infiltrating Ductal Carcinoma	FEMALE	WHITE	NOT HISPANIC OR LATINO	Alive	Positive	Positive	Positive	TCGA-BRCA	Female	white	not hispanic or latino	Infiltrating duct carcinoma, NOS	IIb	alive	Brisk Band-like
TCGA-AO-A1KP	BRCA	Infiltrating Ductal Carcinoma	FEMALE	WHITE	NOT HISPANIC OR LATINO	Alive	Positive	Positive	Negative	TCGA-BRCA	Female	white	not hispanic or latino	Infiltrating duct carcinoma, NOS	IIa	alive	Non-Brisk Multifocal
TCGA-E9-A226	BRCA	Infiltrating Ductal Carcinoma	FEMALE	WHITE	NOT HISPANIC OR LATINO	Dead	\N	\N	\N	TCGA-BRCA	Female	white	not hispanic or latino	Infiltrating duct carcinoma, NOS	IIIa	dead	Non-Brisk Multifocal
TCGA-E2-A1IK	BRCA	Infiltrating Ductal Carcinoma	FEMALE	WHITE	NOT HISPANIC OR LATINO	Alive	Positive	Positive	Negative	TCGA-BRCA	Female	white	not hispanic or latino	Infiltrating duct carcinoma, NOS	IIa	alive	Non-Brisk Focal
TCGA-E9-A22D	BRCA	Infiltrating Ductal Carcinoma	FEMALE	WHITE	NOT HISPANIC OR LATINO	Alive	Positive	Positive	Positive	TCGA-BRCA	Female	white	not hispanic or latino	Infiltrating duct carcinoma, NOS	IIa	alive	Brisk Band-like
TCGA-E9-A229	BRCA	Infiltrating Ductal Carcinoma	FEMALE	WHITE	NOT HISPANIC OR LATINO	Alive	\N	\N	\N	TCGA-BRCA	Female	white	not hispanic or latino	Infiltrating duct carcinoma, NOS	Ia	alive	Brisk Band-like
TCGA-BH-A0BG	BRCA	Infiltrating Ductal Carcinoma	FEMALE	WHITE	NOT HISPANIC OR LATINO	Alive	Negative	Negative	Negative	TCGA-BRCA	Female	white	not hispanic or latino	Infiltrating duct carcinoma, NOS	I	alive	Brisk Band-like
TCGA-BH-A0E6	BRCA	Infiltrating Ductal Carcinoma	FEMALE	WHITE	\N	Alive	Negative	Negative	Equivocal	TCGA-BRCA	Female	white	not reported	Infiltrating duct carcinoma, NOS	Ia	alive	Brisk Diffuse
TCGA-A2-A0YM	BRCA	Infiltrating Ductal Carcinoma	FEMALE	WHITE	NOT HISPANIC OR LATINO	Alive	Negative	Negative	\N	TCGA-BRCA	Female	white	not hispanic or latino	Infiltrating duct carcinoma, NOS	IIa	alive	Brisk Band-like
TCGA-AR-A24R	BRCA	Infiltrating Ductal Carcinoma	FEMALE	WHITE	NOT HISPANIC OR LATINO	Alive	Positive	Positive	Negative	TCGA-BRCA	Female	white	not hispanic or latino	Infiltrating duct carcinoma, NOS	IIIa	alive	Brisk Diffuse
TCGA-AO-A12D	BRCA	Infiltrating Ductal Carcinoma	FEMALE	WHITE	NOT HISPANIC OR LATINO	Alive	Negative	Negative	Positive	TCGA-BRCA	Female	white	not hispanic or latino	Infiltrating duct carcinoma, NOS	IIa	alive	Brisk Diffuse
TCGA-AO-A0J2	BRCA	Infiltrating Ductal Carcinoma	FEMALE	WHITE	NOT HISPANIC OR LATINO	Alive	Negative	Negative	Equivocal	TCGA-BRCA	Female	white	not hispanic or latino	Infiltrating duct carcinoma, NOS	Ia	alive	Brisk Band-like
TCGA-D8-A1X9	BRCA	Infiltrating Ductal Carcinoma	FEMALE	WHITE	NOT HISPANIC OR LATINO	Alive	Positive	Positive	Indeterminate	TCGA-BRCA	Female	white	not hispanic or latino	Infiltrating duct carcinoma, NOS	IIb	alive	Brisk Diffuse
TCGA-AR-A24X	BRCA	Mixed Histology (please specify)	FEMALE	WHITE	\N	Alive	Positive	Positive	Equivocal	TCGA-BRCA	Female	white	not reported	Infiltrating duct and lobular carcinoma	IIa	alive	Brisk Diffuse
TCGA-EW-A1J6	BRCA	Infiltrating Ductal Carcinoma	FEMALE	WHITE	HISPANIC OR LATINO	Alive	Positive	Positive	Negative	TCGA-BRCA	Female	white	hispanic or latino	Infiltrating duct carcinoma, NOS	I	alive	Brisk Band-like
TCGA-E2-A1LB	BRCA	Infiltrating Ductal Carcinoma	FEMALE	BLACK OR AFRICAN AMERICAN	NOT HISPANIC OR LATINO	Alive	Negative	Negative	Positive	TCGA-BRCA	Female	black or african american	not hispanic or latino	Infiltrating duct carcinoma, NOS	IIb	alive	Brisk Band-like
TCGA-D8-A143	BRCA	Infiltrating Ductal Carcinoma	FEMALE	WHITE	NOT HISPANIC OR LATINO	Alive	Negative	Negative	Negative	TCGA-BRCA	Female	white	not hispanic or latino	Infiltrating duct carcinoma, NOS	IIa	alive	Brisk Diffuse
TCGA-EW-A2FV	BRCA	Other, specify	FEMALE	WHITE	HISPANIC OR LATINO	Alive	Positive	Positive	Negative	TCGA-BRCA	Female	white	hispanic or latino	Intraductal micropapillary carcinoma	IIIc	alive	Brisk Band-like
TCGA-A2-A0ER	BRCA	Infiltrating Ductal Carcinoma	FEMALE	WHITE	NOT HISPANIC OR LATINO	Alive	Positive	Positive	Equivocal	TCGA-BRCA	Female	white	not hispanic or latino	Infiltrating duct carcinoma, NOS	Ib	alive	Non-Brisk Focal
TCGA-AR-A0U4	BRCA	Infiltrating Ductal Carcinoma	FEMALE	WHITE	NOT HISPANIC OR LATINO	Alive	Negative	Negative	Negative	TCGA-BRCA	Female	white	not hispanic or latino	Infiltrating duct carcinoma, NOS	IIa	alive	Brisk Diffuse
TCGA-BH-A42V	BRCA	Infiltrating Ductal Carcinoma	FEMALE	BLACK OR AFRICAN AMERICAN	NOT HISPANIC OR LATINO	Alive	Positive	Positive	Negative	TCGA-BRCA	Female	black or african american	not hispanic or latino	Infiltrating duct carcinoma, NOS	Ib	alive	Non-Brisk Multifocal
TCGA-LD-A9QF	BRCA	Infiltrating Ductal Carcinoma	FEMALE	BLACK OR AFRICAN AMERICAN	NOT HISPANIC OR LATINO	Alive	Negative	Negative	Positive	TCGA-BRCA	Female	black or african american	not hispanic or latino	Infiltrating duct carcinoma, NOS	Ia	alive	Brisk Band-like
TCGA-BH-A0E0	BRCA	Infiltrating Ductal Carcinoma	FEMALE	WHITE	\N	Alive	Negative	Negative	Negative	TCGA-BRCA	Female	white	not reported	Infiltrating duct carcinoma, NOS	IIIc	alive	Brisk Band-like
TCGA-AR-A24S	BRCA	Infiltrating Ductal Carcinoma	FEMALE	WHITE	NOT HISPANIC OR LATINO	Alive	Positive	Positive	Negative	TCGA-BRCA	Female	white	not hispanic or latino	Infiltrating duct carcinoma, NOS	I	alive	Non-Brisk Multifocal
TCGA-E9-A2JT	BRCA	Infiltrating Lobular Carcinoma	FEMALE	WHITE	NOT HISPANIC OR LATINO	Alive	\N	\N	\N	TCGA-BRCA	Female	white	not hispanic or latino	Lobular carcinoma, NOS	IIa	alive	Brisk Diffuse
TCGA-C8-A275	BRCA	Infiltrating Ductal Carcinoma	FEMALE	ASIAN	NOT HISPANIC OR LATINO	Alive	\N	\N	\N	TCGA-BRCA	Female	asian	not hispanic or latino	Infiltrating duct carcinoma, NOS	IIa	alive	Brisk Diffuse
TCGA-AR-A1AO	BRCA	Infiltrating Ductal Carcinoma	FEMALE	WHITE	NOT HISPANIC OR LATINO	Alive	Positive	Negative	Negative	TCGA-BRCA	Female	white	not hispanic or latino	Infiltrating duct carcinoma, NOS	IIa	alive	Non-Brisk Multifocal
TCGA-AR-A2LO	BRCA	Infiltrating Lobular Carcinoma	FEMALE	WHITE	NOT HISPANIC OR LATINO	Alive	Positive	Positive	Equivocal	TCGA-BRCA	Female	white	not hispanic or latino	Lobular carcinoma, NOS	IIb	alive	Non-Brisk Multifocal
TCGA-D8-A1XO	BRCA	Infiltrating Lobular Carcinoma	FEMALE	WHITE	NOT HISPANIC OR LATINO	Alive	Positive	Positive	Negative	TCGA-BRCA	Female	white	not hispanic or latino	Lobular carcinoma, NOS	IIb	alive	Non-Brisk Multifocal
TCGA-A8-A07F	BRCA	Infiltrating Ductal Carcinoma	FEMALE	\N	\N	Alive	Positive	Positive	Negative	TCGA-BRCA	Female	not reported	not reported	Infiltrating duct carcinoma, NOS	IIb	alive	Non-Brisk Focal
TCGA-E9-A249	BRCA	Infiltrating Ductal Carcinoma	FEMALE	WHITE	NOT HISPANIC OR LATINO	Alive	\N	\N	\N	TCGA-BRCA	Female	white	not hispanic or latino	Infiltrating duct carcinoma, NOS	IIa	alive	Brisk Diffuse
TCGA-E9-A22G	BRCA	Infiltrating Ductal Carcinoma	FEMALE	WHITE	NOT HISPANIC OR LATINO	Alive	Negative	Negative	Positive	TCGA-BRCA	Female	white	not hispanic or latino	Infiltrating duct carcinoma, NOS	IIa	alive	Brisk Diffuse
TCGA-BH-A1EY	BRCA	Infiltrating Ductal Carcinoma	FEMALE	WHITE	NOT HISPANIC OR LATINO	Dead	Positive	Positive	Negative	TCGA-BRCA	Female	white	not hispanic or latino	Infiltrating duct carcinoma, NOS	IIa	dead	Non-Brisk Focal
TCGA-B6-A0RE	BRCA	Infiltrating Ductal Carcinoma	FEMALE	BLACK OR AFRICAN AMERICAN	NOT HISPANIC OR LATINO	Alive	Negative	Negative	\N	TCGA-BRCA	Female	black or african american	not hispanic or latino	Infiltrating duct carcinoma, NOS	x	alive	Brisk Band-like
TCGA-E2-A14N	BRCA	Infiltrating Ductal Carcinoma	FEMALE	WHITE	NOT HISPANIC OR LATINO	Alive	Negative	Negative	Negative	TCGA-BRCA	Female	white	not hispanic or latino	Infiltrating duct carcinoma, NOS	IIb	alive	Brisk Diffuse
TCGA-A2-A0CW	BRCA	Infiltrating Ductal Carcinoma	FEMALE	WHITE	NOT HISPANIC OR LATINO	Alive	Positive	Positive	Equivocal	TCGA-BRCA	Female	white	not hispanic or latino	Infiltrating duct carcinoma, NOS	IIb	alive	Brisk Band-like
TCGA-A8-A079	BRCA	Infiltrating Ductal Carcinoma	FEMALE	\N	\N	Alive	Positive	Positive	Negative	TCGA-BRCA	Female	not reported	not reported	Infiltrating duct carcinoma, NOS	IIIb	alive	Brisk Diffuse
TCGA-E9-A1R3	BRCA	Infiltrating Ductal Carcinoma	FEMALE	WHITE	NOT HISPANIC OR LATINO	Alive	\N	\N	\N	TCGA-BRCA	Female	white	not hispanic or latino	Infiltrating duct carcinoma, NOS	IIIc	alive	Non-Brisk Multifocal
TCGA-BH-A0BQ	BRCA	Infiltrating Ductal Carcinoma	FEMALE	WHITE	NOT HISPANIC OR LATINO	Alive	Positive	Positive	Positive	TCGA-BRCA	Female	white	not hispanic or latino	Infiltrating duct carcinoma, NOS	I	alive	Brisk Band-like
TCGA-A2-A3XT	BRCA	Infiltrating Ductal Carcinoma	FEMALE	BLACK OR AFRICAN AMERICAN	NOT HISPANIC OR LATINO	Alive	Negative	Negative	Negative	TCGA-BRCA	Female	black or african american	not hispanic or latino	Infiltrating duct carcinoma, NOS	IIb	alive	Brisk Band-like
TCGA-E2-A109	BRCA	Infiltrating Ductal Carcinoma	FEMALE	WHITE	NOT HISPANIC OR LATINO	Alive	Positive	Negative	Equivocal	TCGA-BRCA	Female	white	not hispanic or latino	Infiltrating duct carcinoma, NOS	IIa	alive	Brisk Diffuse
TCGA-3C-AALK	BRCA	Infiltrating Ductal Carcinoma	FEMALE	BLACK OR AFRICAN AMERICAN	NOT HISPANIC OR LATINO	Alive	Positive	Positive	Positive	TCGA-BRCA	Female	black or african american	not hispanic or latino	Infiltrating duct carcinoma, NOS	Ia	alive	Brisk Diffuse
TCGA-BH-A1FE	BRCA	Infiltrating Ductal Carcinoma	FEMALE	WHITE	NOT HISPANIC OR LATINO	Dead	Positive	Positive	\N	TCGA-BRCA	Female	white	not hispanic or latino	Infiltrating duct carcinoma, NOS	IIb	dead	Non-Brisk Multifocal
TCGA-A2-A04R	BRCA	Infiltrating Ductal Carcinoma	FEMALE	BLACK OR AFRICAN AMERICAN	NOT HISPANIC OR LATINO	Alive	Positive	Positive	Equivocal	TCGA-BRCA	Female	black or african american	not hispanic or latino	Infiltrating duct carcinoma, NOS	Ia	alive	Non-Brisk Multifocal
TCGA-A2-A0SX	BRCA	Infiltrating Ductal Carcinoma	FEMALE	WHITE	NOT HISPANIC OR LATINO	Alive	Negative|Negative	Negative|Negative	Negative|Negative	TCGA-BRCA	Female	white	not hispanic or latino	Infiltrating duct carcinoma, NOS	Ia	alive	Non-Brisk Multifocal
TCGA-D8-A27T	BRCA	Infiltrating Lobular Carcinoma	FEMALE	WHITE	NOT HISPANIC OR LATINO	Alive	Positive	Positive	Negative	TCGA-BRCA	Female	white	not hispanic or latino	Lobular carcinoma, NOS	IIIc	alive	Non-Brisk Multifocal
TCGA-GM-A3XL	BRCA	Infiltrating Ductal Carcinoma	FEMALE	BLACK OR AFRICAN AMERICAN	NOT HISPANIC OR LATINO	Alive	Negative	Negative	\N	TCGA-BRCA	Female	black or african american	not hispanic or latino	Infiltrating duct carcinoma, NOS	IIa	alive	Brisk Band-like
TCGA-A2-A1G1	BRCA	Infiltrating Ductal Carcinoma	FEMALE	WHITE	NOT HISPANIC OR LATINO	Alive	Negative	Negative	Equivocal	TCGA-BRCA	Female	white	not hispanic or latino	Infiltrating duct carcinoma, NOS	IIb	alive	Brisk Diffuse
TCGA-AR-A0TT	BRCA	Infiltrating Ductal Carcinoma	FEMALE	BLACK OR AFRICAN AMERICAN	\N	Alive	Positive	Negative	Negative	TCGA-BRCA	Female	black or african american	not reported	Infiltrating duct carcinoma, NOS	IIIa	alive	Brisk Band-like
TCGA-D8-A142	BRCA	Infiltrating Ductal Carcinoma	FEMALE	WHITE	NOT HISPANIC OR LATINO	Alive	Negative	Negative	Equivocal	TCGA-BRCA	Female	white	not hispanic or latino	Infiltrating duct carcinoma, NOS	IIb	alive	Brisk Band-like
TCGA-E9-A1RE	BRCA	Infiltrating Ductal Carcinoma	FEMALE	WHITE	NOT HISPANIC OR LATINO	Alive	\N	\N	\N	TCGA-BRCA	Female	white	not hispanic or latino	Infiltrating duct carcinoma, NOS	IIIa	alive	Non-Brisk Multifocal
TCGA-BH-A0BC	BRCA	Infiltrating Ductal Carcinoma	FEMALE	WHITE	\N	Alive	Positive	Positive	Negative	TCGA-BRCA	Female	white	not reported	Infiltrating duct carcinoma, NOS	IIIc	alive	Brisk Band-like
TCGA-A7-A26H	BRCA	Infiltrating Ductal Carcinoma	FEMALE	WHITE	NOT HISPANIC OR LATINO	Alive	Positive	Negative	Equivocal	TCGA-BRCA	Female	white	not hispanic or latino	Infiltrating duct carcinoma, NOS	IIa	alive	Non-Brisk Focal
TCGA-C8-A12T	BRCA	Infiltrating Ductal Carcinoma	FEMALE	ASIAN	NOT HISPANIC OR LATINO	Alive	Positive	Positive	Positive	TCGA-BRCA	Female	asian	not hispanic or latino	Infiltrating duct carcinoma, NOS	IIa	alive	Brisk Band-like
TCGA-GM-A2DB	BRCA	Infiltrating Ductal Carcinoma	FEMALE	WHITE	NOT HISPANIC OR LATINO	Alive	Negative	Negative	Negative	TCGA-BRCA	Female	white	not hispanic or latino	Infiltrating duct carcinoma, NOS	IIa	alive	Brisk Band-like
TCGA-E2-A108	BRCA	Infiltrating Ductal Carcinoma	FEMALE	WHITE	NOT HISPANIC OR LATINO	Alive	Positive	Positive	Negative	TCGA-BRCA	Female	white	not hispanic or latino	Infiltrating duct carcinoma, NOS	IIIa	alive	Brisk Diffuse
TCGA-A7-A3J1	BRCA	Infiltrating Lobular Carcinoma	FEMALE	WHITE	NOT HISPANIC OR LATINO	Alive	Positive	Positive	Negative	TCGA-BRCA	Female	white	not hispanic or latino	Lobular carcinoma, NOS	Ia	alive	Non-Brisk Focal
TCGA-AR-A0TU	BRCA	Infiltrating Ductal Carcinoma	FEMALE	\N	\N	Alive	Negative	Negative	Negative	TCGA-BRCA	Female	not reported	not reported	Infiltrating duct carcinoma, NOS	IIa	alive	Brisk Band-like
TCGA-AR-A1AV	BRCA	Infiltrating Ductal Carcinoma	MALE	WHITE	HISPANIC OR LATINO	Alive	Positive	Positive	Negative	TCGA-BRCA	Male	white	hispanic or latino	Infiltrating duct carcinoma, NOS	IIb	alive	Non-Brisk Focal
TCGA-BH-A0C3	BRCA	Mixed Histology (please specify)	FEMALE	WHITE	\N	Alive	Positive	Negative	Negative	TCGA-BRCA	Female	white	not reported	Infiltrating duct and lobular carcinoma	I	alive	Brisk Diffuse
TCGA-A2-A0CO	BRCA	Infiltrating Lobular Carcinoma	FEMALE	WHITE	NOT HISPANIC OR LATINO	Dead	Positive	Positive	Negative	TCGA-BRCA	Female	white	not hispanic or latino	Lobular carcinoma, NOS	IIb	dead	Non-Brisk Focal
TCGA-D8-A27K	BRCA	Infiltrating Ductal Carcinoma	FEMALE	WHITE	NOT HISPANIC OR LATINO	Alive	Positive	Positive	Negative	TCGA-BRCA	Female	white	not hispanic or latino	Infiltrating duct carcinoma, NOS	IIb	alive	Non-Brisk Multifocal
TCGA-A1-A0SF	BRCA	Infiltrating Ductal Carcinoma	FEMALE	WHITE	NOT HISPANIC OR LATINO	Alive	Positive	Positive	Negative	TCGA-BRCA	Female	white	not hispanic or latino	Infiltrating duct carcinoma, NOS	IIa	alive	Brisk Diffuse
TCGA-E9-A5FK	BRCA	Infiltrating Lobular Carcinoma	FEMALE	WHITE	NOT HISPANIC OR LATINO	Alive	Positive	Positive	Negative	TCGA-BRCA	Female	white	not hispanic or latino	Lobular carcinoma, NOS	IIIc	alive	Non-Brisk Multifocal
TCGA-E9-A1RG	BRCA	Infiltrating Ductal Carcinoma	FEMALE	WHITE	NOT HISPANIC OR LATINO	Alive	\N	\N	\N	TCGA-BRCA	Female	white	not hispanic or latino	Infiltrating duct carcinoma, NOS	IIIa	alive	Non-Brisk Multifocal
TCGA-A2-A3XZ	BRCA	Infiltrating Ductal Carcinoma	FEMALE	BLACK OR AFRICAN AMERICAN	NOT HISPANIC OR LATINO	Alive	Negative	Negative	Positive	TCGA-BRCA	Female	black or african american	not hispanic or latino	Infiltrating duct carcinoma, NOS	I	alive	Brisk Band-like
TCGA-D8-A145	BRCA	Infiltrating Ductal Carcinoma	FEMALE	WHITE	NOT HISPANIC OR LATINO	Alive	Positive	Positive	Equivocal	TCGA-BRCA	Female	white	not hispanic or latino	Infiltrating duct carcinoma, NOS	IIa	alive	Brisk Diffuse
TCGA-E2-A1LS	BRCA	Infiltrating Ductal Carcinoma	FEMALE	WHITE	\N	Alive	Negative	Negative	Negative	TCGA-BRCA	Female	white	not reported	Infiltrating duct carcinoma, NOS	Ia	alive	Non-Brisk Focal
TCGA-AC-A2BM	BRCA	Infiltrating Ductal Carcinoma	FEMALE	BLACK OR AFRICAN AMERICAN	\N	Alive	Positive	Positive	\N	TCGA-BRCA	Female	black or african american	not reported	Infiltrating duct carcinoma, NOS	IIb	alive	Brisk Diffuse
TCGA-A7-A6VY	BRCA	Infiltrating Ductal Carcinoma	FEMALE	BLACK OR AFRICAN AMERICAN	NOT HISPANIC OR LATINO	Alive	Negative	Negative	Negative	TCGA-BRCA	Female	black or african american	not hispanic or latino	Infiltrating duct carcinoma, NOS	IIb	alive	Non-Brisk Focal
TCGA-A2-A3KD	BRCA	Mucinous Carcinoma	FEMALE	WHITE	NOT HISPANIC OR LATINO	Alive	Positive	Positive	Negative	TCGA-BRCA	Female	white	not hispanic or latino	Mucinous adenocarcinoma	IIIa	alive	Non-Brisk Multifocal
TCGA-C8-A1HK	BRCA	Infiltrating Ductal Carcinoma	FEMALE	ASIAN	NOT HISPANIC OR LATINO	Alive	Negative	Negative	Positive	TCGA-BRCA	Female	asian	not hispanic or latino	Infiltrating duct carcinoma, NOS	IIb	alive	Brisk Diffuse
TCGA-A8-A08P	BRCA	Infiltrating Ductal Carcinoma	FEMALE	\N	\N	Alive	Positive	Positive	Positive	TCGA-BRCA	Female	not reported	not reported	Infiltrating duct carcinoma, NOS	IIIa	alive	Brisk Diffuse
TCGA-AO-A1KQ	BRCA	Infiltrating Ductal Carcinoma	MALE	WHITE	NOT HISPANIC OR LATINO	Alive	Positive	Positive	Negative	TCGA-BRCA	Male	white	not hispanic or latino	Infiltrating duct carcinoma, NOS	IIIb	alive	Non-Brisk Multifocal
TCGA-A2-A3XX	BRCA	Infiltrating Ductal Carcinoma	FEMALE	BLACK OR AFRICAN AMERICAN	NOT HISPANIC OR LATINO	Dead	Negative	Negative	Negative	TCGA-BRCA	Female	black or african american	not hispanic or latino	Infiltrating duct carcinoma, NOS	IIa	dead	Brisk Band-like
TCGA-A2-A0CM	BRCA	Infiltrating Ductal Carcinoma	FEMALE	BLACK OR AFRICAN AMERICAN	NOT HISPANIC OR LATINO	Dead	Negative	Negative	Negative	TCGA-BRCA	Female	black or african american	not hispanic or latino	Infiltrating duct carcinoma, NOS	IIa	dead	Brisk Band-like
TCGA-A2-A4S2	BRCA	Infiltrating Lobular Carcinoma	FEMALE	WHITE	NOT HISPANIC OR LATINO	Alive	Positive	Positive	Negative	TCGA-BRCA	Female	white	not hispanic or latino	Infiltrating lobular mixed with other types of carcinoma	IIIa	alive	Brisk Diffuse
TCGA-A2-A0T6	BRCA	Infiltrating Lobular Carcinoma	FEMALE	WHITE	NOT HISPANIC OR LATINO	Alive	Positive	Positive	Negative	TCGA-BRCA	Female	white	not hispanic or latino	Lobular carcinoma, NOS	IIb	alive	Non-Brisk Focal
TCGA-C8-A26W	BRCA	Infiltrating Ductal Carcinoma	FEMALE	ASIAN	NOT HISPANIC OR LATINO	Alive	Positive	Positive	Equivocal	TCGA-BRCA	Female	asian	not hispanic or latino	Infiltrating duct carcinoma, NOS	IIb	alive	Brisk Diffuse
TCGA-E9-A1NH	BRCA	Infiltrating Ductal Carcinoma	FEMALE	WHITE	NOT HISPANIC OR LATINO	Alive	Positive	Positive	Negative	TCGA-BRCA	Female	white	not hispanic or latino	Infiltrating duct carcinoma, NOS	IIb	alive	Non-Brisk Multifocal
TCGA-C8-A273	BRCA	Infiltrating Ductal Carcinoma	FEMALE	ASIAN	NOT HISPANIC OR LATINO	Alive	Positive	Positive	Negative	TCGA-BRCA	Female	asian	not hispanic or latino	Infiltrating duct carcinoma, NOS	IIb	alive	Non-Brisk Focal
TCGA-A2-A0YL	BRCA	Infiltrating Lobular Carcinoma	FEMALE	WHITE	NOT HISPANIC OR LATINO	Alive	Positive	Positive	Negative	TCGA-BRCA	Female	white	not hispanic or latino	Lobular carcinoma, NOS	IIIa	alive	Non-Brisk Multifocal
TCGA-D8-A1X5	BRCA	Infiltrating Ductal Carcinoma	FEMALE	WHITE	NOT HISPANIC OR LATINO	Alive	Positive	Positive	Positive	TCGA-BRCA	Female	white	not hispanic or latino	Infiltrating duct carcinoma, NOS	IIIc	alive	Non-Brisk Multifocal
TCGA-A2-A0EU	BRCA	Infiltrating Ductal Carcinoma	FEMALE	WHITE	NOT HISPANIC OR LATINO	Alive	Positive	Positive	Negative	TCGA-BRCA	Female	white	not hispanic or latino	Infiltrating duct carcinoma, NOS	Ia	alive	Brisk Diffuse
TCGA-AR-A0TP	BRCA	Infiltrating Ductal Carcinoma	FEMALE	WHITE	NOT HISPANIC OR LATINO	Alive	Positive	Negative	Negative	TCGA-BRCA	Female	white	not hispanic or latino	Infiltrating duct carcinoma, NOS	IIa	alive	Non-Brisk Focal
TCGA-B6-A2IU	BRCA	Infiltrating Lobular Carcinoma	FEMALE	WHITE	HISPANIC OR LATINO	Alive	Positive	Positive	\N	TCGA-BRCA	Female	white	hispanic or latino	Lobular carcinoma, NOS	IIa	alive	Non-Brisk Focal
TCGA-D8-A1XF	BRCA	Infiltrating Ductal Carcinoma	FEMALE	WHITE	NOT HISPANIC OR LATINO	Alive	Positive	Positive	Negative	TCGA-BRCA	Female	white	not hispanic or latino	Infiltrating duct carcinoma, NOS	IIa	alive	Brisk Diffuse
TCGA-AN-A0AS	BRCA	Infiltrating Ductal Carcinoma	FEMALE	WHITE	NOT HISPANIC OR LATINO	Alive	Positive	Negative	Negative	TCGA-BRCA	Female	white	not hispanic or latino	Infiltrating duct carcinoma, NOS	IIIa	alive	Non-Brisk Focal
TCGA-D8-A1JJ	BRCA	Infiltrating Ductal Carcinoma	FEMALE	WHITE	NOT HISPANIC OR LATINO	Alive	Positive	Positive	Negative	TCGA-BRCA	Female	white	not hispanic or latino	Infiltrating duct carcinoma, NOS	IIa	alive	Brisk Diffuse
TCGA-E2-A572	BRCA	Infiltrating Ductal Carcinoma	FEMALE	BLACK OR AFRICAN AMERICAN	NOT HISPANIC OR LATINO	Alive	Positive	Positive	Equivocal	TCGA-BRCA	Female	black or african american	not hispanic or latino	Infiltrating duct carcinoma, NOS	IIIa	alive	Brisk Diffuse
TCGA-BH-A0DS	BRCA	Infiltrating Ductal Carcinoma	FEMALE	WHITE	\N	Alive	Positive	Positive	Negative	TCGA-BRCA	Female	white	not reported	Infiltrating duct carcinoma, NOS	IIIa	alive	Non-Brisk Focal
TCGA-AR-A5QN	BRCA	Infiltrating Lobular Carcinoma	FEMALE	WHITE	NOT HISPANIC OR LATINO	Alive	Positive	Positive	Positive	TCGA-BRCA	Female	white	not hispanic or latino	Lobular carcinoma, NOS	IIIc	alive	Brisk Diffuse
TCGA-A8-A08I	BRCA	Infiltrating Ductal Carcinoma	FEMALE	\N	\N	Alive	Positive	Positive	Negative	TCGA-BRCA	Female	not reported	not reported	Infiltrating duct carcinoma, NOS	IIa	alive	Brisk Diffuse
TCGA-AR-A2LM	BRCA	Infiltrating Lobular Carcinoma	FEMALE	WHITE	NOT HISPANIC OR LATINO	Alive	Positive	Positive	\N	TCGA-BRCA	Female	white	not hispanic or latino	Lobular carcinoma, NOS	II	alive	Non-Brisk Focal
TCGA-AO-A03T	BRCA	Infiltrating Ductal Carcinoma	FEMALE	WHITE	NOT HISPANIC OR LATINO	Alive	Positive	Positive	Negative	TCGA-BRCA	Female	white	not hispanic or latino	Infiltrating duct carcinoma, NOS	IIb	alive	Non-Brisk Focal
TCGA-E9-A3HO	BRCA	Infiltrating Lobular Carcinoma	FEMALE	WHITE	NOT HISPANIC OR LATINO	Alive	\N	\N	\N	TCGA-BRCA	Female	white	not hispanic or latino	Lobular carcinoma, NOS	IIa	alive	Non-Brisk Multifocal
TCGA-A2-A0EX	BRCA	Infiltrating Lobular Carcinoma	FEMALE	WHITE	NOT HISPANIC OR LATINO	Alive	Positive	Positive	Negative	TCGA-BRCA	Female	white	not hispanic or latino	Lobular carcinoma, NOS	IIb	alive	Brisk Diffuse
TCGA-C8-A12N	BRCA	Infiltrating Ductal Carcinoma	FEMALE	ASIAN	NOT HISPANIC OR LATINO	Alive	Positive	Positive	Negative	TCGA-BRCA	Female	asian	not hispanic or latino	Infiltrating duct carcinoma, NOS	IIa	alive	Brisk Diffuse
TCGA-AC-A8OP	BRCA	Infiltrating Ductal Carcinoma	FEMALE	BLACK OR AFRICAN AMERICAN	NOT HISPANIC OR LATINO	Alive	Positive	Positive	Indeterminate	TCGA-BRCA	Female	black or african american	not hispanic or latino	Infiltrating duct carcinoma, NOS	Ia	alive	Non-Brisk Focal
TCGA-AC-A3OD	BRCA	Infiltrating Lobular Carcinoma	FEMALE	WHITE	NOT HISPANIC OR LATINO	Alive	Positive	Positive	Negative	TCGA-BRCA	Female	white	not hispanic or latino	Lobular carcinoma, NOS	IIb	alive	Brisk Diffuse
TCGA-B6-A0IK	BRCA	Infiltrating Ductal Carcinoma	FEMALE	WHITE	NOT HISPANIC OR LATINO	Dead	Negative	Negative	\N	TCGA-BRCA	Female	white	not hispanic or latino	Infiltrating duct carcinoma, NOS	IIIb	dead	Non-Brisk Multifocal
TCGA-EW-A1IZ	BRCA	Infiltrating Ductal Carcinoma	FEMALE	WHITE	NOT HISPANIC OR LATINO	Alive	Positive	Positive	Negative	TCGA-BRCA	Female	white	not hispanic or latino	Infiltrating duct carcinoma, NOS	IIIa	alive	Brisk Diffuse
TCGA-C8-A12M	BRCA	Infiltrating Ductal Carcinoma	FEMALE	ASIAN	NOT HISPANIC OR LATINO	Alive	Positive	Negative	Negative	TCGA-BRCA	Female	asian	not hispanic or latino	Infiltrating duct carcinoma, NOS	IIa	alive	Brisk Diffuse
TCGA-C8-A135	BRCA	Infiltrating Ductal Carcinoma	FEMALE	ASIAN	NOT HISPANIC OR LATINO	Alive	Negative	Negative	Positive	TCGA-BRCA	Female	asian	not hispanic or latino	Infiltrating duct carcinoma, NOS	IIb	alive	Brisk Diffuse
TCGA-JL-A3YW	BRCA	Infiltrating Lobular Carcinoma	FEMALE	ASIAN	NOT HISPANIC OR LATINO	Alive	Positive	Positive	Positive	TCGA-BRCA	Female	asian	not hispanic or latino	Lobular carcinoma, NOS	IIb	alive	Non-Brisk Focal
TCGA-C8-A12X	BRCA	Mucinous Carcinoma	FEMALE	ASIAN	NOT HISPANIC OR LATINO	Alive	Positive	Positive	Negative	TCGA-BRCA	Female	asian	not hispanic or latino	Mucinous adenocarcinoma	IIb	alive	Brisk Diffuse
TCGA-D8-A13Y	BRCA	Infiltrating Ductal Carcinoma	FEMALE	WHITE	NOT HISPANIC OR LATINO	Alive	Positive	Positive	Negative	TCGA-BRCA	Female	white	not hispanic or latino	Infiltrating duct carcinoma, NOS	Ia	alive	Non-Brisk Focal
TCGA-E9-A1R2	BRCA	Infiltrating Ductal Carcinoma	FEMALE	WHITE	NOT HISPANIC OR LATINO	Alive	Positive	Negative	Equivocal	TCGA-BRCA	Female	white	not hispanic or latino	Infiltrating duct carcinoma, NOS	IIIc	alive	Non-Brisk Multifocal
TCGA-D8-A1XK	BRCA	Infiltrating Ductal Carcinoma	FEMALE	WHITE	NOT HISPANIC OR LATINO	Alive	Negative	Negative	Negative	TCGA-BRCA	Female	white	not hispanic or latino	Infiltrating duct carcinoma, NOS	IIb	alive	Brisk Diffuse
TCGA-A7-A4SA	BRCA	Infiltrating Lobular Carcinoma	FEMALE	WHITE	NOT HISPANIC OR LATINO	Alive	Positive	Negative	Negative	TCGA-BRCA	Female	white	not hispanic or latino	Lobular carcinoma, NOS	IIb	alive	Brisk Band-like
TCGA-A2-A3XV	BRCA	Infiltrating Ductal Carcinoma	FEMALE	BLACK OR AFRICAN AMERICAN	NOT HISPANIC OR LATINO	Alive	Positive	Negative	Equivocal	TCGA-BRCA	Female	black or african american	not hispanic or latino	Infiltrating duct carcinoma, NOS	IIa	alive	Brisk Band-like
TCGA-A2-A25E	BRCA	Infiltrating Ductal Carcinoma	FEMALE	BLACK OR AFRICAN AMERICAN	NOT HISPANIC OR LATINO	Alive	Positive	Positive	Equivocal	TCGA-BRCA	Female	black or african american	not hispanic or latino	Infiltrating duct carcinoma, NOS	IIIa	alive	Brisk Band-like
TCGA-AC-A62Y	BRCA	Infiltrating Lobular Carcinoma	FEMALE	WHITE	NOT HISPANIC OR LATINO	Alive	Positive	Positive	Negative	TCGA-BRCA	Female	white	not hispanic or latino	Lobular carcinoma, NOS	IIb	alive	Non-Brisk Focal
TCGA-D8-A13Z	BRCA	Infiltrating Ductal Carcinoma	FEMALE	WHITE	NOT HISPANIC OR LATINO	Alive	Negative	Negative	Negative	TCGA-BRCA	Female	white	not hispanic or latino	Infiltrating duct carcinoma, NOS		alive	Brisk Band-like
TCGA-AC-A3YI	BRCA	Infiltrating Lobular Carcinoma	FEMALE	WHITE	NOT HISPANIC OR LATINO	Alive	Positive	Positive	Positive	TCGA-BRCA	Female	white	not hispanic or latino	Lobular carcinoma, NOS	IIIc	alive	Non-Brisk Focal
TCGA-E9-A1N8	BRCA	Infiltrating Ductal Carcinoma	FEMALE	WHITE	NOT HISPANIC OR LATINO	Alive	Negative	\N	Negative	TCGA-BRCA	Female	white	not hispanic or latino	Infiltrating duct carcinoma, NOS	IIa	alive	Brisk Diffuse
TCGA-D8-A1XG	BRCA	Infiltrating Ductal Carcinoma	FEMALE	WHITE	NOT HISPANIC OR LATINO	Alive	Positive	Negative	Negative	TCGA-BRCA	Female	white	not hispanic or latino	Infiltrating duct carcinoma, NOS	IIIb	alive	Brisk Diffuse
TCGA-AC-A3QP	BRCA	Infiltrating Lobular Carcinoma	FEMALE	WHITE	NOT HISPANIC OR LATINO	Alive	Positive	Positive	Equivocal	TCGA-BRCA	Female	white	not hispanic or latino	Lobular carcinoma, NOS	IIb	alive	Non-Brisk Focal
TCGA-A2-A0CK	BRCA	Infiltrating Lobular Carcinoma	FEMALE	WHITE	NOT HISPANIC OR LATINO	Alive	Positive	Positive	Negative	TCGA-BRCA	Female	white	not hispanic or latino	Lobular carcinoma, NOS	IIIa	alive	Non-Brisk Multifocal
TCGA-E9-A2JS	BRCA	Infiltrating Lobular Carcinoma	FEMALE	WHITE	NOT HISPANIC OR LATINO	Dead	\N	\N	\N	TCGA-BRCA	Female	white	not hispanic or latino	Lobular carcinoma, NOS	IIb	dead	Brisk Diffuse
TCGA-AR-A0U0	BRCA	Infiltrating Ductal Carcinoma	FEMALE	WHITE	\N	Alive	Negative	Negative	\N	TCGA-BRCA	Female	white	not reported	Infiltrating duct carcinoma, NOS	IIb	alive	Brisk Band-like
TCGA-C8-A132	BRCA	Infiltrating Ductal Carcinoma	FEMALE	ASIAN	NOT HISPANIC OR LATINO	Alive	Positive	Positive	\N	TCGA-BRCA	Female	asian	not hispanic or latino	Infiltrating duct carcinoma, NOS	IIb	alive	Non-Brisk Focal
TCGA-E9-A1R5	BRCA	Infiltrating Ductal Carcinoma	FEMALE	WHITE	NOT HISPANIC OR LATINO	Alive	\N	\N	\N	TCGA-BRCA	Female	white	not hispanic or latino	Infiltrating duct carcinoma, NOS	Ia	alive	Brisk Band-like
TCGA-D8-A1XB	BRCA	Infiltrating Ductal Carcinoma	FEMALE	WHITE	NOT HISPANIC OR LATINO	Alive	Positive	Positive	Negative	TCGA-BRCA	Female	white	not hispanic or latino	Infiltrating duct carcinoma, NOS	IIb	alive	Brisk Band-like
TCGA-BH-A0B0	BRCA	Infiltrating Ductal Carcinoma	FEMALE	BLACK OR AFRICAN AMERICAN	\N	Alive	Positive	Positive	Negative	TCGA-BRCA	Female	black or african american	not reported	Infiltrating duct carcinoma, NOS	I	alive	Non-Brisk Focal
TCGA-BH-A18S	BRCA	Mucinous Carcinoma	FEMALE	WHITE	NOT HISPANIC OR LATINO	Dead	Positive	Positive	Negative	TCGA-BRCA	Female	white	not hispanic or latino	Infiltrating duct mixed with other types of carcinoma	I	dead	Non-Brisk Focal
TCGA-LL-A5YN	BRCA	Infiltrating Ductal Carcinoma	FEMALE	BLACK OR AFRICAN AMERICAN	NOT HISPANIC OR LATINO	Alive	Positive	Positive	Equivocal	TCGA-BRCA	Female	black or african american	not hispanic or latino	Infiltrating duct carcinoma, NOS	IIa	alive	Brisk Diffuse
TCGA-EW-A1PD	BRCA	Infiltrating Ductal Carcinoma	MALE	WHITE	HISPANIC OR LATINO	Alive	Positive	Positive	Equivocal	TCGA-BRCA	Male	white	hispanic or latino	Infiltrating duct carcinoma, NOS	IIa	alive	Non-Brisk Focal
TCGA-A2-A1FX	BRCA	Infiltrating Ductal Carcinoma	FEMALE	WHITE	NOT HISPANIC OR LATINO	Alive	Positive	Positive	\N	TCGA-BRCA	Female	white	not hispanic or latino	Infiltrating duct carcinoma, NOS	IIIa	alive	Brisk Diffuse
TCGA-BH-A1EU	BRCA	Infiltrating Ductal Carcinoma	FEMALE	WHITE	NOT HISPANIC OR LATINO	Dead	Positive	Positive	Negative	TCGA-BRCA	Female	white	not hispanic or latino	Infiltrating duct carcinoma, NOS	I	dead	Non-Brisk Focal
TCGA-AO-A0J4	BRCA	Infiltrating Ductal Carcinoma	FEMALE	BLACK OR AFRICAN AMERICAN	NOT HISPANIC OR LATINO	Alive	Negative	Negative	Negative	TCGA-BRCA	Female	black or african american	not hispanic or latino	Infiltrating duct carcinoma, NOS	Ia	alive	Brisk Band-like
TCGA-BH-A28Q	BRCA	Infiltrating Lobular Carcinoma	FEMALE	WHITE	NOT HISPANIC OR LATINO	Alive	Positive	Positive	Negative	TCGA-BRCA	Female	white	not hispanic or latino	Lobular carcinoma, NOS	IIb	alive	Non-Brisk Focal
TCGA-AC-A6IW	BRCA	Infiltrating Ductal Carcinoma	FEMALE	BLACK OR AFRICAN AMERICAN	NOT HISPANIC OR LATINO	Alive	Negative	Negative	Negative	TCGA-BRCA	Female	black or african american	not hispanic or latino	Infiltrating duct carcinoma, NOS	IIa	alive	Brisk Diffuse
TCGA-E9-A1NI	BRCA	Mixed Histology (please specify)	FEMALE	WHITE	NOT HISPANIC OR LATINO	Alive	Positive	Positive	Negative	TCGA-BRCA	Female	white	not hispanic or latino	Infiltrating duct and lobular carcinoma	IIa	alive	Brisk Diffuse
TCGA-C8-A1HE	BRCA	Infiltrating Ductal Carcinoma	FEMALE	ASIAN	NOT HISPANIC OR LATINO	Alive	Positive	Positive	Equivocal	TCGA-BRCA	Female	asian	not hispanic or latino	Infiltrating duct carcinoma, NOS	IIa	alive	Brisk Diffuse
TCGA-E2-A15A	BRCA	Infiltrating Ductal Carcinoma	FEMALE	WHITE	NOT HISPANIC OR LATINO	Alive	Positive	Positive	Negative	TCGA-BRCA	Female	white	not hispanic or latino	Infiltrating duct carcinoma, NOS	IIIc	alive	Non-Brisk Focal
TCGA-E2-A1L8	BRCA	Infiltrating Lobular Carcinoma	FEMALE	BLACK OR AFRICAN AMERICAN	NOT HISPANIC OR LATINO	Alive	Positive	Positive	Equivocal	TCGA-BRCA	Female	black or african american	not hispanic or latino	Lobular carcinoma, NOS	IIb	alive	Non-Brisk Multifocal
TCGA-A8-A06Z	BRCA	Infiltrating Ductal Carcinoma	FEMALE	\N	\N	Alive	Positive	Positive	Negative	TCGA-BRCA	Female	not reported	not reported	Infiltrating duct carcinoma, NOS	IIb	alive	Non-Brisk Focal
TCGA-E9-A244	BRCA	Infiltrating Ductal Carcinoma	FEMALE	WHITE	NOT HISPANIC OR LATINO	Alive	\N	\N	\N	TCGA-BRCA	Female	white	not hispanic or latino	Infiltrating duct carcinoma, NOS	IIa	alive	Brisk Band-like
TCGA-AO-A0JG	BRCA	Other, specify	FEMALE	WHITE	NOT HISPANIC OR LATINO	Alive	Positive	Positive	Negative	TCGA-BRCA	Female	white	not hispanic or latino	Infiltrating duct mixed with other types of carcinoma	IIIa	alive	Brisk Band-like
TCGA-E9-A1QZ	BRCA	Infiltrating Ductal Carcinoma	FEMALE	WHITE	NOT HISPANIC OR LATINO	Alive	\N	\N	\N	TCGA-BRCA	Female	white	not hispanic or latino	Infiltrating duct carcinoma, NOS	IIa	alive	Non-Brisk Focal
TCGA-A8-A08X	BRCA	Infiltrating Ductal Carcinoma	FEMALE	\N	\N	Alive	Negative	Negative	Positive	TCGA-BRCA	Female	not reported	not reported	Infiltrating duct carcinoma, NOS	IIIc	alive	Brisk Diffuse
TCGA-C8-A278	BRCA	Infiltrating Ductal Carcinoma	FEMALE	ASIAN	NOT HISPANIC OR LATINO	Alive	Negative	Negative	Positive	TCGA-BRCA	Female	asian	not hispanic or latino	Infiltrating duct carcinoma, NOS	IIIa	alive	Brisk Diffuse
TCGA-LL-A440	BRCA	Infiltrating Lobular Carcinoma	FEMALE	WHITE	NOT HISPANIC OR LATINO	Alive	Positive	Positive	Equivocal	TCGA-BRCA	Female	white	not hispanic or latino	Lobular carcinoma, NOS	Ia	alive	Non-Brisk Focal
TCGA-A8-A07J	BRCA	Infiltrating Ductal Carcinoma	FEMALE	\N	\N	Alive	Positive	Positive	Negative	TCGA-BRCA	Female	not reported	not reported	Infiltrating duct carcinoma, NOS	IIb	alive	Non-Brisk Focal
TCGA-A2-A0CP	BRCA	Infiltrating Ductal Carcinoma	FEMALE	WHITE	NOT HISPANIC OR LATINO	Alive	Positive	Positive	\N	TCGA-BRCA	Female	white	not hispanic or latino	Infiltrating duct carcinoma, NOS	Ia	alive	Non-Brisk Focal
TCGA-A2-A4RX	BRCA	Metaplastic Carcinoma	FEMALE	BLACK OR AFRICAN AMERICAN	NOT HISPANIC OR LATINO	Alive	Positive	Positive	Negative	TCGA-BRCA	Female	black or african american	not hispanic or latino	Metaplastic carcinoma, NOS	IIa	alive	Brisk Band-like
TCGA-BH-A0HI	BRCA	Infiltrating Ductal Carcinoma	FEMALE	WHITE	\N	Alive	Positive	Positive	Negative	TCGA-BRCA	Female	white	not reported	Infiltrating duct carcinoma, NOS	Ia	alive	Brisk Diffuse
TCGA-AC-A5EH	BRCA	Infiltrating Ductal Carcinoma	FEMALE	BLACK OR AFRICAN AMERICAN	NOT HISPANIC OR LATINO	Alive	Positive	Negative	Negative	TCGA-BRCA	Female	black or african american	not hispanic or latino	Infiltrating duct carcinoma, NOS	IIb	alive	Brisk Band-like
TCGA-AC-A6IX	BRCA	Infiltrating Lobular Carcinoma	FEMALE	WHITE	NOT HISPANIC OR LATINO	Alive	Positive	Positive	\N	TCGA-BRCA	Female	white	not hispanic or latino	Lobular carcinoma, NOS	IIIc	alive	Brisk Diffuse
TCGA-A8-A07C	BRCA	Infiltrating Ductal Carcinoma	FEMALE	\N	\N	Alive	Negative	Negative	Negative	TCGA-BRCA	Female	not reported	not reported	Infiltrating duct carcinoma, NOS	IIa	alive	Brisk Diffuse
TCGA-A8-A085	BRCA	Infiltrating Ductal Carcinoma	MALE	\N	\N	Alive	Positive	Positive	Negative	TCGA-BRCA	Male	not reported	not reported	Infiltrating duct carcinoma, NOS	IIb	alive	Non-Brisk Focal
TCGA-D8-A27M	BRCA	Infiltrating Ductal Carcinoma	FEMALE	WHITE	NOT HISPANIC OR LATINO	Alive	Negative	Negative	Negative	TCGA-BRCA	Female	white	not hispanic or latino	Infiltrating duct carcinoma, NOS	Ia	alive	Brisk Band-like
TCGA-AC-A2BK	BRCA	Infiltrating Ductal Carcinoma	FEMALE	BLACK OR AFRICAN AMERICAN	\N	Alive	Negative	Negative	Negative	TCGA-BRCA	Female	black or african american	not reported	Infiltrating duct carcinoma, NOS	IIIa	alive	Non-Brisk Multifocal
TCGA-C8-A12W	BRCA	Infiltrating Ductal Carcinoma	FEMALE	ASIAN	NOT HISPANIC OR LATINO	Alive	Positive	Positive	Negative	TCGA-BRCA	Female	asian	not hispanic or latino	Infiltrating duct carcinoma, NOS	IIIb	alive	Non-Brisk Multifocal
TCGA-AR-A0TZ	BRCA	Infiltrating Ductal Carcinoma	FEMALE	WHITE	NOT HISPANIC OR LATINO	Dead	Positive	Positive	Equivocal	TCGA-BRCA	Female	white	not hispanic or latino	Infiltrating duct carcinoma, NOS		dead	Brisk Diffuse
TCGA-A8-A0A1	BRCA	Infiltrating Lobular Carcinoma	FEMALE	\N	\N	Alive	Positive	Positive	Negative	TCGA-BRCA	Female	not reported	not reported	Lobular carcinoma, NOS	IIa	alive	Brisk Diffuse
TCGA-AO-A0JI	BRCA	Infiltrating Ductal Carcinoma	FEMALE	WHITE	NOT HISPANIC OR LATINO	Alive	Positive	Negative	Negative	TCGA-BRCA	Female	white	not hispanic or latino	Infiltrating duct carcinoma, NOS	IIa	alive	Brisk Band-like
TCGA-E9-A1RA	BRCA	Infiltrating Ductal Carcinoma	FEMALE	WHITE	NOT HISPANIC OR LATINO	Alive	\N	\N	\N	TCGA-BRCA	Female	white	not hispanic or latino	Infiltrating duct carcinoma, NOS	Ia	alive	Brisk Band-like
TCGA-A8-A086	BRCA	Infiltrating Ductal Carcinoma	FEMALE	\N	\N	Alive	Positive	Positive	Negative	TCGA-BRCA	Female	not reported	not reported	Infiltrating duct carcinoma, NOS	IIa	alive	Non-Brisk Focal
TCGA-AC-A5XU	BRCA	Infiltrating Ductal Carcinoma	FEMALE	BLACK OR AFRICAN AMERICAN	NOT HISPANIC OR LATINO	Alive	Positive	Positive	Negative	TCGA-BRCA	Female	black or african american	not hispanic or latino	Infiltrating duct carcinoma, NOS	IIb	alive	Brisk Diffuse
TCGA-E2-A15S	BRCA	Infiltrating Ductal Carcinoma	FEMALE	WHITE	NOT HISPANIC OR LATINO	Alive	Positive	Negative	Equivocal	TCGA-BRCA	Female	white	not hispanic or latino	Infiltrating duct carcinoma, NOS	IIb	alive	Brisk Diffuse
TCGA-LL-A50Y	BRCA	Infiltrating Lobular Carcinoma	FEMALE	WHITE	NOT HISPANIC OR LATINO	Alive	Positive	Positive	Equivocal	TCGA-BRCA	Female	white	not hispanic or latino	Lobular carcinoma, NOS	IIa	alive	Brisk Diffuse
TCGA-AR-A0U1	BRCA	Infiltrating Ductal Carcinoma	FEMALE	WHITE	NOT HISPANIC OR LATINO	Alive	Negative	Negative	Negative	TCGA-BRCA	Female	white	not hispanic or latino	Infiltrating duct carcinoma, NOS	IIb	alive	Brisk Band-like
TCGA-B6-A0RH	BRCA	Infiltrating Ductal Carcinoma	FEMALE	BLACK OR AFRICAN AMERICAN	NOT HISPANIC OR LATINO	Dead	Positive	Positive	\N	TCGA-BRCA	Female	black or african american	not hispanic or latino	Infiltrating duct carcinoma, NOS	IIa	dead	Brisk Band-like
TCGA-OL-A66H	BRCA	Mucinous Carcinoma	FEMALE	BLACK OR AFRICAN AMERICAN	NOT HISPANIC OR LATINO	Alive	Positive	Positive	\N	TCGA-BRCA	Female	black or african american	not hispanic or latino	Mucinous adenocarcinoma	Ib	alive	Non-Brisk Multifocal
TCGA-BH-A0WA	BRCA	\N	FEMALE	WHITE	NOT HISPANIC OR LATINO	Alive	Negative	Negative	Negative	TCGA-BRCA	Female	white	not hispanic or latino	Metaplastic carcinoma, NOS	I	alive	Brisk Band-like
TCGA-A1-A0SI	BRCA	Infiltrating Ductal Carcinoma	FEMALE	WHITE	NOT HISPANIC OR LATINO	Alive	Positive	Positive	Negative	TCGA-BRCA	Female	white	not hispanic or latino	Infiltrating duct carcinoma, NOS	IIb	alive	Brisk Band-like
TCGA-C8-A12Z	BRCA	Infiltrating Ductal Carcinoma	FEMALE	ASIAN	NOT HISPANIC OR LATINO	Alive	Negative	Negative	Positive	TCGA-BRCA	Female	asian	not hispanic or latino	Infiltrating duct carcinoma, NOS	IIb	alive	Brisk Diffuse
TCGA-AR-A1AN	BRCA	Infiltrating Ductal Carcinoma	FEMALE	WHITE	HISPANIC OR LATINO	Alive	Positive	Positive	Negative	TCGA-BRCA	Female	white	hispanic or latino	Infiltrating duct carcinoma, NOS	IIa	alive	Non-Brisk Multifocal
TCGA-E9-A1RF	BRCA	Infiltrating Ductal Carcinoma	FEMALE	WHITE	NOT HISPANIC OR LATINO	Alive	\N	\N	\N	TCGA-BRCA	Female	white	not hispanic or latino	Infiltrating duct carcinoma, NOS	IIIa	alive	Brisk Band-like
TCGA-D8-A27G	BRCA	Infiltrating Lobular Carcinoma	FEMALE	WHITE	NOT HISPANIC OR LATINO	Alive	Positive	Positive	Equivocal	TCGA-BRCA	Female	white	not hispanic or latino	Lobular carcinoma, NOS	IIa	alive	Brisk Diffuse
TCGA-AC-A3HN	BRCA	Infiltrating Lobular Carcinoma	FEMALE	WHITE	NOT HISPANIC OR LATINO	Alive	Positive	Positive	Negative	TCGA-BRCA	Female	white	not hispanic or latino	Lobular carcinoma, NOS	IIb	alive	Non-Brisk Focal
TCGA-D8-A1JD	BRCA	Infiltrating Ductal Carcinoma	FEMALE	WHITE	NOT HISPANIC OR LATINO	Alive	Positive	Positive	Negative	TCGA-BRCA	Female	white	not hispanic or latino	Infiltrating duct carcinoma, NOS	IIb	alive	Brisk Band-like
TCGA-C8-A1HM	BRCA	Infiltrating Ductal Carcinoma	FEMALE	ASIAN	NOT HISPANIC OR LATINO	Alive	Positive	Positive	Negative	TCGA-BRCA	Female	asian	not hispanic or latino	Infiltrating duct carcinoma, NOS	IIa	alive	Brisk Diffuse
TCGA-A7-A6VX	BRCA	Infiltrating Ductal Carcinoma	FEMALE	BLACK OR AFRICAN AMERICAN	NOT HISPANIC OR LATINO	Alive	Positive	Positive	Negative	TCGA-BRCA	Female	black or african american	not hispanic or latino	Infiltrating duct carcinoma, NOS	IIa	alive	Non-Brisk Focal
TCGA-E2-A1IF	BRCA	Infiltrating Ductal Carcinoma	FEMALE	WHITE	NOT HISPANIC OR LATINO	Alive	Positive	Positive	Negative	TCGA-BRCA	Female	white	not hispanic or latino	Infiltrating duct carcinoma, NOS	I	alive	Non-Brisk Focal
TCGA-A8-A097	BRCA	Infiltrating Ductal Carcinoma	FEMALE	\N	\N	Alive	Positive	Positive	Positive	TCGA-BRCA	Female	not reported	not reported	Infiltrating duct carcinoma, NOS	IIb	alive	Non-Brisk Focal
TCGA-A7-A4SC	BRCA	Infiltrating Lobular Carcinoma	FEMALE	WHITE	NOT HISPANIC OR LATINO	Alive	Positive	Negative	Equivocal	TCGA-BRCA	Female	white	not hispanic or latino	Lobular carcinoma, NOS	IIb	alive	Non-Brisk Focal
TCGA-BH-A18G	BRCA	Infiltrating Ductal Carcinoma	FEMALE	WHITE	NOT HISPANIC OR LATINO	Alive	Negative	Negative	Negative	TCGA-BRCA	Female	white	not hispanic or latino	Infiltrating duct carcinoma, NOS	Ia	alive	Non-Brisk Multifocal
TCGA-GI-A2C8	BRCA	Infiltrating Ductal Carcinoma	FEMALE	WHITE	NOT HISPANIC OR LATINO	Alive	Positive	Positive	Negative	TCGA-BRCA	Female	white	not hispanic or latino	Infiltrating duct carcinoma, NOS	IIIb	alive	Non-Brisk Multifocal
TCGA-A8-A09G	BRCA	Infiltrating Ductal Carcinoma	FEMALE	\N	\N	Alive	Positive	Negative	Positive	TCGA-BRCA	Female	not reported	not reported	Infiltrating duct carcinoma, NOS	IIIc	alive	Non-Brisk Focal
TCGA-C8-A12L	BRCA	Infiltrating Ductal Carcinoma	FEMALE	ASIAN	NOT HISPANIC OR LATINO	Alive	Negative	Negative	Equivocal	TCGA-BRCA	Female	asian	not hispanic or latino	Infiltrating duct carcinoma, NOS	IIa	alive	Brisk Diffuse
TCGA-BH-A1FH	BRCA	Infiltrating Ductal Carcinoma	FEMALE	WHITE	NOT HISPANIC OR LATINO	Dead	Positive	Negative	\N	TCGA-BRCA	Female	white	not hispanic or latino	Infiltrating duct carcinoma, NOS	Iv	dead	Non-Brisk Focal
TCGA-A8-A08Z	BRCA	Infiltrating Ductal Carcinoma	FEMALE	\N	\N	Alive	Positive	Positive	Negative	TCGA-BRCA	Female	not reported	not reported	Infiltrating duct carcinoma, NOS		alive	Non-Brisk Focal
TCGA-AC-A2FM	BRCA	Infiltrating Lobular Carcinoma	FEMALE	WHITE	NOT HISPANIC OR LATINO	Dead	\N	\N	\N	TCGA-BRCA	Female	white	not hispanic or latino	Lobular carcinoma, NOS	IIb	dead	Non-Brisk Multifocal
TCGA-D8-A1JP	BRCA	Infiltrating Ductal Carcinoma	FEMALE	WHITE	NOT HISPANIC OR LATINO	Alive	Positive	Positive	Negative	TCGA-BRCA	Female	white	not hispanic or latino	Infiltrating duct carcinoma, NOS	Ia	alive	Brisk Band-like
TCGA-BH-A0B7	BRCA	Infiltrating Ductal Carcinoma	FEMALE	WHITE	NOT HISPANIC OR LATINO	Alive	Positive	Positive	Positive	TCGA-BRCA	Female	white	not hispanic or latino	Infiltrating duct carcinoma, NOS	IIb	alive	Non-Brisk Multifocal
TCGA-C8-A26Y	BRCA	Infiltrating Ductal Carcinoma	FEMALE	ASIAN	NOT HISPANIC OR LATINO	Alive	Negative	Negative	Negative	TCGA-BRCA	Female	asian	not hispanic or latino	Infiltrating duct carcinoma, NOS	IIa	alive	Non-Brisk Focal
TCGA-AC-A3YJ	BRCA	Other, specify	FEMALE	WHITE	NOT HISPANIC OR LATINO	Alive	Positive	Positive	\N	TCGA-BRCA	Female	white	not hispanic or latino	Papillary carcinoma, NOS	IIa	alive	Brisk Diffuse
TCGA-D8-A140	BRCA	Infiltrating Ductal Carcinoma	FEMALE	WHITE	NOT HISPANIC OR LATINO	Alive	Positive	Positive	Positive	TCGA-BRCA	Female	white	not hispanic or latino	Infiltrating duct carcinoma, NOS	IIb	alive	Non-Brisk Multifocal
TCGA-A2-A04Q	BRCA	Infiltrating Ductal Carcinoma	FEMALE	WHITE	\N	Alive	Negative	Negative	Equivocal	TCGA-BRCA	Female	white	not reported	Infiltrating duct carcinoma, NOS	Ia	alive	Non-Brisk Multifocal
TCGA-E9-A24A	BRCA	Infiltrating Ductal Carcinoma	FEMALE	WHITE	NOT HISPANIC OR LATINO	Alive	\N	\N	\N	TCGA-BRCA	Female	white	not hispanic or latino	Infiltrating duct carcinoma, NOS	IIa	alive	Non-Brisk Multifocal
TCGA-E9-A22H	BRCA	Infiltrating Ductal Carcinoma	FEMALE	WHITE	NOT HISPANIC OR LATINO	Alive	Positive	Positive	Positive	TCGA-BRCA	Female	white	not hispanic or latino	Infiltrating duct carcinoma, NOS	IIb	alive	Non-Brisk Multifocal
TCGA-D8-A1XL	BRCA	Infiltrating Ductal Carcinoma	FEMALE	WHITE	NOT HISPANIC OR LATINO	Alive	Positive	Positive	Equivocal	TCGA-BRCA	Female	white	not hispanic or latino	Infiltrating duct carcinoma, NOS	IIb	alive	Brisk Band-like
TCGA-E2-A15K	BRCA	Infiltrating Ductal Carcinoma	FEMALE	WHITE	NOT HISPANIC OR LATINO	Alive	Positive	Positive	Equivocal	TCGA-BRCA	Female	white	not hispanic or latino	Infiltrating duct carcinoma, NOS	IIb	alive	Brisk Band-like
TCGA-E9-A1R0	BRCA	Infiltrating Ductal Carcinoma	FEMALE	WHITE	NOT HISPANIC OR LATINO	Alive	\N	\N	\N	TCGA-BRCA	Female	white	not hispanic or latino	Infiltrating duct carcinoma, NOS	IIa	alive	Non-Brisk Multifocal
TCGA-C8-A8HP	BRCA	Metaplastic Carcinoma	FEMALE	ASIAN	NOT HISPANIC OR LATINO	Alive	Negative	Negative	Positive	TCGA-BRCA	Female	asian	not hispanic or latino	Metaplastic carcinoma, NOS	IIIa	alive	Brisk Diffuse
TCGA-E9-A1N3	BRCA	Mixed Histology (please specify)	FEMALE	WHITE	NOT HISPANIC OR LATINO	Alive	\N	\N	\N	TCGA-BRCA	Female	white	not hispanic or latino	Infiltrating duct and lobular carcinoma	IIIa	alive	Non-Brisk Multifocal
TCGA-C8-A1HI	BRCA	Infiltrating Ductal Carcinoma	FEMALE	ASIAN	NOT HISPANIC OR LATINO	Alive	Positive	Positive	Negative	TCGA-BRCA	Female	asian	not hispanic or latino	Infiltrating duct carcinoma, NOS	IIIa	alive	Brisk Diffuse
TCGA-C8-A12P	BRCA	Infiltrating Ductal Carcinoma	FEMALE	ASIAN	NOT HISPANIC OR LATINO	Alive	Negative	Negative	Positive	TCGA-BRCA	Female	asian	not hispanic or latino	Infiltrating duct carcinoma, NOS	IIb	alive	Brisk Diffuse
TCGA-BH-A0DT	BRCA	Infiltrating Ductal Carcinoma	FEMALE	WHITE	\N	Alive	Positive	Positive	Negative	TCGA-BRCA	Female	white	not reported	Infiltrating duct carcinoma, NOS	IIa	alive	Non-Brisk Multifocal
TCGA-AR-A1AM	BRCA	Infiltrating Lobular Carcinoma	FEMALE	WHITE	NOT HISPANIC OR LATINO	Alive	Positive	Positive	Equivocal	TCGA-BRCA	Female	white	not hispanic or latino	Lobular carcinoma, NOS	IIIa	alive	Non-Brisk Multifocal
TCGA-E9-A1NE	BRCA	Infiltrating Ductal Carcinoma	FEMALE	WHITE	NOT HISPANIC OR LATINO	Alive	Positive	Positive	Negative	TCGA-BRCA	Female	white	not hispanic or latino	Infiltrating duct and lobular carcinoma	IIb	alive	Brisk Diffuse
TCGA-AN-A0FY	BRCA	Infiltrating Ductal Carcinoma	FEMALE	WHITE	NOT HISPANIC OR LATINO	Alive	Positive	Positive	Negative	TCGA-BRCA	Female	white	not hispanic or latino	Infiltrating duct carcinoma, NOS	Ia	alive	Brisk Diffuse
TCGA-A8-A06P	BRCA	Infiltrating Ductal Carcinoma	FEMALE	\N	\N	Alive	Positive	Positive	Negative	TCGA-BRCA	Female	not reported	not reported	Infiltrating duct carcinoma, NOS	IIIa	alive	Non-Brisk Focal
TCGA-BH-A0B8	BRCA	Infiltrating Ductal Carcinoma	FEMALE	WHITE	\N	Alive	Positive	Positive	Equivocal	TCGA-BRCA	Female	white	not reported	Infiltrating duct carcinoma, NOS	I	alive	None
TCGA-AQ-A04L	BRCA	Infiltrating Ductal Carcinoma	FEMALE	WHITE	NOT HISPANIC OR LATINO	Alive	Positive	Negative	Positive	TCGA-BRCA	Female	white	not hispanic or latino	Infiltrating duct carcinoma, NOS	IIa	alive	Non-Brisk Multifocal
TCGA-E9-A227	BRCA	Infiltrating Ductal Carcinoma	FEMALE	WHITE	NOT HISPANIC OR LATINO	Alive	Positive	Positive	Negative	TCGA-BRCA	Female	white	not hispanic or latino	Infiltrating duct carcinoma, NOS	IIb	alive	Brisk Diffuse
TCGA-A8-A099	BRCA	Infiltrating Ductal Carcinoma	FEMALE	\N	\N	Alive	Positive	Positive	Positive	TCGA-BRCA	Female	not reported	not reported	Infiltrating duct carcinoma, NOS	x	alive	Non-Brisk Focal
TCGA-AR-A0TV	BRCA	Infiltrating Ductal Carcinoma	FEMALE	\N	\N	Alive	Positive	Positive	Equivocal	TCGA-BRCA	Female	not reported	not reported	Infiltrating duct carcinoma, NOS	IIa	alive	Brisk Band-like
TCGA-C8-A137	BRCA	Infiltrating Ductal Carcinoma	FEMALE	ASIAN	NOT HISPANIC OR LATINO	Alive	Negative	Negative	Positive	TCGA-BRCA	Female	asian	not hispanic or latino	Infiltrating duct carcinoma, NOS	IIb	alive	Non-Brisk Focal
TCGA-BH-A18F	BRCA	Infiltrating Ductal Carcinoma	FEMALE	WHITE	NOT HISPANIC OR LATINO	Alive	Positive	Positive	Negative	TCGA-BRCA	Female	white	not hispanic or latino	Infiltrating duct carcinoma, NOS	IIa	alive	Brisk Band-like
TCGA-A2-A0CX	BRCA	Infiltrating Ductal Carcinoma	FEMALE	WHITE	NOT HISPANIC OR LATINO	Alive	Positive	Negative	Positive	TCGA-BRCA	Female	white	not hispanic or latino	Infiltrating duct carcinoma, NOS	IIa	alive	Brisk Band-like
TCGA-AC-A3BB	BRCA	Infiltrating Lobular Carcinoma	FEMALE	BLACK OR AFRICAN AMERICAN	NOT HISPANIC OR LATINO	Alive	Positive	Positive	Negative	TCGA-BRCA	Female	black or african american	not hispanic or latino	Lobular carcinoma, NOS	IIIa	alive	Non-Brisk Focal
TCGA-A7-A6VV	BRCA	Infiltrating Ductal Carcinoma	FEMALE	BLACK OR AFRICAN AMERICAN	NOT HISPANIC OR LATINO	Alive	Negative	Negative	Negative	TCGA-BRCA	Female	black or african american	not hispanic or latino	Infiltrating duct carcinoma, NOS	IIa	alive	Brisk Diffuse
TCGA-E9-A3X8	BRCA	Infiltrating Lobular Carcinoma	FEMALE	WHITE	NOT HISPANIC OR LATINO	Alive	Positive	Positive	Positive	TCGA-BRCA	Female	white	not hispanic or latino	Lobular carcinoma, NOS	IIb	alive	Non-Brisk Multifocal
TCGA-AC-A23E	BRCA	Infiltrating Ductal Carcinoma	FEMALE	WHITE	\N	Alive	Positive	Positive	\N	TCGA-BRCA	Female	white	not reported	Infiltrating duct carcinoma, NOS	IIb	alive	Non-Brisk Multifocal
TCGA-E9-A1RH	BRCA	Infiltrating Ductal Carcinoma	FEMALE	WHITE	NOT HISPANIC OR LATINO	Alive	\N	\N	\N	TCGA-BRCA	Female	white	not hispanic or latino	Infiltrating duct carcinoma, NOS	IIa	alive	Brisk Band-like
TCGA-A8-A09V	BRCA	Infiltrating Lobular Carcinoma	FEMALE	\N	\N	Alive	Positive	Positive	Negative	TCGA-BRCA	Female	not reported	not reported	Lobular carcinoma, NOS	IIa	alive	Non-Brisk Focal
TCGA-A2-A3XY	BRCA	Infiltrating Ductal Carcinoma	FEMALE	BLACK OR AFRICAN AMERICAN	NOT HISPANIC OR LATINO	Dead	Negative	Negative	Negative	TCGA-BRCA	Female	black or african american	not hispanic or latino	Infiltrating duct carcinoma, NOS	IIb	dead	Brisk Band-like
TCGA-GM-A2DI	BRCA	Infiltrating Ductal Carcinoma	FEMALE	WHITE	NOT HISPANIC OR LATINO	Alive	Negative	Negative	\N	TCGA-BRCA	Female	white	not hispanic or latino	Infiltrating duct carcinoma, NOS	I	alive	Non-Brisk Multifocal
TCGA-E9-A243	BRCA	Infiltrating Ductal Carcinoma	FEMALE	WHITE	NOT HISPANIC OR LATINO	Alive	\N	\N	\N	TCGA-BRCA	Female	white	not hispanic or latino	Infiltrating duct carcinoma, NOS	IIa	alive	Brisk Band-like
TCGA-A2-A3XS	BRCA	Infiltrating Ductal Carcinoma	FEMALE	BLACK OR AFRICAN AMERICAN	NOT HISPANIC OR LATINO	Dead	Negative	Negative	\N	TCGA-BRCA	Female	black or african american	not hispanic or latino	Infiltrating duct carcinoma, NOS	IIIa	dead	Brisk Band-like
TCGA-A7-A5ZX	BRCA	Infiltrating Lobular Carcinoma	FEMALE	WHITE	NOT HISPANIC OR LATINO	Alive	Positive	Positive	Negative	TCGA-BRCA	Female	white	not hispanic or latino	Lobular carcinoma, NOS	IIIc	alive	Non-Brisk Focal
TCGA-A8-A09I	BRCA	Infiltrating Ductal Carcinoma	FEMALE	\N	\N	Alive	Positive	Positive	Positive	TCGA-BRCA	Female	not reported	not reported	Infiltrating duct carcinoma, NOS	IIa	alive	Brisk Diffuse
TCGA-A8-A06X	BRCA	Infiltrating Ductal Carcinoma	FEMALE	\N	\N	Dead	Positive	Negative	Positive	TCGA-BRCA	Female	not reported	not reported	Infiltrating duct carcinoma, NOS	IIb	dead	Non-Brisk Focal
TCGA-A8-A07W	BRCA	Infiltrating Ductal Carcinoma	FEMALE	\N	\N	Alive	Positive	Positive	Negative	TCGA-BRCA	Female	not reported	not reported	Infiltrating duct carcinoma, NOS	Iv	alive	Brisk Diffuse
TCGA-A8-A082	BRCA	Infiltrating Ductal Carcinoma	FEMALE	\N	\N	Alive	Positive	Positive	Negative	TCGA-BRCA	Female	not reported	not reported	Infiltrating duct carcinoma, NOS	IIb	alive	Brisk Diffuse
TCGA-AC-A23C	BRCA	Infiltrating Ductal Carcinoma	FEMALE	WHITE	\N	Alive	Positive	Positive	Positive	TCGA-BRCA	Female	white	not reported	Infiltrating duct carcinoma, NOS	IIb	alive	Brisk Diffuse
TCGA-A8-A0A7	BRCA	Infiltrating Lobular Carcinoma	FEMALE	\N	\N	Alive	Negative	Negative	Positive	TCGA-BRCA	Female	not reported	not reported	Lobular carcinoma, NOS	IIb	alive	Brisk Diffuse
TCGA-A2-A04P	BRCA	Infiltrating Ductal Carcinoma	FEMALE	BLACK OR AFRICAN AMERICAN	\N	Dead	Negative|Negative	Negative|Negative	\N	TCGA-BRCA	Female	black or african american	not reported	Infiltrating duct carcinoma, NOS	IIIc	dead	Brisk Band-like
TCGA-A8-A08O	BRCA	Infiltrating Ductal Carcinoma	FEMALE	\N	\N	Alive	Positive	Positive	Negative	TCGA-BRCA	Female	not reported	not reported	Infiltrating duct carcinoma, NOS	Iv	alive	Brisk Diffuse
TCGA-D8-A27I	BRCA	Infiltrating Lobular Carcinoma	FEMALE	WHITE	NOT HISPANIC OR LATINO	Alive	Positive	Positive	Negative	TCGA-BRCA	Female	white	not hispanic or latino	Lobular carcinoma, NOS	IIIa	alive	Non-Brisk Focal
TCGA-AR-A255	BRCA	Infiltrating Ductal Carcinoma	FEMALE	WHITE	NOT HISPANIC OR LATINO	Alive	Positive	Positive	Positive	TCGA-BRCA	Female	white	not hispanic or latino	Infiltrating duct carcinoma, NOS	I	alive	Brisk Diffuse
TCGA-AN-A0G0	BRCA	Infiltrating Ductal Carcinoma	FEMALE	WHITE	NOT HISPANIC OR LATINO	Alive	Negative	Negative	Negative	TCGA-BRCA	Female	white	not hispanic or latino	Infiltrating duct carcinoma, NOS	IIa	alive	Non-Brisk Multifocal
TCGA-AC-A62V	BRCA	Infiltrating Ductal Carcinoma	MALE	BLACK OR AFRICAN AMERICAN	NOT HISPANIC OR LATINO	Dead	Positive	Positive	\N	TCGA-BRCA	Male	black or african american	not hispanic or latino	Infiltrating duct carcinoma, NOS	Iv	dead	Non-Brisk Focal
TCGA-A8-A06O	BRCA	Infiltrating Ductal Carcinoma	FEMALE	\N	\N	Alive	Positive	Positive	Negative	TCGA-BRCA	Female	not reported	not reported	Infiltrating duct carcinoma, NOS	I	alive	Brisk Diffuse
TCGA-BH-A0HN	BRCA	Infiltrating Ductal Carcinoma	FEMALE	WHITE	\N	Alive	Positive	Positive	Equivocal	TCGA-BRCA	Female	white	not reported	Infiltrating duct carcinoma, NOS	Ia	alive	Non-Brisk Focal
TCGA-A8-A092	BRCA	Infiltrating Ductal Carcinoma	FEMALE	\N	\N	Alive	Positive	Positive	Negative	TCGA-BRCA	Female	not reported	not reported	Infiltrating duct carcinoma, NOS	IIIa	alive	Non-Brisk Focal
TCGA-BH-A1F0	BRCA	Infiltrating Ductal Carcinoma	FEMALE	WHITE	NOT HISPANIC OR LATINO	Dead	Negative	Indeterminate	Negative	TCGA-BRCA	Female	white	not hispanic or latino	Infiltrating duct carcinoma, NOS	IIa	dead	Brisk Band-like
TCGA-GM-A2DA	BRCA	Infiltrating Ductal Carcinoma	FEMALE	WHITE	NOT HISPANIC OR LATINO	Dead	Positive	Positive	Equivocal	TCGA-BRCA	Female	white	not hispanic or latino	Infiltrating duct carcinoma, NOS	IIb	dead	Brisk Diffuse
TCGA-MS-A51U	BRCA	Infiltrating Lobular Carcinoma	FEMALE	WHITE	NOT HISPANIC OR LATINO	Alive	Positive	Positive	Negative	TCGA-BRCA	Female	white	not hispanic or latino	Lobular carcinoma, NOS	IIb	alive	Non-Brisk Focal
TCGA-AN-A0AM	BRCA	Infiltrating Ductal Carcinoma	FEMALE	WHITE	NOT HISPANIC OR LATINO	Alive	Positive	Negative	Negative	TCGA-BRCA	Female	white	not hispanic or latino	Infiltrating duct carcinoma, NOS	IIa	alive	Brisk Band-like
TCGA-E9-A1NA	BRCA	Mixed Histology (please specify)	FEMALE	WHITE	NOT HISPANIC OR LATINO	Alive	Positive	Positive	Positive	TCGA-BRCA	Female	white	not hispanic or latino	Infiltrating duct and lobular carcinoma	IIa	alive	Non-Brisk Multifocal
TCGA-A8-A06N	BRCA	Infiltrating Ductal Carcinoma	FEMALE	\N	\N	Alive	Positive	Negative	Negative	TCGA-BRCA	Female	not reported	not reported	Infiltrating duct carcinoma, NOS	IIIb	alive	Brisk Diffuse
TCGA-A8-A07I	BRCA	Infiltrating Ductal Carcinoma	FEMALE	\N	\N	Alive	Positive	Negative	Positive	TCGA-BRCA	Female	not reported	not reported	Infiltrating duct carcinoma, NOS	IIIa	alive	Brisk Band-like
TCGA-AC-A8OQ	BRCA	Infiltrating Ductal Carcinoma	FEMALE	BLACK OR AFRICAN AMERICAN	NOT HISPANIC OR LATINO	Alive	Negative	Negative	Indeterminate	TCGA-BRCA	Female	black or african american	not hispanic or latino	Infiltrating duct carcinoma, NOS	IIb	alive	Non-Brisk Focal
TCGA-A8-A09N	BRCA	Infiltrating Ductal Carcinoma	FEMALE	\N	\N	Alive	Positive	Positive	Positive	TCGA-BRCA	Female	not reported	not reported	Infiltrating duct carcinoma, NOS	IIIc	alive	Non-Brisk Focal
TCGA-A2-A0YH	BRCA	Infiltrating Ductal Carcinoma	FEMALE	WHITE	NOT HISPANIC OR LATINO	Alive	Positive	Positive	Negative	TCGA-BRCA	Female	white	not hispanic or latino	Infiltrating duct carcinoma, NOS	IIIa	alive	Brisk Band-like
TCGA-D8-A27L	BRCA	Infiltrating Ductal Carcinoma	FEMALE	WHITE	NOT HISPANIC OR LATINO	Alive	Positive	Positive	Negative	TCGA-BRCA	Female	white	not hispanic or latino	Infiltrating duct carcinoma, NOS	IIIa	alive	Non-Brisk Multifocal
TCGA-A7-A4SF	BRCA	Infiltrating Ductal Carcinoma	FEMALE	BLACK OR AFRICAN AMERICAN	NOT HISPANIC OR LATINO	Alive	Positive	Negative	Positive	TCGA-BRCA	Female	black or african american	not hispanic or latino	Infiltrating duct carcinoma, NOS	IIa	alive	Brisk Band-like
TCGA-A8-A07Z	BRCA	Infiltrating Ductal Carcinoma	FEMALE	\N	\N	Alive	Positive	Positive	Negative	TCGA-BRCA	Female	not reported	not reported	Infiltrating duct carcinoma, NOS	IIa	alive	Non-Brisk Focal
TCGA-A8-A08B	BRCA	Infiltrating Ductal Carcinoma	FEMALE	\N	\N	Alive	Positive	Negative	Positive	TCGA-BRCA	Female	not reported	not reported	Infiltrating duct carcinoma, NOS	IIa	alive	Brisk Diffuse
TCGA-A8-A09B	BRCA	Infiltrating Ductal Carcinoma	FEMALE	\N	\N	Alive	Positive	Positive	Negative	TCGA-BRCA	Female	not reported	not reported	Infiltrating duct carcinoma, NOS	IIIb	alive	Non-Brisk Focal
TCGA-D8-A73X	BRCA	Other, specify	FEMALE	WHITE	NOT HISPANIC OR LATINO	Alive	Positive	Positive	Negative	TCGA-BRCA	Female	white	not hispanic or latino	Tubular adenocarcinoma	IIa	alive	Brisk Band-like
TCGA-A7-A13G	BRCA	Infiltrating Ductal Carcinoma	FEMALE	WHITE	NOT HISPANIC OR LATINO	Alive	Positive	Positive	Negative	TCGA-BRCA	Female	white	not hispanic or latino	Infiltrating duct carcinoma, NOS	IIa	alive	Non-Brisk Focal
TCGA-A8-A08T	BRCA	Infiltrating Ductal Carcinoma	FEMALE	\N	\N	Dead	Positive	Positive	Positive	TCGA-BRCA	Female	not reported	not reported	Infiltrating duct carcinoma, NOS	Iv	dead	Non-Brisk Focal
TCGA-BH-A0HF	BRCA	Infiltrating Ductal Carcinoma	FEMALE	WHITE	\N	Alive	Positive	Positive	Negative	TCGA-BRCA	Female	white	not reported	Infiltrating duct carcinoma, NOS	Ia	alive	Non-Brisk Multifocal
TCGA-AR-A0TX	BRCA	Infiltrating Ductal Carcinoma	FEMALE	\N	\N	Alive	Positive	Positive	Positive	TCGA-BRCA	Female	not reported	not reported	Infiltrating duct carcinoma, NOS	IIa	alive	Non-Brisk Focal
TCGA-AC-A23H	BRCA	Infiltrating Ductal Carcinoma	FEMALE	WHITE	NOT HISPANIC OR LATINO	Dead	Positive	Negative	Positive	TCGA-BRCA	Female	white	not hispanic or latino	Infiltrating duct carcinoma, NOS	IIa	dead	Non-Brisk Focal
TCGA-A7-A26I	BRCA	Infiltrating Ductal Carcinoma	FEMALE	WHITE	NOT HISPANIC OR LATINO	Alive	Negative	Negative	Equivocal	TCGA-BRCA	Female	white	not hispanic or latino	Infiltrating duct carcinoma, NOS	IIa	alive	Non-Brisk Focal
TCGA-A8-A07O	BRCA	Infiltrating Ductal Carcinoma	FEMALE	\N	\N	Alive	Negative	Negative	Negative	TCGA-BRCA	Female	not reported	not reported	Infiltrating duct carcinoma, NOS	IIa	alive	Brisk Diffuse
TCGA-AN-A0FX	BRCA	Infiltrating Ductal Carcinoma	FEMALE	WHITE	NOT HISPANIC OR LATINO	Alive	Negative	Negative	Positive	TCGA-BRCA	Female	white	not hispanic or latino	Infiltrating duct carcinoma, NOS	IIa	alive	Non-Brisk Focal
TCGA-A8-A07L	BRCA	Infiltrating Ductal Carcinoma	FEMALE	\N	\N	Alive	Positive	Positive	Negative	TCGA-BRCA	Female	not reported	not reported	Infiltrating duct carcinoma, NOS	IIIa	alive	Brisk Diffuse
TCGA-E2-A1L7	BRCA	Infiltrating Ductal Carcinoma	FEMALE	WHITE	NOT HISPANIC OR LATINO	Alive	Negative	Negative	Negative	TCGA-BRCA	Female	white	not hispanic or latino	Infiltrating duct carcinoma, NOS	IIIa	alive	Brisk Diffuse
TCGA-E2-A156	BRCA	Infiltrating Ductal Carcinoma	FEMALE	WHITE	NOT HISPANIC OR LATINO	Alive	Positive	Positive	Negative	TCGA-BRCA	Female	white	not hispanic or latino	Infiltrating duct carcinoma, NOS	I	alive	Non-Brisk Focal
TCGA-A8-A09D	BRCA	Infiltrating Ductal Carcinoma	FEMALE	\N	\N	Alive	Positive	Positive	Negative	TCGA-BRCA	Female	not reported	not reported	Infiltrating duct carcinoma, NOS	IIb	alive	Non-Brisk Focal
TCGA-A8-A07R	BRCA	Infiltrating Ductal Carcinoma	FEMALE	\N	\N	Alive	Negative	Negative	Positive	TCGA-BRCA	Female	not reported	not reported	Infiltrating duct carcinoma, NOS	IIIc	alive	Non-Brisk Focal
TCGA-A8-A075	BRCA	Infiltrating Ductal Carcinoma	FEMALE	\N	\N	Alive	Positive	Positive	Positive	TCGA-BRCA	Female	not reported	not reported	Infiltrating duct carcinoma, NOS	IIb	alive	Non-Brisk Focal
TCGA-BH-A0HL	BRCA	Infiltrating Ductal Carcinoma	FEMALE	WHITE	\N	Alive	Positive	Positive	Equivocal	TCGA-BRCA	Female	white	not reported	Intraductal papillary adenocarcinoma with invasion	IIb	alive	Non-Brisk Focal
TCGA-A8-A07P	BRCA	Infiltrating Ductal Carcinoma	FEMALE	\N	\N	Alive	Positive	Positive	Positive	TCGA-BRCA	Female	not reported	not reported	Infiltrating duct carcinoma, NOS	IIb	alive	Non-Brisk Focal
TCGA-D8-A1XA	BRCA	Infiltrating Ductal Carcinoma	FEMALE	WHITE	NOT HISPANIC OR LATINO	Alive	Positive	Positive	Equivocal	TCGA-BRCA	Female	white	not hispanic or latino	Infiltrating duct carcinoma, NOS	Ia	alive	Non-Brisk Focal
TCGA-A2-A0D3	BRCA	Infiltrating Ductal Carcinoma	FEMALE	WHITE	NOT HISPANIC OR LATINO	Alive	Positive	Positive	Negative	TCGA-BRCA	Female	white	not hispanic or latino	Infiltrating duct carcinoma, NOS	Ia	alive	Non-Brisk Focal
TCGA-AC-A6NO	BRCA	Infiltrating Ductal Carcinoma	FEMALE	BLACK OR AFRICAN AMERICAN	NOT HISPANIC OR LATINO	Alive	Positive	Positive	Negative	TCGA-BRCA	Female	black or african american	not hispanic or latino	Infiltrating duct carcinoma, NOS	IIb	alive	Brisk Diffuse
TCGA-AC-A8OS	BRCA	Infiltrating Lobular Carcinoma	FEMALE	WHITE	NOT HISPANIC OR LATINO	Alive	Positive	Positive	Positive	TCGA-BRCA	Female	white	not hispanic or latino	Lobular carcinoma, NOS	IIa	alive	Non-Brisk Focal
TCGA-A8-A09T	BRCA	Infiltrating Lobular Carcinoma	FEMALE	\N	\N	Alive	Positive	Positive	Negative	TCGA-BRCA	Female	not reported	not reported	Lobular carcinoma, NOS		alive	Non-Brisk Focal
TCGA-A8-A09C	BRCA	Infiltrating Ductal Carcinoma	FEMALE	\N	\N	Alive	Positive	Positive	Negative	TCGA-BRCA	Female	not reported	not reported	Infiltrating duct carcinoma, NOS	x	alive	Brisk Diffuse
TCGA-A8-A09A	BRCA	Infiltrating Ductal Carcinoma	FEMALE	\N	\N	Alive	Positive	Positive	Negative	TCGA-BRCA	Female	not reported	not reported	Infiltrating duct carcinoma, NOS	x	alive	Brisk Diffuse
TCGA-A8-A0A4	BRCA	Infiltrating Lobular Carcinoma	FEMALE	\N	\N	Alive	Positive	Positive	Negative	TCGA-BRCA	Female	not reported	not reported	Lobular carcinoma, NOS	IIa	alive	Non-Brisk Focal
TCGA-A8-A096	BRCA	Infiltrating Ductal Carcinoma	FEMALE	\N	\N	Alive	Positive	Positive	Negative	TCGA-BRCA	Female	not reported	not reported	Infiltrating duct carcinoma, NOS	IIa	alive	Non-Brisk Focal
TCGA-A8-A08G	BRCA	Infiltrating Ductal Carcinoma	FEMALE	\N	\N	Alive	Positive	Positive	Positive	TCGA-BRCA	Female	not reported	not reported	Infiltrating duct carcinoma, NOS	IIa	alive	Non-Brisk Focal
TCGA-E9-A1NC	BRCA	Mixed Histology (please specify)	FEMALE	WHITE	NOT HISPANIC OR LATINO	Alive	Negative	Positive	Positive	TCGA-BRCA	Female	white	not hispanic or latino	Infiltrating duct and lobular carcinoma	IIb	alive	Non-Brisk Multifocal
TCGA-AC-A5XS	BRCA	Infiltrating Lobular Carcinoma	FEMALE	WHITE	NOT HISPANIC OR LATINO	Alive	Positive	Positive	Negative	TCGA-BRCA	Female	white	not hispanic or latino	Lobular carcinoma, NOS	IIa	alive	Non-Brisk Multifocal
TCGA-E9-A54X	BRCA	Mucinous Carcinoma	FEMALE	WHITE	NOT HISPANIC OR LATINO	Alive	Positive	Positive	Negative	TCGA-BRCA	Female	white	not hispanic or latino	Mucinous adenocarcinoma	Ia	alive	Non-Brisk Multifocal
TCGA-A8-A08R	BRCA	Infiltrating Ductal Carcinoma	FEMALE	\N	\N	Alive	Negative	Negative	Negative	TCGA-BRCA	Female	not reported	not reported	Infiltrating duct carcinoma, NOS	IIb	alive	Non-Brisk Focal
TCGA-HN-A2NL	BRCA	Infiltrating Lobular Carcinoma	FEMALE	\N	\N	Alive	Negative	Negative	Negative	TCGA-BRCA	Female	not reported	not reported	Lobular carcinoma, NOS	IIa	alive	Brisk Band-like
TCGA-AC-A6IV	BRCA	Infiltrating Lobular Carcinoma	FEMALE	WHITE	NOT HISPANIC OR LATINO	Alive	Positive	Positive	Equivocal	TCGA-BRCA	Female	white	not hispanic or latino	Infiltrating lobular mixed with other types of carcinoma	IIb	alive	Non-Brisk Focal
TCGA-A8-A0A9	BRCA	Infiltrating Ductal Carcinoma	FEMALE	\N	\N	Alive	Positive	Positive	Negative	TCGA-BRCA	Female	not reported	not reported	Infiltrating duct carcinoma, NOS	IIa	alive	Non-Brisk Multifocal
TCGA-A8-A091	BRCA	Infiltrating Ductal Carcinoma	FEMALE	\N	\N	Alive	Positive	Negative	Negative	TCGA-BRCA	Female	not reported	not reported	Infiltrating duct carcinoma, NOS	IIa	alive	Non-Brisk Focal
TCGA-A8-A07B	BRCA	Infiltrating Ductal Carcinoma	FEMALE	\N	\N	Alive	Positive	Positive	Positive	TCGA-BRCA	Female	not reported	not reported	Infiltrating duct carcinoma, NOS	IIa	alive	Non-Brisk Focal
TCGA-AC-A2FK	BRCA	Infiltrating Lobular Carcinoma	FEMALE	WHITE	HISPANIC OR LATINO	Alive	Positive	Positive	\N	TCGA-BRCA	Female	white	hispanic or latino	Lobular carcinoma, NOS	IIIc	alive	Non-Brisk Focal
TCGA-A7-A3IZ	BRCA	Infiltrating Lobular Carcinoma	FEMALE	WHITE	NOT HISPANIC OR LATINO	Alive	Positive	Negative	Equivocal	TCGA-BRCA	Female	white	not hispanic or latino	Lobular carcinoma, NOS	IIa	alive	Non-Brisk Multifocal
TCGA-A8-A06T	BRCA	Infiltrating Ductal Carcinoma	FEMALE	\N	\N	Alive	Positive	Positive	Positive	TCGA-BRCA	Female	not reported	not reported	Infiltrating duct carcinoma, NOS	IIIa	alive	Non-Brisk Focal
TCGA-A8-A090	BRCA	Infiltrating Ductal Carcinoma	FEMALE	\N	\N	Alive	Positive	Positive	Positive	TCGA-BRCA	Female	not reported	not reported	Infiltrating duct carcinoma, NOS	IIa	alive	Non-Brisk Focal
TCGA-AC-A2FG	BRCA	Infiltrating Lobular Carcinoma	FEMALE	WHITE	\N	Alive	Positive	Negative	\N	TCGA-BRCA	Female	white	not reported	Lobular carcinoma, NOS	IIb	alive	Non-Brisk Focal
TCGA-AC-A2QI	BRCA	Infiltrating Lobular Carcinoma	FEMALE	WHITE	NOT HISPANIC OR LATINO	Alive	Positive	Negative	Negative	TCGA-BRCA	Female	white	not hispanic or latino	Lobular carcinoma, NOS	IIIa	alive	Non-Brisk Multifocal
TCGA-AC-A23G	BRCA	Infiltrating Lobular Carcinoma	FEMALE	WHITE	\N	Alive	Positive	Positive	Positive	TCGA-BRCA	Female	white	not reported	Lobular carcinoma, NOS	IIa	alive	Non-Brisk Focal
TCGA-A8-A06Y	BRCA	Infiltrating Ductal Carcinoma	FEMALE	\N	\N	Alive	Positive	Positive	Negative	TCGA-BRCA	Female	not reported	not reported	Infiltrating duct carcinoma, NOS	IIa	alive	Non-Brisk Focal
TCGA-A8-A081	BRCA	Infiltrating Ductal Carcinoma	FEMALE	\N	\N	Alive	Positive	Positive	Negative	TCGA-BRCA	Female	not reported	not reported	Infiltrating duct carcinoma, NOS	IIa	alive	Non-Brisk Focal
TCGA-A8-A06Q	BRCA	Infiltrating Ductal Carcinoma	FEMALE	\N	\N	Alive	Positive	Positive	Negative	TCGA-BRCA	Female	not reported	not reported	Infiltrating duct carcinoma, NOS	IIIa	alive	Non-Brisk Focal
TCGA-A8-A0AB	BRCA	Infiltrating Lobular Carcinoma	FEMALE	\N	\N	Alive	Positive	Positive	Positive	TCGA-BRCA	Female	not reported	not reported	Lobular carcinoma, NOS	IIa	alive	Non-Brisk Focal
TCGA-A8-A083	BRCA	Infiltrating Ductal Carcinoma	FEMALE	\N	\N	Alive	Positive	Positive	Negative	TCGA-BRCA	Female	not reported	not reported	Infiltrating duct carcinoma, NOS	IIb	alive	Non-Brisk Focal
TCGA-BH-A0BO	BRCA	Infiltrating Ductal Carcinoma	FEMALE	WHITE	NOT HISPANIC OR LATINO	Alive	Positive	Positive	Negative	TCGA-BRCA	Female	white	not hispanic or latino	Infiltrating duct carcinoma, NOS	I	alive	None
TCGA-A8-A076	BRCA	Infiltrating Ductal Carcinoma	FEMALE	\N	\N	Alive	Positive	Positive	Positive	TCGA-BRCA	Female	not reported	not reported	Infiltrating duct carcinoma, NOS	IIa	alive	Non-Brisk Focal
TCGA-AC-A4ZE	BRCA	Infiltrating Lobular Carcinoma	FEMALE	WHITE	NOT HISPANIC OR LATINO	Alive	Positive	Positive	Positive	TCGA-BRCA	Female	white	not hispanic or latino	Lobular carcinoma, NOS	IIb	alive	Non-Brisk Focal
TCGA-AC-A3W5	BRCA	Infiltrating Lobular Carcinoma	FEMALE	BLACK OR AFRICAN AMERICAN	NOT HISPANIC OR LATINO	Alive	Positive	Positive	\N	TCGA-BRCA	Female	black or african american	not hispanic or latino	Lobular carcinoma, NOS	IIa	alive	Non-Brisk Focal
TCGA-A8-A0AD	BRCA	Mixed Histology (please specify)	FEMALE	\N	\N	Alive	Positive	Positive	Negative	TCGA-BRCA	Female	not reported	not reported	Infiltrating duct and lobular carcinoma	I	alive	Non-Brisk Focal
TCGA-A7-A3J0	BRCA	Mucinous Carcinoma	FEMALE	WHITE	NOT HISPANIC OR LATINO	Alive	Positive	Positive	Negative	TCGA-BRCA	Female	white	not hispanic or latino	Mucinous adenocarcinoma	IIa	alive	Non-Brisk Focal
TCGA-AC-A2FE	BRCA	Infiltrating Lobular Carcinoma	FEMALE	WHITE	NOT HISPANIC OR LATINO	Dead	Positive	Positive	\N	TCGA-BRCA	Female	white	not hispanic or latino	Lobular carcinoma, NOS	IIIc	dead	Non-Brisk Focal
TCGA-A8-A093	BRCA	Infiltrating Ductal Carcinoma	FEMALE	\N	\N	Alive	Positive	Positive	Negative	TCGA-BRCA	Female	not reported	not reported	Infiltrating duct carcinoma, NOS	IIa	alive	Non-Brisk Focal
TCGA-A7-A0CH	BRCA	Infiltrating Ductal Carcinoma	FEMALE	WHITE	NOT HISPANIC OR LATINO	Alive	\N	\N	\N	TCGA-BRCA	Female	white	not hispanic or latino	Infiltrating duct carcinoma, NOS	IIa	alive	Non-Brisk Focal
TCGA-A8-A09W	BRCA	Infiltrating Lobular Carcinoma	FEMALE	\N	\N	Alive	Positive	Positive	Negative	TCGA-BRCA	Female	not reported	not reported	Lobular carcinoma, NOS	IIIb	alive	Non-Brisk Focal
TCGA-A7-A425	BRCA	Infiltrating Lobular Carcinoma	FEMALE	WHITE	NOT HISPANIC OR LATINO	Alive	Positive	Positive	Indeterminate	TCGA-BRCA	Female	white	not hispanic or latino	Lobular carcinoma, NOS	IIIc	alive	None
TCGA-AC-A2FO	BRCA	Infiltrating Lobular Carcinoma	FEMALE	WHITE	NOT HISPANIC OR LATINO	Alive	Positive	Negative	Negative	TCGA-BRCA	Female	white	not hispanic or latino	Lobular carcinoma, NOS	IIb	alive	Non-Brisk Focal
TCGA-A8-A095	BRCA	Infiltrating Ductal Carcinoma	FEMALE	\N	\N	Alive	Positive	Positive	Negative	TCGA-BRCA	Female	not reported	not reported	Infiltrating duct carcinoma, NOS	I	alive	Non-Brisk Focal
TCGA-A2-A4RY	BRCA	Infiltrating Lobular Carcinoma	FEMALE	WHITE	NOT HISPANIC OR LATINO	Alive	Positive	Positive	Negative	TCGA-BRCA	Female	white	not hispanic or latino	Lobular carcinoma, NOS	IIIc	alive	Non-Brisk Focal
TCGA-AO-A0JM	BRCA	Infiltrating Ductal Carcinoma	FEMALE	\N	HISPANIC OR LATINO	Alive	Positive	Positive	Positive	TCGA-BRCA	Female	not reported	hispanic or latino	Infiltrating duct carcinoma, NOS	IIb	alive	Brisk Band-like
TCGA-AR-A24Z	BRCA	Infiltrating Ductal Carcinoma	FEMALE	WHITE	\N	Alive	Positive	Positive	Negative	TCGA-BRCA	Female	white	not reported	Infiltrating duct carcinoma, NOS	IIa	alive	Non-Brisk Focal
TCGA-E2-A150	BRCA	Infiltrating Ductal Carcinoma	FEMALE	WHITE	NOT HISPANIC OR LATINO	Alive	Negative	Negative	Negative	TCGA-BRCA	Female	white	not hispanic or latino	Infiltrating duct carcinoma, NOS	IIa	alive	Brisk Band-like
TCGA-EW-A1IX	BRCA	Other, specify	FEMALE	ASIAN	HISPANIC OR LATINO	Alive	Positive	Positive	Negative	TCGA-BRCA	Female	asian	hispanic or latino	Infiltrating lobular mixed with other types of carcinoma	IIa	alive	Non-Brisk Focal
TCGA-BH-A0BP	BRCA	Infiltrating Ductal Carcinoma	FEMALE	WHITE	NOT HISPANIC OR LATINO	Dead	Positive	Positive	Negative	TCGA-BRCA	Female	white	not hispanic or latino	Infiltrating duct carcinoma, NOS	I	dead	Non-Brisk Focal
TCGA-BH-A18Q	BRCA	Infiltrating Ductal Carcinoma	FEMALE	WHITE	NOT HISPANIC OR LATINO	Dead	Negative	Negative	Positive	TCGA-BRCA	Female	white	not hispanic or latino	Infiltrating duct carcinoma, NOS	IIb	dead	Non-Brisk Multifocal
TCGA-A2-A0EV	BRCA	Infiltrating Ductal Carcinoma	FEMALE	WHITE	NOT HISPANIC OR LATINO	Alive	Positive	Positive	Negative	TCGA-BRCA	Female	white	not hispanic or latino	Infiltrating duct carcinoma, NOS	Ia	alive	Non-Brisk Multifocal
TCGA-D8-A1JS	BRCA	Other, specify	FEMALE	WHITE	NOT HISPANIC OR LATINO	Alive	Positive	Positive	Negative	TCGA-BRCA	Female	white	not hispanic or latino	Intraductal papillary adenocarcinoma with invasion	Ia	alive	Non-Brisk Focal
TCGA-AN-A0FN	BRCA	Infiltrating Lobular Carcinoma	FEMALE	WHITE	NOT HISPANIC OR LATINO	Alive	Positive	Positive	Positive	TCGA-BRCA	Female	white	not hispanic or latino	Infiltrating duct carcinoma, NOS	Ia	alive	Brisk Diffuse
TCGA-A2-A0T3	BRCA	Infiltrating Ductal Carcinoma	FEMALE	WHITE	NOT HISPANIC OR LATINO	Alive	Positive	Positive	Equivocal	TCGA-BRCA	Female	white	not hispanic or latino	Infiltrating duct carcinoma, NOS	Ib	alive	Non-Brisk Focal
TCGA-C8-A131	BRCA	Infiltrating Ductal Carcinoma	FEMALE	ASIAN	NOT HISPANIC OR LATINO	Alive	Negative	Negative	Negative	TCGA-BRCA	Female	asian	not hispanic or latino	Infiltrating duct carcinoma, NOS	IIIa	alive	Non-Brisk Focal
TCGA-D8-A141	BRCA	Infiltrating Ductal Carcinoma	FEMALE	WHITE	NOT HISPANIC OR LATINO	Alive	Positive	Positive	Negative	TCGA-BRCA	Female	white	not hispanic or latino	Infiltrating duct carcinoma, NOS		alive	Brisk Diffuse
TCGA-BH-A0EE	BRCA	Infiltrating Ductal Carcinoma	FEMALE	WHITE	\N	Alive	Negative	Negative	Positive	TCGA-BRCA	Female	white	not reported	Infiltrating duct carcinoma, NOS	IIb	alive	Brisk Diffuse
TCGA-BH-A0B4	BRCA	Infiltrating Ductal Carcinoma	MALE	WHITE	\N	Alive	Positive	Positive	Equivocal	TCGA-BRCA	Male	white	not reported	Infiltrating duct carcinoma, NOS	IIIa	alive	Non-Brisk Multifocal
TCGA-D8-A1XT	BRCA	Infiltrating Ductal Carcinoma	FEMALE	WHITE	NOT HISPANIC OR LATINO	Alive	Negative	Negative	Positive	TCGA-BRCA	Female	white	not hispanic or latino	Infiltrating duct carcinoma, NOS	IIa	alive	Non-Brisk Focal
TCGA-BH-A0H7	BRCA	Infiltrating Ductal Carcinoma	FEMALE	WHITE	\N	Alive	Positive	Positive	Negative	TCGA-BRCA	Female	white	not reported	Infiltrating duct carcinoma, NOS	IIIa	alive	Brisk Band-like
TCGA-EW-A1P6	BRCA	Infiltrating Ductal Carcinoma	FEMALE	WHITE	HISPANIC OR LATINO	Alive	Positive	Positive	Negative	TCGA-BRCA	Female	white	hispanic or latino	Infiltrating duct carcinoma, NOS	IIb	alive	Non-Brisk Multifocal
TCGA-BH-A0B5	BRCA	Infiltrating Lobular Carcinoma	FEMALE	WHITE	NOT HISPANIC OR LATINO	Alive	Positive	Positive	Negative	TCGA-BRCA	Female	white	not hispanic or latino	Lobular carcinoma, NOS	IIIa	alive	Non-Brisk Focal
TCGA-D8-A1JC	BRCA	Infiltrating Ductal Carcinoma	FEMALE	WHITE	NOT HISPANIC OR LATINO	Alive	Positive	Positive	Negative	TCGA-BRCA	Female	white	not hispanic or latino	Infiltrating duct carcinoma, NOS	IIIa	alive	Non-Brisk Focal
TCGA-BH-A0DQ	BRCA	Infiltrating Ductal Carcinoma	FEMALE	WHITE	\N	Alive	Positive	Positive	Negative	TCGA-BRCA	Female	white	not reported	Infiltrating duct carcinoma, NOS	IIb	alive	Non-Brisk Multifocal
TCGA-BH-A1FR	BRCA	Other, specify	FEMALE	WHITE	NOT HISPANIC OR LATINO	Dead	Positive	Positive	\N	TCGA-BRCA	Female	white	not hispanic or latino	Infiltrating duct mixed with other types of carcinoma	IIIb	dead	Non-Brisk Focal
TCGA-A7-A0CE	BRCA	Infiltrating Ductal Carcinoma	FEMALE	WHITE	NOT HISPANIC OR LATINO	Alive	Negative	Negative	Equivocal	TCGA-BRCA	Female	white	not hispanic or latino	Infiltrating duct carcinoma, NOS	IIa	alive	Non-Brisk Focal
TCGA-BH-A18M	BRCA	Infiltrating Ductal Carcinoma	FEMALE	WHITE	NOT HISPANIC OR LATINO	Dead	Positive	Positive	Positive	TCGA-BRCA	Female	white	not hispanic or latino	Infiltrating duct carcinoma, NOS	IIIa	dead	Non-Brisk Focal
TCGA-D8-A3Z5	BRCA	Infiltrating Lobular Carcinoma	FEMALE	WHITE	NOT HISPANIC OR LATINO	Alive	Positive	Positive	Negative	TCGA-BRCA	Female	white	not hispanic or latino	Lobular carcinoma, NOS	IIIc	alive	Non-Brisk Focal
TCGA-AN-A0AL	BRCA	Infiltrating Ductal Carcinoma	FEMALE	WHITE	NOT HISPANIC OR LATINO	Alive	Negative	Negative	Negative	TCGA-BRCA	Female	white	not hispanic or latino	Infiltrating duct carcinoma, NOS	IIIb	alive	Brisk Diffuse
TCGA-BH-A0DK	BRCA	Infiltrating Ductal Carcinoma	FEMALE	WHITE	\N	Alive	Positive	Positive	Negative	TCGA-BRCA	Female	white	not reported	Infiltrating duct carcinoma, NOS	IIa	alive	Non-Brisk Focal
TCGA-A2-A0T5	BRCA	Infiltrating Ductal Carcinoma	FEMALE	WHITE	NOT HISPANIC OR LATINO	Alive	Positive	Positive	Negative	TCGA-BRCA	Female	white	not hispanic or latino	Infiltrating duct carcinoma, NOS	IIa	alive	Non-Brisk Focal
TCGA-E2-A10F	BRCA	Infiltrating Lobular Carcinoma	FEMALE	WHITE	NOT HISPANIC OR LATINO	Alive	Positive	Positive	Equivocal	TCGA-BRCA	Female	white	not hispanic or latino	Lobular carcinoma, NOS	IIa	alive	Non-Brisk Focal
TCGA-B6-A0IJ	BRCA	Infiltrating Ductal Carcinoma	FEMALE	BLACK OR AFRICAN AMERICAN	NOT HISPANIC OR LATINO	Alive	Positive	Positive	\N	TCGA-BRCA	Female	black or african american	not hispanic or latino	Infiltrating duct carcinoma, NOS	IIb	alive	Non-Brisk Focal
TCGA-A2-A1FW	BRCA	Infiltrating Ductal Carcinoma	FEMALE	WHITE	NOT HISPANIC OR LATINO	Alive	Positive	Negative	Negative	TCGA-BRCA	Female	white	not hispanic or latino	Infiltrating duct carcinoma, NOS	IIIa	alive	Brisk Diffuse
TCGA-A7-A4SE	BRCA	Infiltrating Ductal Carcinoma	FEMALE	BLACK OR AFRICAN AMERICAN	NOT HISPANIC OR LATINO	Alive	Negative	Negative	Negative	TCGA-BRCA	Female	black or african american	not hispanic or latino	Infiltrating duct carcinoma, NOS	IIa	alive	None
TCGA-E2-A1IJ	BRCA	Infiltrating Lobular Carcinoma	FEMALE	WHITE	NOT HISPANIC OR LATINO	Alive	Positive	Positive	Equivocal	TCGA-BRCA	Female	white	not hispanic or latino	Lobular carcinoma, NOS	I	alive	Non-Brisk Focal
TCGA-B6-A0WT	BRCA	Infiltrating Ductal Carcinoma	FEMALE	WHITE	NOT HISPANIC OR LATINO	Alive	Positive	Positive	\N	TCGA-BRCA	Female	white	not hispanic or latino	Infiltrating duct carcinoma, NOS	IIb	alive	Brisk Band-like
TCGA-AN-A0FZ	BRCA	Infiltrating Ductal Carcinoma	FEMALE	WHITE	NOT HISPANIC OR LATINO	Alive	Positive	Negative	Positive	TCGA-BRCA	Female	white	not hispanic or latino	Infiltrating duct carcinoma, NOS	IIIa	alive	Non-Brisk Focal
TCGA-B6-A0IA	BRCA	Other, specify	FEMALE	WHITE	NOT HISPANIC OR LATINO	Alive	Positive	Positive	\N	TCGA-BRCA	Female	white	not hispanic or latino	Infiltrating duct mixed with other types of carcinoma	IIa	alive	Non-Brisk Focal
TCGA-A2-A0CT	BRCA	Infiltrating Ductal Carcinoma	FEMALE	WHITE	NOT HISPANIC OR LATINO	Alive	Positive	Negative	Equivocal	TCGA-BRCA	Female	white	not hispanic or latino	Infiltrating duct carcinoma, NOS	IIa	alive	Brisk Diffuse
TCGA-AN-A0FK	BRCA	Infiltrating Ductal Carcinoma	FEMALE	WHITE	NOT HISPANIC OR LATINO	Alive	Positive	Positive	Positive	TCGA-BRCA	Female	white	not hispanic or latino	Infiltrating duct carcinoma, NOS	IIIb	alive	Non-Brisk Focal
TCGA-A2-A0CR	BRCA	Infiltrating Lobular Carcinoma	FEMALE	ASIAN	NOT HISPANIC OR LATINO	Alive	Positive	Positive	Negative	TCGA-BRCA	Female	asian	not hispanic or latino	Lobular carcinoma, NOS	IIb	alive	Non-Brisk Multifocal
TCGA-BH-A0DV	BRCA	Infiltrating Ductal Carcinoma	FEMALE	WHITE	\N	Alive	Positive	Positive	Negative	TCGA-BRCA	Female	white	not reported	Infiltrating duct carcinoma, NOS	IIIa	alive	Non-Brisk Focal
TCGA-B6-A0WY	BRCA	Infiltrating Ductal Carcinoma	FEMALE	WHITE	NOT HISPANIC OR LATINO	Dead	Positive	Negative	\N	TCGA-BRCA	Female	white	not hispanic or latino	Infiltrating duct carcinoma, NOS	IIIa	dead	Non-Brisk Multifocal
TCGA-AN-A0FS	BRCA	Infiltrating Lobular Carcinoma	FEMALE	WHITE	NOT HISPANIC OR LATINO	Alive	Positive	Negative	Positive	TCGA-BRCA	Female	white	not hispanic or latino	Infiltrating duct carcinoma, NOS	Ia	alive	Non-Brisk Focal
TCGA-E2-A14X	BRCA	Infiltrating Ductal Carcinoma	FEMALE	BLACK OR AFRICAN AMERICAN	NOT HISPANIC OR LATINO	Alive	Negative	Negative	Negative	TCGA-BRCA	Female	black or african american	not hispanic or latino	Infiltrating duct carcinoma, NOS	IIIa	alive	Brisk Diffuse
TCGA-BH-A18N	BRCA	Infiltrating Ductal Carcinoma	FEMALE	WHITE	NOT HISPANIC OR LATINO	Dead	Positive	Positive	Negative	TCGA-BRCA	Female	white	not hispanic or latino	Infiltrating duct carcinoma, NOS	IIa	dead	Non-Brisk Focal
TCGA-BH-A18V	BRCA	Infiltrating Ductal Carcinoma	FEMALE	WHITE	NOT HISPANIC OR LATINO	Dead	Negative	Negative	Negative	TCGA-BRCA	Female	white	not hispanic or latino	Infiltrating duct carcinoma, NOS	IIb	dead	Brisk Diffuse
TCGA-E9-A1RC	BRCA	Mixed Histology (please specify)	FEMALE	WHITE	NOT HISPANIC OR LATINO	Alive	\N	\N	\N	TCGA-BRCA	Female	white	not hispanic or latino	Infiltrating duct and lobular carcinoma	IIIc	alive	Non-Brisk Focal
TCGA-AO-A0J8	BRCA	Infiltrating Lobular Carcinoma	FEMALE	WHITE	NOT HISPANIC OR LATINO	Alive	Positive	Positive	Negative	TCGA-BRCA	Female	white	not hispanic or latino	Lobular carcinoma, NOS	IIa	alive	Non-Brisk Focal
TCGA-BH-A0DH	BRCA	Infiltrating Ductal Carcinoma	FEMALE	WHITE	\N	Alive	Positive	Positive	Negative	TCGA-BRCA	Female	white	not reported	Infiltrating duct carcinoma, NOS	IIb	alive	Non-Brisk Focal
TCGA-AO-A12H	BRCA	Other, specify	FEMALE	BLACK OR AFRICAN AMERICAN	NOT HISPANIC OR LATINO	Alive	Positive	Positive	Negative	TCGA-BRCA	Female	black or african american	not hispanic or latino	Infiltrating duct mixed with other types of carcinoma	IIa	alive	Non-Brisk Focal
TCGA-C8-A12V	BRCA	Infiltrating Ductal Carcinoma	FEMALE	ASIAN	NOT HISPANIC OR LATINO	Alive	Negative	Negative	Negative	TCGA-BRCA	Female	asian	not hispanic or latino	Infiltrating duct carcinoma, NOS	IIa	alive	Brisk Diffuse
TCGA-GM-A3NW	BRCA	Infiltrating Lobular Carcinoma	FEMALE	WHITE	NOT HISPANIC OR LATINO	Alive	Negative	Positive	Equivocal	TCGA-BRCA	Female	white	not hispanic or latino	Lobular carcinoma, NOS	IIa	alive	Non-Brisk Focal
TCGA-BH-A5J0	BRCA	Infiltrating Ductal Carcinoma	FEMALE	BLACK OR AFRICAN AMERICAN	NOT HISPANIC OR LATINO	Alive	Positive	Positive	Negative	TCGA-BRCA	Female	black or african american	not hispanic or latino	Infiltrating duct carcinoma, NOS	Ia	alive	Brisk Band-like
TCGA-AR-A5QP	BRCA	Infiltrating Lobular Carcinoma	FEMALE	WHITE	NOT HISPANIC OR LATINO	Alive	Positive	Positive	Equivocal	TCGA-BRCA	Female	white	not hispanic or latino	Lobular carcinoma, NOS	IIb	alive	Non-Brisk Multifocal
TCGA-B6-A0RQ	BRCA	Infiltrating Lobular Carcinoma	FEMALE	WHITE	NOT HISPANIC OR LATINO	Dead	Positive	Positive	\N	TCGA-BRCA	Female	white	not hispanic or latino	Lobular carcinoma, NOS	IIb	dead	Non-Brisk Focal
TCGA-D8-A27F	BRCA	Infiltrating Ductal Carcinoma	FEMALE	WHITE	NOT HISPANIC OR LATINO	Alive	Negative	Negative	Negative	TCGA-BRCA	Female	white	not hispanic or latino	Infiltrating duct carcinoma, NOS	IIa	alive	Non-Brisk Multifocal
TCGA-E9-A1N6	BRCA	Infiltrating Ductal Carcinoma	FEMALE	WHITE	NOT HISPANIC OR LATINO	Dead	Positive	Positive	Positive	TCGA-BRCA	Female	white	not hispanic or latino	Infiltrating duct carcinoma, NOS	IIb	dead	Non-Brisk Focal
TCGA-E9-A1N5	BRCA	Mixed Histology (please specify)	FEMALE	WHITE	NOT HISPANIC OR LATINO	Alive	Positive	Positive	Positive	TCGA-BRCA	Female	white	not hispanic or latino	Infiltrating duct and lobular carcinoma	IIb	alive	Non-Brisk Focal
TCGA-C8-A27B	BRCA	Infiltrating Ductal Carcinoma	FEMALE	ASIAN	NOT HISPANIC OR LATINO	Alive	Negative	Negative	Negative	TCGA-BRCA	Female	asian	not hispanic or latino	Infiltrating duct carcinoma, NOS	IIb	alive	Non-Brisk Focal
TCGA-E9-A228	BRCA	Infiltrating Ductal Carcinoma	FEMALE	WHITE	NOT HISPANIC OR LATINO	Alive	\N	\N	\N	TCGA-BRCA	Female	white	not hispanic or latino	Infiltrating duct carcinoma, NOS	IIb	alive	Non-Brisk Focal
TCGA-AO-A0JB	BRCA	Infiltrating Ductal Carcinoma	FEMALE	WHITE	NOT HISPANIC OR LATINO	Alive	Positive	Positive	Negative	TCGA-BRCA	Female	white	not hispanic or latino	Infiltrating duct carcinoma, NOS	IIIa	alive	Non-Brisk Focal
TCGA-EW-A1OV	BRCA	Infiltrating Ductal Carcinoma	FEMALE	WHITE	HISPANIC OR LATINO	Alive	Negative	Negative	Negative	TCGA-BRCA	Female	white	hispanic or latino	Infiltrating duct carcinoma, NOS	IIb	alive	Brisk Band-like
TCGA-D8-A1XJ	BRCA	Other, specify	FEMALE	WHITE	NOT HISPANIC OR LATINO	Alive	Positive	Positive	Positive	TCGA-BRCA	Female	white	not hispanic or latino	Infiltrating duct mixed with other types of carcinoma	IIIa	alive	Non-Brisk Focal
TCGA-A2-A0SV	BRCA	Infiltrating Ductal Carcinoma	FEMALE	WHITE	NOT HISPANIC OR LATINO	Dead	Positive	Positive	Equivocal	TCGA-BRCA	Female	white	not hispanic or latino	Infiltrating duct carcinoma, NOS	Iv	dead	Non-Brisk Focal
TCGA-AQ-A04H	BRCA	Infiltrating Ductal Carcinoma	FEMALE	WHITE	NOT HISPANIC OR LATINO	Alive	Positive	Positive	Indeterminate	TCGA-BRCA	Female	white	not hispanic or latino	Infiltrating duct carcinoma, NOS	IIIa	alive	Brisk Band-like
TCGA-A2-A259	BRCA	Infiltrating Ductal Carcinoma	FEMALE	BLACK OR AFRICAN AMERICAN	NOT HISPANIC OR LATINO	Alive	Positive	Positive	Negative	TCGA-BRCA	Female	black or african american	not hispanic or latino	Infiltrating duct carcinoma, NOS	I	alive	Non-Brisk Focal
TCGA-E9-A22B	BRCA	Mixed Histology (please specify)	FEMALE	WHITE	NOT HISPANIC OR LATINO	Alive	Positive	Negative	Negative	TCGA-BRCA	Female	white	not hispanic or latino	Infiltrating duct and lobular carcinoma	Ia	alive	Non-Brisk Focal
TCGA-BH-A1EO	BRCA	Mixed Histology (please specify)	FEMALE	WHITE	NOT HISPANIC OR LATINO	Dead	Positive	Positive	Negative	TCGA-BRCA	Female	white	not hispanic or latino	Infiltrating duct and lobular carcinoma	IIa	dead	Non-Brisk Focal
TCGA-EW-A1P8	BRCA	Infiltrating Ductal Carcinoma	FEMALE	WHITE	NOT HISPANIC OR LATINO	Dead	Negative	Negative	Negative	TCGA-BRCA	Female	white	not hispanic or latino	Infiltrating duct carcinoma, NOS	IIIc	dead	Brisk Band-like
TCGA-BH-A0C7	BRCA	Infiltrating Ductal Carcinoma	FEMALE	WHITE	NOT HISPANIC OR LATINO	Alive	Positive	Negative	\N	TCGA-BRCA	Female	white	not hispanic or latino	Infiltrating duct carcinoma, NOS	IIb	alive	Non-Brisk Multifocal
TCGA-BH-A1F8	BRCA	Infiltrating Ductal Carcinoma	FEMALE	WHITE	NOT HISPANIC OR LATINO	Dead	Positive	Positive	Positive	TCGA-BRCA	Female	white	not hispanic or latino	Infiltrating duct carcinoma, NOS	IIIb	dead	Non-Brisk Focal
TCGA-AR-A1AS	BRCA	Infiltrating Ductal Carcinoma	FEMALE	ASIAN	\N	Alive	Positive	Positive	Negative	TCGA-BRCA	Female	asian	not reported	Infiltrating duct carcinoma, NOS	IIb	alive	Non-Brisk Focal
TCGA-BH-A0DP	BRCA	Infiltrating Lobular Carcinoma	FEMALE	WHITE	\N	Alive	Positive	Positive	Negative	TCGA-BRCA	Female	white	not reported	Lobular carcinoma, NOS	IIb	alive	Non-Brisk Focal
TCGA-EW-A1OX	BRCA	Mucinous Carcinoma	FEMALE	WHITE	HISPANIC OR LATINO	Alive	Positive	Positive	Negative	TCGA-BRCA	Female	white	hispanic or latino	Infiltrating duct mixed with other types of carcinoma	IIa	alive	Non-Brisk Focal
TCGA-AO-A0JC	BRCA	Infiltrating Ductal Carcinoma	FEMALE	WHITE	NOT HISPANIC OR LATINO	Alive	Positive	Positive	Negative	TCGA-BRCA	Female	white	not hispanic or latino	Infiltrating duct carcinoma, NOS	IIa	alive	Brisk Diffuse
TCGA-A1-A0SM	BRCA	Infiltrating Ductal Carcinoma	MALE	WHITE	NOT HISPANIC OR LATINO	Alive	Positive	Negative	Positive	TCGA-BRCA	Male	white	not hispanic or latino	Infiltrating duct carcinoma, NOS	IIa	alive	Non-Brisk Multifocal
TCGA-B6-A0RN	BRCA	Infiltrating Ductal Carcinoma	FEMALE	WHITE	NOT HISPANIC OR LATINO	Alive	Negative	Negative	\N	TCGA-BRCA	Female	white	not hispanic or latino	Infiltrating duct carcinoma, NOS	Ia	alive	Non-Brisk Focal
TCGA-BH-A0E9	BRCA	Infiltrating Lobular Carcinoma	FEMALE	WHITE	\N	Alive	Positive	Positive	Negative	TCGA-BRCA	Female	white	not reported	Lobular carcinoma, NOS	IIb	alive	Non-Brisk Focal
TCGA-A2-A0YD	BRCA	Infiltrating Lobular Carcinoma	FEMALE	WHITE	NOT HISPANIC OR LATINO	Alive	Positive	Positive	\N	TCGA-BRCA	Female	white	not hispanic or latino	Lobular carcinoma, NOS	IIb	alive	Non-Brisk Focal
TCGA-AR-A1AH	BRCA	Infiltrating Ductal Carcinoma	FEMALE	WHITE	NOT HISPANIC OR LATINO	Alive	Positive	Negative	Negative	TCGA-BRCA	Female	white	not hispanic or latino	Infiltrating duct carcinoma, NOS	IIb	alive	Non-Brisk Focal
TCGA-C8-A3M8	BRCA	Infiltrating Lobular Carcinoma	FEMALE	ASIAN	NOT HISPANIC OR LATINO	Alive	Positive	Positive	Positive	TCGA-BRCA	Female	asian	not hispanic or latino	Lobular carcinoma, NOS	Ia	alive	Non-Brisk Focal
TCGA-A7-A5ZV	BRCA	Infiltrating Carcinoma NOS	FEMALE	BLACK OR AFRICAN AMERICAN	NOT HISPANIC OR LATINO	Alive	Negative	Negative	Equivocal	TCGA-BRCA	Female	black or african american	not hispanic or latino	Carcinoma, NOS	IIa	alive	Non-Brisk Focal
TCGA-E2-A14Q	BRCA	Infiltrating Ductal Carcinoma	FEMALE	WHITE	NOT HISPANIC OR LATINO	Alive	Positive	Positive	Negative	TCGA-BRCA	Female	white	not hispanic or latino	Infiltrating duct carcinoma, NOS	IIb	alive	Non-Brisk Focal
TCGA-B6-A0I2	BRCA	Infiltrating Ductal Carcinoma	FEMALE	WHITE	NOT HISPANIC OR LATINO	Alive	\N	\N	\N	TCGA-BRCA	Female	white	not hispanic or latino	Infiltrating duct carcinoma, NOS	Ia	alive	Non-Brisk Focal
TCGA-A2-A04N	BRCA	Infiltrating Ductal Carcinoma	FEMALE	WHITE	HISPANIC OR LATINO	Alive	Positive	Positive	\N	TCGA-BRCA	Female	white	hispanic or latino	Infiltrating duct carcinoma, NOS	Ia	alive	Non-Brisk Focal
TCGA-B6-A0RI	BRCA	Infiltrating Ductal Carcinoma	FEMALE	WHITE	NOT HISPANIC OR LATINO	Alive	Positive	Positive	\N	TCGA-BRCA	Female	white	not hispanic or latino	Infiltrating duct carcinoma, NOS	IIIb	alive	Non-Brisk Focal
TCGA-B6-A0WS	BRCA	Infiltrating Ductal Carcinoma	FEMALE	BLACK OR AFRICAN AMERICAN	NOT HISPANIC OR LATINO	Dead	Positive	Positive	\N	TCGA-BRCA	Female	black or african american	not hispanic or latino	Infiltrating duct carcinoma, NOS	x	dead	Brisk Diffuse
TCGA-D8-A1X7	BRCA	Other, specify	FEMALE	WHITE	NOT HISPANIC OR LATINO	Alive	Positive	Positive	Negative	TCGA-BRCA	Female	white	not hispanic or latino	Intraductal papillary adenocarcinoma with invasion	IIa	alive	Non-Brisk Focal
TCGA-D8-A73U	BRCA	Infiltrating Lobular Carcinoma	FEMALE	WHITE	NOT HISPANIC OR LATINO	Alive	Positive	Positive	Negative	TCGA-BRCA	Female	white	not hispanic or latino	Lobular carcinoma, NOS	IIa	alive	Brisk Band-like
TCGA-A7-A0CD	BRCA	Infiltrating Ductal Carcinoma	FEMALE	WHITE	NOT HISPANIC OR LATINO	Alive	Positive	Positive	Equivocal	TCGA-BRCA	Female	white	not hispanic or latino	Infiltrating duct carcinoma, NOS	I	alive	Non-Brisk Focal
TCGA-E2-A15D	BRCA	Infiltrating Ductal Carcinoma	FEMALE	WHITE	NOT HISPANIC OR LATINO	Alive	Positive	Positive	Equivocal	TCGA-BRCA	Female	white	not hispanic or latino	Infiltrating duct carcinoma, NOS	IIa	alive	Non-Brisk Multifocal
TCGA-B6-A0IC	BRCA	Other, specify	FEMALE	WHITE	NOT HISPANIC OR LATINO	Dead	Positive	Positive	\N	TCGA-BRCA	Female	white	not hispanic or latino	Intraductal papillary adenocarcinoma with invasion	x	dead	Non-Brisk Focal
TCGA-C8-A12O	BRCA	Infiltrating Ductal Carcinoma	FEMALE	ASIAN	NOT HISPANIC OR LATINO	Alive	Positive	Positive	Negative	TCGA-BRCA	Female	asian	not hispanic or latino	Infiltrating duct carcinoma, NOS	IIa	alive	Non-Brisk Focal
TCGA-B6-A0RP	BRCA	Mixed Histology (please specify)	FEMALE	WHITE	NOT HISPANIC OR LATINO	Dead	Positive	Positive	\N	TCGA-BRCA	Female	white	not hispanic or latino	Infiltrating duct and lobular carcinoma		dead	Non-Brisk Focal
TCGA-A2-A1FZ	BRCA	Infiltrating Ductal Carcinoma	FEMALE	WHITE	NOT HISPANIC OR LATINO	Alive	Positive	Positive	Negative	TCGA-BRCA	Female	white	not hispanic or latino	Infiltrating duct carcinoma, NOS	IIa	alive	Non-Brisk Focal
TCGA-A7-A13H	BRCA	Infiltrating Lobular Carcinoma	FEMALE	WHITE	NOT HISPANIC OR LATINO	Alive	Positive	Positive	Equivocal	TCGA-BRCA	Female	white	not hispanic or latino	Lobular carcinoma, NOS	IIb	alive	Non-Brisk Focal
TCGA-BH-A0W3	BRCA	Infiltrating Ductal Carcinoma	FEMALE	WHITE	NOT HISPANIC OR LATINO	Alive	Positive	Positive	Equivocal	TCGA-BRCA	Female	white	not hispanic or latino	Infiltrating duct carcinoma, NOS	IIa	alive	Non-Brisk Multifocal
TCGA-OL-A66K	BRCA	Infiltrating Lobular Carcinoma	FEMALE	WHITE	NOT HISPANIC OR LATINO	Dead	Positive	Positive	Equivocal	TCGA-BRCA	Female	white	not hispanic or latino	Lobular carcinoma, NOS	IIa	dead	Non-Brisk Focal
TCGA-EW-A1IW	BRCA	Infiltrating Lobular Carcinoma	FEMALE	WHITE	HISPANIC OR LATINO	Alive	Positive	Positive	Positive	TCGA-BRCA	Female	white	hispanic or latino	Lobular carcinoma, NOS	IIb	alive	Non-Brisk Focal
TCGA-E9-A1RI	BRCA	Mixed Histology (please specify)	FEMALE	WHITE	NOT HISPANIC OR LATINO	Alive	\N	\N	\N	TCGA-BRCA	Female	white	not hispanic or latino	Infiltrating duct and lobular carcinoma	IIIa	alive	Non-Brisk Multifocal
TCGA-BH-A42T	BRCA	Infiltrating Lobular Carcinoma	FEMALE	BLACK OR AFRICAN AMERICAN	NOT HISPANIC OR LATINO	Dead	Positive	Positive	Positive	TCGA-BRCA	Female	black or african american	not hispanic or latino	Lobular carcinoma, NOS	IIa	dead	Non-Brisk Focal
TCGA-AC-A3W6	BRCA	Infiltrating Lobular Carcinoma	FEMALE	WHITE	NOT HISPANIC OR LATINO	Alive	Positive	Positive	Negative	TCGA-BRCA	Female	white	not hispanic or latino	Lobular carcinoma, NOS	IIIa	alive	Non-Brisk Focal
TCGA-E9-A1N4	BRCA	Mixed Histology (please specify)	FEMALE	WHITE	NOT HISPANIC OR LATINO	Alive	Positive	Positive	Positive	TCGA-BRCA	Female	white	not hispanic or latino	Lobular carcinoma, NOS	IIIa	alive	Brisk Diffuse
TCGA-BH-A1F2	BRCA	Infiltrating Ductal Carcinoma	FEMALE	WHITE	NOT HISPANIC OR LATINO	Dead	Positive	Positive	Positive	TCGA-BRCA	Female	white	not hispanic or latino	Paget disease and infiltrating duct carcinoma of breast	IIIb	dead	Non-Brisk Focal
TCGA-LL-A5YM	BRCA	Infiltrating Ductal Carcinoma	FEMALE	BLACK OR AFRICAN AMERICAN	NOT HISPANIC OR LATINO	Alive	Positive	Positive	Equivocal	TCGA-BRCA	Female	black or african american	not hispanic or latino	Paget disease and infiltrating duct carcinoma of breast	IIIb	alive	Non-Brisk Focal
TCGA-E2-A1IL	BRCA	Infiltrating Lobular Carcinoma	FEMALE	WHITE	NOT HISPANIC OR LATINO	Alive	Positive	Positive	Negative	TCGA-BRCA	Female	white	not hispanic or latino	Lobular carcinoma, NOS	IIa	alive	Non-Brisk Focal
TCGA-BH-A1ET	BRCA	Infiltrating Ductal Carcinoma	FEMALE	WHITE	NOT HISPANIC OR LATINO	Dead	Positive	Positive	Negative	TCGA-BRCA	Female	white	not hispanic or latino	Infiltrating duct carcinoma, NOS	I	dead	Non-Brisk Focal
TCGA-E9-A1NF	BRCA	Mixed Histology (please specify)	FEMALE	WHITE	NOT HISPANIC OR LATINO	Dead	Positive	Positive	Negative	TCGA-BRCA	Female	white	not hispanic or latino	Infiltrating duct and lobular carcinoma	IIa	dead	Non-Brisk Focal
TCGA-BH-A201	BRCA	Infiltrating Ductal Carcinoma	FEMALE	WHITE	NOT HISPANIC OR LATINO	Alive	Positive	Positive	Negative	TCGA-BRCA	Female	white	not hispanic or latino	Infiltrating duct carcinoma, NOS	Ia	alive	Non-Brisk Focal
TCGA-AR-A5QM	BRCA	Infiltrating Lobular Carcinoma	FEMALE	WHITE	NOT HISPANIC OR LATINO	Alive	Positive	Positive	Equivocal	TCGA-BRCA	Female	white	not hispanic or latino	Lobular carcinoma, NOS	IIa	alive	Non-Brisk Focal
TCGA-D8-A1X8	BRCA	Infiltrating Lobular Carcinoma	FEMALE	WHITE	NOT HISPANIC OR LATINO	Alive	Positive	Indeterminate	Negative	TCGA-BRCA	Female	white	not hispanic or latino	Lobular carcinoma, NOS	IIIa	alive	Non-Brisk Focal
TCGA-BH-A1FL	BRCA	Infiltrating Ductal Carcinoma	FEMALE	WHITE	NOT HISPANIC OR LATINO	Dead	Positive	Positive	\N	TCGA-BRCA	Female	white	not hispanic or latino	Infiltrating duct carcinoma, NOS	IIb	dead	Non-Brisk Focal
TCGA-B6-A0X1	BRCA	Infiltrating Ductal Carcinoma	FEMALE	WHITE	NOT HISPANIC OR LATINO	Dead	Negative	Negative	\N	TCGA-BRCA	Female	white	not hispanic or latino	Infiltrating duct carcinoma, NOS		dead	Brisk Band-like
TCGA-D8-A1JL	BRCA	Infiltrating Ductal Carcinoma	FEMALE	WHITE	NOT HISPANIC OR LATINO	Alive	Negative	Negative	Negative	TCGA-BRCA	Female	white	not hispanic or latino	Infiltrating duct carcinoma, NOS	IIa	alive	Brisk Diffuse
TCGA-D8-A1JI	BRCA	Infiltrating Ductal Carcinoma	FEMALE	WHITE	NOT HISPANIC OR LATINO	Alive	Positive	Positive	Negative	TCGA-BRCA	Female	white	not hispanic or latino	Infiltrating duct carcinoma, NOS	IIa	alive	Non-Brisk Focal
TCGA-E2-A158	BRCA	Infiltrating Ductal Carcinoma	FEMALE	WHITE	NOT HISPANIC OR LATINO	Alive	Negative	Negative	Negative	TCGA-BRCA	Female	white	not hispanic or latino	Infiltrating duct carcinoma, NOS	IIa	alive	Brisk Band-like
TCGA-BH-A1EW	BRCA	Infiltrating Ductal Carcinoma	FEMALE	WHITE	NOT HISPANIC OR LATINO	Dead	Negative	Negative	Negative	TCGA-BRCA	Female	white	not hispanic or latino	Infiltrating duct carcinoma, NOS	IIa	dead	Non-Brisk Focal
TCGA-E9-A295	BRCA	Infiltrating Lobular Carcinoma	FEMALE	WHITE	NOT HISPANIC OR LATINO	Alive	Positive	Positive	Positive	TCGA-BRCA	Female	white	not hispanic or latino	Lobular carcinoma, NOS	IIa	alive	Non-Brisk Multifocal
TCGA-A2-A0CL	BRCA	Infiltrating Ductal Carcinoma	FEMALE	BLACK OR AFRICAN AMERICAN	NOT HISPANIC OR LATINO	Alive	Positive	Positive	Negative	TCGA-BRCA	Female	black or african american	not hispanic or latino	Infiltrating duct carcinoma, NOS	IIIa	alive	Brisk Diffuse
TCGA-C8-A130	BRCA	Infiltrating Ductal Carcinoma	FEMALE	ASIAN	NOT HISPANIC OR LATINO	Alive	Positive	Positive	Equivocal	TCGA-BRCA	Female	asian	not hispanic or latino	Infiltrating duct carcinoma, NOS	IIIa	alive	Non-Brisk Focal
TCGA-C8-A27A	BRCA	Infiltrating Ductal Carcinoma	FEMALE	ASIAN	NOT HISPANIC OR LATINO	Alive	Positive	Positive	Negative	TCGA-BRCA	Female	asian	not hispanic or latino	Infiltrating duct carcinoma, NOS	IIb	alive	Non-Brisk Focal
TCGA-C8-A26V	BRCA	Infiltrating Ductal Carcinoma	FEMALE	ASIAN	NOT HISPANIC OR LATINO	Alive	Positive	Positive	Negative	TCGA-BRCA	Female	asian	not hispanic or latino	Infiltrating duct carcinoma, NOS	IIIa	alive	Non-Brisk Focal
TCGA-AQ-A54O	BRCA	Infiltrating Ductal Carcinoma	MALE	BLACK OR AFRICAN AMERICAN	NOT HISPANIC OR LATINO	Alive	Positive	Positive	Negative	TCGA-BRCA	Male	black or african american	not hispanic or latino	Infiltrating duct carcinoma, NOS	IIa	alive	Brisk Band-like
TCGA-AO-A0JF	BRCA	Infiltrating Ductal Carcinoma	FEMALE	WHITE	NOT HISPANIC OR LATINO	Alive	Positive	Positive	Negative	TCGA-BRCA	Female	white	not hispanic or latino	Infiltrating duct carcinoma, NOS	IIa	alive	Non-Brisk Focal
TCGA-D8-A1JA	BRCA	Infiltrating Ductal Carcinoma	FEMALE	WHITE	NOT HISPANIC OR LATINO	Alive	Negative	Negative	Positive	TCGA-BRCA	Female	white	not hispanic or latino	Infiltrating duct carcinoma, NOS		alive	Non-Brisk Focal
TCGA-E2-A570	BRCA	Infiltrating Ductal Carcinoma	FEMALE	BLACK OR AFRICAN AMERICAN	NOT HISPANIC OR LATINO	Alive	Positive	Positive	Equivocal	TCGA-BRCA	Female	black or african american	not hispanic or latino	Infiltrating duct carcinoma, NOS	Ib	alive	Non-Brisk Multifocal
TCGA-BH-A28O	BRCA	Infiltrating Lobular Carcinoma	FEMALE	WHITE	NOT HISPANIC OR LATINO	Alive	Positive	Positive	Negative	TCGA-BRCA	Female	white	not hispanic or latino	Lobular carcinoma, NOS	IIIc	alive	Non-Brisk Focal
TCGA-AR-A2LH	BRCA	Infiltrating Lobular Carcinoma	FEMALE	WHITE	NOT HISPANIC OR LATINO	Dead	Negative	Negative	Equivocal	TCGA-BRCA	Female	white	not hispanic or latino	Lobular carcinoma, NOS	III	dead	Brisk Diffuse
TCGA-BH-A0H3	BRCA	Infiltrating Ductal Carcinoma	FEMALE	WHITE	NOT HISPANIC OR LATINO	Alive	Positive	Positive	\N	TCGA-BRCA	Female	white	not hispanic or latino	Infiltrating duct carcinoma, NOS	I	alive	Non-Brisk Multifocal
TCGA-B6-A0RO	BRCA	Infiltrating Ductal Carcinoma	FEMALE	WHITE	NOT HISPANIC OR LATINO	Alive	Positive	Positive	\N	TCGA-BRCA	Female	white	not hispanic or latino	Infiltrating duct carcinoma, NOS	IIIb	alive	Non-Brisk Focal
TCGA-E2-A14S	BRCA	Infiltrating Ductal Carcinoma	FEMALE	WHITE	NOT HISPANIC OR LATINO	Alive	Positive	Positive	Equivocal	TCGA-BRCA	Female	white	not hispanic or latino	Infiltrating duct carcinoma, NOS	I	alive	Non-Brisk Multifocal
TCGA-BH-A0B1	BRCA	Infiltrating Ductal Carcinoma	FEMALE	WHITE	\N	Alive	Positive	Positive	Negative	TCGA-BRCA	Female	white	not reported	Infiltrating duct carcinoma, NOS	IIb	alive	Non-Brisk Focal
TCGA-D8-A1JT	BRCA	Other, specify	FEMALE	WHITE	NOT HISPANIC OR LATINO	Alive	Positive	Positive	Equivocal	TCGA-BRCA	Female	white	not hispanic or latino	Infiltrating duct mixed with other types of carcinoma	IIa	alive	Non-Brisk Focal
TCGA-E2-A15C	BRCA	Infiltrating Ductal Carcinoma	FEMALE	WHITE	NOT HISPANIC OR LATINO	Alive	Positive	Positive	Equivocal	TCGA-BRCA	Female	white	not hispanic or latino	Infiltrating duct carcinoma, NOS	I	alive	Non-Brisk Multifocal
TCGA-AO-A0J5	BRCA	Other, specify	FEMALE	WHITE	NOT HISPANIC OR LATINO	Dead	Positive	Negative	Equivocal	TCGA-BRCA	Female	white	not hispanic or latino	Infiltrating duct mixed with other types of carcinoma	Iv	dead	Non-Brisk Focal
TCGA-C8-A26Z	BRCA	Infiltrating Ductal Carcinoma	FEMALE	ASIAN	NOT HISPANIC OR LATINO	Alive	Positive	Positive	Negative	TCGA-BRCA	Female	asian	not hispanic or latino	Infiltrating duct carcinoma, NOS	IIa	alive	Non-Brisk Focal
TCGA-A2-A04X	BRCA	Infiltrating Ductal Carcinoma	FEMALE	WHITE	\N	Alive	Positive	Positive	Positive	TCGA-BRCA	Female	white	not reported	Infiltrating duct carcinoma, NOS	IIa	alive	Brisk Band-like
TCGA-A2-A3KC	BRCA	Infiltrating Lobular Carcinoma	FEMALE	BLACK OR AFRICAN AMERICAN	NOT HISPANIC OR LATINO	Alive	Positive	Positive	Equivocal	TCGA-BRCA	Female	black or african american	not hispanic or latino	Lobular carcinoma, NOS	IIb	alive	Non-Brisk Focal
TCGA-A2-A0SW	BRCA	Infiltrating Ductal Carcinoma	FEMALE	WHITE	NOT HISPANIC OR LATINO	Dead	Positive	Negative	\N	TCGA-BRCA	Female	white	not hispanic or latino	Infiltrating duct carcinoma, NOS	Iv	dead	Brisk Diffuse
TCGA-BH-A0BD	BRCA	Infiltrating Ductal Carcinoma	FEMALE	WHITE	\N	Alive	Positive	Positive	Negative	TCGA-BRCA	Female	white	not reported	Infiltrating duct carcinoma, NOS	IIa	alive	Non-Brisk Focal
TCGA-E9-A5FL	BRCA	Metaplastic Carcinoma	FEMALE	WHITE	NOT HISPANIC OR LATINO	Alive	Negative	Negative	Negative	TCGA-BRCA	Female	white	not hispanic or latino	Metaplastic carcinoma, NOS	IIb	alive	Non-Brisk Focal
TCGA-E2-A1IE	BRCA	Infiltrating Ductal Carcinoma	FEMALE	WHITE	NOT HISPANIC OR LATINO	Alive	Positive	Positive	Equivocal	TCGA-BRCA	Female	white	not hispanic or latino	Infiltrating duct carcinoma, NOS	IIb	alive	Non-Brisk Focal
TCGA-E9-A1R6	BRCA	Infiltrating Ductal Carcinoma	FEMALE	WHITE	NOT HISPANIC OR LATINO	Alive	\N	\N	\N	TCGA-BRCA	Female	white	not hispanic or latino	Infiltrating duct carcinoma, NOS	IIa	alive	Brisk Band-like
TCGA-B6-A0RU	BRCA	Other, specify	FEMALE	WHITE	NOT HISPANIC OR LATINO	Alive	Negative	Negative	\N	TCGA-BRCA	Female	white	not hispanic or latino	Infiltrating duct mixed with other types of carcinoma	Ia	alive	Non-Brisk Focal
TCGA-A2-A4S0	BRCA	Mucinous Carcinoma	FEMALE	WHITE	NOT HISPANIC OR LATINO	Alive	Positive	Positive	Negative	TCGA-BRCA	Female	white	not hispanic or latino	Mucinous adenocarcinoma	IIa	alive	Non-Brisk Focal
TCGA-A2-A0SY	BRCA	Infiltrating Lobular Carcinoma	FEMALE	WHITE	NOT HISPANIC OR LATINO	Alive	Positive	Positive	\N	TCGA-BRCA	Female	white	not hispanic or latino	Lobular carcinoma, NOS	IIIa	alive	Non-Brisk Focal
