# Supplementary material for: TCGA RNA-Seq and Tumor-Infiltrating Lymphocyte Imaging Data Reveal Cold Tumor Signatures of Invasive Ductal Carcinomas and Estrogen Receptor-Positive Human Breast Tumors
Source: Int J Mol Sci. 2023 May 27;24(11):9355. doi: 10.3390/ijms24119355 (PMC10253224; doi:10.3390/ijms24119355)
Supplement: Supplementary file 1 [file ijms-24-09355-s001.zip › Supplementary file 16.xlsx]

## Sheet: Sheet 1
	None	Non-Brisk Focal	Non-Brisk Multifocal	Brisk Diffuse	Brisk Band-like
Adenoid cystic carcinoma	0	0	1	0	0
Apocrine adenocarcinoma	0	0	0	0	1
Carcinoma, NOS	0	1	0	0	0
Cribriform carcinoma, NOS	0	0	0	0	1
Infiltrating duct and lobular carcinoma	0	12	4	10	0
Infiltrating duct carcinoma, NOS	3	236	102	173	147
Infiltrating duct mixed with other types of carcinoma	0	12	2	2	2
Infiltrating lobular mixed with other types of carcinoma	0	4	0	1	1
Intraductal micropapillary carcinoma	0	0	0	0	2
Intraductal papillary adenocarcinoma with invasion	0	4	1	1	0
Large cell neuroendocrine carcinoma	0	0	1	0	0
Lobular carcinoma, NOS	2	85	31	30	9
Medullary carcinoma, NOS	0	0	0	4	0
Metaplastic carcinoma, NOS	0	4	1	2	4
Mucinous adenocarcinoma	0	8	4	1	0
Paget disease and infiltrating duct carcinoma of breast	0	2	0	0	0
Papillary carcinoma, NOS	0	0	0	1	0
Phyllodes tumor, malignant	0	1	0	0	0
Pleomorphic carcinoma	0	1	0	0	0
Tubular adenocarcinoma	0	0	0	0	1
