# Supplementary material for: TCGA RNA-Seq and Tumor-Infiltrating Lymphocyte Imaging Data Reveal Cold Tumor Signatures of Invasive Ductal Carcinomas and Estrogen Receptor-Positive Human Breast Tumors
Source: Int J Mol Sci. 2023 May 27;24(11):9355. doi: 10.3390/ijms24119355 (PMC10253224; doi:10.3390/ijms24119355)
Supplement: Supplementary file 1 [file ijms-24-09355-s001.zip › Supplementary file 2.xlsx]

## Sheet: Sheet1
The DESeq results differentially expressed genes between hot and cold using different cutoffs for the lymphocyte score
	Cutoff = 0.4	Cutoff = 0.45	Cutoff = 0.5
Cold Tumor Patients	Lymphocyte scores <= 0.4	Lymphocyte scores <= 0.45	Lymphocyte scores <= 0.5
Hot Tumor Patients	Lymphocyte score> 0.4	Lymphocyte scores > 0.45	Lymphocyte score> 0.5
The number of differentialy expressed genes between hot vs cold	5855	6015	5945
Number of cold tumor patients	463	627	788
Number of hot tumor patients	619	455	294
