# Supplementary material for: TCGA RNA-Seq and Tumor-Infiltrating Lymphocyte Imaging Data Reveal Cold Tumor Signatures of Invasive Ductal Carcinomas and Estrogen Receptor-Positive Human Breast Tumors
Source: Int J Mol Sci. 2023 May 27;24(11):9355. doi: 10.3390/ijms24119355 (PMC10253224; doi:10.3390/ijms24119355)
Supplement: Supplementary file 1 [file ijms-24-09355-s001.zip › Supplementary file 3.xlsx]

## Sheet: hot vs cold
gene	baseMean	log2FoldChange	lfcSE	stat	pvalue	padj	threshold	Expression
CXCR5	121.676	2.39486	0.107451	22.2879	4.84312e-110	9.06294e-106	TRUE	upregulated
CCR7	466.64	2.06767	0.095289	21.6989	2.10141e-104	1.96619e-100	TRUE	upregulated
MS4A1	581.381	2.96448	0.139665	21.2256	5.53707e-100	3.45384e-96	TRUE	upregulated
BANK1	173.579	2.26942	0.109573	20.7116	2.72195e-95	1.2734e-91	TRUE	upregulated
FCRLA	116.535	2.37004	0.115812	20.4645	4.46345e-93	1.67049e-89	TRUE	upregulated
BLK	81.5614	2.82907	0.141173	20.0397	2.48074e-89	7.73701e-86	TRUE	upregulated
VPREB3	56.1368	2.26938	0.114248	19.8637	8.39485e-88	2.24418e-84	TRUE	upregulated
BTLA	79.4377	2.01017	0.101486	19.8074	2.57189e-87	6.01598e-84	TRUE	upregulated
TCL1A	106.004	3.11161	0.157868	19.7103	1.76091e-86	3.66133e-83	TRUE	upregulated
SELL	1054.4	1.65996	0.0847901	19.5772	2.41726e-85	4.52343e-82	TRUE	minimally upregulated
FAM129C	43.3365	2.4838	0.12729	19.5129	8.5241e-85	1.4501e-81	TRUE	upregulated
FCRL3	86.3093	2.36171	0.121643	19.415	5.7604e-84	8.98286e-81	TRUE	upregulated
CD27	488.409	1.74187	0.0901074	19.331	2.94491e-83	4.23908e-80	TRUE	minimally upregulated
GPR18	55.7322	1.656	0.0859227	19.2732	9.02228e-83	1.20596e-79	TRUE	minimally upregulated
CD19	108.515	2.90706	0.15141	19.2	3.70345e-82	4.62018e-79	TRUE	upregulated
TNFRSF13B	34.1411	2.47465	0.129067	19.1734	6.17837e-82	7.22599e-79	TRUE	upregulated
CD8A	750.829	1.54501	0.0811665	19.0351	8.73144e-81	9.61126e-78	TRUE	minimally upregulated
KLRK1	227.399	1.63223	0.0860579	18.9667	3.21491e-80	3.34225e-77	TRUE	minimally upregulated
FCRL1	37.3233	2.91016	0.153779	18.9243	7.19593e-80	7.08723e-77	TRUE	upregulated
SLAMF6	347.619	1.73018	0.0917184	18.864	2.25463e-79	2.10954e-76	TRUE	minimally upregulated
LY9	157.788	1.77321	0.0943255	18.7988	7.71973e-79	6.87901e-76	TRUE	minimally upregulated
CD79A	767.362	2.23865	0.119882	18.6737	8.10151e-78	6.89107e-75	TRUE	upregulated
PTPRCAP	671.616	1.71003	0.0916173	18.6649	9.55417e-78	7.77335e-75	TRUE	minimally upregulated
P2RY8	420.373	1.22795	0.0666616	18.4206	8.98161e-76	7.00304e-73	TRUE	minimally upregulated
CD3E	980.191	1.6315	0.0888495	18.3625	2.62327e-75	1.96357e-72	TRUE	minimally upregulated
SCML4	93.3171	1.73799	0.0947034	18.352	3.18413e-75	2.29172e-72	TRUE	minimally upregulated
SH2D1A	197.412	1.75989	0.0960078	18.3307	4.70472e-75	3.26072e-72	TRUE	minimally upregulated
CD79B	363.899	1.74005	0.0957273	18.1772	7.82536e-74	5.22986e-71	TRUE	minimally upregulated
FCRL2	41.9693	2.51745	0.139135	18.0935	3.58429e-73	2.28496e-70	TRUE	upregulated
GPR171	89.7434	1.68304	0.0930249	18.0923	3.66317e-73	2.28496e-70	TRUE	minimally upregulated
GZMK	457.827	1.79578	0.0999149	17.9731	3.16527e-72	1.9107e-69	TRUE	minimally upregulated
PAX5	49.2785	2.84016	0.158042	17.9709	3.29195e-72	1.92507e-69	TRUE	upregulated
CNR2	16.4629	2.43155	0.135532	17.9409	5.65718e-72	3.20797e-69	TRUE	upregulated
NCR3	29.0769	1.89489	0.105858	17.9003	1.17249e-71	6.45318e-69	TRUE	minimally upregulated
PYHIN1	108.798	1.72081	0.0963286	17.864	2.24953e-71	1.20273e-68	TRUE	minimally upregulated
RASGRP2	230.914	1.58648	0.088843	17.8571	2.54546e-71	1.32315e-68	TRUE	minimally upregulated
LCK	563.028	1.53197	0.0861999	17.7723	1.15749e-70	5.85409e-68	TRUE	minimally upregulated
TXK	26.6455	1.56658	0.0883982	17.7218	2.84493e-70	1.40098e-67	TRUE	minimally upregulated
ITK	333.936	1.6562	0.0935042	17.7125	3.35636e-70	1.61045e-67	TRUE	minimally upregulated
CD247	296.86	1.50729	0.0852565	17.6794	6.04193e-70	2.82657e-67	TRUE	minimally upregulated
NLRC3	378.153	0.985642	0.056019	17.5948	2.70092e-69	1.23274e-66	TRUE	minimally upregulated
SPIB	222.911	2.43933	0.138872	17.5653	4.54131e-69	2.02337e-66	TRUE	upregulated
IPCEF1	188.866	1.25824	0.0717396	17.539	7.22282e-69	3.14327e-66	TRUE	minimally upregulated
TBC1D10C	349.828	1.51209	0.0864435	17.4922	1.64212e-68	6.98385e-66	TRUE	minimally upregulated
CD3D	354.172	1.6113	0.0923043	17.4564	3.07841e-68	1.28014e-65	TRUE	minimally upregulated
ZNF831	119.807	1.70714	0.0980624	17.4087	7.08263e-68	2.88124e-65	TRUE	minimally upregulated
2019-09-01	417.269	1.30826	0.07547	17.3349	2.56559e-67	1.02149e-64	TRUE	minimally upregulated
ZAP70	305.201	1.67576	0.0969161	17.2909	5.51144e-67	2.14866e-64	TRUE	minimally upregulated
PVRIG	191.705	1.11471	0.0646842	17.2331	1.49777e-66	5.71996e-64	TRUE	minimally upregulated
CD96	442.522	1.51854	0.0882018	17.2166	1.99208e-66	7.45557e-64	TRUE	minimally upregulated
CD5	426.299	1.52592	0.0887007	17.203	2.51981e-66	9.24571e-64	TRUE	minimally upregulated
TREML2	24.8998	1.86549	0.108892	17.1315	8.64247e-66	3.11013e-63	TRUE	minimally upregulated
ACAP1	440.414	1.54722	0.0907403	17.051	3.43376e-65	1.21238e-62	TRUE	minimally upregulated
SIRPG	134.98	1.68141	0.0992616	16.9392	2.31213e-64	8.01239e-62	TRUE	minimally upregulated
SIT1	151.777	1.57518	0.0930418	16.9298	2.71366e-64	9.23287e-62	TRUE	minimally upregulated
S1PR4	130.308	1.48475	0.0879452	16.8827	6.03487e-64	2.01662e-61	TRUE	minimally upregulated
SAMD3	96.4321	1.45882	0.0865152	16.862	8.56198e-64	2.81088e-61	TRUE	minimally upregulated
CD40LG	81.6805	1.63564	0.0970832	16.8479	1.08781e-63	3.50968e-61	TRUE	minimally upregulated
SLA2	169.884	1.44477	0.0858152	16.8358	1.33288e-63	4.22748e-61	TRUE	minimally upregulated
GZMM	91.3185	1.7268	0.102754	16.8052	2.23557e-63	6.97237e-61	TRUE	minimally upregulated
CXCR3	263.763	1.49944	0.0893773	16.7765	3.62708e-63	1.11268e-60	TRUE	minimally upregulated
PCSK1	486.49	-2.79903	0.16701	-16.7597	4.81042e-63	1.45189e-60	TRUE	downregulated
KIAA0125	115.016	2.16999	0.129539	16.7516	5.50815e-63	1.6361e-60	TRUE	upregulated
UBASH3A	97.7484	1.61702	0.0966481	16.731	7.78621e-63	2.27661e-60	TRUE	minimally upregulated
TTC24	7.19993	2.24781	0.134773	16.6785	1.87861e-62	5.40837e-60	TRUE	upregulated
LINC00926	117.546	1.37391	0.0827034	16.6125	5.65626e-62	1.60372e-59	TRUE	minimally upregulated
EOMES	109.862	1.64744	0.0995425	16.5501	1.59752e-61	4.46186e-59	TRUE	minimally upregulated
CD2	935.422	1.41974	0.0858587	16.5358	2.02701e-61	5.57814e-59	TRUE	minimally upregulated
CCL19	1186.94	2.10373	0.127426	16.5094	3.14008e-61	8.51598e-59	TRUE	upregulated
FAM65B	467.585	1.36877	0.0830204	16.4871	4.54219e-61	1.21426e-58	TRUE	minimally upregulated
PRKCB	495.174	1.44454	0.0876428	16.4822	4.92779e-61	1.29879e-58	TRUE	minimally upregulated
FCAMR	15.3434	2.91331	0.176932	16.4657	6.47001e-61	1.68157e-58	TRUE	upregulated
SP140	274.648	1.29378	0.0787255	16.4341	1.09072e-60	2.79597e-58	TRUE	minimally upregulated
MAP4K1	410.697	1.25993	0.0768556	16.3935	2.12788e-60	5.38094e-58	TRUE	minimally upregulated
GVINP1	303.284	1.36511	0.083354	16.3772	2.78182e-60	6.94083e-58	TRUE	minimally upregulated
BEND4	12.8173	2.25181	0.137553	16.3705	3.10783e-60	7.65222e-58	TRUE	upregulated
FCER2	57.3854	2.85781	0.174645	16.3635	3.48642e-60	8.47291e-58	TRUE	upregulated
TMC8	779.363	1.15387	0.0709222	16.2695	1.62357e-59	3.8951e-57	TRUE	minimally upregulated
TESPA1	109.73	1.41283	0.0868829	16.2613	1.85841e-59	4.40208e-57	TRUE	minimally upregulated
GFI1	90.7381	1.26056	0.0779315	16.1752	7.55006e-59	1.76605e-56	TRUE	minimally upregulated
RGL4	26.7492	1.32099	0.0816816	16.1724	7.89265e-59	1.8234e-56	TRUE	minimally upregulated
NUGGC	46.4993	1.69766	0.105114	16.1506	1.12447e-58	2.56612e-56	TRUE	minimally upregulated
LTB	602.015	1.79995	0.111663	16.1195	1.85974e-58	4.19292e-56	TRUE	minimally upregulated
CD6	565.671	1.3091	0.0813317	16.0958	2.73156e-58	6.0852e-56	TRUE	minimally upregulated
GP1BA	59.9613	1.54743	0.0962468	16.0777	3.65842e-58	8.05413e-56	TRUE	minimally upregulated
TBX21	70.1744	1.48152	0.092398	16.0341	7.38319e-58	1.60653e-55	TRUE	minimally upregulated
TNFRSF13C	22.6578	1.71465	0.106975	16.0285	8.08037e-58	1.73802e-55	TRUE	minimally upregulated
SLAMF1	123.977	1.52816	0.0954283	16.0137	1.02561e-57	2.18095e-55	TRUE	minimally upregulated
POU2AF1	539.803	1.80509	0.113078	15.9633	2.30384e-57	4.84401e-55	TRUE	minimally upregulated
TLR10	113.858	1.4868	0.0932083	15.9513	2.78908e-57	5.79913e-55	TRUE	minimally upregulated
CD48	919.561	1.18366	0.0742396	15.9438	3.14832e-57	6.47412e-55	TRUE	minimally upregulated
CD3G	114.671	1.58406	0.0995376	15.9141	5.05533e-57	1.02827e-54	TRUE	minimally upregulated
SPOCK2	1859.97	1.27329	0.0805102	15.8152	2.44287e-56	4.91543e-54	TRUE	minimally upregulated
NKG7	397.372	1.4646	0.0927097	15.7977	3.22617e-56	6.42249e-54	TRUE	minimally upregulated
CLEC17A	21.5105	2.05394	0.130246	15.7696	5.03459e-56	9.91709e-54	TRUE	upregulated
STAP1	56.1101	1.62217	0.103135	15.7287	9.6207e-56	1.87533e-53	TRUE	minimally upregulated
LINC00426	25.3331	1.39001	0.0885258	15.7018	1.4708e-55	2.83743e-53	TRUE	minimally upregulated
TIGIT	274.842	1.51192	0.0965171	15.6647	2.63509e-55	5.03167e-53	TRUE	minimally upregulated
PDCD1	113.737	1.53674	0.0982261	15.6449	3.60063e-55	6.80591e-53	TRUE	minimally upregulated
IL2RG	1713.36	1.29432	0.0829686	15.6002	7.25947e-55	1.35846e-52	TRUE	minimally upregulated
IKZF1	1044.4	1.07816	0.0692511	15.5689	1.18401e-54	2.1937e-52	TRUE	minimally upregulated
CR2	242.807	2.77562	0.179025	15.5041	3.25595e-54	5.9734e-52	TRUE	upregulated
GZMA	378.337	1.39607	0.0901398	15.4878	4.1924e-54	7.61674e-52	TRUE	minimally upregulated
HSF5	6.22974	1.53298	0.0996547	15.3829	2.13044e-53	3.83336e-51	TRUE	minimally upregulated
PLA2G2D	318.977	2.07283	0.134978	15.3568	3.18851e-53	5.68254e-51	TRUE	upregulated
PARP15	64.822	1.45064	0.0945171	15.3479	3.65913e-53	6.45974e-51	TRUE	minimally upregulated
CD7	292.755	1.38821	0.0911119	15.2363	2.03108e-52	3.55212e-50	TRUE	minimally upregulated
TRAT1	87.9406	1.66293	0.109182	15.2308	2.20791e-52	3.82561e-50	TRUE	minimally upregulated
RASAL3	527.403	1.02116	0.0671496	15.2073	3.16297e-52	5.43016e-50	TRUE	minimally upregulated
LTA	57.6521	1.43416	0.0944059	15.1914	4.03005e-52	6.85584e-50	TRUE	minimally upregulated
CTSW	275.023	1.40035	0.0930992	15.0415	3.92543e-51	6.61771e-49	TRUE	minimally upregulated
TMIGD2	13.3245	1.61781	0.108009	14.9784	1.01599e-50	1.69753e-48	TRUE	minimally upregulated
GIMAP7	678.421	0.96288	0.064556	14.9154	2.61588e-50	4.33194e-48	TRUE	minimally upregulated
PRF1	352.129	1.29382	0.0868433	14.8984	3.378e-50	5.54495e-48	TRUE	minimally upregulated
CD69	337.095	1.2175	0.0817938	14.885	4.12446e-50	6.71139e-48	TRUE	minimally upregulated
CRTAM	79.8786	1.26224	0.0850147	14.8473	7.23793e-50	1.16762e-47	TRUE	minimally upregulated
TLR9	87.368	1.10514	0.0745616	14.8218	1.0583e-49	1.69265e-47	TRUE	minimally upregulated
CD37	1208.31	1.00563	0.0678505	14.8212	1.06817e-49	1.69396e-47	TRUE	minimally upregulated
THEMIS	111.746	1.44011	0.0974028	14.7851	1.82848e-49	2.87532e-47	TRUE	minimally upregulated
XCL2	36.8421	1.45116	0.0982254	14.7738	2.16274e-49	3.37261e-47	TRUE	minimally upregulated
GPR174	41.4449	1.56933	0.106325	14.7597	2.66338e-49	4.11899e-47	TRUE	minimally upregulated
AKNA	1945.96	0.746358	0.050616	14.7455	3.28899e-49	5.04482e-47	TRUE	minimally upregulated
LRMP	242.086	1.09974	0.0748075	14.7009	6.35909e-49	9.67461e-47	TRUE	minimally upregulated
ZNF683	140.459	1.3943	0.0950291	14.6724	9.69229e-49	1.46268e-46	TRUE	minimally upregulated
ZNF80	16.2567	1.52989	0.104375	14.6577	1.20308e-48	1.80106e-46	TRUE	minimally upregulated
KIR3DL2	7.95526	2.05136	0.140148	14.6372	1.62744e-48	2.41701e-46	TRUE	upregulated
PPP1R16B	654.775	1.12265	0.0767341	14.6304	1.79704e-48	2.64787e-46	TRUE	minimally upregulated
CXCR6	245.393	1.24366	0.0850191	14.628	1.86205e-48	2.72222e-46	TRUE	minimally upregulated
CD8B	228.731	1.40867	0.0963637	14.6183	2.14773e-48	3.11554e-46	TRUE	minimally upregulated
PTPN7	552.968	1.10478	0.0755888	14.6156	2.23428e-48	3.21616e-46	TRUE	minimally upregulated
PLAC8	120.52	1.5053	0.103387	14.5598	5.05824e-48	7.22556e-46	TRUE	minimally upregulated
JAK3	801.324	1.05522	0.0725358	14.5476	6.0456e-48	8.57055e-46	TRUE	minimally upregulated
MEI1	157.819	1.21934	0.0839067	14.5321	7.58231e-48	1.06683e-45	TRUE	minimally upregulated
C16orf54	220.037	1.21598	0.0837428	14.5204	9.00172e-48	1.25708e-45	TRUE	minimally upregulated
STAT4	184.038	1.16295	0.0804166	14.4616	2.11907e-47	2.93735e-45	TRUE	minimally upregulated
TNFRSF17	100.039	1.8108	0.125551	14.4228	3.72065e-47	5.11945e-45	TRUE	minimally upregulated
LAX1	167.193	1.45843	0.101134	14.4208	3.82869e-47	5.22966e-45	TRUE	minimally upregulated
KCNA3	86.3279	1.33332	0.0925752	14.4026	4.98238e-47	6.75618e-45	TRUE	minimally upregulated
KLRB1	123.719	1.35035	0.0941685	14.3398	1.23488e-46	1.66246e-44	TRUE	minimally upregulated
PIM2	1628.8	0.877476	0.0613378	14.3056	2.01822e-46	2.69764e-44	TRUE	minimally upregulated
FCRL5	245.454	1.85755	0.130092	14.2787	2.97066e-46	3.94255e-44	TRUE	minimally upregulated
CCL5	2588.02	1.23063	0.0868948	14.1622	1.5691e-45	2.06779e-43	TRUE	minimally upregulated
PNOC	41.3932	1.60962	0.113987	14.1212	2.8132e-45	3.68136e-43	TRUE	minimally upregulated
IRF4	397.014	1.46978	0.104421	14.0755	5.37296e-45	6.98223e-43	TRUE	minimally upregulated
CST7	341.264	1.13202	0.0805169	14.0594	6.74933e-45	8.71036e-43	TRUE	minimally upregulated
FCRL6	54.1219	1.24143	0.0883068	14.0582	6.86279e-45	8.79612e-43	TRUE	minimally upregulated
SPP1	15131.6	-1.29944	0.0925087	-14.0467	8.07173e-45	1.02753e-42	TRUE	minimally downregulated
IL12B	15.6867	1.5733	0.112228	14.0188	1.19627e-44	1.51256e-42	TRUE	minimally upregulated
CXXC11	3.18862	1.92911	0.138122	13.9667	2.48949e-44	3.12657e-42	TRUE	minimally upregulated
FASLG	67.5778	1.32235	0.0952066	13.8893	7.35986e-44	9.18167e-42	TRUE	minimally upregulated
GRAP2	140.265	1.06503	0.0767467	13.8772	8.70947e-44	1.07934e-41	TRUE	minimally upregulated
LAT	397.922	1.01172	0.0729521	13.8682	9.86753e-44	1.21481e-41	TRUE	minimally upregulated
IL16	1374.04	0.815876	0.0590158	13.8247	1.8085e-43	2.21192e-41	TRUE	minimally upregulated
ATP6V0D2	88.2724	-1.39715	0.101155	-13.812	2.15851e-43	2.62287e-41	TRUE	minimally downregulated
ZBTB32	27.3548	1.13606	0.0825381	13.7641	4.19061e-43	5.05928e-41	TRUE	minimally upregulated
C11orf21	33.2755	1.2564	0.0916899	13.7027	9.7804e-43	1.17321e-40	TRUE	minimally upregulated
IL18RAP	33.8033	1.28418	0.0939312	13.6715	1.50206e-42	1.79032e-40	TRUE	minimally upregulated
KRT1	68.7356	-2.55883	0.18733	-13.6595	1.7728e-42	2.09964e-40	TRUE	downregulated
CORO1A	3038.32	0.953746	0.0698301	13.6581	1.80633e-42	2.12591e-40	TRUE	minimally upregulated
TM4SF19	78.9376	-1.60281	0.117389	-13.6538	1.91503e-42	2.23975e-40	TRUE	minimally downregulated
CCR2	280.716	1.18291	0.0872727	13.5541	7.48752e-42	8.70273e-40	TRUE	minimally upregulated
GIMAP5	888.882	0.874466	0.0647445	13.5064	1.43322e-41	1.65555e-39	TRUE	minimally upregulated
PCED1B-AS1	70.981	1.12121	0.0831413	13.4856	1.90124e-41	2.18269e-39	TRUE	minimally upregulated
MAL	62.3978	1.4779	0.10998	13.4379	3.62719e-41	4.13875e-39	TRUE	minimally upregulated
CARD11	416.829	0.983148	0.0732779	13.4167	4.82749e-41	5.47496e-39	TRUE	minimally upregulated
KLRG1	80	0.879183	0.0660725	13.3063	2.12665e-40	2.39735e-38	TRUE	minimally upregulated
CLEC2D	1458.27	0.477528	0.0360541	13.2448	4.83658e-40	5.41958e-38	TRUE	minimally upregulated
ARHGAP9	465.881	0.954678	0.0721648	13.2291	5.95682e-40	6.63511e-38	TRUE	minimally upregulated
HLA-DOB	262.846	1.29506	0.0983153	13.1725	1.26316e-39	1.39866e-37	TRUE	minimally upregulated
TRAF3IP3	449.777	0.973649	0.0741511	13.1306	2.19866e-39	2.4202e-37	TRUE	minimally upregulated
TRAF1	821.036	0.767539	0.0589016	13.0309	8.16811e-39	8.93858e-37	TRUE	minimally upregulated
CCDC141	20.3647	1.0821	0.0830819	13.0245	8.87342e-39	9.65397e-37	TRUE	minimally upregulated
SLAMF7	1126.32	1.17915	0.0908933	12.9729	1.74236e-38	1.88467e-36	TRUE	minimally upregulated
ARHGAP25	834.994	0.749439	0.0578138	12.963	1.98394e-38	2.13365e-36	TRUE	minimally upregulated
CXCL9	6285.64	1.50351	0.116009	12.9604	2.0527e-38	2.19498e-36	TRUE	minimally upregulated
CHGA	380.356	-3.46309	0.267413	-12.9504	2.33826e-38	2.48613e-36	TRUE	downregulated
MMP8	22.4112	-2.08841	0.161372	-12.9416	2.62256e-38	2.77265e-36	TRUE	downregulated
ADAM6	106348	1.48857	0.115052	12.9383	2.73766e-38	2.87808e-36	TRUE	minimally upregulated
IL7R	373.931	1.37957	0.106943	12.9001	4.49786e-38	4.70215e-36	TRUE	minimally upregulated
CD52	1167.42	1.09175	0.0851395	12.823	1.21819e-37	1.25945e-35	TRUE	minimally upregulated
GZMB	231.74	1.52246	0.118727	12.8232	1.21513e-37	1.25945e-35	TRUE	minimally upregulated
PRKCQ	127.825	1.24254	0.0969604	12.8149	1.35349e-37	1.39164e-35	TRUE	minimally upregulated
POU2F2	286.431	0.871066	0.0679805	12.8135	1.37841e-37	1.40952e-35	TRUE	minimally upregulated
SH2D1B	18.7693	1.13888	0.0889109	12.8092	1.45634e-37	1.48111e-35	TRUE	minimally upregulated
ZC3H12D	39.4646	1.04061	0.0813069	12.7985	1.67136e-37	1.69061e-35	TRUE	minimally upregulated
PTPRC	3032.52	1.01046	0.0794488	12.7184	4.67583e-37	4.70424e-35	TRUE	minimally upregulated
ICAM3	1132.82	0.622764	0.049085	12.6875	6.94019e-37	6.94501e-35	TRUE	minimally upregulated
SEZ6	35.2279	-2.80394	0.221392	-12.665	9.24003e-37	9.19727e-35	TRUE	downregulated
CHGB	1057.14	-2.89398	0.22874	-12.6519	1.09252e-36	1.08171e-34	TRUE	downregulated
WNT1	4.62977	1.24195	0.0983454	12.6284	1.47156e-36	1.44933e-34	TRUE	minimally upregulated
GNLY	233.948	1.28617	0.101985	12.6114	1.82773e-36	1.7907e-34	TRUE	minimally upregulated
TCF7	989.184	0.871134	0.069156	12.5967	2.2028e-36	2.14693e-34	TRUE	minimally upregulated
ARRDC5	9.6869	1.14987	0.0916012	12.553	3.82727e-36	3.71086e-34	TRUE	minimally upregulated
ICOS	126.627	1.29252	0.103003	12.5484	4.05506e-36	3.91147e-34	TRUE	minimally upregulated
GZMH	113.606	1.18862	0.0950313	12.5076	6.78209e-36	6.50837e-34	TRUE	minimally upregulated
LCN10	28.0423	1.4998	0.120326	12.4645	1.16633e-35	1.11354e-33	TRUE	minimally upregulated
ITGAL	1681.59	0.863128	0.0692668	12.4609	1.21955e-35	1.15845e-33	TRUE	minimally upregulated
APOBEC3H	28.3103	1.0569	0.08485	12.4561	1.29595e-35	1.22481e-33	TRUE	minimally upregulated
TSPAN32	36.3795	1.08322	0.0871494	12.4294	1.80967e-35	1.70172e-33	TRUE	minimally upregulated
CD226	74.4083	0.955754	0.077071	12.401	2.58244e-35	2.41626e-33	TRUE	minimally upregulated
FUT7	51.8894	1.13958	0.0920535	12.3795	3.37499e-35	3.1421e-33	TRUE	minimally upregulated
CPLX2	126.235	-3.89142	0.314731	-12.3643	4.07769e-35	3.77751e-33	TRUE	downregulated
CFP	84.9901	1.04483	0.0847266	12.3318	6.10518e-35	5.62789e-33	TRUE	minimally upregulated
SSTR3	4.06411	1.61219	0.130864	12.3195	7.10907e-35	6.52118e-33	TRUE	minimally upregulated
CD28	217.681	0.931569	0.0757573	12.2967	9.42943e-35	8.60746e-33	TRUE	minimally upregulated
AICDA	5.78477	1.8955	0.154237	12.2896	1.03054e-34	9.36136e-33	TRUE	minimally upregulated
TGFBI	10237	-0.854034	0.0695719	-12.2756	1.22542e-34	1.10779e-32	TRUE	minimally downregulated
SASH3	1074.57	0.811231	0.0661974	12.2547	1.58506e-34	1.42602e-32	TRUE	minimally upregulated
ASB2	93.6652	0.992958	0.0810407	12.2526	1.62743e-34	1.45714e-32	TRUE	minimally upregulated
APOBEC3G	804.832	0.797819	0.065324	12.2133	2.64082e-34	2.35322e-32	TRUE	minimally upregulated
IFNG	23.1081	1.74108	0.142769	12.1951	3.30175e-34	2.92823e-32	TRUE	minimally upregulated
ARHGAP15	253.202	0.804985	0.0662271	12.1549	5.40181e-34	4.76812e-32	TRUE	minimally upregulated
MIR155HG	68.1088	0.973629	0.080136	12.1497	5.75692e-34	5.05771e-32	TRUE	minimally upregulated
CD244	42.6376	1.00389	0.0828105	12.1227	8.00771e-34	7.00225e-32	TRUE	minimally upregulated
CCR6	286.405	1.08376	0.0895583	12.1012	1.04129e-33	9.06308e-32	TRUE	minimally upregulated
IDO2	7.38451	1.49108	0.123249	12.098	1.08172e-33	9.3714e-32	TRUE	minimally upregulated
CCDC69	1221.82	0.795152	0.0658843	12.0689	1.54158e-33	1.32938e-31	TRUE	minimally upregulated
ITGB7	532.835	0.895878	0.0743694	12.0463	2.02792e-33	1.74076e-31	TRUE	minimally upregulated
CXorf65	4.11619	1.6775	0.139376	12.0358	2.30457e-33	1.9692e-31	TRUE	minimally upregulated
LAG3	315.302	1.19905	0.0998339	12.0105	3.13084e-33	2.66307e-31	TRUE	minimally upregulated
P2RX1	71.6944	1.17077	0.0975436	12.0025	3.44735e-33	2.91901e-31	TRUE	minimally upregulated
KLRC1	25.166	1.36002	0.113713	11.9601	5.74889e-33	4.8459e-31	TRUE	minimally upregulated
SPN	637.526	0.853408	0.0715623	11.9254	8.72756e-33	7.32371e-31	TRUE	minimally upregulated
SLC25A53	45.4729	0.903278	0.0758492	11.9089	1.06407e-32	8.88924e-31	TRUE	minimally upregulated
APLN	535.642	-0.862686	0.072589	-11.8845	1.42451e-32	1.18475e-30	TRUE	minimally downregulated
2019-09-06	2776.17	0.529503	0.0445821	11.877	1.55824e-32	1.29024e-30	TRUE	minimally upregulated
SLFN14	3.06456	1.35214	0.113981	11.8629	1.84545e-32	1.52132e-30	TRUE	minimally upregulated
CD38	184.003	1.39484	0.117737	11.8471	2.2266e-32	1.82747e-30	TRUE	minimally upregulated
FOXP3	260.987	0.909691	0.0773042	11.7677	5.72707e-32	4.67994e-30	TRUE	minimally upregulated
PATL2	37.0999	1.16176	0.0990367	11.7306	8.88121e-32	7.22583e-30	TRUE	minimally upregulated
CYTIP	708.308	0.913099	0.0779795	11.7095	1.13973e-31	9.23277e-30	TRUE	minimally upregulated
IL2	1.84863	1.66444	0.142825	11.6537	2.19697e-31	1.77207e-29	TRUE	minimally upregulated
C19orf59	18.6944	-1.46294	0.125623	-11.6455	2.42012e-31	1.94368e-29	TRUE	minimally downregulated
DPPA4	2.80997	1.47027	0.126804	11.5948	4.37757e-31	3.50074e-29	TRUE	minimally upregulated
C5orf20	63.8468	1.2382	0.106905	11.5823	5.06936e-31	4.03672e-29	TRUE	minimally upregulated
FAM159A	30.932	0.906936	0.0783336	11.5779	5.33571e-31	4.23081e-29	TRUE	minimally upregulated
RAC2	2220.3	0.735142	0.0635916	11.5604	6.54245e-31	5.16578e-29	TRUE	minimally upregulated
KIR2DS4	5.0612	1.81965	0.157696	11.539	8.38866e-31	6.59567e-29	TRUE	minimally upregulated
SEMA4D	1995.9	0.438725	0.0381026	11.5143	1.11746e-30	8.74942e-29	TRUE	minimally upregulated
PLCXD2	79.7635	0.871418	0.0757833	11.4988	1.33729e-30	1.0427e-28	TRUE	minimally upregulated
MMP9	6087.19	-1.15608	0.100884	-11.4596	2.106e-30	1.63525e-28	TRUE	minimally downregulated
CIITA	922.445	0.851556	0.0743354	11.4556	2.20446e-30	1.70463e-28	TRUE	minimally upregulated
TRABD2A	88.1993	1.11384	0.0972663	11.4514	2.3136e-30	1.78166e-28	TRUE	minimally upregulated
SERPINB9	852.646	0.651445	0.0569035	11.4482	2.39975e-30	1.84043e-28	TRUE	minimally upregulated
KIF21B	509.711	0.800201	0.0699554	11.4387	2.67745e-30	2.04502e-28	TRUE	minimally upregulated
KLRD1	93.4325	1.00369	0.0879079	11.4175	3.41879e-30	2.60065e-28	TRUE	minimally upregulated
BIN2	584.899	0.74988	0.0657386	11.407	3.85831e-30	2.9231e-28	TRUE	minimally upregulated
PAEP	16.3442	-2.05271	0.18047	-11.3742	5.6212e-30	4.24152e-28	TRUE	downregulated
IL12RB1	149.938	0.922796	0.0813758	11.3399	8.32107e-30	6.2535e-28	TRUE	minimally upregulated
LIME1	295.423	0.992057	0.0876114	11.3234	1.00522e-29	7.52428e-28	TRUE	minimally upregulated
CD22	566.746	1.00896	0.0892325	11.307	1.21106e-29	9.02889e-28	TRUE	minimally upregulated
CTLA4	127.369	1.11521	0.0986492	11.3048	1.24171e-29	9.22068e-28	TRUE	minimally upregulated
SNX20	162.025	0.878344	0.0777216	11.3012	1.29503e-29	9.57861e-28	TRUE	minimally upregulated
DTHD1	13.7344	1.33788	0.118426	11.2971	1.35552e-29	9.98658e-28	TRUE	minimally upregulated
P2RY10	144.352	1.12245	0.0996036	11.2691	1.86371e-29	1.36767e-27	TRUE	minimally upregulated
CCR4	115.907	1.07089	0.0951274	11.2574	2.12999e-29	1.55697e-27	TRUE	minimally upregulated
GIMAP4	1707.46	0.613977	0.0545696	11.2513	2.28302e-29	1.66234e-27	TRUE	minimally upregulated
LIMD2	1268.49	0.836407	0.074347	11.25	2.3148e-29	1.67895e-27	TRUE	minimally upregulated
DENND1C	624.362	0.526291	0.0468982	11.222	3.18047e-29	2.29792e-27	TRUE	minimally upregulated
XCL1	32.7711	1.0989	0.0979745	11.2162	3.39725e-29	2.4451e-27	TRUE	minimally upregulated
SNAI3	60.9851	0.720022	0.0642124	11.2131	3.51542e-29	2.52046e-27	TRUE	minimally upregulated
LILRA4	87.5055	1.10523	0.0988255	11.1836	4.90356e-29	3.5023e-27	TRUE	minimally upregulated
IL9R	22.4371	0.915226	0.0821451	11.1416	7.87161e-29	5.60081e-27	TRUE	minimally upregulated
KCNJ10	68.0336	1.12139	0.100929	11.1107	1.11298e-28	7.88907e-27	TRUE	minimally upregulated
ABCD2	62.0054	1.05916	0.0954375	11.0979	1.28375e-28	9.06519e-27	TRUE	minimally upregulated
SLC11A1	365.471	-0.761331	0.0688157	-11.0633	1.88942e-28	1.3292e-26	TRUE	minimally downregulated
TAGAP	554.766	0.787836	0.0716088	11.0019	3.74018e-28	2.62135e-26	TRUE	minimally upregulated
ANKRD55	14.1834	1.10075	0.100098	10.9967	3.96428e-28	2.76804e-26	TRUE	minimally upregulated
RUNDC3A	112.26	-1.53217	0.13939	-10.992	4.17729e-28	2.90593e-26	TRUE	minimally downregulated
APOBEC3D	257.247	0.711352	0.0647294	10.9896	4.28687e-28	2.96888e-26	TRUE	minimally upregulated
CLNK	3.62909	1.57739	0.143538	10.9894	4.29951e-28	2.96888e-26	TRUE	minimally upregulated
RAB33A	52.0684	0.699746	0.0637952	10.9686	5.40855e-28	3.72096e-26	TRUE	minimally upregulated
LGALS2	83.5439	1.26376	0.115338	10.957	6.14825e-28	4.21437e-26	TRUE	minimally upregulated
GTSF1L	2.26425	1.49446	0.136411	10.9555	6.25054e-28	4.26884e-26	TRUE	minimally upregulated
ESR2	23.3565	0.66045	0.0602929	10.954	6.35611e-28	4.32516e-26	TRUE	minimally upregulated
TREM1	141.566	-1.01706	0.0928815	-10.9501	6.63535e-28	4.49882e-26	TRUE	minimally downregulated
AMICA1	465.883	0.892318	0.081509	10.9475	6.83238e-28	4.59908e-26	TRUE	minimally upregulated
PTGDS	1151.26	1.16292	0.106225	10.9478	6.81174e-28	4.59908e-26	TRUE	minimally upregulated
CCL21	710.854	1.45003	0.132637	10.9323	8.07737e-28	5.41763e-26	TRUE	minimally upregulated
EBI3	131.616	0.824523	0.075828	10.8736	1.54004e-27	1.02924e-25	TRUE	minimally upregulated
INPP5D	1417.79	0.642899	0.059143	10.8702	1.59767e-27	1.06396e-25	TRUE	minimally upregulated
CCR5	712.629	0.822816	0.0758886	10.8424	2.1665e-27	1.43765e-25	TRUE	minimally upregulated
GPR15	10.4701	1.57912	0.145734	10.8356	2.33359e-27	1.54305e-25	TRUE	minimally upregulated
CDC42SE2	3434.08	0.321866	0.0297564	10.8167	2.86928e-27	1.89059e-25	TRUE	minimally upregulated
IRF8	1008.67	0.768396	0.0711001	10.8072	3.18096e-27	2.08861e-25	TRUE	minimally upregulated
ARHGAP30	1691.51	0.624666	0.0579259	10.7839	4.10236e-27	2.68417e-25	TRUE	minimally upregulated
BIRC3	1342.18	0.860028	0.0798539	10.77	4.76928e-27	3.10967e-25	TRUE	minimally upregulated
2019-03-04	35.8486	-1.24279	0.115436	-10.766	4.98183e-27	3.23698e-25	TRUE	minimally downregulated
CLEC5A	388.478	-0.88943	0.0829099	-10.7277	7.54716e-27	4.88685e-25	TRUE	minimally downregulated
OR52N4	3.87563	1.24942	0.11648	10.7265	7.64614e-27	4.93387e-25	TRUE	minimally upregulated
BCL11B	388.985	1.00901	0.0942976	10.7003	1.01444e-26	6.52347e-25	TRUE	minimally upregulated
HLA-DOA	1817.03	0.730118	0.0682911	10.6913	1.11841e-26	7.16742e-25	TRUE	minimally upregulated
SNAP25	118.363	-1.42244	0.133165	-10.6818	1.23801e-26	7.90681e-25	TRUE	minimally downregulated
WAS	566.94	0.676329	0.063343	10.6772	1.30079e-26	8.27951e-25	TRUE	minimally upregulated
NETO1	42.2309	-1.47289	0.137998	-10.6733	1.35716e-26	8.609e-25	TRUE	minimally downregulated
EVI2B	1199.09	0.712752	0.0668725	10.6584	1.59356e-26	1.00744e-24	TRUE	minimally upregulated
NAPSB	607.116	0.839567	0.0792051	10.5999	2.98293e-26	1.87945e-24	TRUE	minimally upregulated
CLEC4C	6.42337	1.85115	0.174752	10.5931	3.20918e-26	2.01521e-24	TRUE	minimally upregulated
FYB	1484.54	0.741821	0.0700941	10.5832	3.56516e-26	2.23127e-24	TRUE	minimally upregulated
PIK3CD	1014.39	0.661974	0.0625615	10.5812	3.64377e-26	2.27286e-24	TRUE	minimally upregulated
SEL1L3	1990.77	0.79924	0.0755875	10.5737	3.94562e-26	2.45297e-24	TRUE	minimally upregulated
MFNG	555.306	0.605455	0.0572846	10.5692	4.13807e-26	2.5641e-24	TRUE	minimally upregulated
JSRP1	56.9165	1.50029	0.142592	10.5216	6.87068e-26	4.24327e-24	TRUE	minimally upregulated
IRF1	3696.3	0.566528	0.0539144	10.5079	7.94291e-26	4.88933e-24	TRUE	minimally upregulated
IL18BP	842.318	0.56454	0.0537727	10.4986	8.7637e-26	5.37689e-24	TRUE	minimally upregulated
TIFAB	35.7737	1.16078	0.110633	10.4921	9.38919e-26	5.74183e-24	TRUE	minimally upregulated
GDF9	142.485	1.1425	0.109249	10.4577	1.35118e-25	8.23602e-24	TRUE	minimally upregulated
AMPD1	20.9558	1.39845	0.133779	10.4534	1.41319e-25	8.58607e-24	TRUE	minimally upregulated
PSTPIP1	247.589	0.894629	0.0857478	10.4333	1.74796e-25	1.05856e-23	TRUE	minimally upregulated
IKZF3	122.093	1.17676	0.112796	10.4326	1.75941e-25	1.06206e-23	TRUE	minimally upregulated
LOXL2	4413.97	-0.664267	0.0638358	-10.4059	2.33144e-25	1.40284e-23	TRUE	minimally downregulated
IL21R	312.726	0.879582	0.0845487	10.4033	2.39597e-25	1.43705e-23	TRUE	minimally upregulated
FLT3LG	290.29	0.618215	0.0595314	10.3847	2.91137e-25	1.74059e-23	TRUE	minimally upregulated
ZBP1	205.224	1.09041	0.105119	10.3732	3.28444e-25	1.95738e-23	TRUE	minimally upregulated
CPNE5	296.101	0.81965	0.0791307	10.3582	3.84217e-25	2.27527e-23	TRUE	minimally upregulated
XCR1	9.24601	1.18832	0.114721	10.3583	3.83589e-25	2.27527e-23	TRUE	minimally upregulated
NLRC5	2047.98	0.66869	0.0646661	10.3407	4.61374e-25	2.72356e-23	TRUE	minimally upregulated
CLEC10A	234.874	1.14028	0.110334	10.3348	4.90473e-25	2.88623e-23	TRUE	minimally upregulated
P2RX5	175.578	0.879123	0.0851888	10.3197	5.74042e-25	3.36741e-23	TRUE	minimally upregulated
P2RY14	98.04	0.63545	0.0616496	10.3075	6.51998e-25	3.81276e-23	TRUE	minimally upregulated
KLHL6	509.259	0.715887	0.0695098	10.2991	7.11359e-25	4.14693e-23	TRUE	minimally upregulated
FAM78A	542.062	0.575211	0.055958	10.2793	8.7327e-25	5.075e-23	TRUE	minimally upregulated
CD72	237.671	0.709852	0.0693138	10.2411	1.29708e-24	7.51465e-23	TRUE	minimally upregulated
TOX	203.023	0.973374	0.0950659	10.2389	1.32675e-24	7.66282e-23	TRUE	minimally upregulated
NCF1B	82.498	0.839461	0.0821764	10.2153	1.69268e-24	9.7462e-23	TRUE	minimally upregulated
ZBED2	67.5709	1.1925	0.116822	10.2078	1.82874e-24	1.04973e-22	TRUE	minimally upregulated
IL18R1	144.293	0.710189	0.0696217	10.2007	1.96868e-24	1.12661e-22	TRUE	minimally upregulated
IBSP	161.147	-1.20752	0.11848	-10.1918	2.15639e-24	1.23026e-22	TRUE	minimally downregulated
TDRD12	52.1147	1.99043	0.195427	10.185	2.31258e-24	1.31536e-22	TRUE	minimally upregulated
IL10RA	1470.8	0.67231	0.0660705	10.1757	2.54685e-24	1.44422e-22	TRUE	minimally upregulated
HVCN1	348.596	0.572625	0.0563159	10.1681	2.75283e-24	1.55631e-22	TRUE	minimally upregulated
NCR1	2.96526	1.4688	0.144698	10.1508	3.28741e-24	1.85293e-22	TRUE	minimally upregulated
MDS2	2.10557	1.32279	0.130516	10.1351	3.8606e-24	2.16947e-22	TRUE	minimally upregulated
HMHA1	1939.58	0.578129	0.0570554	10.1328	3.95319e-24	2.21485e-22	TRUE	minimally upregulated
CD1C	121.161	1.09266	0.108111	10.1069	5.15138e-24	2.87754e-22	TRUE	minimally upregulated
KCNA2	5.01126	1.27534	0.126292	10.0984	5.61654e-24	3.12805e-22	TRUE	minimally upregulated
ABCB1	241.711	0.829892	0.0821879	10.0975	5.66712e-24	3.14685e-22	TRUE	minimally upregulated
TNFSF14	18.0999	0.975146	0.0968776	10.0657	7.82884e-24	4.33435e-22	TRUE	minimally upregulated
TNFRSF1B	2247.52	0.584198	0.0582363	10.0315	1.10818e-23	6.11722e-22	TRUE	minimally upregulated
TNFAIP8	963.649	0.515632	0.0514431	10.0233	1.20356e-23	6.62416e-22	TRUE	minimally upregulated
TVP23A	50.24	0.662674	0.0662389	10.0043	1.45908e-23	8.00697e-22	TRUE	minimally upregulated
KCND2	441.737	-1.00135	0.100411	-9.97243	2.01247e-23	1.10115e-21	TRUE	minimally downregulated
GMFG	779.886	0.589231	0.0592447	9.94572	2.63271e-23	1.43632e-21	TRUE	minimally upregulated
PTPRN	84.9793	-1.3101	0.131994	-9.9254	3.22812e-23	1.75604e-21	TRUE	minimally downregulated
NLRP1	713.224	0.610066	0.0614806	9.92289	3.31014e-23	1.79544e-21	TRUE	minimally upregulated
MMP13	1758.73	-1.24141	0.125338	-9.90446	3.98098e-23	2.15307e-21	TRUE	minimally downregulated
GPR25	3.11478	1.50269	0.151788	9.89992	4.16589e-23	2.24658e-21	TRUE	minimally upregulated
IDO1	971.395	1.2877	0.130179	9.89176	4.52026e-23	2.43068e-21	TRUE	minimally upregulated
CLIC2	690.87	0.533081	0.0542641	9.82381	8.89159e-23	4.76757e-21	TRUE	minimally upregulated
TOX2	159.204	0.775565	0.0790289	9.81369	9.831e-23	5.25621e-21	TRUE	minimally upregulated
COL5A3	2782.65	-0.708536	0.0722653	-9.80466	1.07509e-22	5.73166e-21	TRUE	minimally downregulated
PKHD1L1	22.4959	1.18257	0.12064	9.80242	1.09918e-22	5.84344e-21	TRUE	minimally upregulated
BTN3A1	2096.19	0.474898	0.0484775	9.79625	1.16839e-22	6.19378e-21	TRUE	minimally upregulated
C5orf56	197.633	0.493957	0.0504259	9.7957	1.1748e-22	6.21017e-21	TRUE	minimally upregulated
INSL3	8.16436	0.945451	0.0966203	9.78522	1.30317e-22	6.86936e-21	TRUE	minimally upregulated
ANXA2R	141.258	0.65585	0.0670396	9.78303	1.33167e-22	6.99985e-21	TRUE	minimally upregulated
EDIL3	995.7	-1.01914	0.104496	-9.7529	1.79275e-22	9.39712e-21	TRUE	minimally downregulated
KIR2DL4	11.1652	1.41289	0.145087	9.7382	2.07184e-22	1.08297e-20	TRUE	minimally upregulated
SRL	45.2031	0.726917	0.0746571	9.73674	2.10189e-22	1.09562e-20	TRUE	minimally upregulated
DOCK8	2228.48	0.561154	0.0577359	9.71932	2.49434e-22	1.29657e-20	TRUE	minimally upregulated
MYO1G	523.375	0.697326	0.0717591	9.71761	2.53667e-22	1.31492e-20	TRUE	minimally upregulated
LGALS17A	55.5104	1.33543	0.137465	9.71467	2.61081e-22	1.34961e-20	TRUE	minimally upregulated
CAMK4	50.6426	0.777668	0.0800818	9.71092	2.70885e-22	1.39644e-20	TRUE	minimally upregulated
CCDC88B	664.494	0.722416	0.0744818	9.69923	3.03769e-22	1.56166e-20	TRUE	minimally upregulated
COL4A3	38.2648	1.16629	0.120313	9.69377	3.20476e-22	1.64303e-20	TRUE	minimally upregulated
FCRL4	7.58723	1.26975	0.131044	9.6895	3.34166e-22	1.70854e-20	TRUE	minimally upregulated
PAPLN	779.298	0.643489	0.0664981	9.67681	3.78333e-22	1.92909e-20	TRUE	minimally upregulated
MMP14	25997.1	-0.59152	0.0611424	-9.67447	3.87087e-22	1.96836e-20	TRUE	minimally downregulated
ITGB3	466.055	-0.74894	0.0775246	-9.66067	4.42938e-22	2.24626e-20	TRUE	minimally downregulated
COL4A4	168.126	0.910722	0.094682	9.61874	6.66418e-22	3.37045e-20	TRUE	minimally upregulated
UBD	3420.36	1.19223	0.12406	9.61009	7.24824e-22	3.65596e-20	TRUE	minimally upregulated
PLAU	5448.69	-0.675507	0.0703495	-9.60215	7.8292e-22	3.93838e-20	TRUE	minimally downregulated
BMP8A	805.287	-0.599051	0.0625457	-9.5778	9.91301e-22	4.97325e-20	TRUE	minimally downregulated
CHRNA9	38.5157	-1.84224	0.192449	-9.57263	1.04218e-21	5.21451e-20	TRUE	minimally downregulated
KRT13	164.844	-2.17205	0.226974	-9.5696	1.07323e-21	5.35555e-20	TRUE	downregulated
GBP4	3169.04	0.807889	0.0844337	9.56832	1.08655e-21	5.40759e-20	TRUE	minimally upregulated
KIR2DL1	2.54087	1.63445	0.170955	9.56068	1.1698e-21	5.80651e-20	TRUE	minimally upregulated
USP44	15.2169	0.939035	0.0984885	9.53446	1.50666e-21	7.45876e-20	TRUE	minimally upregulated
GIMAP1	303.407	0.64167	0.0673339	9.52968	1.57766e-21	7.78964e-20	TRUE	minimally upregulated
KIR3DL1	4.33114	1.44182	0.15136	9.52572	1.63905e-21	8.07146e-20	TRUE	minimally upregulated
CD200R1	65.3077	0.747933	0.0785686	9.5195	1.74018e-21	8.54697e-20	TRUE	minimally upregulated
WDFY4	700.061	0.747261	0.078595	9.50774	1.94856e-21	9.54541e-20	TRUE	minimally upregulated
KIR2DL3	3.98707	1.37945	0.14512	9.50553	1.99024e-21	9.72412e-20	TRUE	minimally upregulated
GIMAP2	574.99	0.535893	0.0564746	9.48911	2.33025e-21	1.13557e-19	TRUE	minimally upregulated
HCST	390.699	0.705954	0.0744082	9.48758	2.36453e-21	1.14928e-19	TRUE	minimally upregulated
CXCL13	2280.07	1.42324	0.150089	9.48264	2.47929e-21	1.19987e-19	TRUE	minimally upregulated
HCLS1	2221.05	0.573014	0.0604283	9.48255	2.48144e-21	1.19987e-19	TRUE	minimally upregulated
GABRB2	81.2492	-0.961543	0.101684	-9.4562	3.19328e-21	1.5401e-19	TRUE	minimally downregulated
CD160	37.0749	0.505357	0.0535142	9.44343	3.60785e-21	1.73112e-19	TRUE	minimally upregulated
C17orf66	1.50223	1.32177	0.139964	9.44366	3.59991e-21	1.73112e-19	TRUE	minimally upregulated
DERL3	1020.46	0.770232	0.0818441	9.41097	4.916e-21	2.35276e-19	TRUE	minimally upregulated
GBP5	1661.54	1.02201	0.108911	9.38393	6.35594e-21	3.03415e-19	TRUE	minimally upregulated
TNFAIP3	2185.25	0.57077	0.0610737	9.34559	9.13789e-21	4.35108e-19	TRUE	minimally upregulated
GCSAM	121.435	0.63827	0.068355	9.33758	9.85617e-21	4.68118e-19	TRUE	minimally upregulated
PPEF1	160.803	-0.763528	0.0818241	-9.33134	1.04542e-20	4.95266e-19	TRUE	minimally downregulated
TPTE2	2.49656	1.40595	0.150746	9.32662	1.09301e-20	5.16501e-19	TRUE	minimally upregulated
CSF2RB	953.242	0.715417	0.0769589	9.29609	1.45702e-20	6.86783e-19	TRUE	minimally upregulated
APOL3	2125.29	0.551024	0.0593933	9.27753	1.73447e-20	8.15505e-19	TRUE	minimally upregulated
RCSD1	988.488	0.615848	0.0663967	9.27528	1.7716e-20	8.30874e-19	TRUE	minimally upregulated
BTN3A2	3189.27	0.492383	0.0531156	9.27004	1.86077e-20	8.70514e-19	TRUE	minimally upregulated
SYT4	16.6386	-3.1346	0.338352	-9.26434	1.96282e-20	9.15966e-19	TRUE	downregulated
FAM26F	379.326	0.755153	0.0815325	9.26199	2.00656e-20	9.3405e-19	TRUE	minimally upregulated
GIMAP6	1176.67	0.512744	0.055419	9.25214	2.20044e-20	1.02176e-18	TRUE	minimally upregulated
ESM1	616.644	-0.664198	0.0719087	-9.23669	2.54248e-20	1.17766e-18	TRUE	minimally downregulated
UTS2B	5.4831	0.797126	0.0864339	9.22238	2.90583e-20	1.34264e-18	TRUE	minimally upregulated
GNG3	28.2895	-0.966177	0.104979	-9.20354	3.46332e-20	1.59628e-18	TRUE	minimally downregulated
PARVG	708.983	0.571147	0.0622939	9.16859	4.7926e-20	2.20354e-18	TRUE	minimally upregulated
CLECL1	31.7971	0.732912	0.0800563	9.15496	5.43796e-20	2.49413e-18	TRUE	minimally upregulated
CEACAM21	55.7984	0.716034	0.0783046	9.14421	6.00673e-20	2.74826e-18	TRUE	minimally upregulated
KIAA1199	1192.43	-0.918609	0.100535	-9.13718	6.40998e-20	2.92561e-18	TRUE	minimally downregulated
FNDC9	1.32862	0.688335	0.0754104	9.12786	6.98673e-20	3.18109e-18	TRUE	minimally upregulated
ABI3BP	1253.6	0.866299	0.0950187	9.11714	7.71341e-20	3.50342e-18	TRUE	minimally upregulated
CLEC9A	20.0852	1.00629	0.11052	9.10508	8.61997e-20	3.9057e-18	TRUE	minimally upregulated
FMNL1	1623.86	0.496358	0.0545216	9.10389	8.71559e-20	3.93949e-18	TRUE	minimally upregulated
HLA-DPB2	27.3557	0.839147	0.0921893	9.10243	8.83296e-20	3.98292e-18	TRUE	minimally upregulated
KCNN3	90.3913	0.678719	0.0747108	9.08462	1.04063e-19	4.6811e-18	TRUE	minimally upregulated
NCF1C	117.779	0.816374	0.089939	9.07698	1.11631e-19	5.00948e-18	TRUE	minimally upregulated
BTN3A3	1497.8	0.482437	0.0531633	9.07462	1.1407e-19	5.09448e-18	TRUE	minimally upregulated
TSHR	20.7688	0.911426	0.100436	9.07466	1.14031e-19	5.09448e-18	TRUE	minimally upregulated
GPR183	656.703	0.683774	0.0753893	9.06991	1.1912e-19	5.30737e-18	TRUE	minimally upregulated
UNC13A	119.829	-1.10016	0.122189	-9.0038	2.18045e-19	9.69187e-18	TRUE	minimally downregulated
DNASE1L3	60.765	1.04168	0.115725	9.00138	2.22895e-19	9.87349e-18	TRUE	minimally upregulated
ICAM2	767.615	0.509667	0.0566219	9.00124	2.23186e-19	9.87349e-18	TRUE	minimally upregulated
SELP	430.859	0.958	0.106882	8.96318	3.1544e-19	1.39217e-17	TRUE	minimally upregulated
C7	1268.27	1.24242	0.138629	8.96222	3.18216e-19	1.40113e-17	TRUE	minimally upregulated
SH2D2A	227.005	0.774588	0.0864375	8.96125	3.21012e-19	1.41012e-17	TRUE	minimally upregulated
MMP11	24731.5	-0.793919	0.0886885	-8.95177	3.49829e-19	1.5331e-17	TRUE	minimally downregulated
TNFRSF8	74.2157	0.710803	0.0794791	8.94327	3.77819e-19	1.6519e-17	TRUE	minimally upregulated
STAMBPL1	260.025	0.461848	0.0517057	8.93225	4.17442e-19	1.82088e-17	TRUE	minimally upregulated
IL21	1.07046	2.37835	0.266933	8.90994	5.10614e-19	2.22212e-17	TRUE	upregulated
SYP	368.341	-1.01295	0.113803	-8.90091	5.53906e-19	2.40493e-17	TRUE	minimally downregulated
COL11A1	11787.5	-1.0044	0.112894	-8.89679	5.7485e-19	2.49008e-17	TRUE	minimally downregulated
FNBP1	3681.52	0.330553	0.037184	8.88965	6.13034e-19	2.64935e-17	TRUE	minimally upregulated
LAMP3	842.534	0.959626	0.108024	8.88345	6.48155e-19	2.79468e-17	TRUE	minimally upregulated
RLTPR	234.622	0.982257	0.11059	8.88195	6.56959e-19	2.82613e-17	TRUE	minimally upregulated
HEMGN	1.86316	1.26208	0.142125	8.8801	6.67983e-19	2.86696e-17	TRUE	minimally upregulated
AIPL1	1.19902	2.13305	0.24041	8.87256	7.14813e-19	3.06094e-17	TRUE	upregulated
NTS	118.462	-2.34896	0.264758	-8.87211	7.17717e-19	3.06635e-17	TRUE	downregulated
HLA-E	19468.8	0.450926	0.0508571	8.86652	7.54698e-19	3.21701e-17	TRUE	minimally upregulated
IGFLR1	474.989	0.506836	0.0572109	8.85908	8.06772e-19	3.43116e-17	TRUE	minimally upregulated
HIF3A	59.0737	1.16977	0.13267	8.81717	1.17391e-18	4.98127e-17	TRUE	minimally upregulated
GIMAP8	733.625	0.484611	0.0552275	8.7748	1.71204e-18	7.24828e-17	TRUE	minimally upregulated
DBH	12.3399	0.796082	0.0908562	8.76199	1.91832e-18	8.10326e-17	TRUE	minimally upregulated
KLRC4	7.36564	1.29723	0.148148	8.7563	2.01759e-18	8.50341e-17	TRUE	minimally upregulated
CPB1	36307.4	-2.09429	0.239718	-8.73644	2.40575e-18	1.01166e-16	TRUE	downregulated
RHOF	468.099	0.7448	0.0855854	8.70242	3.24872e-18	1.36308e-16	TRUE	minimally upregulated
PSMA8	3.48621	1.51878	0.174669	8.69518	3.46283e-18	1.44966e-16	TRUE	minimally upregulated
AGAP2	331.139	0.593716	0.0682991	8.69288	3.53354e-18	1.47596e-16	TRUE	minimally upregulated
ACSL5	1334.12	0.58715	0.0676143	8.6838	3.82749e-18	1.59519e-16	TRUE	minimally upregulated
SHISA3	14.3272	1.05627	0.121755	8.67537	4.12191e-18	1.71407e-16	TRUE	minimally upregulated
CD1E	119.295	0.957695	0.11047	8.66927	4.34898e-18	1.80449e-16	TRUE	minimally upregulated
C2orf88	189.866	0.808126	0.0932949	8.66206	4.63307e-18	1.91811e-16	TRUE	minimally upregulated
ADRA1D	19.1557	-0.889862	0.10285	-8.65207	5.05752e-18	2.08921e-16	TRUE	minimally downregulated
CD177	205.354	-1.40685	0.162915	-8.63549	5.84756e-18	2.41025e-16	TRUE	minimally downregulated
FLI1	1035.41	0.430438	0.0498756	8.63023	6.12304e-18	2.51825e-16	TRUE	minimally upregulated
HLA-DPB1	10580.4	0.548787	0.0636176	8.62634	6.33458e-18	2.59954e-16	TRUE	minimally upregulated
MIXL1	3.18009	1.30352	0.151156	8.6237	6.48222e-18	2.65431e-16	TRUE	minimally upregulated
GAB3	238.585	0.484785	0.0562186	8.62321	6.51007e-18	2.65821e-16	TRUE	minimally upregulated
ITPRIPL1	65.3472	0.692827	0.080346	8.62304	6.52017e-18	2.65821e-16	TRUE	minimally upregulated
DEF6	1238.02	0.41679	0.0484061	8.61027	7.28881e-18	2.96512e-16	TRUE	minimally upregulated
GRAP	355.987	0.46912	0.0545898	8.59355	8.43224e-18	3.42283e-16	TRUE	minimally upregulated
GPR132	311.559	0.548469	0.063847	8.59037	8.66887e-18	3.51127e-16	TRUE	minimally upregulated
GBP2	6185.72	0.514909	0.0599929	8.58284	9.25589e-18	3.74094e-16	TRUE	minimally upregulated
FN1	283248	-0.637824	0.0747279	-8.53529	1.39809e-17	5.63847e-16	TRUE	minimally downregulated
FGD2	344.149	0.579904	0.0679917	8.52905	1.47555e-17	5.93805e-16	TRUE	minimally upregulated
INMT	240.067	0.739624	0.0867719	8.52376	1.54449e-17	6.20217e-16	TRUE	minimally upregulated
LCP2	1162.85	0.496515	0.0583463	8.50981	1.74224e-17	6.98126e-16	TRUE	minimally upregulated
CCL25	4.62948	1.14883	0.135398	8.48482	2.1606e-17	8.63918e-16	TRUE	minimally upregulated
DOCK2	1272.51	0.577839	0.0682233	8.46983	2.45755e-17	9.80557e-16	TRUE	minimally upregulated
NXF3	4.93669	-1.04203	0.123113	-8.46402	2.58321e-17	1.0285e-15	TRUE	minimally downregulated
COL19A1	8.80249	1.51704	0.179471	8.45283	2.84319e-17	1.12961e-15	TRUE	minimally upregulated
SLAMF9	25.9883	-0.899676	0.106488	-8.4486	2.94805e-17	1.16879e-15	TRUE	minimally downregulated
SLA	1145.81	0.538186	0.0638572	8.42797	3.51727e-17	1.39152e-15	TRUE	minimally upregulated
MAP3K14	1122.93	0.386497	0.0458983	8.42073	3.74131e-17	1.47703e-15	TRUE	minimally upregulated
RRN3P1	54.5351	0.637636	0.0757771	8.41462	3.94157e-17	1.55281e-15	TRUE	minimally upregulated
CCR9	2.9284	0.886625	0.105479	8.40568	4.25395e-17	1.67236e-15	TRUE	minimally upregulated
GRM1	9.17444	-0.641878	0.0764333	-8.39789	4.54588e-17	1.78338e-15	TRUE	minimally downregulated
LPPR1	24.1376	1.2755	0.152033	8.38964	4.87626e-17	1.90898e-15	TRUE	minimally upregulated
DARC	1366.89	1.03058	0.122906	8.38514	5.06641e-17	1.97929e-15	TRUE	minimally upregulated
OLFML2B	4195.23	-0.527878	0.0630605	-8.37097	5.71453e-17	2.22783e-15	TRUE	minimally downregulated
RASSF5	1531.63	0.508345	0.0607859	8.36288	6.12059e-17	2.38117e-15	TRUE	minimally upregulated
CREG2	6.56524	-0.95455	0.114369	-8.34623	7.0475e-17	2.7361e-15	TRUE	minimally downregulated
SLC9A9	320.186	0.472456	0.0567101	8.33106	8.01187e-17	3.10406e-15	TRUE	minimally upregulated
PTK2B	1817.2	0.394489	0.0473866	8.32491	8.43939e-17	3.26294e-15	TRUE	minimally upregulated
DUSP2	582.024	0.587561	0.0705952	8.32296	8.57905e-17	3.3101e-15	TRUE	minimally upregulated
PTPRD	534.169	-0.734175	0.0884452	-8.30091	1.03321e-16	3.97829e-15	TRUE	minimally downregulated
MZB1	1402.79	0.979723	0.118047	8.29941	1.04629e-16	4.02039e-15	TRUE	minimally upregulated
TSPAN7	723.38	0.653782	0.0788715	8.2892	1.1401e-16	4.37186e-15	TRUE	minimally upregulated
CD1D	109.298	0.535454	0.0646733	8.27936	1.23839e-16	4.73905e-15	TRUE	minimally upregulated
DCSTAMP	47.7856	-0.834626	0.100829	-8.27762	1.25666e-16	4.79915e-15	TRUE	minimally downregulated
IL2RB	1333.26	0.774756	0.093673	8.27085	1.33008e-16	5.06919e-15	TRUE	minimally upregulated
CD53	2335.32	0.528587	0.0639503	8.26559	1.39007e-16	5.28708e-15	TRUE	minimally upregulated
AOAH	397.404	0.627941	0.0761973	8.24099	1.70795e-16	6.48292e-15	TRUE	minimally upregulated
PTPN22	265.154	0.63327	0.077037	8.22033	2.02936e-16	7.68733e-15	TRUE	minimally upregulated
RAB37	256.109	0.550949	0.067049	8.21711	2.08473e-16	7.88112e-15	TRUE	minimally upregulated
BACH2	304.785	0.594216	0.0723307	8.21527	2.11688e-16	7.98653e-15	TRUE	minimally upregulated
SDC2	6590.49	-0.589008	0.0718854	-8.19371	2.53299e-16	9.53718e-15	TRUE	minimally downregulated
HPCAL4	14.6287	0.844596	0.103097	8.19221	2.56474e-16	9.63736e-15	TRUE	minimally upregulated
ITGA5	6542.59	-0.386766	0.0473002	-8.17685	2.91361e-16	1.09263e-14	TRUE	minimally downregulated
HSD3B2	32.6737	1.81421	0.221918	8.17512	2.95564e-16	1.10618e-14	TRUE	minimally upregulated
CXCR4	5400.07	0.51233	0.0627088	8.16999	3.08426e-16	1.15201e-14	TRUE	minimally upregulated
GPSM3	1303.12	0.465292	0.0569961	8.16359	3.25215e-16	1.2123e-14	TRUE	minimally upregulated
HLA-DPA1	16840.4	0.515643	0.0631706	8.1627	3.27609e-16	1.2188e-14	TRUE	minimally upregulated
FXYD7	9.98527	0.882495	0.108224	8.15437	3.51002e-16	1.30324e-14	TRUE	minimally upregulated
C10orf54	1638.53	0.465159	0.0571357	8.1413	3.91051e-16	1.44906e-14	TRUE	minimally upregulated
CD74	110515	0.506624	0.062388	8.12053	4.64169e-16	1.7166e-14	TRUE	minimally upregulated
KCNC1	55.6774	-1.18005	0.145331	-8.11972	4.67246e-16	1.72457e-14	TRUE	minimally downregulated
KCNF1	503.636	-1.12574	0.13883	-8.10877	5.11343e-16	1.88361e-14	TRUE	minimally downregulated
CD276	7885.01	-0.291518	0.0359616	-8.10637	5.21545e-16	1.91742e-14	TRUE	minimally downregulated
S1PR1	1348.55	0.503094	0.0621231	8.09835	5.57089e-16	2.04408e-14	TRUE	minimally upregulated
HLA-DRA	41181.5	0.514339	0.0635996	8.08715	6.10772e-16	2.23667e-14	TRUE	minimally upregulated
SELPLG	1626.45	0.467937	0.057938	8.07653	6.66376e-16	2.43553e-14	TRUE	minimally upregulated
CR1	127.566	0.897905	0.111231	8.07244	6.89046e-16	2.51347e-14	TRUE	minimally upregulated
CLIC5	354.88	0.596137	0.0738738	8.06967	7.04867e-16	2.56618e-14	TRUE	minimally upregulated
C21orf62	3.00849	0.401972	0.0498593	8.06214	7.49689e-16	2.72406e-14	TRUE	minimally upregulated
ANTXR1	13571	-0.529904	0.0660139	-8.02716	9.97512e-16	3.61753e-14	TRUE	minimally downregulated
GBP1P1	77.7436	0.884432	0.110357	8.01428	1.10785e-15	4.00989e-14	TRUE	minimally upregulated
BTN1A1	6.98463	1.08095	0.13504	8.0047	1.19756e-15	4.32623e-14	TRUE	minimally upregulated
STK17B	2558.75	0.403182	0.0503814	8.00258	1.21835e-15	4.39285e-14	TRUE	minimally upregulated
HLA-DMA	3677.73	0.465974	0.0582471	7.99995	1.2447e-15	4.47923e-14	TRUE	minimally upregulated
APLP2	35270.5	-0.351584	0.0439902	-7.99232	1.32421e-15	4.75624e-14	TRUE	minimally downregulated
TIMD4	24.6154	0.969463	0.121337	7.98982	1.35133e-15	4.84432e-14	TRUE	minimally upregulated
DAZL	4.6567	1.364	0.170726	7.98941	1.3559e-15	4.85144e-14	TRUE	minimally upregulated
DNAH8	8.191	0.979915	0.122694	7.98664	1.38661e-15	4.95185e-14	TRUE	minimally upregulated
RGS18	88.711	0.569271	0.0713042	7.98369	1.42018e-15	5.06207e-14	TRUE	minimally upregulated
AQP9	238.076	-0.95652	0.119814	-7.98335	1.42412e-15	5.06316e-14	TRUE	minimally downregulated
KCNK3	283.589	-1.09712	0.137429	-7.9832	1.4259e-15	5.06316e-14	TRUE	minimally downregulated
NCF1	339.601	0.616094	0.0772127	7.97918	1.47308e-15	5.22078e-14	TRUE	minimally upregulated
CASP10	592.275	0.484978	0.0607856	7.9785	1.48117e-15	5.23954e-14	TRUE	minimally upregulated
TACR1	169.526	0.8898	0.111528	7.97824	1.48432e-15	5.24077e-14	TRUE	minimally upregulated
ITM2A	1167.95	0.651812	0.0817254	7.97564	1.51593e-15	5.3423e-14	TRUE	minimally upregulated
WT1	290.424	-1.26998	0.159291	-7.97269	1.55257e-15	5.46113e-14	TRUE	minimally downregulated
ZCCHC18	37.9139	0.6068	0.0761222	7.97139	1.56897e-15	5.50846e-14	TRUE	minimally upregulated
LINC00158	2.66946	1.14847	0.144121	7.9688	1.60222e-15	5.61466e-14	TRUE	minimally upregulated
TLDC2	46.1811	0.454184	0.0570315	7.96373	1.66933e-15	5.83892e-14	TRUE	minimally upregulated
OCSTAMP	1.84341	-1.43386	0.18008	-7.96236	1.68792e-15	5.89292e-14	TRUE	minimally downregulated
ACP5	4526.76	-0.565898	0.0711717	-7.95117	1.84758e-15	6.43833e-14	TRUE	minimally downregulated
RUNX3	1107.63	0.639781	0.080498	7.94779	1.89868e-15	6.60409e-14	TRUE	minimally upregulated
CD101	120.244	0.447446	0.056487	7.92123	2.35173e-15	8.16473e-14	TRUE	minimally upregulated
GBP1	4746.52	0.662063	0.0836053	7.91891	2.39596e-15	8.3029e-14	TRUE	minimally upregulated
FAM110D	104.042	0.62424	0.0788751	7.91429	2.48673e-15	8.6015e-14	TRUE	minimally upregulated
PDE6G	43.0155	0.591913	0.074793	7.91402	2.49216e-15	8.6044e-14	TRUE	minimally upregulated
ANKRD36BP2	144.425	0.862707	0.109219	7.89884	2.81501e-15	9.70115e-14	TRUE	minimally upregulated
DDX26B	385.56	0.507824	0.0643254	7.89461	2.91232e-15	1.00181e-13	TRUE	minimally upregulated
SYT15	214.108	0.646994	0.0819829	7.89182	2.97813e-15	1.02256e-13	TRUE	minimally upregulated
PM20D1	6.93359	0.838697	0.106433	7.88004	3.27274e-15	1.12166e-13	TRUE	minimally upregulated
MMP12	379.903	-1.22719	0.156122	-7.86048	3.82672e-15	1.30913e-13	TRUE	minimally downregulated
SPNS3	31.9977	0.743833	0.0946415	7.85948	3.85721e-15	1.31715e-13	TRUE	minimally upregulated
CCDC178	24.3314	0.827654	0.105334	7.85744	3.92052e-15	1.33633e-13	TRUE	minimally upregulated
SLC16A3	2531.25	-0.584109	0.0743757	-7.8535	4.04597e-15	1.37659e-13	TRUE	minimally downregulated
FAM179A	19.9351	0.878201	0.11201	7.84038	4.49182e-15	1.52551e-13	TRUE	minimally upregulated
NLRP11	1.99301	1.34732	0.171852	7.84	4.50543e-15	1.52736e-13	TRUE	minimally upregulated
SCRT1	7.05596	-1.15141	0.147031	-7.83103	4.83887e-15	1.63743e-13	TRUE	minimally downregulated
TAP1	9664.72	0.56039	0.0716165	7.82488	5.0815e-15	1.71643e-13	TRUE	minimally upregulated
SLC14A1	135.798	0.784506	0.100361	7.81684	5.41668e-15	1.82635e-13	TRUE	minimally upregulated
RELN	121.163	1.01889	0.130429	7.81183	5.63627e-15	1.89697e-13	TRUE	minimally upregulated
CARD8	1559.66	0.247499	0.0317085	7.80544	5.9292e-15	1.99198e-13	TRUE	minimally upregulated
CLDN15	316.425	0.389635	0.0499489	7.80066	6.15848e-15	2.0653e-13	TRUE	minimally upregulated
NTM	793.588	-0.496221	0.0636265	-7.79896	6.24188e-15	2.08952e-13	TRUE	minimally downregulated
RAB31	10737.8	-0.534581	0.0685739	-7.79569	6.40557e-15	2.14049e-13	TRUE	minimally downregulated
PSMB9	1843.1	0.575619	0.0738923	7.78997	6.70264e-15	2.23577e-13	TRUE	minimally upregulated
MGAT3	353.948	0.717035	0.0920992	7.78547	6.94566e-15	2.31271e-13	TRUE	minimally upregulated
ITGA11	4209.54	-0.646952	0.0831916	-7.77665	7.44683e-15	2.47518e-13	TRUE	minimally downregulated
PCDH10	168.576	-1.35245	0.173966	-7.7742	7.59243e-15	2.5191e-13	TRUE	minimally downregulated
OCM	3.40654	0.833429	0.107258	7.77033	7.82799e-15	2.59266e-13	TRUE	minimally upregulated
MRO	86.8055	-0.511064	0.065783	-7.76894	7.91448e-15	2.61667e-13	TRUE	minimally downregulated
PIP4K2A	2291.82	0.271489	0.0349569	7.76639	8.07522e-15	2.66511e-13	TRUE	minimally upregulated
FCGBP	3213.65	-0.858601	0.110559	-7.766	8.10044e-15	2.66873e-13	TRUE	minimally downregulated
B3GALT2	15.8279	0.616047	0.0794335	7.75551	8.79899e-15	2.89377e-13	TRUE	minimally upregulated
GABRR1	4.147	-1.08594	0.140194	-7.74595	9.48692e-15	3.11454e-13	TRUE	minimally downregulated
CTRL	20.7267	0.611635	0.0789653	7.74561	9.51224e-15	3.11738e-13	TRUE	minimally upregulated
KBTBD8	120.784	0.503604	0.0650979	7.73611	1.02507e-14	3.35088e-13	TRUE	minimally upregulated
N4BP2L1	663.888	0.382744	0.0494758	7.73599	1.02605e-14	3.35088e-13	TRUE	minimally upregulated
TRIM22	3028.37	0.464211	0.0600846	7.72596	1.11016e-14	3.61924e-13	TRUE	minimally upregulated
PRDM8	69.17	0.512616	0.0664697	7.71203	1.23836e-14	4.03015e-13	TRUE	minimally upregulated
METTL11B	4.41059	-1.03867	0.135031	-7.69208	1.4476e-14	4.70294e-13	TRUE	minimally downregulated
STK4	3008.51	0.244542	0.0318161	7.68611	1.51678e-14	4.91914e-13	TRUE	minimally upregulated
CLEC1A	134.511	0.439869	0.0572717	7.6804	1.58594e-14	5.12569e-13	TRUE	minimally upregulated
UNC5B	4444.68	-0.430114	0.0560003	-7.68057	1.5838e-14	5.12569e-13	TRUE	minimally downregulated
ETS1	5979.68	0.419744	0.054674	7.67721	1.62588e-14	5.2457e-13	TRUE	minimally upregulated
NXPE4	2.39352	1.03083	0.134485	7.66496	1.78885e-14	5.76159e-13	TRUE	minimally upregulated
NPTX1	96.2532	-0.980544	0.127993	-7.66092	1.8461e-14	5.93577e-13	TRUE	minimally downregulated
EPHB6	439.893	0.802486	0.104812	7.65646	1.91122e-14	6.13459e-13	TRUE	minimally upregulated
CXCR2P1	156.514	1.03158	0.134773	7.65424	1.94452e-14	6.23078e-13	TRUE	minimally upregulated
SNCAIP	220.935	0.682346	0.0892568	7.64475	2.09353e-14	6.69678e-13	TRUE	minimally upregulated
TEX12	1.76792	0.503082	0.0658483	7.64001	2.1721e-14	6.93628e-13	TRUE	minimally upregulated
MEF2B	102.539	0.660648	0.0864981	7.63772	2.21108e-14	7.0487e-13	TRUE	minimally upregulated
SLC12A3	19.0772	0.943081	0.123704	7.62369	2.4653e-14	7.84576e-13	TRUE	minimally upregulated
ABCA10	66.7769	0.799179	0.104907	7.61797	2.57704e-14	8.18747e-13	TRUE	minimally upregulated
TKTL1	3.40381	1.06609	0.140012	7.61426	2.65212e-14	8.41173e-13	TRUE	minimally upregulated
HLA-DQA1	6391.79	0.61922	0.0814559	7.6019	2.91813e-14	9.23975e-13	TRUE	minimally upregulated
P4HA2	3269.33	-0.344027	0.0453006	-7.59431	3.09435e-14	9.78117e-13	TRUE	minimally downregulated
ELMO1	1058.3	0.400815	0.0528304	7.58683	3.27832e-14	1.03452e-12	TRUE	minimally upregulated
C22orf34	9.24401	0.821921	0.108517	7.5741	3.61618e-14	1.13922e-12	TRUE	minimally upregulated
HPR	2.50648	1.46067	0.192887	7.5727	3.65548e-14	1.14966e-12	TRUE	minimally upregulated
HHLA2	2.37281	1.02965	0.136587	7.5384	4.75787e-14	1.49386e-12	TRUE	minimally upregulated
APOBEC3C	550.941	0.461995	0.0613043	7.53609	4.8428e-14	1.51798e-12	TRUE	minimally upregulated
SLC22A3	117.348	0.781047	0.103681	7.5332	4.95128e-14	1.54938e-12	TRUE	minimally upregulated
COL10A1	8101.3	-0.723395	0.096059	-7.53074	5.04519e-14	1.57614e-12	TRUE	minimally downregulated
SLC29A1	7137.53	-0.378453	0.0502705	-7.52833	5.1395e-14	1.60293e-12	TRUE	minimally downregulated
PMCH	6.84181	0.74527	0.0990128	7.52701	5.19154e-14	1.61646e-12	TRUE	minimally upregulated
CNIH3	244.491	-0.487497	0.0648609	-7.51604	5.64607e-14	1.75506e-12	TRUE	minimally downregulated
BTN2A2	861.468	0.323211	0.0430281	7.51163	5.83955e-14	1.8092e-12	TRUE	minimally upregulated
ACKR4	177.272	-0.580573	0.0772879	-7.51183	5.83065e-14	1.8092e-12	TRUE	minimally downregulated
WARS	9000.77	0.436907	0.0581683	7.51109	5.86392e-14	1.81374e-12	TRUE	minimally upregulated
TDRD10	32.5792	0.678465	0.0903559	7.5088	5.96715e-14	1.84263e-12	TRUE	minimally upregulated
PTCRA	9.85626	0.745316	0.0994059	7.4977	6.49482e-14	2.00227e-12	TRUE	minimally upregulated
WIPF1	3581.94	0.400055	0.0533771	7.49488	6.6361e-14	2.04246e-12	TRUE	minimally upregulated
OXNAD1	636.439	0.204496	0.0272987	7.49104	6.83289e-14	2.09957e-12	TRUE	minimally upregulated
BCAT1	1377.75	-0.571511	0.0762969	-7.49061	6.85523e-14	2.10298e-12	TRUE	minimally downregulated
LGALS1	17520	-0.433636	0.0578962	-7.48989	6.89296e-14	2.1111e-12	TRUE	minimally downregulated
ALDH1A1	1336.09	0.583843	0.0780133	7.48389	7.21557e-14	2.20629e-12	TRUE	minimally upregulated
MCF2L2	19.6604	0.733875	0.0982053	7.47286	7.84694e-14	2.39543e-12	TRUE	minimally upregulated
SDPR	557.496	0.719954	0.0964202	7.46684	8.21454e-14	2.50356e-12	TRUE	minimally upregulated
FOXD4L6	7.56149	0.664091	0.0890019	7.46154	8.55187e-14	2.60213e-12	TRUE	minimally upregulated
FOXD4L3	0.924709	1.09624	0.146929	7.46105	8.58381e-14	2.60761e-12	TRUE	minimally upregulated
MSX2P1	8.72392	0.592418	0.0794229	7.45902	8.71657e-14	2.64365e-12	TRUE	minimally upregulated
PRKCH	1936.53	0.317924	0.0427511	7.43662	1.03292e-13	3.12769e-12	TRUE	minimally upregulated
SLC3A1	19.8349	0.689949	0.09283	7.43239	1.0665e-13	3.22413e-12	TRUE	minimally upregulated
LRRC2	33.6169	0.650786	0.0876608	7.42391	1.13709e-13	3.43201e-12	TRUE	minimally upregulated
GDPD3	391.762	-0.846845	0.114194	-7.41585	1.20843e-13	3.64145e-12	TRUE	minimally downregulated
C1orf228	45.8498	0.596235	0.0805984	7.3976	1.38665e-13	4.17176e-12	TRUE	minimally upregulated
CX3CL1	3927.16	0.656958	0.0888172	7.39675	1.3956e-13	4.19196e-12	TRUE	minimally upregulated
BMP1	2268.12	-0.420784	0.0569765	-7.38522	1.52199e-13	4.56425e-12	TRUE	minimally downregulated
MEOX1	281.617	0.779429	0.105555	7.38407	1.53521e-13	4.59655e-12	TRUE	minimally upregulated
NRIP2	196.968	0.391566	0.0530746	7.37766	1.61092e-13	4.81552e-12	TRUE	minimally upregulated
SP7	3.75752	-1.2713	0.172473	-7.37103	1.69317e-13	5.05332e-12	TRUE	minimally downregulated
CACNB2	140.082	-0.729876	0.0991838	-7.35882	1.85542e-13	5.51994e-12	TRUE	minimally downregulated
CELF2	1524.64	0.471351	0.0640509	7.35902	1.85269e-13	5.51994e-12	TRUE	minimally upregulated
HLA-DQA2	1355.22	0.653005	0.0887702	7.35613	1.89321e-13	5.62342e-12	TRUE	minimally upregulated
SPINK2	8.36782	0.942802	0.128228	7.35257	1.94437e-13	5.76624e-12	TRUE	minimally upregulated
ACTA1	204.706	-1.05885	0.144035	-7.35131	1.9627e-13	5.8114e-12	TRUE	minimally downregulated
SPIC	1.59122	1.2682	0.172613	7.34708	2.02585e-13	5.98891e-12	TRUE	minimally upregulated
DNAH1	353.684	0.410263	0.0558501	7.34579	2.0455e-13	6.03745e-12	TRUE	minimally upregulated
MAGEB2	4.69643	-2.2461	0.305814	-7.34466	2.06277e-13	6.06927e-12	TRUE	downregulated
C7orf10	218.938	-0.516075	0.070265	-7.3447	2.06228e-13	6.06927e-12	TRUE	minimally downregulated
PLEKHG7	22.8701	1.144	0.156011	7.3328	2.25395e-13	6.62137e-12	TRUE	minimally upregulated
UGT2B4	94.0371	-1.87294	0.255564	-7.32866	2.3247e-13	6.81853e-12	TRUE	minimally downregulated
LACRT	95.6848	-3.1544	0.430951	-7.31962	2.48667e-13	7.28218e-12	TRUE	downregulated
ENPP2	1729.17	0.583532	0.0797416	7.31778	2.52098e-13	7.3711e-12	TRUE	minimally upregulated
HLA-F	4325.19	0.557638	0.0762257	7.31561	2.56215e-13	7.4798e-12	TRUE	minimally upregulated
ARSI	285.535	-0.5798	0.0793733	-7.30472	2.77841e-13	8.0985e-12	TRUE	minimally downregulated
PFKFB4	704.397	-0.327858	0.0449102	-7.3003	2.87118e-13	8.35588e-12	TRUE	minimally downregulated
ADAMTS14	375.411	-0.556938	0.0762939	-7.2999	2.87984e-13	8.36807e-12	TRUE	minimally downregulated
UPB1	12.9086	0.671411	0.0920237	7.29606	2.96319e-13	8.59691e-12	TRUE	minimally upregulated
GPRASP1	373.216	0.474816	0.0650865	7.29514	2.98338e-13	8.64211e-12	TRUE	minimally upregulated
SMAP2	3290.39	0.258162	0.0354001	7.29271	3.03784e-13	8.78625e-12	TRUE	minimally upregulated
XKR7	5.5674	-2.06385	0.283344	-7.28391	3.24283e-13	9.36468e-12	TRUE	downregulated
ETV6	4877.32	0.354101	0.0486311	7.28138	3.30421e-13	9.52723e-12	TRUE	minimally upregulated
CCL4	351.233	0.549803	0.0756306	7.26958	3.60595e-13	1.03813e-11	TRUE	minimally upregulated
THBS2	20496.6	-0.548187	0.075422	-7.26827	3.64126e-13	1.04668e-11	TRUE	minimally downregulated
CHST2	546.402	0.583401	0.0802974	7.26551	3.71641e-13	1.06664e-11	TRUE	minimally upregulated
IL3RA	402.365	0.408097	0.0561709	7.26528	3.72254e-13	1.06677e-11	TRUE	minimally upregulated
MCOLN2	193.978	0.540153	0.074428	7.25739	3.94633e-13	1.12917e-11	TRUE	minimally upregulated
ATOH8	153.256	0.68931	0.0950012	7.25581	3.99265e-13	1.14068e-11	TRUE	minimally upregulated
SCIMP	68.2234	0.532394	0.0734147	7.25188	4.11021e-13	1.17247e-11	TRUE	minimally upregulated
DCC	3.82036	0.949079	0.130982	7.24587	4.29677e-13	1.22383e-11	TRUE	minimally upregulated
MPEG1	2106.24	0.479465	0.0662299	7.2394	4.50667e-13	1.28166e-11	TRUE	minimally upregulated
FCRLB	271.128	-0.907195	0.125609	-7.22235	5.10957e-13	1.45092e-11	TRUE	minimally downregulated
RFPL4B	4.80986	0.978079	0.135455	7.22069	5.17257e-13	1.46658e-11	TRUE	minimally upregulated
SFXN3	2892.04	-0.263411	0.0364973	-7.21727	5.30407e-13	1.50159e-11	TRUE	minimally downregulated
MIAT	557.305	0.559279	0.0775815	7.20891	5.63998e-13	1.59427e-11	TRUE	minimally upregulated
PKM	60555.8	-0.269907	0.0374608	-7.20504	5.80247e-13	1.63773e-11	TRUE	minimally downregulated
ARHGEF1	4300.57	0.317165	0.0440528	7.19966	6.03644e-13	1.70025e-11	TRUE	minimally upregulated
CHRNB2	162.84	-0.964137	0.133917	-7.19953	6.04216e-13	1.70025e-11	TRUE	minimally downregulated
CARD16	380.991	0.533697	0.0741979	7.19289	6.34352e-13	1.78238e-11	TRUE	minimally upregulated
KLHDC7B	986.091	0.920157	0.128028	7.18713	6.61666e-13	1.85634e-11	TRUE	minimally upregulated
HLA-DQB1	6636.58	0.569853	0.0792985	7.18617	6.66342e-13	1.86665e-11	TRUE	minimally upregulated
SH2D3C	900.69	0.36756	0.0511704	7.18307	6.81614e-13	1.90658e-11	TRUE	minimally upregulated
OPCML	41.5521	-0.789513	0.109947	-7.18087	6.92699e-13	1.9347e-11	TRUE	minimally downregulated
FGL2	1963.48	0.500718	0.0697341	7.18039	6.95135e-13	1.93861e-11	TRUE	minimally upregulated
CHRNA1	82.4501	-0.694599	0.0967401	-7.18005	6.96867e-13	1.94055e-11	TRUE	minimally downregulated
GGTA1P	441.53	0.46223	0.064398	7.17771	7.0891e-13	1.97115e-11	TRUE	minimally upregulated
WNT10A	110.529	0.789382	0.110058	7.17242	7.36858e-13	2.04582e-11	TRUE	minimally upregulated
GPR55	56.8608	0.807247	0.112776	7.15798	8.18767e-13	2.26987e-11	TRUE	minimally upregulated
IGLON5	21.8088	-0.806166	0.112936	-7.13823	9.45389e-13	2.61702e-11	TRUE	minimally downregulated
APOA1	21.5845	0.981368	0.137652	7.12935	1.00845e-12	2.78746e-11	TRUE	minimally upregulated
CTSB	53699	-0.288488	0.0404723	-7.12803	1.01812e-12	2.81004e-11	TRUE	minimally downregulated
GRIA3	70.7667	-0.780141	0.109512	-7.12383	1.04971e-12	2.89298e-11	TRUE	minimally downregulated
CCND2	1989.04	0.406667	0.0571041	7.1215	1.06757e-12	2.93786e-11	TRUE	minimally upregulated
FAT3	100.639	-0.710288	0.0998719	-7.11199	1.14381e-12	3.13842e-11	TRUE	minimally downregulated
GPA33	16.914	0.604304	0.084969	7.11206	1.14327e-12	3.13842e-11	TRUE	minimally upregulated
CHRDL2	63.8639	1.0548	0.148347	7.11039	1.15719e-12	3.1705e-11	TRUE	minimally upregulated
CD40	768.941	0.43687	0.0614704	7.107	1.18594e-12	3.24452e-11	TRUE	minimally upregulated
PGAM1	8866.84	-0.210188	0.0296183	-7.09657	1.27892e-12	3.49378e-11	TRUE	minimally downregulated
PPAPDC1A	409.041	-0.659959	0.0930261	-7.09434	1.29967e-12	3.5453e-11	TRUE	minimally downregulated
TENM1	55.2433	0.802152	0.113113	7.0916	1.3257e-12	3.61105e-11	TRUE	minimally upregulated
THY1	10780.1	-0.413343	0.0582998	-7.08996	1.34152e-12	3.64882e-11	TRUE	minimally downregulated
PLAUR	2163.06	-0.434461	0.0612952	-7.08801	1.36059e-12	3.6953e-11	TRUE	minimally downregulated
OSCAR	298.815	-0.438523	0.0618854	-7.08605	1.37996e-12	3.7425e-11	TRUE	minimally downregulated
COL12A1	33069.6	-0.545043	0.0769663	-7.08158	1.4252e-12	3.85959e-11	TRUE	minimally downregulated
MICAL2	6326.43	-0.367854	0.0519553	-7.0802	1.43944e-12	3.89252e-11	TRUE	minimally downregulated
IL12A	35.86	0.82474	0.116493	7.07976	1.44403e-12	3.89929e-11	TRUE	minimally upregulated
FYN	1605.68	0.377999	0.0534692	7.06947	1.55524e-12	4.19356e-11	TRUE	minimally upregulated
CSPG4	2244.68	-0.52564	0.0743792	-7.06703	1.58283e-12	4.26179e-11	TRUE	minimally downregulated
PLEK	1560.29	0.49311	0.0697837	7.06627	1.5915e-12	4.279e-11	TRUE	minimally upregulated
CNTRL	1387.05	0.279629	0.0396051	7.06042	1.65995e-12	4.45661e-11	TRUE	minimally upregulated
LINC00520	2.75358	-1.05032	0.148782	-7.05947	1.67143e-12	4.48102e-11	TRUE	minimally downregulated
TRIM9	216.221	-0.733929	0.104049	-7.05367	1.74259e-12	4.65845e-11	TRUE	minimally downregulated
VAMP1	577.609	0.382045	0.0541612	7.05386	1.74024e-12	4.65845e-11	TRUE	minimally upregulated
HCP5	2371.85	0.495732	0.0703489	7.04675	1.83141e-12	4.88889e-11	TRUE	minimally upregulated
P4HA1	4760.17	-0.370281	0.0525726	-7.04322	1.8785e-12	5.00747e-11	TRUE	minimally downregulated
HMOX1	2964.7	-0.45343	0.0644544	-7.03489	1.99414e-12	5.30438e-11	TRUE	minimally downregulated
ROS1	11.7892	-1.30571	0.185608	-7.03479	1.99556e-12	5.30438e-11	TRUE	minimally downregulated
COLCA2	56.5633	0.697679	0.0992725	7.02791	2.09644e-12	5.56462e-11	TRUE	minimally upregulated
FREM1	158.839	0.739403	0.105214	7.02762	2.10086e-12	5.56847e-11	TRUE	minimally upregulated
LILRA2	134.587	-0.467223	0.0667214	-7.00259	2.51267e-12	6.65058e-11	TRUE	minimally downregulated
LCNL1	2.35789	1.17784	0.168512	6.98961	2.75654e-12	7.28574e-11	TRUE	minimally upregulated
CCNL1	2908.01	0.230069	0.0329232	6.98806	2.78723e-12	7.34612e-11	TRUE	minimally upregulated
DPEP1	76.0802	0.694314	0.0993566	6.9881	2.78631e-12	7.34612e-11	TRUE	minimally upregulated
TIMP3	44814	-0.480163	0.0687241	-6.98683	2.81175e-12	7.40033e-11	TRUE	minimally downregulated
FGF14	453.869	-0.631829	0.0905273	-6.97943	2.96389e-12	7.78163e-11	TRUE	minimally downregulated
SHD	4.06804	1.12313	0.160921	6.97938	2.96495e-12	7.78163e-11	TRUE	minimally upregulated
WNT16	5.41869	0.784529	0.112437	6.97749	3.00499e-12	7.87567e-11	TRUE	minimally upregulated
SAMSN1	498.707	0.432392	0.062004	6.97361	3.089e-12	8.08453e-11	TRUE	minimally upregulated
C12orf42	3.84212	0.972102	0.139492	6.96888	3.19483e-12	8.33819e-11	TRUE	minimally upregulated
SLC6A1	72.4391	-0.463281	0.0664778	-6.96896	3.19282e-12	8.33819e-11	TRUE	minimally downregulated
HLA-DMB	3019.92	0.430652	0.0618075	6.96764	3.22301e-12	8.40002e-11	TRUE	minimally upregulated
STAB2	20.6741	0.965275	0.138542	6.96738	3.22903e-12	8.404e-11	TRUE	minimally upregulated
SLCO5A1	40.3737	0.819867	0.117716	6.96478	3.28926e-12	8.54887e-11	TRUE	minimally upregulated
COLCA1	147.12	0.847828	0.121753	6.96353	3.31851e-12	8.61128e-11	TRUE	minimally upregulated
C8orf34	22.5491	0.825552	0.118557	6.96336	3.32247e-12	8.61128e-11	TRUE	minimally upregulated
SLC32A1	0.669981	1.54071	0.221581	6.95328	3.56889e-12	9.23715e-11	TRUE	minimally upregulated
LRRC70	108.389	0.421069	0.0606671	6.94065	3.90307e-12	1.00882e-10	TRUE	minimally upregulated
TMEM71	154.758	0.702549	0.101256	6.93832	3.9679e-12	1.02415e-10	TRUE	minimally upregulated
PPP1R1C	18.8643	-1.18484	0.1708	-6.93701	4.00491e-12	1.03229e-10	TRUE	minimally downregulated
C1QTNF3	1515.67	-0.60128	0.0867069	-6.93463	4.07275e-12	1.04833e-10	TRUE	minimally downregulated
PNISR	3919.31	0.245048	0.0353407	6.93388	4.09441e-12	1.05245e-10	TRUE	minimally upregulated
OR5K2	1.41964	0.500649	0.0722403	6.93034	4.19834e-12	1.07769e-10	TRUE	minimally upregulated
HS3ST2	119.791	-0.626501	0.0904159	-6.9291	4.23522e-12	1.08567e-10	TRUE	minimally downregulated
ALDOA	89112.2	-0.339587	0.0490512	-6.92311	4.41825e-12	1.13103e-10	TRUE	minimally downregulated
ANGPT2	795.447	-0.391574	0.05664	-6.91338	4.73232e-12	1.20978e-10	TRUE	minimally downregulated
ETV7	359.315	0.589263	0.0852846	6.90937	4.86827e-12	1.24284e-10	TRUE	minimally upregulated
ZNF276	1043.83	0.309116	0.0448191	6.89698	5.31209e-12	1.35429e-10	TRUE	minimally upregulated
ANKRD44	218.06	0.504706	0.0731856	6.89625	5.3392e-12	1.35935e-10	TRUE	minimally upregulated
DLG2	114.913	0.581822	0.0843942	6.8941	5.42074e-12	1.37824e-10	TRUE	minimally upregulated
SCG5	282.112	-0.592069	0.0859273	-6.89034	5.56576e-12	1.41319e-10	TRUE	minimally downregulated
BTK	504.232	0.416409	0.0604676	6.88648	5.71905e-12	1.45014e-10	TRUE	minimally upregulated
GPR182	4.21026	0.708957	0.103144	6.87344	6.26729e-12	1.58701e-10	TRUE	minimally upregulated
FNBP4	3160.24	0.194144	0.0282629	6.86922	6.45555e-12	1.63247e-10	TRUE	minimally upregulated
HDC	141.75	-0.840321	0.122338	-6.86883	6.47305e-12	1.63469e-10	TRUE	minimally downregulated
PLA1A	201.633	0.614492	0.0895297	6.86356	6.71659e-12	1.69162e-10	TRUE	minimally upregulated
VIPR2	320.639	-1.05926	0.154327	-6.86374	6.70827e-12	1.69162e-10	TRUE	minimally downregulated
BTNL9	338.346	0.623246	0.0908796	6.85793	6.98659e-12	1.75726e-10	TRUE	minimally upregulated
EGR2	1160.32	0.555707	0.0810499	6.85636	7.06395e-12	1.77433e-10	TRUE	minimally upregulated
TMEM155	10.2135	0.573093	0.0836641	6.84992	7.38888e-12	1.85346e-10	TRUE	minimally upregulated
COL6A1	42153.1	-0.480052	0.0701492	-6.84329	7.73931e-12	1.93876e-10	TRUE	minimally downregulated
ITIH2	24.7275	1.17857	0.172245	6.8424	7.78789e-12	1.94833e-10	TRUE	minimally upregulated
DOK2	382.516	0.528228	0.0773329	6.83057	8.45774e-12	2.11308e-10	TRUE	minimally upregulated
TNFSF18	5.68419	0.781055	0.114357	6.82999	8.49213e-12	2.11884e-10	TRUE	minimally upregulated
VAV1	621.943	0.44861	0.0657645	6.82145	9.01252e-12	2.24569e-10	TRUE	minimally upregulated
COL5A1	27216	-0.488477	0.0716421	-6.81829	9.21295e-12	2.29258e-10	TRUE	minimally downregulated
ANKDD1A	169.912	0.326714	0.047932	6.81618	9.34917e-12	2.32339e-10	TRUE	minimally upregulated
KCNH8	41.0298	0.916495	0.134613	6.80838	9.8702e-12	2.44962e-10	TRUE	minimally upregulated
PTCH2	96.4644	0.563911	0.0828303	6.80804	9.89393e-12	2.45225e-10	TRUE	minimally upregulated
FMO2	1098.42	0.740722	0.108925	6.80026	1.0443e-11	2.58493e-10	TRUE	minimally upregulated
AVPR2	47.2996	0.667902	0.0982453	6.7983	1.05858e-11	2.6168e-10	TRUE	minimally upregulated
HTR1F	31.4383	-0.634649	0.0935056	-6.78729	1.14262e-11	2.82083e-10	TRUE	minimally downregulated
CLVS2	2.34081	-2.22641	0.328178	-6.78416	1.16765e-11	2.87883e-10	TRUE	downregulated
COL6A5	10.9352	1.11707	0.164698	6.78253	1.18088e-11	2.9076e-10	TRUE	minimally upregulated
ADM	735.349	-0.658556	0.0971204	-6.78082	1.19497e-11	2.93843e-10	TRUE	minimally downregulated
PER1	2058.56	0.471862	0.0696066	6.77898	1.21025e-11	2.97211e-10	TRUE	minimally upregulated
PZP	5.34719	0.940856	0.138797	6.77866	1.21296e-11	2.97486e-10	TRUE	minimally upregulated
LAIR2	10.38	0.932419	0.137594	6.77658	1.23053e-11	3.014e-10	TRUE	minimally upregulated
MUSK	1.20675	1.22954	0.181766	6.7644	1.33861e-11	3.27444e-10	TRUE	minimally upregulated
IGFL3	13.4556	-1.15233	0.17038	-6.76328	1.34907e-11	3.2957e-10	TRUE	minimally downregulated
HLA-DRB6	902.549	0.565913	0.0837352	6.75837	1.39555e-11	3.4048e-10	TRUE	minimally upregulated
NFKBID	95.6562	0.41864	0.0619724	6.75527	1.42566e-11	3.47374e-10	TRUE	minimally upregulated
HAPLN1	229.513	-0.925499	0.137024	-6.75429	1.43533e-11	3.49275e-10	TRUE	minimally downregulated
CTSK	12013.9	-0.489253	0.0724489	-6.75308	1.4474e-11	3.51756e-10	TRUE	minimally downregulated
MRC2	8914.66	-0.448411	0.0664418	-6.74893	1.48939e-11	3.6149e-10	TRUE	minimally downregulated
GPC6	994.318	-0.571223	0.0847015	-6.74395	1.54135e-11	3.73617e-10	TRUE	minimally downregulated
MSR1	2566.93	-0.407022	0.0604453	-6.73373	1.65363e-11	4.00315e-10	TRUE	minimally downregulated
OBP2A	43.9411	1.12145	0.166595	6.73159	1.67822e-11	4.05742e-10	TRUE	minimally upregulated
EAF2	252.017	0.482411	0.0716895	6.72918	1.70624e-11	4.11986e-10	TRUE	minimally upregulated
SLC24A4	13.0986	0.497456	0.0739546	6.72651	1.73786e-11	4.19079e-10	TRUE	minimally upregulated
CAPN6	595.736	1.05547	0.157114	6.71784	1.84432e-11	4.44115e-10	TRUE	minimally upregulated
TPO	27.2036	0.679927	0.101215	6.71768	1.84642e-11	4.44115e-10	TRUE	minimally upregulated
SEZ6L	109.247	-1.10805	0.16495	-6.71748	1.8489e-11	4.4414e-10	TRUE	minimally downregulated
LBH	3559.92	0.315195	0.0469644	6.71135	1.92829e-11	4.62615e-10	TRUE	minimally upregulated
SNX29P2	83.6489	0.420521	0.0626669	6.71041	1.94075e-11	4.6501e-10	TRUE	minimally upregulated
WNT3	101.108	-0.534666	0.0796929	-6.70908	1.95855e-11	4.68674e-10	TRUE	minimally downregulated
CLDN10	34.132	1.13913	0.169829	6.70755	1.97921e-11	4.73014e-10	TRUE	minimally upregulated
AMY2B	377.98	0.51855	0.0773347	6.70526	2.01048e-11	4.79875e-10	TRUE	minimally upregulated
SLIT1	117.528	-0.968825	0.144525	-6.70349	2.03496e-11	4.85099e-10	TRUE	minimally downregulated
SOCS1	205.484	0.537227	0.0801508	6.70271	2.04595e-11	4.87097e-10	TRUE	minimally upregulated
NOX4	545.594	-0.444133	0.0664248	-6.68625	2.28967e-11	5.43738e-10	TRUE	minimally downregulated
TNFRSF25	213.411	0.544538	0.0814404	6.68634	2.28823e-11	5.43738e-10	TRUE	minimally upregulated
IL33	678.597	0.719337	0.107634	6.68317	2.33834e-11	5.54592e-10	TRUE	minimally upregulated
MAST3	938.787	0.233214	0.0349293	6.67675	2.44296e-11	5.78673e-10	TRUE	minimally upregulated
PTGER4	528.682	0.411534	0.0616463	6.67574	2.45988e-11	5.81944e-10	TRUE	minimally upregulated
TIMP2	25174.8	-0.355622	0.0532888	-6.67348	2.49805e-11	5.90228e-10	TRUE	minimally downregulated
TRIM69	65.3537	0.428367	0.0642075	6.6716	2.53028e-11	5.97089e-10	TRUE	minimally upregulated
TAPBPL	1686.97	0.332487	0.0498653	6.66771	2.59832e-11	6.12372e-10	TRUE	minimally upregulated
VAT1	12671.9	-0.248166	0.0372245	-6.66672	2.61583e-11	6.15724e-10	TRUE	minimally downregulated
CARTPT	885.694	-3.00473	0.451172	-6.65983	2.74147e-11	6.44488e-10	TRUE	downregulated
RGS7BP	21.9545	0.767211	0.115209	6.65931	2.75112e-11	6.45945e-10	TRUE	minimally upregulated
DYNLT3	2410.76	-0.266385	0.0400143	-6.65725	2.78997e-11	6.54244e-10	TRUE	minimally downregulated
TMEM88	83.0463	0.464397	0.069805	6.65278	2.87606e-11	6.73587e-10	TRUE	minimally upregulated
RASSF2	1749.5	0.377437	0.0567666	6.64894	2.9522e-11	6.90556e-10	TRUE	minimally upregulated
CRB2	30.8572	0.613633	0.0924065	6.64059	3.12435e-11	7.29913e-10	TRUE	minimally upregulated
OR4C6	0.92027	1.49453	0.225075	6.64012	3.13434e-11	7.31333e-10	TRUE	minimally upregulated
KIAA1551	3673.54	0.319632	0.0481382	6.63988	3.13928e-11	7.31574e-10	TRUE	minimally upregulated
FATE1	6.96392	0.829844	0.125098	6.63354	3.27734e-11	7.62798e-10	TRUE	minimally upregulated
STIM2	1265.31	0.197133	0.0297726	6.62129	3.56086e-11	8.2673e-10	TRUE	minimally upregulated
TBX4	14.5292	-0.919695	0.138898	-6.62139	3.55844e-11	8.2673e-10	TRUE	minimally downregulated
PLCG2	1186.7	0.446852	0.0676023	6.61001	3.84304e-11	8.91138e-10	TRUE	minimally upregulated
HSD11B1	153.251	0.619004	0.0936608	6.60899	3.86938e-11	8.96135e-10	TRUE	minimally upregulated
IL27RA	1269.75	0.508317	0.0769501	6.6058	3.95365e-11	9.1452e-10	TRUE	minimally upregulated
C9orf139	15.9727	0.546769	0.0827973	6.6037	4.01011e-11	9.26434e-10	TRUE	minimally upregulated
SMR3B	110.861	-2.40949	0.364893	-6.60329	4.02119e-11	9.27848e-10	TRUE	downregulated
AGMAT	114.161	0.425993	0.0645968	6.59464	4.26295e-11	9.82421e-10	TRUE	minimally upregulated
SRRM3	293.21	-0.553842	0.0839898	-6.59416	4.2768e-11	9.844e-10	TRUE	minimally downregulated
PIK3CG	295.657	0.510766	0.0774708	6.59301	4.30987e-11	9.90793e-10	TRUE	minimally upregulated
GBE1	1521.79	-0.274294	0.041685	-6.58018	4.69893e-11	1.07891e-09	TRUE	minimally downregulated
ITIH1	3.37542	0.921577	0.140123	6.57692	4.8029e-11	1.10143e-09	TRUE	minimally upregulated
FAM101B	1277.35	-0.358857	0.054569	-6.57621	4.82601e-11	1.10537e-09	TRUE	minimally downregulated
SLC5A7	12.9386	-1.52567	0.232114	-6.57293	4.9335e-11	1.12861e-09	TRUE	minimally downregulated
ADAM9	7179.37	-0.442499	0.0674157	-6.56373	5.24767e-11	1.19902e-09	TRUE	minimally downregulated
CAMK2A	26.5057	-0.552156	0.08433	-6.54757	5.8482e-11	1.3346e-09	TRUE	minimally downregulated
UTS2	10.6686	1.08878	0.166803	6.52736	6.69405e-11	1.52577e-09	TRUE	minimally upregulated
PRR26	11.6808	0.702919	0.107825	6.5191	7.07282e-11	1.61014e-09	TRUE	minimally upregulated
TMEM64	2274.86	-0.627936	0.096362	-6.51642	7.20028e-11	1.63717e-09	TRUE	minimally downregulated
ACAN	334.63	-0.662772	0.101795	-6.51086	7.47197e-11	1.69688e-09	TRUE	minimally downregulated
XIRP2	3.28769	-1.714	0.263436	-6.50632	7.70146e-11	1.74688e-09	TRUE	minimally downregulated
C10orf128	41.5692	0.524904	0.0806994	6.50443	7.79873e-11	1.7668e-09	TRUE	minimally upregulated
FAM13A-AS1	83.8271	0.413357	0.0635912	6.50022	8.02027e-11	1.81479e-09	TRUE	minimally upregulated
CLSTN3	5132.84	0.3063	0.0471683	6.49376	8.37178e-11	1.89204e-09	TRUE	minimally upregulated
PLAT	9464.49	-0.633714	0.0975972	-6.49315	8.40585e-11	1.89745e-09	TRUE	minimally downregulated
PTPN6	2876.03	0.250069	0.038524	6.49125	8.51243e-11	1.91919e-09	TRUE	minimally upregulated
PMP22	7971.45	-0.362315	0.0558313	-6.48946	8.61468e-11	1.93991e-09	TRUE	minimally downregulated
RFX8	30.8477	-0.514538	0.0793409	-6.48516	8.8637e-11	1.99359e-09	TRUE	minimally downregulated
SLCO1A2	15.8494	1.21826	0.18797	6.48112	9.10441e-11	2.04527e-09	TRUE	minimally upregulated
COL1A2	275469	-0.501024	0.0774221	-6.47134	9.71407e-11	2.17961e-09	TRUE	minimally downregulated
RRN3P2	26.5931	0.407103	0.0629287	6.46926	9.84812e-11	2.20704e-09	TRUE	minimally upregulated
COL6A2	48245.2	-0.45719	0.0707262	-6.46423	1.01816e-10	2.27906e-09	TRUE	minimally downregulated
PAG1	826.494	0.381666	0.059061	6.46223	1.03174e-10	2.30669e-09	TRUE	minimally upregulated
NCF4	441.641	0.398224	0.0616728	6.45704	1.0677e-10	2.38424e-09	TRUE	minimally upregulated
COL5A2	29369.3	-0.468792	0.0726106	-6.45625	1.07328e-10	2.39383e-09	TRUE	minimally downregulated
MARVELD1	2883.22	-0.308741	0.047844	-6.45306	1.09611e-10	2.44185e-09	TRUE	minimally downregulated
CSMD3	26.0411	-1.79979	0.279134	-6.44777	1.13509e-10	2.52567e-09	TRUE	minimally downregulated
CREB3L3	3.22732	0.821892	0.127488	6.44681	1.14227e-10	2.53863e-09	TRUE	minimally upregulated
KIF17	69.0645	0.391033	0.0606619	6.44611	1.14754e-10	2.54732e-09	TRUE	minimally upregulated
KCNIP1	13.8197	0.676978	0.105147	6.43839	1.20751e-10	2.67726e-09	TRUE	minimally upregulated
SRPX2	1103.75	-0.409445	0.0636044	-6.43737	1.21561e-10	2.69204e-09	TRUE	minimally downregulated
EXTL1	284.482	-0.777155	0.120834	-6.43159	1.2628e-10	2.79324e-09	TRUE	minimally downregulated
SAMD9L	2949	0.450619	0.0701091	6.4274	1.29807e-10	2.86786e-09	TRUE	minimally upregulated
GNGT2	59.0074	0.349891	0.0545577	6.41323	1.42472e-10	3.14396e-09	TRUE	minimally upregulated
TRAPPC3L	2.51496	0.347663	0.0542266	6.41129	1.44291e-10	3.18036e-09	TRUE	minimally upregulated
ITGAV	10058.3	-0.302399	0.0471873	-6.40849	1.46973e-10	3.23564e-09	TRUE	minimally downregulated
KRT79	32.272	1.23234	0.192355	6.40659	1.48806e-10	3.27215e-09	TRUE	minimally upregulated
AIM2	123.385	0.736087	0.114909	6.40585	1.49533e-10	3.28429e-09	TRUE	minimally upregulated
F10	91.3373	0.53988	0.0843196	6.40278	1.52576e-10	3.34389e-09	TRUE	minimally upregulated
SERPINI1	1272.01	-0.650652	0.101621	-6.40275	1.52604e-10	3.34389e-09	TRUE	minimally downregulated
FGF10	126.561	-1.14523	0.178953	-6.39962	1.5576e-10	3.40506e-09	TRUE	minimally downregulated
PDGFB	2615.74	-0.312045	0.048759	-6.39974	1.55643e-10	3.40506e-09	TRUE	minimally downregulated
OGT	8130.72	0.219326	0.0342895	6.39631	1.59179e-10	3.47575e-09	TRUE	minimally upregulated
ZNF365	236.473	-0.495219	0.0774781	-6.39173	1.64015e-10	3.57717e-09	TRUE	minimally downregulated
SYT5	53.0692	-1.09933	0.172133	-6.38648	1.69749e-10	3.69793e-09	TRUE	minimally downregulated
LDHA	37990.4	-0.270453	0.0423763	-6.38218	1.74584e-10	3.79882e-09	TRUE	minimally downregulated
NAALAD2	38.9915	0.445092	0.0697559	6.38071	1.7627e-10	3.83106e-09	TRUE	minimally upregulated
NID2	2814.18	-0.390846	0.0612643	-6.37968	1.7746e-10	3.85244e-09	TRUE	minimally downregulated
C15orf53	1.32241	0.88735	0.139119	6.37836	1.78997e-10	3.87378e-09	TRUE	minimally upregulated
CRIP3	12.8429	0.815576	0.127864	6.37846	1.78877e-10	3.87378e-09	TRUE	minimally upregulated
LCP1	9737.1	0.412092	0.0646085	6.3783	1.79064e-10	3.87378e-09	TRUE	minimally upregulated
MMRN1	346.256	0.706898	0.110904	6.37393	1.8424e-10	3.98115e-09	TRUE	minimally upregulated
NRG3	33.3679	0.824636	0.129469	6.36938	1.89791e-10	4.09638e-09	TRUE	minimally upregulated
JAK2	1227.88	0.303175	0.0476487	6.36272	1.98216e-10	4.27329e-09	TRUE	minimally upregulated
ATP8A1	903.265	0.474541	0.0747122	6.35159	2.13102e-10	4.58893e-09	TRUE	minimally upregulated
PELO	1239.4	-0.16721	0.0263522	-6.34519	2.22156e-10	4.7784e-09	TRUE	minimally downregulated
ZDHHC22	12.8942	-1.18955	0.187505	-6.3441	2.23726e-10	4.80665e-09	TRUE	minimally downregulated
TREM2	1059.2	-0.379041	0.0597728	-6.34136	2.27744e-10	4.88736e-09	TRUE	minimally downregulated
CDHR3	327.103	-0.819911	0.129314	-6.34048	2.29048e-10	4.9097e-09	TRUE	minimally downregulated
CARNS1	86.6885	0.426754	0.0673311	6.33814	2.3256e-10	4.97929e-09	TRUE	minimally upregulated
CECR1	3586.15	0.414769	0.0654583	6.33639	2.35218e-10	5.03045e-09	TRUE	minimally upregulated
CR1L	6.39934	0.902879	0.142499	6.33605	2.35724e-10	5.0355e-09	TRUE	minimally upregulated
ADAMTS12	926.196	-0.548342	0.086579	-6.33343	2.39764e-10	5.11597e-09	TRUE	minimally downregulated
CNDP1	6.54351	0.803763	0.126946	6.33154	2.42727e-10	5.17329e-09	TRUE	minimally upregulated
NR4A3	386.077	0.636101	0.100538	6.327	2.49977e-10	5.32175e-09	TRUE	minimally upregulated
RBP5	350.093	0.646958	0.102261	6.32654	2.50722e-10	5.33155e-09	TRUE	minimally upregulated
TLL2	52.5435	-0.598169	0.0945568	-6.32603	2.51555e-10	5.34318e-09	TRUE	minimally downregulated
IL26	0.986338	1.19791	0.189716	6.31424	2.71495e-10	5.76019e-09	TRUE	minimally upregulated
PIWIL4	98.9232	0.488974	0.0775042	6.309	2.80848e-10	5.95188e-09	TRUE	minimally upregulated
PYGL	3758.17	-0.447684	0.0709795	-6.30723	2.84079e-10	6.01355e-09	TRUE	minimally downregulated
CXCL11	853.508	0.705373	0.111912	6.30291	2.92114e-10	6.17664e-09	TRUE	minimally upregulated
ANXA2P2	12358.3	-0.258699	0.0411135	-6.29232	3.12759e-10	6.60571e-09	TRUE	minimally downregulated
UTS2R	2.43256	0.899938	0.143041	6.29148	3.14449e-10	6.63393e-09	TRUE	minimally upregulated
GDF6	46.2968	-0.597235	0.0950114	-6.28593	3.259e-10	6.86775e-09	TRUE	minimally downregulated
IGSF10	284.245	0.615394	0.0979527	6.28256	3.33032e-10	7.01016e-09	TRUE	minimally upregulated
LRRC55	86.5436	0.536702	0.0854993	6.27727	3.44565e-10	7.24476e-09	TRUE	minimally upregulated
S100A3	41.5703	-0.523094	0.0833484	-6.27599	3.47407e-10	7.29633e-09	TRUE	minimally downregulated
LYL1	219.243	0.409429	0.0652449	6.27527	3.49037e-10	7.32233e-09	TRUE	minimally upregulated
PLCB2	768.17	0.371815	0.0592685	6.2734	3.53259e-10	7.40261e-09	TRUE	minimally upregulated
ADTRP	118.631	0.693101	0.11053	6.2707	3.59425e-10	7.52341e-09	TRUE	minimally upregulated
GRIA4	65.3253	1.00037	0.159599	6.26802	3.65663e-10	7.64543e-09	TRUE	minimally upregulated
KCNJ6	12.7715	-0.901717	0.143922	-6.26534	3.7202e-10	7.76965e-09	TRUE	minimally downregulated
SPHKAP	22.6705	1.29892	0.20736	6.26409	3.75001e-10	7.82318e-09	TRUE	minimally upregulated
KRT31	41.0196	-1.23466	0.197209	-6.26067	3.83336e-10	7.98816e-09	TRUE	minimally downregulated
MYO1D	7132.68	-0.262595	0.0419476	-6.26008	3.84788e-10	8.0095e-09	TRUE	minimally downregulated
ARAP2	903.4	0.373517	0.0596834	6.25832	3.89158e-10	8.09083e-09	TRUE	minimally upregulated
NAV1	4323.55	-0.338257	0.0540506	-6.25815	3.8956e-10	8.09083e-09	TRUE	minimally downregulated
GJD3	121.705	0.395718	0.0632752	6.25392	4.00287e-10	8.30439e-09	TRUE	minimally upregulated
CD180	412.627	0.415873	0.066583	6.24592	4.213e-10	8.73066e-09	TRUE	minimally upregulated
GPR26	149.876	-1.27086	0.203503	-6.24492	4.24008e-10	8.77706e-09	TRUE	minimally downregulated
LPXN	1081.71	0.342733	0.0548951	6.24342	4.28111e-10	8.8522e-09	TRUE	minimally upregulated
ZFP36L2	11523.6	0.332442	0.0532784	6.23971	4.38375e-10	9.05443e-09	TRUE	minimally upregulated
KCNA5	22.9975	0.502326	0.0805275	6.23794	4.43367e-10	9.14745e-09	TRUE	minimally upregulated
ADM5	80.0076	0.526562	0.0844712	6.23363	4.55758e-10	9.39273e-09	TRUE	minimally upregulated
FKBP10	9089.67	-0.349041	0.0560273	-6.22984	4.66925e-10	9.61228e-09	TRUE	minimally downregulated
ACRC	46.2952	0.329506	0.0529047	6.22829	4.71541e-10	9.69665e-09	TRUE	minimally upregulated
GLI1	76.0002	0.567242	0.0911048	6.22625	4.77719e-10	9.81291e-09	TRUE	minimally upregulated
RPL21P44	4.08261	0.265588	0.0426693	6.22434	4.83587e-10	9.92256e-09	TRUE	minimally upregulated
ATP6V1E1	6342.78	-0.182443	0.0293283	-6.2207	4.94931e-10	1.01442e-08	TRUE	minimally downregulated
ANXA2	38806.3	-0.262284	0.0422295	-6.21091	5.2678e-10	1.07852e-08	TRUE	minimally downregulated
INHBA	1077.75	-0.495182	0.079767	-6.20786	5.37116e-10	1.09848e-08	TRUE	minimally downregulated
SLC35D3	7.93453	-0.906296	0.145996	-6.20766	5.37778e-10	1.09863e-08	TRUE	minimally downregulated
CPA6	100.401	-1.11057	0.178934	-6.20662	5.41378e-10	1.10478e-08	TRUE	minimally downregulated
IRGM	2.09734	0.792499	0.127703	6.20581	5.44154e-10	1.10923e-08	TRUE	minimally upregulated
SATB2	368.653	-0.49031	0.0790359	-6.20364	5.51709e-10	1.12341e-08	TRUE	minimally downregulated
NFATC2	215.503	0.527104	0.0850146	6.20015	5.64077e-10	1.14735e-08	TRUE	minimally upregulated
AFAP1-AS1	250.694	1.04323	0.168744	6.18236	6.31487e-10	1.28306e-08	TRUE	minimally upregulated
SRGN	3329.4	0.383731	0.0620862	6.18062	6.38505e-10	1.29591e-08	TRUE	minimally upregulated
BSN	205.707	-0.579357	0.0937936	-6.17693	6.53589e-10	1.32509e-08	TRUE	minimally downregulated
PDCD1LG2	237.086	0.446493	0.0723905	6.16784	6.92283e-10	1.40202e-08	TRUE	minimally upregulated
BMP8B	288.3	-0.523866	0.0850167	-6.16191	7.18711e-10	1.45397e-08	TRUE	minimally downregulated
GYPE	14.9281	0.433931	0.0704957	6.15543	7.48718e-10	1.51304e-08	TRUE	minimally upregulated
LINC00346	338.575	-0.497326	0.080815	-6.15388	7.56111e-10	1.52633e-08	TRUE	minimally downregulated
TNFRSF9	60.4918	0.635344	0.103302	6.15038	7.72986e-10	1.55872e-08	TRUE	minimally upregulated
SLC15A2	409.524	0.627756	0.102113	6.14767	7.86285e-10	1.58383e-08	TRUE	minimally upregulated
ABCB11	4.62871	0.926938	0.150828	6.14567	7.96259e-10	1.60219e-08	TRUE	minimally upregulated
DGKA	1269.76	0.305161	0.0496919	6.14106	8.1971e-10	1.64584e-08	TRUE	minimally upregulated
SULF1	16448.6	-0.444785	0.0724266	-6.14119	8.19051e-10	1.64584e-08	TRUE	minimally downregulated
NLRP12	39.0352	-0.538239	0.0877456	-6.13409	8.56485e-10	1.71783e-08	TRUE	minimally downregulated
REM1	78.263	0.508596	0.0829631	6.13038	8.76681e-10	1.75646e-08	TRUE	minimally upregulated
SPARC	153905	-0.390335	0.0637621	-6.12174	9.25616e-10	1.85252e-08	TRUE	minimally downregulated
CFLAR	2023.19	0.261785	0.0427748	6.12009	9.35215e-10	1.86973e-08	TRUE	minimally upregulated
KRT72	3.04084	1.34701	0.22013	6.11916	9.40704e-10	1.8787e-08	TRUE	minimally upregulated
GBP6	46.6236	0.683933	0.111814	6.11669	9.554e-10	1.90601e-08	TRUE	minimally upregulated
TM6SF2	29.1212	-0.469325	0.0767596	-6.11422	9.70316e-10	1.93371e-08	TRUE	minimally downregulated
KCNK16	1.38575	-2.29907	0.376125	-6.1125	9.80823e-10	1.95257e-08	TRUE	downregulated
CSMD2	138.752	-0.586207	0.0959264	-6.11101	9.90043e-10	1.96883e-08	TRUE	minimally downregulated
ISG20	1124.88	0.423944	0.0694202	6.10693	1.01569e-09	2.01555e-08	TRUE	minimally upregulated
TAP2	4515.89	0.399664	0.0654431	6.10706	1.01486e-09	2.01555e-08	TRUE	minimally upregulated
LENG8	6033.8	0.313023	0.0512657	6.1059	1.02223e-09	2.02638e-08	TRUE	minimally upregulated
PRKD2	3348.14	0.182555	0.0298989	6.10573	1.02332e-09	2.02639e-08	TRUE	minimally upregulated
LTK	26.7461	0.723354	0.118571	6.10057	1.05689e-09	2.09066e-08	TRUE	minimally upregulated
LYZ	12896	0.60784	0.0997194	6.09551	1.09091e-09	2.15567e-08	TRUE	minimally upregulated
LRTM2	81.9158	-1.04514	0.171515	-6.09356	1.10427e-09	2.17977e-08	TRUE	minimally downregulated
IL7	62.0665	0.484119	0.0794915	6.0902	1.12771e-09	2.2237e-08	TRUE	minimally upregulated
APOL6	5647.98	0.364837	0.0599275	6.08798	1.14344e-09	2.25233e-08	TRUE	minimally upregulated
KLRAP1	96.4887	0.380906	0.0626116	6.08364	1.17485e-09	2.31177e-08	TRUE	minimally upregulated
NLRP9	8.38956	0.514447	0.0845677	6.08326	1.17763e-09	2.31481e-08	TRUE	minimally upregulated
RNF125	645.332	0.319439	0.052529	6.0812	1.19287e-09	2.3423e-08	TRUE	minimally upregulated
CCL17	53.2012	0.746792	0.122909	6.076	1.2322e-09	2.417e-08	TRUE	minimally upregulated
HP	143.577	0.951391	0.1566	6.07529	1.2376e-09	2.42505e-08	TRUE	minimally upregulated
APOL1	4842.98	0.367067	0.0604327	6.07398	1.24779e-09	2.44246e-08	TRUE	minimally upregulated
USP20	1838.71	0.188946	0.031127	6.07016	1.27781e-09	2.4986e-08	TRUE	minimally upregulated
IGF1	1282.22	0.562919	0.0927822	6.0671	1.30244e-09	2.5441e-08	TRUE	minimally upregulated
NIPSNAP3B	76.0637	0.352704	0.0581465	6.06579	1.31308e-09	2.56222e-08	TRUE	minimally upregulated
EML6	79.1666	0.478397	0.0789069	6.0628	1.3377e-09	2.60754e-08	TRUE	minimally upregulated
PLGLB2	114.471	0.333774	0.0550735	6.06051	1.35692e-09	2.64225e-08	TRUE	minimally upregulated
KRT75	58.3777	-1.22472	0.202144	-6.05865	1.37266e-09	2.67012e-08	TRUE	minimally downregulated
C1RL-AS1	212.134	0.371259	0.0612861	6.0578	1.37992e-09	2.68147e-08	TRUE	minimally upregulated
ANXA2P1	195.101	-0.277299	0.0458029	-6.05417	1.41145e-09	2.73989e-08	TRUE	minimally downregulated
PCOLCE	5601.09	-0.402803	0.0665845	-6.04951	1.45289e-09	2.8174e-08	TRUE	minimally downregulated
KCNS3	2076.26	-0.415191	0.0686664	-6.04649	1.48033e-09	2.86765e-08	TRUE	minimally downregulated
ART4	10.9715	0.84976	0.140591	6.04419	1.50161e-09	2.90586e-08	TRUE	minimally upregulated
SHE	459.758	0.368435	0.0609636	6.04352	1.50789e-09	2.915e-08	TRUE	minimally upregulated
RPLP0P2	204.432	-0.388764	0.0644178	-6.03504	1.58921e-09	3.06904e-08	TRUE	minimally downregulated
BAALC	216.448	-0.627482	0.104018	-6.03245	1.61496e-09	3.11553e-08	TRUE	minimally downregulated
RUNDC3B	92.4558	0.424219	0.0703754	6.02795	1.66056e-09	3.20022e-08	TRUE	minimally upregulated
TGM2	5247.63	0.415384	0.0690212	6.01821	1.76353e-09	3.39515e-08	TRUE	minimally upregulated
FAM177A1	2789.75	-0.211809	0.0351993	-6.01742	1.77214e-09	3.40822e-08	TRUE	minimally downregulated
TXNIP	29539.3	0.329336	0.0547466	6.01564	1.79177e-09	3.44245e-08	TRUE	minimally upregulated
FAM150B	25.6434	1.01695	0.169285	6.00734	1.88591e-09	3.6196e-08	TRUE	minimally upregulated
OBP2B	456.173	1.21647	0.202588	6.00465	1.91745e-09	3.67635e-08	TRUE	minimally upregulated
IL6R	492.33	0.436688	0.072756	6.00209	1.94797e-09	3.73105e-08	TRUE	minimally upregulated
TNFSF8	127.291	0.413872	0.0689925	5.9988	1.98784e-09	3.80353e-08	TRUE	minimally upregulated
SYTL3	423.922	0.29306	0.0488649	5.99735	2.00568e-09	3.83374e-08	TRUE	minimally upregulated
STAG3	110.299	0.577969	0.0963774	5.99693	2.01083e-09	3.83965e-08	TRUE	minimally upregulated
SAMD5	278.817	0.583774	0.0973626	5.99588	2.02388e-09	3.86064e-08	TRUE	minimally upregulated
FIGF	57.5594	0.767811	0.128181	5.99004	2.09793e-09	3.99781e-08	TRUE	minimally upregulated
TM2D1	944.108	-0.19451	0.0325609	-5.97374	2.31874e-09	4.4141e-08	TRUE	minimally downregulated
DSG4	1.28389	-1.0544	0.176526	-5.97309	2.32802e-09	4.42726e-08	TRUE	minimally downregulated
SMAD9	59.5957	0.49966	0.0836866	5.97062	2.36361e-09	4.49037e-08	TRUE	minimally upregulated
KIAA0922	1668.29	0.287688	0.04823	5.96492	2.44751e-09	4.64505e-08	TRUE	minimally upregulated
PLCXD3	79.2084	0.778002	0.130475	5.96286	2.47862e-09	4.69933e-08	TRUE	minimally upregulated
RASGRP3	763.969	0.298457	0.0500969	5.95759	2.55992e-09	4.84857e-08	TRUE	minimally upregulated
GDAP1	1680.85	-0.55791	0.0936654	-5.95642	2.57824e-09	4.87832e-08	TRUE	minimally downregulated
CCT6P1	205.513	0.232403	0.0390234	5.95549	2.59291e-09	4.90113e-08	TRUE	minimally upregulated
COL1A1	374711	-0.465118	0.0781018	-5.95528	2.59627e-09	4.90251e-08	TRUE	minimally downregulated
OR56B1	0.731228	0.96471	0.162111	5.95091	2.66657e-09	5.03019e-08	TRUE	minimally upregulated
SYNDIG1	396.203	-0.553655	0.0930427	-5.95055	2.67248e-09	5.03627e-08	TRUE	minimally downregulated
IL15	155.15	0.395867	0.0665309	5.95013	2.67927e-09	5.04398e-08	TRUE	minimally upregulated
AANAT	1.17456	0.480807	0.080887	5.94418	2.77844e-09	5.22541e-08	TRUE	minimally upregulated
ACHE	91.7854	0.608507	0.102379	5.94366	2.78724e-09	5.23145e-08	TRUE	minimally upregulated
APBB1IP	865.809	0.350356	0.0589455	5.94373	2.7861e-09	5.23145e-08	TRUE	minimally upregulated
AGER	112.227	0.446002	0.0750546	5.94237	2.80932e-09	5.26761e-08	TRUE	minimally upregulated
ZPLD1	66.8909	-0.857273	0.144305	-5.94069	2.83822e-09	5.31647e-08	TRUE	minimally downregulated
PLBD2	2117.77	-0.200004	0.0336909	-5.93645	2.91255e-09	5.45025e-08	TRUE	minimally downregulated
GRK6	2211.39	0.217777	0.036691	5.93543	2.93074e-09	5.47881e-08	TRUE	minimally upregulated
S100A4	4366.1	-0.417279	0.0703092	-5.9349	2.94016e-09	5.49094e-08	TRUE	minimally downregulated
SPOCK1	2531.2	-0.465823	0.0785195	-5.93258	2.98215e-09	5.5638e-08	TRUE	minimally downregulated
CYP2C8	39.432	0.774743	0.130633	5.93068	3.01678e-09	5.6228e-08	TRUE	minimally upregulated
LIFR	1980.1	0.42521	0.0717356	5.92746	3.07663e-09	5.72865e-08	TRUE	minimally upregulated
IL32	3838.19	0.477118	0.0804963	5.9272	3.0814e-09	5.73184e-08	TRUE	minimally upregulated
CTHRC1	5541.19	-0.379708	0.0640924	-5.92439	3.13455e-09	5.82491e-08	TRUE	minimally downregulated
MCTP2	312.068	0.575901	0.0973001	5.91882	3.24265e-09	6.01982e-08	TRUE	minimally upregulated
IL15RA	539.855	0.368553	0.0622956	5.9162	3.29469e-09	6.11036e-08	TRUE	minimally upregulated
LILRP2	1.35193	0.974174	0.165091	5.90082	3.61699e-09	6.70146e-08	TRUE	minimally upregulated
CASP1	986.586	0.36831	0.0625357	5.88958	3.87168e-09	7.16625e-08	TRUE	minimally upregulated
CDH22	17.9401	0.90662	0.153964	5.88852	3.89658e-09	7.20521e-08	TRUE	minimally upregulated
VKORC1	4738.82	-0.213324	0.0362371	-5.88688	3.9355e-09	7.26999e-08	TRUE	minimally downregulated
ATM	2678.65	0.261048	0.0443532	5.88566	3.96467e-09	7.31666e-08	TRUE	minimally upregulated
SIPA1	2125.1	0.270608	0.0459838	5.88487	3.98373e-09	7.34458e-08	TRUE	minimally upregulated
GPR31	3.61543	0.614492	0.104431	5.88417	4.00052e-09	7.36827e-08	TRUE	minimally upregulated
REC8	291.448	0.61851	0.105128	5.88337	4.02001e-09	7.3969e-08	TRUE	minimally upregulated
NTF3	45.8281	-0.756935	0.128727	-5.88016	4.09878e-09	7.52831e-08	TRUE	minimally downregulated
NME8	14.8963	0.567153	0.0964525	5.88013	4.09948e-09	7.52831e-08	TRUE	minimally upregulated
ARHGEF33	31.4367	0.457759	0.0778894	5.87704	4.17665e-09	7.66251e-08	TRUE	minimally upregulated
PLA2G15	1724.87	-0.212726	0.0362076	-5.87518	4.22373e-09	7.74131e-08	TRUE	minimally downregulated
BMP6	241.39	0.485002	0.082561	5.87447	4.242e-09	7.76719e-08	TRUE	minimally upregulated
GDPD2	24.1069	-0.982284	0.167249	-5.87319	4.27483e-09	7.81964e-08	TRUE	minimally downregulated
HLA-DRB1	14329.5	0.419466	0.0714284	5.87254	4.29173e-09	7.84288e-08	TRUE	minimally upregulated
CHRDL1	911.195	0.707199	0.120465	5.87057	4.34308e-09	7.92898e-08	TRUE	minimally upregulated
TUBBP6	2.29296	-0.34724	0.0591917	-5.86637	4.45449e-09	8.12445e-08	TRUE	minimally downregulated
GAPT	227.478	0.413781	0.0705448	5.8655	4.47768e-09	8.1588e-08	TRUE	minimally upregulated
TTLL4	1794.43	0.363174	0.061924	5.86483	4.49589e-09	8.18401e-08	TRUE	minimally upregulated
AEBP1	41386.8	-0.405063	0.069076	-5.86401	4.51812e-09	8.21647e-08	TRUE	minimally downregulated
LGALS7	62.3042	-0.989055	0.16867	-5.86384	4.52293e-09	8.21724e-08	TRUE	minimally downregulated
MOB3B	689.078	0.43515	0.0742655	5.85938	4.64591e-09	8.43249e-08	TRUE	minimally upregulated
IL23A	42.4104	0.489336	0.0835424	5.85733	4.70357e-09	8.52886e-08	TRUE	minimally upregulated
GPR68	722.771	-0.347064	0.0592726	-5.85539	4.75892e-09	8.62088e-08	TRUE	minimally downregulated
ADAMTS7	553.66	-0.373437	0.0637854	-5.85458	4.78215e-09	8.65459e-08	TRUE	minimally downregulated
JAKMIP1	98.4572	0.65487	0.111977	5.84827	4.96724e-09	8.98087e-08	TRUE	minimally upregulated
LINC00589	7.88303	-0.930443	0.159111	-5.84775	4.98258e-09	8.99122e-08	TRUE	minimally downregulated
SATB1	1154.16	0.426014	0.0728499	5.84783	4.98023e-09	8.99122e-08	TRUE	minimally upregulated
PGK1	25163.8	-0.253612	0.0433769	-5.84672	5.01368e-09	9.03863e-08	TRUE	minimally downregulated
CERCAM	5064.93	-0.307432	0.0525855	-5.84633	5.02533e-09	9.04222e-08	TRUE	minimally downregulated
FAM151A	2.98017	1.12391	0.192241	5.84635	5.02465e-09	9.04222e-08	TRUE	minimally upregulated
NCKAP1L	1489.03	0.387673	0.0663215	5.84536	5.05466e-09	9.08624e-08	TRUE	minimally upregulated
PTCHD4	40.2269	-0.505585	0.086548	-5.84167	5.16797e-09	9.27213e-08	TRUE	minimally downregulated
ZNF10	542.672	0.250602	0.0428987	5.8417	5.16695e-09	9.27213e-08	TRUE	minimally upregulated
FADS1	2083.99	-0.47016	0.0805028	-5.8403	5.21063e-09	9.33971e-08	TRUE	minimally downregulated
GRIN3A	61.8999	0.323316	0.0553788	5.83827	5.27461e-09	9.44534e-08	TRUE	minimally upregulated
FXYD2	10.6741	0.658349	0.112779	5.83754	5.29774e-09	9.47769e-08	TRUE	minimally upregulated
PPIEL	133.478	0.423372	0.072532	5.83704	5.31361e-09	9.49701e-08	TRUE	minimally upregulated
UCN2	17.204	-0.575441	0.0986051	-5.83582	5.35281e-09	9.55793e-08	TRUE	minimally downregulated
DNM1P46	10.858	0.532707	0.0912854	5.83562	5.35895e-09	9.55977e-08	TRUE	minimally upregulated
POSTN	64164.4	-0.4596	0.0787663	-5.83498	5.37967e-09	9.5876e-08	TRUE	minimally downregulated
PAK3	25.9189	0.695641	0.119343	5.82894	5.57814e-09	9.93185e-08	TRUE	minimally upregulated
MBNL1	7058.93	0.19628	0.0336774	5.82823	5.60177e-09	9.96443e-08	TRUE	minimally upregulated
CD300C	102.046	-0.378537	0.0650467	-5.81948	5.90327e-09	1.04908e-07	TRUE	minimally downregulated
DAD1	7535.63	-0.180497	0.0310211	-5.8185	5.93769e-09	1.05419e-07	TRUE	minimally downregulated
APC2	34.3111	-0.538959	0.092737	-5.8117	6.18418e-09	1.09588e-07	TRUE	minimally downregulated
GJB2	2660.31	-0.57169	0.0983676	-5.81177	6.18152e-09	1.09588e-07	TRUE	minimally downregulated
NLRP4	2.43613	0.965747	0.166518	5.79965	6.64526e-09	1.17647e-07	TRUE	minimally upregulated
FKBP9	8696.83	-0.207433	0.0357819	-5.79716	6.74485e-09	1.19297e-07	TRUE	minimally downregulated
TMC1	2.85104	0.725978	0.125245	5.79646	6.77282e-09	1.19679e-07	TRUE	minimally upregulated
BNIP3	2811.87	-0.320162	0.0552663	-5.79308	6.91084e-09	1.22002e-07	TRUE	minimally downregulated
ATP6V1D	3493.57	-0.172421	0.02977	-5.79176	6.96539e-09	1.2285e-07	TRUE	minimally downregulated
LIPT1	298.452	0.163329	0.0282046	5.79085	7.00311e-09	1.23398e-07	TRUE	minimally upregulated
CYSLTR1	174.225	0.4582	0.079147	5.78922	7.07127e-09	1.24482e-07	TRUE	minimally upregulated
GH1	0.965612	1.04967	0.181372	5.78741	7.14818e-09	1.25718e-07	TRUE	minimally upregulated
CALHM1	16.951	-0.767876	0.132724	-5.78551	7.22912e-09	1.27022e-07	TRUE	minimally downregulated
PLCL2	492.247	0.354331	0.0613888	5.77191	7.8377e-09	1.37586e-07	TRUE	minimally upregulated
APOA2	1.86595	2.29781	0.398159	5.77109	7.87618e-09	1.38132e-07	TRUE	upregulated
GUCA1A	5.24611	-0.677802	0.11747	-5.76998	7.92816e-09	1.38914e-07	TRUE	minimally downregulated
LOC440461	20.0192	0.634979	0.110151	5.76464	8.18346e-09	1.43253e-07	TRUE	minimally upregulated
SLC30A8	1735.81	-1.22128	0.212149	-5.75671	8.57713e-09	1.50004e-07	TRUE	minimally downregulated
CACNA1E	18.5966	0.572536	0.0995089	5.75362	8.73518e-09	1.52625e-07	TRUE	minimally upregulated
NHLH2	5.60615	-0.946658	0.16457	-5.75233	8.80211e-09	1.53651e-07	TRUE	minimally downregulated
FAM181A	1.49768	1.13092	0.196667	5.75041	8.90249e-09	1.55258e-07	TRUE	minimally upregulated
SGIP1	269.013	-0.42461	0.0738796	-5.74732	9.06688e-09	1.57978e-07	TRUE	minimally downregulated
STAT1	21647.8	0.365658	0.0636407	5.74567	9.15602e-09	1.59383e-07	TRUE	minimally upregulated
SUMO1P1	2.32632	-0.92177	0.160506	-5.74289	9.30756e-09	1.6187e-07	TRUE	minimally downregulated
NGFR	846.966	0.59565	0.103748	5.74132	9.3942e-09	1.63225e-07	TRUE	minimally upregulated
GPR37L1	53.0554	-0.660244	0.115031	-5.73972	9.48311e-09	1.64617e-07	TRUE	minimally downregulated
ARID5A	2253.46	0.366419	0.0638827	5.73581	9.7047e-09	1.68308e-07	TRUE	minimally upregulated
LINC00704	5.57536	-0.795912	0.138826	-5.73314	9.85854e-09	1.70817e-07	TRUE	minimally downregulated
CATSPER1	14.2448	-0.521665	0.0910592	-5.72886	1.01108e-08	1.75027e-07	TRUE	minimally downregulated
EPYC	229.483	-0.83407	0.145678	-5.72542	1.03175e-08	1.7844e-07	TRUE	minimally downregulated
IGLL1	0.933175	1.14136	0.199472	5.72192	1.05328e-08	1.81995e-07	TRUE	minimally upregulated
SH3BP1	1100.79	0.301368	0.0526737	5.7214	1.0565e-08	1.82214e-07	TRUE	minimally upregulated
TUBE1	456.366	0.209746	0.0366595	5.72146	1.05613e-08	1.82214e-07	TRUE	minimally upregulated
SAMD14	63.9335	-0.352971	0.0617271	-5.71824	1.07631e-08	1.8546e-07	TRUE	minimally downregulated
C3	28773.2	0.433033	0.0757654	5.71545	1.09414e-08	1.8836e-07	TRUE	minimally upregulated
TNFRSF14	2369.12	0.302191	0.0528878	5.71381	1.10472e-08	1.90007e-07	TRUE	minimally upregulated
GHRL	19.5798	0.549437	0.0961667	5.71338	1.10753e-08	1.90314e-07	TRUE	minimally upregulated
MSMB	369.249	-0.953456	0.166973	-5.71025	1.12809e-08	1.93669e-07	TRUE	minimally downregulated
ABCC2	67.6966	-0.679623	0.11903	-5.70969	1.13184e-08	1.94135e-07	TRUE	minimally downregulated
FSCN3	3.07269	0.286688	0.0502365	5.70676	1.15147e-08	1.97321e-07	TRUE	minimally upregulated
BEAN1	91.748	-0.426207	0.0747007	-5.70553	1.15982e-08	1.9857e-07	TRUE	minimally downregulated
PBX4	41.9363	0.487485	0.0854569	5.70446	1.16715e-08	1.99643e-07	TRUE	minimally upregulated
SIGLEC9	145.663	-0.340429	0.0597429	-5.69823	1.21059e-08	2.06883e-07	TRUE	minimally downregulated
RGS13	26.1157	0.603034	0.105996	5.6892	1.27634e-08	2.17921e-07	TRUE	minimally upregulated
CDH13	843.122	-0.29748	0.0523096	-5.68691	1.29356e-08	2.2066e-07	TRUE	minimally downregulated
MITD1	567.327	0.173993	0.0305974	5.68652	1.29657e-08	2.20972e-07	TRUE	minimally upregulated
FKBP11	1540.82	0.317922	0.0559099	5.68633	1.29797e-08	2.21008e-07	TRUE	minimally upregulated
OMG	5.40639	0.210077	0.036955	5.68466	1.31072e-08	2.22978e-07	TRUE	minimally upregulated
ADRB2	143.726	0.443982	0.0781064	5.68432	1.31333e-08	2.23219e-07	TRUE	minimally upregulated
CD300LG	147.391	0.815952	0.143592	5.68244	1.32785e-08	2.25482e-07	TRUE	minimally upregulated
CALU	14679.2	-0.249787	0.043964	-5.68163	1.33421e-08	2.26355e-07	TRUE	minimally downregulated
IL18	572.131	0.392998	0.0692307	5.67664	1.37366e-08	2.32838e-07	TRUE	minimally upregulated
ECM1	8027.87	-0.608753	0.107266	-5.67516	1.38561e-08	2.34519e-07	TRUE	minimally downregulated
TAC3	1.28524	1.34069	0.23624	5.6751	1.38609e-08	2.34519e-07	TRUE	minimally upregulated
CHRM5	8.86883	0.389853	0.0687183	5.6732	1.40151e-08	2.36915e-07	TRUE	minimally upregulated
DUSP3	4276.07	-0.1684	0.029738	-5.66277	1.48949e-08	2.51559e-07	TRUE	minimally downregulated
SERPINA12	16.9026	-0.81808	0.144481	-5.66218	1.49461e-08	2.52197e-07	TRUE	minimally downregulated
CHPF	8021.46	-0.284676	0.0502986	-5.65972	1.51618e-08	2.55606e-07	TRUE	minimally downregulated
RRM2B	3178.96	-0.284184	0.0502264	-5.65807	1.53089e-08	2.57854e-07	TRUE	minimally downregulated
RHOA	31746.9	-0.130155	0.0230049	-5.65771	1.53405e-08	2.58154e-07	TRUE	minimally downregulated
FGF5	10.8472	-0.825733	0.146002	-5.65564	1.5527e-08	2.61058e-07	TRUE	minimally downregulated
ITIH3	32.1749	0.580545	0.102871	5.64341	1.66712e-08	2.80044e-07	TRUE	minimally upregulated
C1QTNF6	2634.77	-0.331555	0.0587752	-5.64108	1.68991e-08	2.83363e-07	TRUE	minimally downregulated
PASK	894.634	0.233616	0.0414131	5.64111	1.68959e-08	2.83363e-07	TRUE	minimally upregulated
PGM5	395.383	0.51602	0.0915032	5.63937	1.70672e-08	2.85925e-07	TRUE	minimally upregulated
ACY3	51.5531	0.73613	0.130627	5.63537	1.74687e-08	2.92128e-07	TRUE	minimally upregulated
PRDM1	1105.63	0.309748	0.054964	5.63547	1.74579e-08	2.92128e-07	TRUE	minimally upregulated
NKAPP1	46.1357	0.230069	0.0408489	5.6322	1.7793e-08	2.97021e-07	TRUE	minimally upregulated
RNASE6	758.408	0.313148	0.0555983	5.63233	1.77787e-08	2.97021e-07	TRUE	minimally upregulated
HSD17B6	288.406	-0.34467	0.0612205	-5.62996	1.80247e-08	3.0062e-07	TRUE	minimally downregulated
KCNJ15	113.65	-0.485838	0.0863203	-5.62831	1.81979e-08	3.03238e-07	TRUE	minimally downregulated
SERPINA1	14108.7	-0.672811	0.119823	-5.61504	1.96518e-08	3.27175e-07	TRUE	minimally downregulated
ZNF394	1096.06	0.147142	0.0262118	5.61357	1.98191e-08	3.29667e-07	TRUE	minimally upregulated
VAT1L	53.5815	-0.52342	0.0932467	-5.61329	1.98521e-08	3.29921e-07	TRUE	minimally downregulated
PDE3B	368.008	0.504331	0.0899067	5.60949	2.02922e-08	3.36937e-07	TRUE	minimally upregulated
PADI1	6.78971	-0.892394	0.159166	-5.6067	2.06221e-08	3.42111e-07	TRUE	minimally downregulated
ARHGAP4	1418.61	0.380606	0.0678995	5.60543	2.07739e-08	3.44324e-07	TRUE	minimally upregulated
WFDC10B	3.02424	-1.01808	0.181689	-5.60341	2.10174e-08	3.48053e-07	TRUE	minimally downregulated
UCP3	69.0545	0.333771	0.0596574	5.5948	2.20877e-08	3.65452e-07	TRUE	minimally upregulated
COPZ2	762.4	-0.382005	0.0682816	-5.59455	2.21197e-08	3.6566e-07	TRUE	minimally downregulated
C6orf223	46.0312	-0.851935	0.152352	-5.59189	2.24605e-08	3.70638e-07	TRUE	minimally downregulated
PNMA1	2736.83	-0.189524	0.0338923	-5.59194	2.24541e-08	3.70638e-07	TRUE	minimally downregulated
PPP2R2B	45.0491	0.503484	0.0900597	5.59056	2.26343e-08	3.73177e-07	TRUE	minimally upregulated
PGM5P2	5.2138	0.486656	0.0870575	5.59005	2.27004e-08	3.73938e-07	TRUE	minimally upregulated
CHST9	162.443	0.764109	0.136697	5.58981	2.27319e-08	3.74126e-07	TRUE	minimally upregulated
RASGEF1B	573.122	0.35819	0.0640969	5.58826	2.29355e-08	3.77146e-07	TRUE	minimally upregulated
STK17A	1616.84	0.234338	0.0419795	5.58219	2.37508e-08	3.9021e-07	TRUE	minimally upregulated
ITGAD	28.3833	0.63608	0.113967	5.58125	2.38793e-08	3.91976e-07	TRUE	minimally upregulated
BAG4	830.116	-0.400473	0.0717683	-5.58008	2.40402e-08	3.94272e-07	TRUE	minimally downregulated
DCTPP1	3391.42	-0.221722	0.0397632	-5.57606	2.46029e-08	4.03148e-07	TRUE	minimally downregulated
HEXB	6637.32	-0.167939	0.0301273	-5.5743	2.48526e-08	4.06527e-07	TRUE	minimally downregulated
RAB8B	1673.99	0.221673	0.039767	5.5743	2.48523e-08	4.06527e-07	TRUE	minimally upregulated
TCEAL3	2839.26	-0.381246	0.0684202	-5.57212	2.51653e-08	4.11282e-07	TRUE	minimally downregulated
CCL14	769.927	0.60114	0.107936	5.56941	2.55607e-08	4.1738e-07	TRUE	minimally upregulated
SLC1A2	1161.08	-0.62359	0.11198	-5.56879	2.56515e-08	4.18497e-07	TRUE	minimally downregulated
RHOU	1472.27	0.406748	0.073107	5.56374	2.64049e-08	4.30414e-07	TRUE	minimally upregulated
GABRA1	3.34589	-1.64302	0.295336	-5.56321	2.64852e-08	4.31346e-07	TRUE	minimally downregulated
BGN	43648.2	-0.341131	0.0613391	-5.5614	2.67623e-08	4.35481e-07	TRUE	minimally downregulated
LAMA4	5672.36	-0.288391	0.0518587	-5.56109	2.68089e-08	4.35861e-07	TRUE	minimally downregulated
PLOD2	4550.27	-0.381427	0.0686013	-5.56006	2.69684e-08	4.38072e-07	TRUE	minimally downregulated
RFPL4A	1.60396	1.07985	0.194238	5.55941	2.70687e-08	4.3932e-07	TRUE	minimally upregulated
MFAP4	3017.38	0.521462	0.0939101	5.55278	2.81163e-08	4.55927e-07	TRUE	minimally upregulated
SCN3A	43.6796	0.597699	0.107694	5.54998	2.85708e-08	4.62896e-07	TRUE	minimally upregulated
ZNF767	600.252	0.250539	0.0451583	5.54801	2.88942e-08	4.67731e-07	TRUE	minimally upregulated
SLC30A3	13.6835	0.623781	0.112449	5.54723	2.90227e-08	4.69405e-07	TRUE	minimally upregulated
VSIG4	909.907	-0.401561	0.0724151	-5.54526	2.93511e-08	4.74307e-07	TRUE	minimally downregulated
ZDHHC14	407.169	0.294997	0.0532156	5.54343	2.96596e-08	4.78878e-07	TRUE	minimally upregulated
SELE	539.622	0.574571	0.103668	5.5424	2.98351e-08	4.81296e-07	TRUE	minimally upregulated
CLDN11	444.592	0.508243	0.0917238	5.54102	3.00715e-08	4.84693e-07	TRUE	minimally upregulated
DNTT	0.485832	1.13284	0.20447	5.54034	3.01881e-08	4.86153e-07	TRUE	minimally upregulated
AHNAK2	3764.41	-0.449695	0.0811799	-5.53949	3.03361e-08	4.88117e-07	TRUE	minimally downregulated
AP4B1	915.52	0.156182	0.028198	5.53874	3.04648e-08	4.89767e-07	TRUE	minimally upregulated
CLDN14	31.277	-0.519295	0.0938168	-5.5352	3.10876e-08	4.9935e-07	TRUE	minimally downregulated
COL3A1	255798	-0.434537	0.0785551	-5.53162	3.17293e-08	5.0922e-07	TRUE	minimally downregulated
GLIS2	2356.69	-0.301853	0.0546248	-5.52593	3.27737e-08	5.25531e-07	TRUE	minimally downregulated
FKBP1B	132.268	-0.357023	0.0646225	-5.52474	3.29966e-08	5.27873e-07	TRUE	minimally downregulated
TMEM151B	39.2543	0.380893	0.0689437	5.5247	3.30044e-08	5.27873e-07	TRUE	minimally upregulated
VWA5B2	52.4015	-0.735741	0.133172	-5.52474	3.29976e-08	5.27873e-07	TRUE	minimally downregulated
CASP4	1821.8	0.249133	0.0451001	5.524	3.31364e-08	5.29531e-07	TRUE	minimally upregulated
TAS2R14	21.4968	0.309334	0.0560024	5.52358	3.32153e-08	5.3034e-07	TRUE	minimally upregulated
LINC00341	278.04	0.368976	0.0668082	5.52292	3.33411e-08	5.31894e-07	TRUE	minimally upregulated
COL6A6	129.691	0.629045	0.114017	5.51713	3.44587e-08	5.49256e-07	TRUE	minimally upregulated
BIN1	1045.9	0.380407	0.0690327	5.51053	3.5775e-08	5.69751e-07	TRUE	minimally upregulated
CEP85L	83.16	0.409832	0.074385	5.50961	3.5963e-08	5.72258e-07	TRUE	minimally upregulated
IL17REL	39.2082	0.741901	0.134693	5.50807	3.62792e-08	5.76799e-07	TRUE	minimally upregulated
RPS7	15716.4	0.250889	0.0455532	5.5076	3.63749e-08	5.7783e-07	TRUE	minimally upregulated
ALDH3A1	41.541	-0.836748	0.151995	-5.50509	3.68976e-08	5.85635e-07	TRUE	minimally downregulated
CMAHP	805.875	0.429261	0.0780203	5.50191	3.75698e-08	5.958e-07	TRUE	minimally upregulated
FAP	3242.4	-0.377661	0.0686451	-5.50164	3.76278e-08	5.96214e-07	TRUE	minimally downregulated
ZNF789	223.189	0.259395	0.0471703	5.49911	3.81709e-08	6.04307e-07	TRUE	minimally upregulated
FXYD1	101.78	0.677624	0.123246	5.49815	3.83794e-08	6.06625e-07	TRUE	minimally upregulated
PIK3IP1	2300.69	0.239013	0.0434716	5.49814	3.83821e-08	6.06625e-07	TRUE	minimally upregulated
KLC2	2231.69	-0.240651	0.0438124	-5.49276	3.95698e-08	6.24869e-07	TRUE	minimally downregulated
WDR87	7.42427	0.712965	0.129811	5.49233	3.96662e-08	6.25863e-07	TRUE	minimally upregulated
CHSY3	294.574	-0.336282	0.0612415	-5.49108	3.99475e-08	6.29771e-07	TRUE	minimally downregulated
CPNE9	6.72198	-0.60927	0.110981	-5.48986	4.0226e-08	6.33627e-07	TRUE	minimally downregulated
ADCY4	441.305	0.35431	0.0645422	5.48959	4.02876e-08	6.34064e-07	TRUE	minimally upregulated
MC4R	1.96357	0.813084	0.148229	5.48533	4.12688e-08	6.4896e-07	TRUE	minimally upregulated
CORIN	346.256	-0.531425	0.0969279	-5.48268	4.18935e-08	6.58231e-07	TRUE	minimally downregulated
DDX12P	255.288	0.340905	0.0621973	5.48103	4.22864e-08	6.63846e-07	TRUE	minimally upregulated
EBF3	200.633	0.405719	0.0740448	5.47938	4.26828e-08	6.69509e-07	TRUE	minimally upregulated
STX11	310.71	0.329454	0.060145	5.47766	4.30989e-08	6.75468e-07	TRUE	minimally upregulated
NPTN	6817.55	-0.18695	0.0341387	-5.47619	4.34589e-08	6.80541e-07	TRUE	minimally downregulated
PGAM4	151.358	-0.212446	0.038809	-5.47414	4.39636e-08	6.87868e-07	TRUE	minimally downregulated
STAG3L3	436.507	0.242179	0.044245	5.47358	4.41024e-08	6.89464e-07	TRUE	minimally upregulated
ZNF266	1672.19	0.19864	0.0362945	5.47301	4.42463e-08	6.91136e-07	TRUE	minimally upregulated
COL7A1	979.031	-0.558449	0.102044	-5.47261	4.43462e-08	6.92119e-07	TRUE	minimally downregulated
FAS	784.326	0.31587	0.0577229	5.47218	4.44525e-08	6.93199e-07	TRUE	minimally upregulated
TNXB	1710.15	0.532253	0.0973385	5.46806	4.54991e-08	7.0893e-07	TRUE	minimally upregulated
TMEM145	181.853	-0.734886	0.134405	-5.46769	4.55936e-08	7.09811e-07	TRUE	minimally downregulated
FGF17	4.28931	0.730333	0.133583	5.46725	4.57072e-08	7.10988e-07	TRUE	minimally upregulated
ESPNP	9.4263	0.73358	0.134269	5.46352	4.66793e-08	7.25506e-07	TRUE	minimally upregulated
TMEM8A	4051.41	-0.224698	0.0411429	-5.46141	4.7237e-08	7.33565e-07	TRUE	minimally downregulated
SLFN5	1816.41	0.397568	0.0728362	5.45838	4.80495e-08	7.45565e-07	TRUE	minimally upregulated
DNHD1	394.782	0.321466	0.0589108	5.45682	4.84743e-08	7.51532e-07	TRUE	minimally upregulated
IL23R	1.89884	0.726939	0.133265	5.45485	4.90139e-08	7.5927e-07	TRUE	minimally upregulated
KCNE3	324.933	-0.247839	0.0454418	-5.454	4.92482e-08	7.62268e-07	TRUE	minimally downregulated
NRP2	2827.5	-0.319638	0.0586405	-5.4508	5.01429e-08	7.75474e-07	TRUE	minimally downregulated
LINC00200	1.42374	-2.02474	0.371527	-5.44979	5.04304e-08	7.78902e-07	TRUE	downregulated
FKBP9L	162.305	-0.282566	0.0518496	-5.44972	5.04478e-08	7.78902e-07	TRUE	minimally downregulated
HLA-B	84064.2	0.352839	0.0647961	5.44537	5.16964e-08	7.97522e-07	TRUE	minimally upregulated
GOLGA8B	884.5	0.433632	0.0796357	5.4452	5.17479e-08	7.97659e-07	TRUE	minimally upregulated
TTLL10	9.60177	0.534596	0.0982499	5.44119	5.29271e-08	8.15164e-07	TRUE	minimally upregulated
VEGFA	6421.91	-0.319151	0.0586651	-5.44023	5.32131e-08	8.18895e-07	TRUE	minimally downregulated
MEGF10	362.918	-0.65001	0.119514	-5.43878	5.3646e-08	8.24879e-07	TRUE	minimally downregulated
IQSEC2	1642.72	-0.26625	0.0489783	-5.43609	5.44626e-08	8.36748e-07	TRUE	minimally downregulated
ASPN	6741.8	-0.540816	0.099527	-5.43386	5.51481e-08	8.45891e-07	TRUE	minimally downregulated
HGFAC	8.72423	0.806257	0.148373	5.43398	5.51095e-08	8.45891e-07	TRUE	minimally upregulated
PPIAL4D	4.27192	0.231087	0.0425363	5.43271	5.55059e-08	8.50681e-07	TRUE	minimally upregulated
PXDN	11273.5	-0.327107	0.0602296	-5.43101	5.60371e-08	8.5812e-07	TRUE	minimally downregulated
GPR179	16.3874	0.491344	0.0905062	5.42884	5.67204e-08	8.67872e-07	TRUE	minimally upregulated
KCND1	181.986	0.287688	0.0530042	5.42764	5.71029e-08	8.73012e-07	TRUE	minimally upregulated
KLRF1	17.9945	0.567572	0.104587	5.42677	5.73843e-08	8.76598e-07	TRUE	minimally upregulated
SEC31B	266.978	0.383233	0.0706277	5.42611	5.7597e-08	8.79129e-07	TRUE	minimally upregulated
TP53AIP1	33.0785	0.562202	0.103622	5.4255	5.77936e-08	8.81411e-07	TRUE	minimally upregulated
CYP2D6	35.4164	0.537322	0.099089	5.42262	5.87324e-08	8.94671e-07	TRUE	minimally upregulated
PRPH2	63.0939	-0.480439	0.0886005	-5.42254	5.87586e-08	8.94671e-07	TRUE	minimally downregulated
SYT2	26.5315	0.376054	0.0693713	5.42088	5.93071e-08	9.02287e-07	TRUE	minimally upregulated
KLHL33	2.32437	0.627283	0.115719	5.42072	5.9359e-08	9.02344e-07	TRUE	minimally upregulated
SGCB	2432.4	-0.249665	0.0460622	-5.42018	5.95394e-08	9.04352e-07	TRUE	minimally downregulated
C10orf55	36.3908	-0.403398	0.0744871	-5.41568	6.1057e-08	9.26651e-07	TRUE	minimally downregulated
ZNF697	631.934	-0.256559	0.0473757	-5.41541	6.11496e-08	9.27304e-07	TRUE	minimally downregulated
PIK3R5	537.419	0.311018	0.0574557	5.41317	6.19171e-08	9.38182e-07	TRUE	minimally upregulated
FAM196A	654.1	-0.833796	0.15404	-5.41284	6.2034e-08	9.39192e-07	TRUE	minimally downregulated
FAM3D	78.8359	0.857441	0.158502	5.40965	6.31464e-08	9.55262e-07	TRUE	minimally upregulated
TMEM63B	4326.55	-0.201984	0.0373486	-5.40807	6.37065e-08	9.62955e-07	TRUE	minimally downregulated
EGR3	1651.73	0.544564	0.100717	5.40688	6.41307e-08	9.68585e-07	TRUE	minimally upregulated
C12orf74	5.07241	0.969615	0.179338	5.40665	6.42151e-08	9.69078e-07	TRUE	minimally upregulated
FAM122C	70.8983	0.250221	0.046295	5.40494	6.48319e-08	9.77598e-07	TRUE	minimally upregulated
IL11	52.64	-0.429543	0.0795227	-5.40152	6.60797e-08	9.95611e-07	TRUE	minimally downregulated
GPNMB	14407.8	-0.343853	0.063669	-5.40064	6.64032e-08	9.99681e-07	TRUE	minimally downregulated
IGFL2	74.9602	-0.670117	0.124161	-5.39717	6.77001e-08	1.01839e-06	TRUE	minimally downregulated
RETN	4.47803	-1.04559	0.193736	-5.39698	6.77728e-08	1.01866e-06	TRUE	minimally downregulated
EVI2A	753.157	0.321472	0.0595842	5.39525	6.84284e-08	1.02769e-06	TRUE	minimally upregulated
CSN2	8.03941	2.8988	0.537441	5.39371	6.90186e-08	1.03572e-06	TRUE	upregulated
KLF2	1575.56	0.362035	0.067199	5.3875	7.14427e-08	1.07124e-06	TRUE	minimally upregulated
METTL7A	3690.32	0.277018	0.0514345	5.38583	7.21112e-08	1.0804e-06	TRUE	minimally upregulated
NRCAM	801.728	-0.609301	0.113166	-5.38412	7.27986e-08	1.08982e-06	TRUE	minimally downregulated
LY6G5B	101.976	0.301289	0.0560383	5.37648	7.59567e-08	1.13619e-06	TRUE	minimally upregulated
KLF15	115.942	0.499882	0.0930058	5.37474	7.66917e-08	1.14627e-06	TRUE	minimally upregulated
FBLN5	2940.97	0.378008	0.0704282	5.36728	7.99309e-08	1.19373e-06	TRUE	minimally upregulated
COLQ	150.058	0.340376	0.0634425	5.3651	8.09024e-08	1.20728e-06	TRUE	minimally upregulated
GYPC	1114.81	0.318384	0.0593508	5.36444	8.1201e-08	1.21077e-06	TRUE	minimally upregulated
PHLDA2	516.086	-0.447772	0.0834934	-5.36297	8.18651e-08	1.2197e-06	TRUE	minimally downregulated
ITFG2	1117.64	0.189286	0.0353132	5.3602	8.31278e-08	1.23753e-06	TRUE	minimally upregulated
EMCN	870.429	0.339131	0.0632728	5.35982	8.33032e-08	1.23915e-06	TRUE	minimally upregulated
LINC00852	40.8728	0.25823	0.0481833	5.35932	8.35349e-08	1.24161e-06	TRUE	minimally upregulated
SLC27A2	1203.06	-0.659934	0.123345	-5.35033	8.77958e-08	1.30391e-06	TRUE	minimally downregulated
BCL2L15	31.5648	0.451749	0.0844367	5.35015	8.78825e-08	1.30416e-06	TRUE	minimally upregulated
SLC5A5	23.4401	-0.758876	0.141904	-5.3478	8.90305e-08	1.32015e-06	TRUE	minimally downregulated
MYO1F	1087.58	0.321349	0.0601396	5.34337	9.12319e-08	1.35172e-06	TRUE	minimally upregulated
ADAMTS2	1652.67	-0.407879	0.0763362	-5.34319	9.13265e-08	1.35205e-06	TRUE	minimally downregulated
OR1L8	2.40305	0.528877	0.0989933	5.34255	9.16472e-08	1.35573e-06	TRUE	minimally upregulated
DMTF1	2286.16	0.177273	0.0331834	5.34221	9.18218e-08	1.35724e-06	TRUE	minimally upregulated
KCNAB2	724.61	0.31066	0.0581584	5.34163	9.21168e-08	1.36052e-06	TRUE	minimally upregulated
SP140L	843.349	0.306562	0.0574493	5.33622	9.49035e-08	1.40058e-06	TRUE	minimally upregulated
CST11	1.14876	-1.72088	0.322643	-5.33369	9.62355e-08	1.41911e-06	TRUE	minimally downregulated
CLK4	1064.74	0.1988	0.0372874	5.33157	9.73658e-08	1.43465e-06	TRUE	minimally upregulated
LCN1	0.972468	-1.01514	0.190459	-5.32999	9.82197e-08	1.44609e-06	TRUE	minimally downregulated
P2RY4	6.6544	-0.672937	0.126269	-5.32938	9.85483e-08	1.44979e-06	TRUE	minimally downregulated
C5AR1	682.928	-0.307301	0.0576768	-5.32797	9.93155e-08	1.45993e-06	TRUE	minimally downregulated
P2RY13	245.855	0.397971	0.0747522	5.32387	1.01585e-07	1.49212e-06	TRUE	minimally upregulated
KANK3	252.668	0.346851	0.065158	5.32323	1.01938e-07	1.49613e-06	TRUE	minimally upregulated
MMP28	258.433	-0.413095	0.0776334	-5.3211	1.03141e-07	1.5126e-06	TRUE	minimally downregulated
ARGLU1	3870.33	0.241137	0.0453216	5.32059	1.03432e-07	1.51568e-06	TRUE	minimally upregulated
SCN7A	95.3103	0.725083	0.136384	5.3165	1.05784e-07	1.54893e-06	TRUE	minimally upregulated
ETV1	717.496	-0.35631	0.0670681	-5.31265	1.0804e-07	1.58073e-06	TRUE	minimally downregulated
COL6A3	69171.7	-0.37232	0.0700977	-5.31145	1.08759e-07	1.58876e-06	TRUE	minimally downregulated
TRH	391.048	-1.08864	0.204958	-5.31154	1.08704e-07	1.58876e-06	TRUE	minimally downregulated
ANKRD20A3	21.0323	0.513365	0.0967401	5.30664	1.11665e-07	1.62868e-06	TRUE	minimally upregulated
SPOCD1	315.388	-0.511493	0.0963865	-5.30669	1.11637e-07	1.62868e-06	TRUE	minimally downregulated
GPC1	4651.83	-0.314963	0.0593548	-5.30645	1.11781e-07	1.6291e-06	TRUE	minimally downregulated
PPWD1	1043.05	0.125056	0.0235754	5.30449	1.12989e-07	1.64542e-06	TRUE	minimally upregulated
TANC2	4688.23	-0.350765	0.0661541	-5.30224	1.14389e-07	1.6645e-06	TRUE	minimally downregulated
SESTD1	4296.79	-0.261772	0.0494105	-5.2979	1.17139e-07	1.7032e-06	TRUE	minimally downregulated
RNF166	628.274	0.253897	0.0479748	5.2923	1.20788e-07	1.75489e-06	TRUE	minimally upregulated
PRCD	17.5253	0.374848	0.0708386	5.29158	1.21267e-07	1.76049e-06	TRUE	minimally upregulated
TCEAL4	9818.57	-0.33895	0.0640789	-5.28957	1.22601e-07	1.77848e-06	TRUE	minimally downregulated
KLK11	708.267	1.10202	0.208443	5.28689	1.24414e-07	1.80338e-06	TRUE	minimally upregulated
CD200	678.314	0.279457	0.0528626	5.28648	1.2469e-07	1.80598e-06	TRUE	minimally upregulated
IL2RA	158.326	0.550911	0.104216	5.28626	1.24841e-07	1.80677e-06	TRUE	minimally upregulated
ARID3B	348.389	0.198336	0.0375503	5.28188	1.27864e-07	1.84779e-06	TRUE	minimally upregulated
ETV3L	29.2638	0.504197	0.095458	5.28187	1.27873e-07	1.84779e-06	TRUE	minimally upregulated
CD274	88.796	0.442086	0.0837177	5.28067	1.28709e-07	1.85843e-06	TRUE	minimally upregulated
LINC00626	1.80643	-0.871459	0.16504	-5.28028	1.28989e-07	1.8596e-06	TRUE	minimally downregulated
USHBP1	111.746	0.382229	0.0723877	5.28031	1.28965e-07	1.8596e-06	TRUE	minimally upregulated
APLP1	788.528	-0.611593	0.115832	-5.28001	1.29174e-07	1.86085e-06	TRUE	minimally downregulated
SHISA4	799.09	-0.281551	0.0533758	-5.27488	1.32842e-07	1.9122e-06	TRUE	minimally downregulated
PLD4	392.754	0.474558	0.0900164	5.27191	1.35014e-07	1.94198e-06	TRUE	minimally upregulated
PRKG1	233.456	-0.447378	0.0849211	-5.26815	1.37802e-07	1.98056e-06	TRUE	minimally downregulated
ANPEP	5951.6	-0.590346	0.112143	-5.26424	1.4077e-07	2.02166e-06	TRUE	minimally downregulated
FGFR1	8584.73	-0.418478	0.079503	-5.26367	1.41206e-07	2.02638e-06	TRUE	minimally downregulated
GRAMD1B	62.4054	0.455943	0.0866318	5.26301	1.41719e-07	2.03217e-06	TRUE	minimally upregulated
FAM193B	1737.06	0.238702	0.0453946	5.25838	1.4533e-07	2.08236e-06	TRUE	minimally upregulated
CDH11	6917.8	-0.365029	0.0695278	-5.25011	1.52005e-07	2.17634e-06	TRUE	minimally downregulated
MIR143HG	565.549	0.470933	0.0897166	5.24912	1.52827e-07	2.18643e-06	TRUE	minimally upregulated
PMS2P3	123.663	0.238895	0.0455495	5.24474	1.56502e-07	2.23673e-06	TRUE	minimally upregulated
SCN4A	95.4491	0.478401	0.0912169	5.24465	1.56582e-07	2.23673e-06	TRUE	minimally upregulated
FGF16	2.90369	-0.845953	0.161389	-5.24169	1.59113e-07	2.27116e-06	TRUE	minimally downregulated
FOXO4	1326.95	0.211497	0.0403599	5.24028	1.60336e-07	2.28686e-06	TRUE	minimally upregulated
ATP6V1C1	5868.86	-0.227991	0.0435153	-5.23932	1.61166e-07	2.29696e-06	TRUE	minimally downregulated
IGF2BP1	23.5861	-0.721174	0.137657	-5.23891	1.6153e-07	2.30039e-06	TRUE	minimally downregulated
PPP1R12B	2599.66	0.244012	0.0466033	5.23595	1.64142e-07	2.33581e-06	TRUE	minimally upregulated
LRRC15	8435.16	-0.483973	0.0924425	-5.23539	1.64638e-07	2.34108e-06	TRUE	minimally downregulated
ATXN7L1	579.732	0.191175	0.0365236	5.23428	1.65628e-07	2.35338e-06	TRUE	minimally upregulated
BAG3	4780.22	-0.249785	0.0477238	-5.23398	1.65898e-07	2.35543e-06	TRUE	minimally downregulated
PDLIM5	9622.15	-0.305104	0.0582978	-5.23354	1.66296e-07	2.35928e-06	TRUE	minimally downregulated
ZNF540	204.232	0.29392	0.0561941	5.23043	1.69113e-07	2.39743e-06	TRUE	minimally upregulated
PILRB	3117.12	0.32293	0.0617473	5.22987	1.69633e-07	2.40298e-06	TRUE	minimally upregulated
PRPS1L1	0.772156	0.509229	0.0973913	5.2287	1.70709e-07	2.4164e-06	TRUE	minimally upregulated
ITGA4	1123.89	0.352056	0.0673338	5.22851	1.70878e-07	2.41695e-06	TRUE	minimally upregulated
ATP6V0A1	3765.19	-0.179283	0.0343053	-5.22611	1.73114e-07	2.44674e-06	TRUE	minimally downregulated
FBXO46	1675.16	0.194192	0.0371649	5.22514	1.74022e-07	2.45772e-06	TRUE	minimally upregulated
TM2D2	3522.44	-0.292553	0.0560281	-5.22154	1.77438e-07	2.50408e-06	TRUE	minimally downregulated
NSG1	139.122	0.604762	0.115828	5.22121	1.77761e-07	2.50674e-06	TRUE	minimally upregulated
ERLIN2	7647.28	-0.354248	0.0678609	-5.2202	1.78727e-07	2.51838e-06	TRUE	minimally downregulated
SLC38A7	671.882	-0.21998	0.0421413	-5.22007	1.78856e-07	2.51838e-06	TRUE	minimally downregulated
HPX	1321.34	0.701662	0.134527	5.21579	1.83035e-07	2.57529e-06	TRUE	minimally upregulated
NRROS	361.13	0.269676	0.0517104	5.21512	1.83698e-07	2.58267e-06	TRUE	minimally upregulated
GOLGA8A	1798.97	0.402268	0.0771429	5.21458	1.84237e-07	2.5883e-06	TRUE	minimally upregulated
SLC5A6	6407.78	0.32339	0.0620685	5.21021	1.88624e-07	2.64795e-06	TRUE	minimally upregulated
EFR3B	585.009	-0.43254	0.0830523	-5.20804	1.90848e-07	2.67695e-06	TRUE	minimally downregulated
GRM8	34.3184	-0.43379	0.0832943	-5.20791	1.90976e-07	2.67695e-06	TRUE	minimally downregulated
RBP4	473.406	0.709417	0.136223	5.20775	1.91141e-07	2.67726e-06	TRUE	minimally upregulated
CSRNP1	2263.06	0.274907	0.0528097	5.20561	1.9336e-07	2.70632e-06	TRUE	minimally upregulated
CCDC152	172.945	0.328333	0.0630825	5.20481	1.9419e-07	2.7159e-06	TRUE	minimally upregulated
RAD21L1	3.46478	1.38158	0.265504	5.20361	1.95451e-07	2.7315e-06	TRUE	minimally upregulated
FBXL13	59.3739	0.523572	0.100622	5.20333	1.95752e-07	2.73366e-06	TRUE	minimally upregulated
ALG1	2128.05	-0.172682	0.033192	-5.20251	1.96616e-07	2.74367e-06	TRUE	minimally downregulated
VPS25	3180.55	-0.188268	0.0362089	-5.1995	1.99824e-07	2.78637e-06	TRUE	minimally downregulated
FIBIN	1354.35	-0.396643	0.0762887	-5.19924	2.00107e-07	2.78824e-06	TRUE	minimally downregulated
DCX	140.655	0.920844	0.177134	5.19856	2.00837e-07	2.79425e-06	TRUE	minimally upregulated
TNFAIP8L2	262.476	0.316073	0.0607991	5.19865	2.00739e-07	2.79425e-06	TRUE	minimally upregulated
PIP5K1B	220.919	0.573361	0.110353	5.19568	2.03967e-07	2.83569e-06	TRUE	minimally upregulated
EVA1A	304.255	-0.350437	0.0674727	-5.19376	2.06086e-07	2.8609e-06	TRUE	minimally downregulated
STX19	48.9947	0.625015	0.120338	5.19383	2.0601e-07	2.8609e-06	TRUE	minimally upregulated
LEFTY1	25.362	0.497744	0.0958693	5.19191	2.08152e-07	2.88534e-06	TRUE	minimally upregulated
NID1	7313.45	-0.299247	0.0576372	-5.1919	2.08155e-07	2.88534e-06	TRUE	minimally downregulated
TNC	17224.2	-0.480051	0.092524	-5.18839	2.12119e-07	2.9381e-06	TRUE	minimally downregulated
SLCO2A1	1522.82	0.320231	0.0617303	5.18759	2.13038e-07	2.94865e-06	TRUE	minimally upregulated
FEZ1	293.815	-0.325812	0.0628395	-5.18483	2.16214e-07	2.98819e-06	TRUE	minimally downregulated
GSPT1	12616.4	-0.162022	0.0312492	-5.18483	2.16214e-07	2.98819e-06	TRUE	minimally downregulated
CHRNA4	7.41479	1.32131	0.254936	5.18291	2.18455e-07	3.01693e-06	TRUE	minimally upregulated
PEX5L	61.6279	-0.760803	0.146818	-5.18193	2.19603e-07	3.03055e-06	TRUE	minimally downregulated
HAR1B	18.4993	-0.837401	0.161654	-5.18019	2.21656e-07	3.05663e-06	TRUE	minimally downregulated
CGB5	1.03126	-1.32346	0.255523	-5.17942	2.22571e-07	3.06699e-06	TRUE	minimally downregulated
FHL2	4282.53	-0.392194	0.0757365	-5.1784	2.23791e-07	3.08154e-06	TRUE	minimally downregulated
PGBD5	515.72	-0.611773	0.11815	-5.17792	2.24378e-07	3.08734e-06	TRUE	minimally downregulated
B2M	123607	0.269397	0.052056	5.17513	2.27749e-07	3.13142e-06	TRUE	minimally upregulated
NFIB	6013.55	0.422802	0.0817489	5.17196	2.31654e-07	3.18277e-06	TRUE	minimally upregulated
RDH8	0.883593	-1.04675	0.202527	-5.16844	2.36051e-07	3.2408e-06	TRUE	minimally downregulated
MEPE	8.62441	-0.865048	0.167409	-5.16728	2.37519e-07	3.25857e-06	TRUE	minimally downregulated
HK1	11887.6	-0.162937	0.0315359	-5.1667	2.38264e-07	3.2664e-06	TRUE	minimally downregulated
BATF2	449.095	0.489064	0.0946717	5.16589	2.39297e-07	3.27815e-06	TRUE	minimally upregulated
CROCCP2	799.71	0.273572	0.0529596	5.16566	2.39589e-07	3.27975e-06	TRUE	minimally upregulated
SYN1	168.069	-0.580276	0.11237	-5.16397	2.41763e-07	3.3071e-06	TRUE	minimally downregulated
HS3ST4	23.7477	1.01682	0.19704	5.1605	2.46287e-07	3.36652e-06	TRUE	minimally upregulated
VCAM1	2258.66	0.397894	0.0771397	5.15809	2.49479e-07	3.40767e-06	TRUE	minimally upregulated
TENM4	858.049	-0.372394	0.0721984	-5.15793	2.49696e-07	3.40814e-06	TRUE	minimally downregulated
ABCA8	378.698	0.643135	0.124725	5.15642	2.51712e-07	3.43316e-06	TRUE	minimally upregulated
ABCA9	232.517	0.513826	0.0996558	5.15601	2.52264e-07	3.43818e-06	TRUE	minimally upregulated
LRRC37A4P	470.125	0.353809	0.0686342	5.15499	2.53644e-07	3.45448e-06	TRUE	minimally upregulated
KCNV2	2.13823	0.305677	0.0593128	5.15364	2.55483e-07	3.47699e-06	TRUE	minimally upregulated
CNTN6	6.71732	-0.698535	0.135598	-5.1515	2.58406e-07	3.51421e-06	TRUE	minimally downregulated
FCER1A	155.233	0.544282	0.105713	5.14866	2.62358e-07	3.56536e-06	TRUE	minimally upregulated
C12orf71	1.94701	0.319882	0.0621312	5.14849	2.62586e-07	3.56587e-06	TRUE	minimally upregulated
TMEM181	5025.11	-0.263121	0.0511085	-5.14827	2.629e-07	3.56754e-06	TRUE	minimally downregulated
CD1B	25.7112	0.793317	0.154155	5.14622	2.65792e-07	3.60418e-06	TRUE	minimally upregulated
AGAP6	317.114	0.259265	0.0503843	5.14576	2.66444e-07	3.60779e-06	TRUE	minimally upregulated
PGM5-AS1	2.53569	0.871391	0.169338	5.14586	2.66297e-07	3.60779e-06	TRUE	minimally upregulated
KRT2	5.25185	0.837926	0.162858	5.14514	2.67328e-07	3.61715e-06	TRUE	minimally upregulated
PRH2	13.2892	0.324802	0.0631384	5.14429	2.68537e-07	3.63087e-06	TRUE	minimally upregulated
FOLH1B	6.31669	0.771451	0.150044	5.14149	2.72567e-07	3.68271e-06	TRUE	minimally upregulated
PI4K2A	2460.55	-0.115072	0.0223877	-5.13998	2.74771e-07	3.7098e-06	TRUE	minimally downregulated
NPFFR1	1.17968	0.93714	0.182348	5.13929	2.75772e-07	3.72063e-06	TRUE	minimally upregulated
CCDC68	120.018	-0.561183	0.109274	-5.13558	2.81274e-07	3.79214e-06	TRUE	minimally downregulated
EDNRB	613.089	0.365881	0.0712559	5.13474	2.82528e-07	3.80629e-06	TRUE	minimally upregulated
EXOC3L4	38.1151	0.62992	0.122734	5.13242	2.86043e-07	3.85088e-06	TRUE	minimally upregulated
CTSL	5462.33	-0.244258	0.0475987	-5.13161	2.87276e-07	3.86387e-06	TRUE	minimally downregulated
TCEAL6	140.546	-0.374181	0.0729183	-5.13151	2.87421e-07	3.86387e-06	TRUE	minimally downregulated
ATP6V0D1	4980.29	-0.177189	0.034533	-5.13101	2.88191e-07	3.87091e-06	TRUE	minimally downregulated
GRASP	291.269	0.346564	0.0675446	5.1309	2.88358e-07	3.87091e-06	TRUE	minimally upregulated
TLE4	691.195	0.314314	0.0612757	5.12951	2.90493e-07	3.89678e-06	TRUE	minimally upregulated
NFKB2	2922.94	0.228198	0.0445152	5.12631	2.95481e-07	3.96085e-06	TRUE	minimally upregulated
SFTA1P	11.8648	-0.557231	0.108736	-5.12461	2.98151e-07	3.99377e-06	TRUE	minimally downregulated
COL4A1	25639.8	-0.262271	0.051224	-5.12007	3.05421e-07	4.08823e-06	TRUE	minimally downregulated
P4HA3	549.64	-0.371619	0.0726299	-5.11662	3.11063e-07	4.16077e-06	TRUE	minimally downregulated
MAP1LC3C	19.2242	0.555756	0.10866	5.11461	3.14391e-07	4.20229e-06	TRUE	minimally upregulated
RASL10A	42.0326	0.436308	0.0853699	5.1108	3.20803e-07	4.28493e-06	TRUE	minimally upregulated
MPZ	76.0259	0.545511	0.106752	5.11007	3.22039e-07	4.29838e-06	TRUE	minimally upregulated
XAF1	3113.13	0.369695	0.0723485	5.10992	3.22292e-07	4.29868e-06	TRUE	minimally upregulated
GPR146	271.429	0.290448	0.0568501	5.10902	3.23828e-07	4.3161e-06	TRUE	minimally upregulated
UBQLNL	26.342	0.395166	0.0774016	5.10541	3.30083e-07	4.39633e-06	TRUE	minimally upregulated
DPF3	40.9089	0.513862	0.100697	5.10307	3.34183e-07	4.44461e-06	TRUE	minimally upregulated
KIF26B	1007.01	-0.382019	0.0748595	-5.10314	3.34057e-07	4.44461e-06	TRUE	minimally downregulated
GDF7	0.582859	1.09155	0.213998	5.10075	3.38307e-07	4.49626e-06	TRUE	minimally upregulated
IQCB1	1316.17	0.177878	0.0348813	5.09952	3.40508e-07	4.5223e-06	TRUE	minimally upregulated
CHST6	181.451	-0.509519	0.0999189	-5.09933	3.40855e-07	4.5237e-06	TRUE	minimally downregulated
MSL3	1657.61	0.179457	0.0352081	5.09702	3.45043e-07	4.57604e-06	TRUE	minimally upregulated
KTN1	15791.7	-0.191697	0.0376112	-5.0968	3.45445e-07	4.57813e-06	TRUE	minimally downregulated
FAM124A	82.5239	0.372914	0.0731964	5.0947	3.49287e-07	4.62577e-06	TRUE	minimally upregulated
DFNA5	456.261	-0.259487	0.0509566	-5.09232	3.53711e-07	4.68105e-06	TRUE	minimally downregulated
DACT1	945.257	-0.342699	0.0672995	-5.09215	3.54031e-07	4.68197e-06	TRUE	minimally downregulated
MAGEA2	61.3883	-2.31915	0.455861	-5.0874	3.63008e-07	4.79729e-06	TRUE	downregulated
BMX	53.2249	0.527425	0.103686	5.08677	3.64219e-07	4.8099e-06	TRUE	minimally upregulated
ADCY8	5.19666	-1.24436	0.244841	-5.0823	3.72898e-07	4.92104e-06	TRUE	minimally downregulated
SLC9B2	407.128	-0.334682	0.0658579	-5.08187	3.73731e-07	4.92856e-06	TRUE	minimally downregulated
FOXF1	39.4669	0.369414	0.0726968	5.08157	3.74322e-07	4.93288e-06	TRUE	minimally upregulated
PLIN3	4963.96	-0.164401	0.0323537	-5.08136	3.74743e-07	4.93495e-06	TRUE	minimally downregulated
HMGA2	24.3317	-0.522435	0.102849	-5.07963	3.78169e-07	4.97656e-06	TRUE	minimally downregulated
CSAD	1439.5	0.358058	0.0705007	5.07879	3.79854e-07	4.99171e-06	TRUE	minimally upregulated
DSTN	25674.9	-0.180223	0.0354851	-5.07884	3.79739e-07	4.99171e-06	TRUE	minimally downregulated
HMGN3	2666.57	0.221659	0.0436572	5.07725	3.82938e-07	5.02872e-06	TRUE	minimally upregulated
CTCFL	33.9818	0.265542	0.0523095	5.07635	3.84747e-07	5.04892e-06	TRUE	minimally upregulated
DKK3	3278.84	-0.323153	0.0637113	-5.07214	3.93363e-07	5.1541e-06	TRUE	minimally downregulated
MKX	408.517	-0.782581	0.154287	-5.07225	3.93148e-07	5.1541e-06	TRUE	minimally downregulated
SOX17	193.088	0.348715	0.0687525	5.07203	3.93588e-07	5.1541e-06	TRUE	minimally upregulated
LUM	40740.6	-0.377576	0.0744713	-5.07009	3.97636e-07	5.20347e-06	TRUE	minimally downregulated
GNA15	700.479	-0.33482	0.0660422	-5.0698	3.98243e-07	5.20777e-06	TRUE	minimally downregulated
SMOC2	5766.49	-0.414067	0.0816998	-5.06815	4.01691e-07	5.2492e-06	TRUE	minimally downregulated
C1QL2	22.5191	1.02084	0.201455	5.06732	4.03459e-07	5.26494e-06	TRUE	minimally upregulated
OLR1	1058.32	-0.344772	0.0680373	-5.0674	4.03287e-07	5.26494e-06	TRUE	minimally downregulated
STAT2	6152.55	0.16093	0.0317619	5.06676	4.04635e-07	5.27662e-06	TRUE	minimally upregulated
KLHL14	59.1034	0.599105	0.118369	5.06135	4.16303e-07	5.42498e-06	TRUE	minimally upregulated
OR51E2	25.1549	-0.438373	0.0866165	-5.06107	4.16902e-07	5.42901e-06	TRUE	minimally downregulated
FOLH1	349.445	0.482891	0.0954671	5.0582	4.23241e-07	5.50773e-06	TRUE	minimally upregulated
SFTPB	7.14311	0.723699	0.143115	5.05678	4.264e-07	5.54498e-06	TRUE	minimally upregulated
ATP1A2	198.584	0.653611	0.129258	5.05664	4.26707e-07	5.54511e-06	TRUE	minimally upregulated
ZBTB49	260.312	0.144154	0.0285225	5.05405	4.32533e-07	5.61692e-06	TRUE	minimally upregulated
ACSM3	127.104	0.405189	0.0802573	5.04862	4.45016e-07	5.77502e-06	TRUE	minimally upregulated
UBTD1	919.757	-0.231905	0.0459366	-5.04837	4.45592e-07	5.7785e-06	TRUE	minimally downregulated
SLC37A2	1133.79	-0.373821	0.074078	-5.04632	4.50393e-07	5.8367e-06	TRUE	minimally downregulated
TENM3	845.011	-0.457594	0.0907177	-5.04415	4.55534e-07	5.89924e-06	TRUE	minimally downregulated
IL11RA	460.052	0.279003	0.0553181	5.0436	4.56851e-07	5.91221e-06	TRUE	minimally upregulated
TAF7L	12.6228	0.513941	0.101909	5.04314	4.5796e-07	5.92247e-06	TRUE	minimally upregulated
UNC79	17.7158	-0.453132	0.0898645	-5.04239	4.59746e-07	5.94145e-06	TRUE	minimally downregulated
CRLF3	982.565	0.184241	0.0365434	5.04172	4.61378e-07	5.95843e-06	TRUE	minimally upregulated
ABHD12	4875.57	-0.219937	0.0436321	-5.04071	4.63801e-07	5.98559e-06	TRUE	minimally downregulated
PALMD	1378.52	0.326794	0.0648358	5.04034	4.64708e-07	5.99316e-06	TRUE	minimally upregulated
C15orf54	6.07178	-0.46319	0.0919486	-5.03749	4.71682e-07	6.07892e-06	TRUE	minimally downregulated
SCG3	25.5705	-0.876378	0.174014	-5.03626	4.74725e-07	6.11392e-06	TRUE	minimally downregulated
TMEM108	242.862	0.531662	0.105575	5.03586	4.75703e-07	6.12231e-06	TRUE	minimally upregulated
GDF10	61.6396	0.58735	0.116663	5.03457	4.78925e-07	6.15954e-06	TRUE	minimally upregulated
IL8	340.952	-0.617528	0.122709	-5.03245	4.84257e-07	6.22384e-06	TRUE	minimally downregulated
TMEM35	48.8154	0.518798	0.103122	5.03091	4.88154e-07	6.26531e-06	TRUE	minimally upregulated
TPM1	16855.3	-0.241842	0.0480708	-5.03095	4.88043e-07	6.26531e-06	TRUE	minimally downregulated
DFFB	338.354	0.174881	0.0347695	5.02972	4.91198e-07	6.30006e-06	TRUE	minimally upregulated
KRT37	17.6986	-0.761985	0.151502	-5.02953	4.91696e-07	6.30213e-06	TRUE	minimally downregulated
PTGDR2	23.0837	0.461528	0.0917963	5.02774	4.96299e-07	6.35677e-06	TRUE	minimally upregulated
CSF2RA	441.602	0.338387	0.0673568	5.02379	5.06614e-07	6.48445e-06	TRUE	minimally upregulated
FRMD6	4589.37	-0.289091	0.0575549	-5.02288	5.09023e-07	6.51083e-06	TRUE	minimally downregulated
UBA7	2285.47	0.260863	0.0519445	5.02196	5.11479e-07	6.53778e-06	TRUE	minimally upregulated
UNC45B	5.31398	0.43134	0.0859052	5.02112	5.13712e-07	6.56183e-06	TRUE	minimally upregulated
PRSS12	165.829	0.701714	0.139764	5.02072	5.14791e-07	6.57113e-06	TRUE	minimally upregulated
ACLY	12555.4	-0.188447	0.0375395	-5.01997	5.16796e-07	6.59223e-06	TRUE	minimally downregulated
ADPRM	324.018	0.162463	0.0323814	5.01719	5.2434e-07	6.6839e-06	TRUE	minimally upregulated
MAP1A	1523.12	-0.291956	0.0582211	-5.0146	5.31429e-07	6.76966e-06	TRUE	minimally downregulated
SQLE	6087.1	-0.338457	0.0675021	-5.01403	5.33019e-07	6.7853e-06	TRUE	minimally downregulated
WISP2	1519.78	-0.517472	0.103236	-5.01249	5.37293e-07	6.83505e-06	TRUE	minimally downregulated
CD300E	8.33113	-0.635878	0.126869	-5.01208	5.38445e-07	6.84506e-06	TRUE	minimally downregulated
ANGPTL2	3993.03	-0.316093	0.0630784	-5.0111	5.41185e-07	6.87522e-06	TRUE	minimally downregulated
ATP6AP1	17080	-0.189229	0.037777	-5.0091	5.46839e-07	6.94234e-06	TRUE	minimally downregulated
CCDC146	372.944	0.279401	0.0557996	5.00722	5.52223e-07	7.00593e-06	TRUE	minimally upregulated
ANXA2P3	14.8702	-0.375529	0.075002	-5.00693	5.53059e-07	7.01178e-06	TRUE	minimally downregulated
CCM2L	200.285	0.291537	0.0582486	5.00505	5.58477e-07	7.07568e-06	TRUE	minimally upregulated
DOCK10	1497.41	0.306153	0.0611962	5.00281	5.6502e-07	7.14889e-06	TRUE	minimally upregulated
OLFM4	945.871	0.939268	0.187747	5.00284	5.64907e-07	7.14889e-06	TRUE	minimally upregulated
CH25H	150.356	0.413311	0.0826652	4.99982	5.73853e-07	7.25576e-06	TRUE	minimally upregulated
AGAP4	528.147	0.241363	0.0483085	4.99628	5.84478e-07	7.3851e-06	TRUE	minimally upregulated
TMEM184B	5376.37	-0.155128	0.0310516	-4.9958	5.85934e-07	7.3985e-06	TRUE	minimally downregulated
APOL4	752.453	0.380292	0.0761365	4.99487	5.88769e-07	7.42929e-06	TRUE	minimally upregulated
CLEC12A	60.2446	0.482604	0.0967747	4.98688	6.13622e-07	7.73768e-06	TRUE	minimally upregulated
BCKDK	3724.61	-0.172264	0.034583	-4.98118	6.31979e-07	7.96379e-06	TRUE	minimally downregulated
LDLRAD3	3456.61	-0.347927	0.0698721	-4.97949	6.37536e-07	8.02841e-06	TRUE	minimally downregulated
PNRC1	4309.14	0.205883	0.0413522	4.97876	6.39931e-07	8.05314e-06	TRUE	minimally upregulated
SUPT20H	2404.65	0.179192	0.0359942	4.97835	6.41275e-07	8.06464e-06	TRUE	minimally upregulated
STK10	2215.11	0.191617	0.0384934	4.97791	6.42751e-07	8.07777e-06	TRUE	minimally upregulated
TRPM3	2.59655	0.67972	0.136606	4.97577	6.49871e-07	8.16177e-06	TRUE	minimally upregulated
DPYS	5.61731	0.642081	0.129079	4.97431	6.54804e-07	8.21821e-06	TRUE	minimally upregulated
ADAT2	302.226	0.261121	0.0525456	4.96941	6.71578e-07	8.42309e-06	TRUE	minimally upregulated
ANGPTL7	21.0192	0.907969	0.182756	4.96821	6.75725e-07	8.46941e-06	TRUE	minimally upregulated
SRP54	4329.37	-0.163648	0.0329464	-4.96709	6.79647e-07	8.51288e-06	TRUE	minimally downregulated
SVOP	6.24509	-1.45605	0.293337	-4.96376	6.91416e-07	8.65449e-06	TRUE	minimally downregulated
LINC00264	1.17939	0.67729	0.136456	4.96344	6.92547e-07	8.66285e-06	TRUE	minimally upregulated
ADAM28	368.781	0.37487	0.0755772	4.9601	7.04566e-07	8.80731e-06	TRUE	minimally upregulated
NIM1	44.0912	-0.555921	0.112085	-4.9598	7.05667e-07	8.81518e-06	TRUE	minimally downregulated
ENDOU	17.1339	0.503911	0.10161	4.95924	7.07684e-07	8.83448e-06	TRUE	minimally upregulated
STARD5	287.626	0.262989	0.0530486	4.9575	7.14045e-07	8.90795e-06	TRUE	minimally upregulated
PNPLA5	2.30503	1.57582	0.317895	4.95703	7.15807e-07	8.92398e-06	TRUE	minimally upregulated
RARB	399.396	0.35069	0.0707662	4.95562	7.20997e-07	8.98271e-06	TRUE	minimally upregulated
NEUROG2	16.0268	1.01324	0.204488	4.95501	7.23254e-07	9.00483e-06	TRUE	minimally upregulated
C10orf10	4326.29	0.357746	0.0722093	4.95429	7.25958e-07	9.03248e-06	TRUE	minimally upregulated
KIF19	52.3584	0.625471	0.126264	4.95369	7.28195e-07	9.0543e-06	TRUE	minimally upregulated
CD4	3671.53	0.296778	0.0599495	4.95047	7.40333e-07	9.19911e-06	TRUE	minimally upregulated
BAG1	5279.43	-0.274779	0.0555125	-4.94986	7.4266e-07	9.22189e-06	TRUE	minimally downregulated
COL8A2	3906.93	-0.37899	0.0766092	-4.94706	7.53444e-07	9.3496e-06	TRUE	minimally downregulated
C16orf72	3779	-0.140098	0.0283585	-4.94025	7.80236e-07	9.67565e-06	TRUE	minimally downregulated
PTCH1	434.724	0.366655	0.0742603	4.93743	7.91608e-07	9.81018e-06	TRUE	minimally upregulated
TMEM220	153.552	0.309334	0.0626719	4.93576	7.98382e-07	9.88758e-06	TRUE	minimally upregulated
SYCP2L	25.6256	0.703979	0.142644	4.93523	8.00578e-07	9.90821e-06	TRUE	minimally upregulated
ZC4H2	360.227	0.370696	0.0751176	4.93487	8.02027e-07	9.91958e-06	TRUE	minimally upregulated
TDGF1	7.1239	0.576185	0.116784	4.93377	8.06581e-07	9.96932e-06	TRUE	minimally upregulated
CRYBB1	21.9317	-0.322773	0.0654255	-4.93345	8.07915e-07	9.97922e-06	TRUE	minimally downregulated
SCD	42140.6	-0.434	0.0880182	-4.9308	8.18945e-07	1.01088e-05	TRUE	minimally downregulated
CDC27	4180.29	-0.16183	0.0328226	-4.93046	8.20383e-07	1.01199e-05	TRUE	minimally downregulated
HSDL1	1992.69	-0.168994	0.0342791	-4.92995	8.22512e-07	1.01394e-05	TRUE	minimally downregulated
AKIP1	829.048	-0.15827	0.0321053	-4.92971	8.23514e-07	1.01451e-05	TRUE	minimally downregulated
PPFIBP2	2302.91	0.244653	0.0496484	4.92771	8.3197e-07	1.02425e-05	TRUE	minimally upregulated
TDGF1P3	1.12113	0.74743	0.151804	4.92365	8.49436e-07	1.04507e-05	TRUE	minimally upregulated
BACE1	2524.31	-0.192447	0.0391057	-4.9212	8.60173e-07	1.05758e-05	TRUE	minimally downregulated
TNFRSF4	198.483	0.374112	0.0760365	4.92016	8.64716e-07	1.06247e-05	TRUE	minimally upregulated
ARHGAP27	1443.35	0.214061	0.0435165	4.91909	8.69482e-07	1.06763e-05	TRUE	minimally upregulated
LILRA6	175.192	-0.381423	0.0775437	-4.91881	8.7073e-07	1.06846e-05	TRUE	minimally downregulated
NPHP3	824.292	0.189409	0.0385135	4.91798	8.74405e-07	1.07226e-05	TRUE	minimally upregulated
CYTH1	2768.87	0.172161	0.0350136	4.91696	8.78967e-07	1.07715e-05	TRUE	minimally upregulated
ZMAT4	96.788	-0.762687	0.155131	-4.91642	8.81418e-07	1.07945e-05	TRUE	minimally downregulated
FBXW7	1065.18	0.163628	0.0332896	4.91528	8.86561e-07	1.08504e-05	TRUE	minimally upregulated
DMP1	5.48227	-0.597376	0.121551	-4.91461	8.89598e-07	1.08804e-05	TRUE	minimally downregulated
DHRS2	8792.88	-0.912418	0.185674	-4.91409	8.91963e-07	1.09022e-05	TRUE	minimally downregulated
ADAMTS17	222.321	0.421218	0.0857435	4.91254	8.99045e-07	1.09816e-05	TRUE	minimally upregulated
EPSTI1	867.492	0.352511	0.0717782	4.91111	9.05623e-07	1.10548e-05	TRUE	minimally upregulated
POLR3K	1582.03	-0.207972	0.0423547	-4.91025	9.09623e-07	1.10963e-05	TRUE	minimally downregulated
FAM46C	2677.83	0.341254	0.0695166	4.90896	9.15594e-07	1.11619e-05	TRUE	minimally upregulated
EEF1A2	5878.75	-0.665244	0.135701	-4.90229	9.47238e-07	1.15401e-05	TRUE	minimally downregulated
BTG1	10217.5	0.218746	0.0446258	4.90179	9.4969e-07	1.15625e-05	TRUE	minimally upregulated
GNG2	1011.83	0.271163	0.0553284	4.90097	9.53628e-07	1.16029e-05	TRUE	minimally upregulated
PLEKHO1	2640.64	0.273359	0.0557893	4.89986	9.59071e-07	1.16615e-05	TRUE	minimally upregulated
SPRYD7	665.463	-0.159931	0.0326409	-4.89972	9.59757e-07	1.16623e-05	TRUE	minimally downregulated
VANGL1	3064.7	-0.204429	0.0417297	-4.89887	9.63902e-07	1.17051e-05	TRUE	minimally downregulated
WWP1	11033.1	-0.3309	0.0675764	-4.89668	9.74691e-07	1.18284e-05	TRUE	minimally downregulated
POU3F1	40.258	0.510912	0.104355	4.89591	9.78524e-07	1.18672e-05	TRUE	minimally upregulated
ROBO2	579.743	-0.797292	0.16287	-4.89526	9.81757e-07	1.18987e-05	TRUE	minimally downregulated
KRT81	2789.89	-0.836087	0.170868	-4.89317	9.92238e-07	1.2018e-05	TRUE	minimally downregulated
DIRC2	1065.03	-0.163895	0.0335232	-4.889	1.01351e-06	1.22677e-05	TRUE	minimally downregulated
LRRC37B	346.309	0.201363	0.0412075	4.88655	1.02619e-06	1.24132e-05	TRUE	minimally upregulated
ABCA6	287.766	0.430316	0.0881121	4.88373	1.04095e-06	1.25836e-05	TRUE	minimally upregulated
RND3	2605.76	0.336038	0.0688186	4.88294	1.04513e-06	1.26178e-05	TRUE	minimally upregulated
SEC23A	3314.37	-0.20788	0.0425726	-4.88296	1.04507e-06	1.26178e-05	TRUE	minimally downregulated
GLTSCR2	12966.7	0.269359	0.055185	4.88102	1.05537e-06	1.2725e-05	TRUE	minimally upregulated
HMSD	4.8519	0.857092	0.175596	4.88105	1.05521e-06	1.2725e-05	TRUE	minimally upregulated
MST1L	57.334	0.490949	0.100613	4.87958	1.0631e-06	1.28099e-05	TRUE	minimally upregulated
PLOD1	10953.7	-0.270696	0.0554807	-4.87911	1.06567e-06	1.28326e-05	TRUE	minimally downregulated
KCTD11	1295.46	-0.166255	0.0340799	-4.87838	1.06962e-06	1.28719e-05	TRUE	minimally downregulated
CLEC4F	40.7978	0.574898	0.117859	4.87782	1.07263e-06	1.28999e-05	TRUE	minimally upregulated
C1orf43	18414.4	-0.146449	0.0300337	-4.87614	1.0818e-06	1.30017e-05	TRUE	minimally downregulated
TREML3P	3.5816	-0.623313	0.127856	-4.87512	1.08744e-06	1.30612e-05	TRUE	minimally downregulated
RERGL	73.9122	0.717549	0.14719	4.87497	1.08824e-06	1.30624e-05	TRUE	minimally upregulated
ADAM12	5927.07	-0.371644	0.0762641	-4.87312	1.09848e-06	1.31768e-05	TRUE	minimally downregulated
TMX1	3046.66	-0.153118	0.0314425	-4.86978	1.11722e-06	1.3393e-05	TRUE	minimally downregulated
TMEM243	690.777	0.18216	0.0374431	4.86498	1.14467e-06	1.37133e-05	TRUE	minimally upregulated
RFXAP	249.579	0.189772	0.0390183	4.86367	1.15227e-06	1.37955e-05	TRUE	minimally upregulated
GABRQ	14.5631	1.11156	0.228617	4.86208	1.16158e-06	1.38982e-05	TRUE	minimally upregulated
CPE	6468.13	-0.378977	0.0779734	-4.86034	1.17183e-06	1.40046e-05	TRUE	minimally downregulated
F5	198.79	0.495344	0.101916	4.86032	1.17198e-06	1.40046e-05	TRUE	minimally upregulated
PLAGL1	671.911	0.360509	0.0741784	4.86003	1.1737e-06	1.40163e-05	TRUE	minimally upregulated
LHX6	321.132	0.342074	0.0703874	4.85987	1.17465e-06	1.40186e-05	TRUE	minimally upregulated
IL6	150.227	0.601032	0.123703	4.85867	1.18177e-06	1.40947e-05	TRUE	minimally upregulated
ITGA7	732.306	0.405945	0.0835761	4.8572	1.1906e-06	1.41885e-05	TRUE	minimally upregulated
NEGR1	737.708	-0.438965	0.0903758	-4.8571	1.19115e-06	1.41885e-05	TRUE	minimally downregulated
SPECC1	1376.39	-0.267564	0.055103	-4.8557	1.19963e-06	1.42803e-05	TRUE	minimally downregulated
ALLC	0.789911	1.01024	0.208265	4.85077	1.22984e-06	1.46306e-05	TRUE	minimally upregulated
SETD5-AS1	641.533	0.208938	0.0430837	4.84959	1.23717e-06	1.47084e-05	TRUE	minimally upregulated
SRSF5	8857.88	0.179368	0.0369885	4.8493	1.239e-06	1.47209e-05	TRUE	minimally upregulated
LSP1	3609.69	0.302345	0.0623531	4.84891	1.24139e-06	1.47399e-05	TRUE	minimally upregulated
DGKI	34.484	-0.400135	0.0825339	-4.84813	1.24628e-06	1.47887e-05	TRUE	minimally downregulated
CCDC59	1181.6	0.160846	0.033181	4.84755	1.24996e-06	1.48229e-05	TRUE	minimally upregulated
HLA-A	54934.9	0.317869	0.0655954	4.8459	1.2604e-06	1.49372e-05	TRUE	minimally upregulated
RYR2	86.412	0.562337	0.116074	4.84464	1.26844e-06	1.5023e-05	TRUE	minimally upregulated
PIH1D3	2.06179	-1.06087	0.219031	-4.84347	1.27591e-06	1.51019e-05	TRUE	minimally downregulated
MYOC	11.0252	0.867565	0.179171	4.84212	1.28463e-06	1.51955e-05	TRUE	minimally upregulated
PEAR1	381.989	0.31144	0.0643389	4.84062	1.29435e-06	1.53008e-05	TRUE	minimally upregulated
ITGB1	33869.6	-0.174916	0.0361373	-4.8403	1.29641e-06	1.53155e-05	TRUE	minimally downregulated
ILVBL	3285.15	-0.23413	0.0483732	-4.84007	1.29792e-06	1.53237e-05	TRUE	minimally downregulated
NCOA7	2790.79	0.348077	0.0719491	4.83783	1.31268e-06	1.54881e-05	TRUE	minimally upregulated
ACKR3	1716.19	-0.331244	0.0685341	-4.83327	1.3431e-06	1.58371e-05	TRUE	minimally downregulated
APOBEC3F	528.81	0.262076	0.0542478	4.83109	1.35788e-06	1.60013e-05	TRUE	minimally upregulated
PHF21B	71.6967	-0.832697	0.172496	-4.82735	1.38359e-06	1.62939e-05	TRUE	minimally downregulated
LRP10	12474.6	-0.174228	0.0360931	-4.82719	1.38475e-06	1.62974e-05	TRUE	minimally downregulated
MRPS23	2640.47	-0.204574	0.0423978	-4.82512	1.39917e-06	1.64567e-05	TRUE	minimally downregulated
C1orf162	629.313	0.27641	0.0572936	4.82445	1.4039e-06	1.64966e-05	TRUE	minimally upregulated
H1F0	20227.6	-0.2255	0.0467416	-4.82439	1.40432e-06	1.64966e-05	TRUE	minimally downregulated
TMEM100	120.564	0.531858	0.110256	4.82385	1.40816e-06	1.65313e-05	TRUE	minimally upregulated
FAM25A	23.8874	-1.247	0.258523	-4.82354	1.41035e-06	1.65362e-05	TRUE	minimally downregulated
IRF3	2445.07	0.233644	0.0484372	4.82364	1.40961e-06	1.65362e-05	TRUE	minimally upregulated
LPAR6	1671.52	0.213456	0.0442685	4.82185	1.42233e-06	1.66663e-05	TRUE	minimally upregulated
HLA-C	57425.1	0.27938	0.0579435	4.8216	1.42415e-06	1.6675e-05	TRUE	minimally upregulated
PSMB10	2585.26	0.281958	0.0584794	4.8215	1.42485e-06	1.6675e-05	TRUE	minimally upregulated
LIPA	5873.9	-0.213323	0.0442633	-4.81942	1.43979e-06	1.68392e-05	TRUE	minimally downregulated
DDHD2	4136.18	-0.33674	0.069887	-4.81835	1.44747e-06	1.69079e-05	TRUE	minimally downregulated
GPIHBP1	184.537	0.476271	0.0988431	4.81845	1.44674e-06	1.69079e-05	TRUE	minimally upregulated
COL8A1	2115.63	-0.397806	0.0826139	-4.81524	1.47026e-06	1.71635e-05	TRUE	minimally downregulated
CHST7	152.778	0.250861	0.0521081	4.81425	1.47755e-06	1.72378e-05	TRUE	minimally upregulated
PRUNE2	530.835	-0.43616	0.0906702	-4.8104	1.5063e-06	1.75623e-05	TRUE	minimally downregulated
SLC10A1	1.20534	0.849076	0.176645	4.80668	1.53459e-06	1.7881e-05	TRUE	minimally upregulated
LGI4	141.006	0.346854	0.0721766	4.80563	1.54268e-06	1.7964e-05	TRUE	minimally upregulated
HCG27	44.2899	0.330183	0.0687807	4.80051	1.5826e-06	1.84174e-05	TRUE	minimally upregulated
PHF21A	2295.68	0.117915	0.0245791	4.79739	1.60748e-06	1.86954e-05	TRUE	minimally upregulated
OR3A2	2.25065	0.652746	0.136122	4.79529	1.62438e-06	1.88801e-05	TRUE	minimally upregulated
TMEM140	1391.84	0.165891	0.034603	4.79411	1.63395e-06	1.89796e-05	TRUE	minimally upregulated
ZNF600	543.813	0.163258	0.0340553	4.79391	1.63559e-06	1.89869e-05	TRUE	minimally upregulated
XKR4	1.93924	0.872017	0.182032	4.79046	1.66403e-06	1.9305e-05	TRUE	minimally upregulated
ZNF335	1559.53	0.1267	0.0264538	4.78947	1.67223e-06	1.93881e-05	TRUE	minimally upregulated
CCDC47	9894.33	-0.210495	0.0439676	-4.7875	1.68869e-06	1.95668e-05	TRUE	minimally downregulated
SLC7A3	26.4163	0.822687	0.171882	4.78633	1.69856e-06	1.96691e-05	TRUE	minimally upregulated
SRGAP1	1500.52	-0.269164	0.0562412	-4.78588	1.70242e-06	1.97015e-05	TRUE	minimally downregulated
HSPA13	2645.93	-0.222428	0.046511	-4.78226	1.73334e-06	2.00469e-05	TRUE	minimally downregulated
DAG1	11640.9	-0.15021	0.0314121	-4.78191	1.73635e-06	2.00694e-05	TRUE	minimally downregulated
PRMT5	4046.63	-0.147233	0.0308101	-4.77873	1.7641e-06	2.03775e-05	TRUE	minimally downregulated
EDNRA	1816.42	-0.298293	0.0624255	-4.77839	1.76708e-06	2.03994e-05	TRUE	minimally downregulated
ST8SIA1	351.081	0.455713	0.095394	4.77716	1.77785e-06	2.0511e-05	TRUE	minimally upregulated
HFM1	5.55919	0.594405	0.124439	4.77667	1.78222e-06	2.05488e-05	TRUE	minimally upregulated
FAM13A	1124.19	0.258257	0.0540764	4.77578	1.7901e-06	2.06269e-05	TRUE	minimally upregulated
MXRA7	5106.77	-0.233263	0.0488453	-4.77554	1.79222e-06	2.06386e-05	TRUE	minimally downregulated
LY75	1519.87	0.374474	0.0784205	4.77521	1.7952e-06	2.06603e-05	TRUE	minimally upregulated
SLC7A14	2.23698	0.743414	0.155708	4.77441	1.80237e-06	2.073e-05	TRUE	minimally upregulated
TBX10	16.4334	1.5542	0.32557	4.7738	1.80782e-06	2.07799e-05	TRUE	minimally upregulated
SPINK4	10.763	-1.08588	0.227762	-4.76761	1.8642e-06	2.14148e-05	TRUE	minimally downregulated
SYTL2	5528.16	-0.389537	0.0817253	-4.76642	1.87532e-06	2.15294e-05	TRUE	minimally downregulated
HEYL	1133.73	-0.265883	0.0557911	-4.76568	1.88214e-06	2.15944e-05	TRUE	minimally downregulated
NMI	1365.86	0.235486	0.0494313	4.7639	1.89885e-06	2.17728e-05	TRUE	minimally upregulated
CYP2F1	3.92188	1.18131	0.24807	4.76198	1.91698e-06	2.19667e-05	TRUE	minimally upregulated
VIT	148.859	0.578846	0.121559	4.76187	1.91811e-06	2.19667e-05	TRUE	minimally upregulated
KPNA5	181.833	0.255952	0.0537532	4.76162	1.92045e-06	2.19762e-05	TRUE	minimally upregulated
LINC00161	1.13199	0.915995	0.192374	4.76153	1.92129e-06	2.19762e-05	TRUE	minimally upregulated
HPGDS	143.636	-0.347292	0.0729464	-4.76092	1.92709e-06	2.20291e-05	TRUE	minimally downregulated
TIA1	4136.44	0.153422	0.0322368	4.75922	1.94339e-06	2.22019e-05	TRUE	minimally upregulated
ZFP36	8235.35	0.362338	0.0761722	4.75683	1.96658e-06	2.24531e-05	TRUE	minimally upregulated
C22orf31	2.85802	0.578523	0.121626	4.75658	1.96899e-06	2.2467e-05	TRUE	minimally upregulated
BLNK	916.585	0.243341	0.0511746	4.75511	1.98334e-06	2.26168e-05	TRUE	minimally upregulated
HSPA8	71034.7	-0.188879	0.0397287	-4.75422	1.99215e-06	2.27035e-05	TRUE	minimally downregulated
F2	1.25122	0.80922	0.170262	4.75281	2.00614e-06	2.28357e-05	TRUE	minimally upregulated
HECW1	23.8505	-0.486764	0.102416	-4.7528	2.0062e-06	2.28357e-05	TRUE	minimally downregulated
ASCL1	240.519	-1.15865	0.243891	-4.75069	2.02726e-06	2.30615e-05	TRUE	minimally downregulated
MAGI2	714.376	-0.395557	0.0832994	-4.74862	2.04805e-06	2.32696e-05	TRUE	minimally downregulated
POMK	143.812	-0.399199	0.084065	-4.74869	2.04735e-06	2.32696e-05	TRUE	minimally downregulated
ITM2C	3487.43	0.343514	0.0723624	4.74714	2.06316e-06	2.34271e-05	TRUE	minimally upregulated
ACADSB	6293.39	-0.379231	0.0798959	-4.74657	2.06895e-06	2.34786e-05	TRUE	minimally downregulated
HAGH	2110.57	-0.233087	0.0491105	-4.74617	2.07303e-06	2.35106e-05	TRUE	minimally downregulated
PLXDC1	1574.71	-0.257284	0.0542221	-4.74501	2.08499e-06	2.36319e-05	TRUE	minimally downregulated
CCDC50	3500.77	0.14973	0.0315684	4.74302	2.10559e-06	2.3851e-05	TRUE	minimally upregulated
LOX	2852.77	-0.342257	0.0721738	-4.74211	2.11499e-06	2.3943e-05	TRUE	minimally downregulated
COL2A1	3221.96	-0.961013	0.202686	-4.74138	2.12268e-06	2.40155e-05	TRUE	minimally downregulated
C19orf35	21.7475	0.325954	0.0687534	4.74091	2.12757e-06	2.40563e-05	TRUE	minimally upregulated
SLC25A27	169.128	0.435618	0.0918906	4.74061	2.13074e-06	2.40776e-05	TRUE	minimally upregulated
ARL8B	7287.4	-0.14593	0.0307898	-4.73954	2.14199e-06	2.41902e-05	TRUE	minimally downregulated
MFAP5	2660.23	-0.394963	0.0833441	-4.73895	2.14833e-06	2.42471e-05	TRUE	minimally downregulated
KIRREL2	23.9036	-0.772964	0.163251	-4.73483	2.19236e-06	2.47292e-05	TRUE	minimally downregulated
PSEN1	5658.64	-0.129342	0.0273342	-4.7319	2.2243e-06	2.50743e-05	TRUE	minimally downregulated
OR51E1	104.424	-0.29811	0.0630289	-4.72974	2.24809e-06	2.53272e-05	TRUE	minimally downregulated
ASH2L	4859.58	-0.296361	0.0626743	-4.72859	2.2608e-06	2.54551e-05	TRUE	minimally downregulated
MYO7B	24.3016	0.445248	0.0942508	4.72407	2.31165e-06	2.6012e-05	TRUE	minimally upregulated
NOMO1	12090.7	-0.1664	0.0352267	-4.72367	2.31624e-06	2.6048e-05	TRUE	minimally downregulated
PTGFR	177.792	0.537549	0.113848	4.72164	2.33954e-06	2.62942e-05	TRUE	minimally upregulated
TRPM6	44.4063	0.579578	0.122778	4.72053	2.35233e-06	2.64221e-05	TRUE	minimally upregulated
FLNB	38502.6	-0.237126	0.0502369	-4.72016	2.35662e-06	2.64543e-05	TRUE	minimally downregulated
KRT33A	6.1026	-0.965191	0.204492	-4.71995	2.35898e-06	2.6465e-05	TRUE	minimally downregulated
KCNE4	4362.38	-0.570919	0.120978	-4.71921	2.36767e-06	2.65466e-05	TRUE	minimally downregulated
SOGA3	116.213	0.394195	0.0835345	4.71894	2.37075e-06	2.65652e-05	TRUE	minimally upregulated
NDST4	15.3095	-1.47154	0.31191	-4.71784	2.38366e-06	2.66938e-05	TRUE	minimally downregulated
ABCA3	6276.11	-0.309857	0.0657008	-4.71618	2.40315e-06	2.6896e-05	TRUE	minimally downregulated
CCNL2	4616.4	0.230974	0.0489843	4.71525	2.4141e-06	2.70024e-05	TRUE	minimally upregulated
CISD2	1686.47	-0.137368	0.0291352	-4.71484	2.41896e-06	2.70407e-05	TRUE	minimally downregulated
CNIH1	3496.34	-0.147149	0.0312114	-4.71458	2.42213e-06	2.70411e-05	TRUE	minimally downregulated
GJA3	20.1272	-0.509956	0.108168	-4.71448	2.42334e-06	2.70411e-05	TRUE	minimally downregulated
MFSD5	2444.81	-0.147593	0.0313061	-4.7145	2.42302e-06	2.70411e-05	TRUE	minimally downregulated
HSPB6	955.296	0.479081	0.10163	4.71397	2.42934e-06	2.70919e-05	TRUE	minimally upregulated
GBP7	4.36239	0.634281	0.13458	4.71305	2.44042e-06	2.71992e-05	TRUE	minimally upregulated
KIT	2087.33	0.490163	0.10401	4.71267	2.44493e-06	2.72333e-05	TRUE	minimally upregulated
LRP2	6943.83	-0.70457	0.149518	-4.71227	2.44976e-06	2.72709e-05	TRUE	minimally downregulated
F2RL2	1763.57	0.437228	0.0928055	4.71123	2.4623e-06	2.73942e-05	TRUE	minimally upregulated
GRN	21575.9	-0.185434	0.0393639	-4.71077	2.46781e-06	2.74333e-05	TRUE	minimally downregulated
KCNH4	7.15864	0.457849	0.0971935	4.71069	2.46875e-06	2.74333e-05	TRUE	minimally upregulated
ARG1	1.42039	0.744271	0.158017	4.71007	2.47635e-06	2.75014e-05	TRUE	minimally upregulated
SERPINH1	15747.1	-0.257629	0.05473	-4.70728	2.51045e-06	2.78637e-05	TRUE	minimally downregulated
NUAK1	1599.82	-0.250476	0.0532223	-4.70623	2.52346e-06	2.79914e-05	TRUE	minimally downregulated
ARHGAP36	79.3584	-1.12151	0.238329	-4.70575	2.52938e-06	2.80405e-05	TRUE	minimally downregulated
PPP4R1	4416.16	-0.131957	0.0280505	-4.70426	2.54783e-06	2.82282e-05	TRUE	minimally downregulated
SCARF2	825.361	-0.333597	0.0709304	-4.70316	2.56162e-06	2.83642e-05	TRUE	minimally downregulated
GABRD	206.827	-0.340518	0.0724141	-4.70237	2.57154e-06	2.84572e-05	TRUE	minimally downregulated
COLEC12	2005.35	-0.381489	0.0811543	-4.70078	2.59164e-06	2.86628e-05	TRUE	minimally downregulated
RBM6	3295.85	0.139909	0.0297665	4.70023	2.59874e-06	2.87243e-05	TRUE	minimally upregulated
FAM53B	2851.95	0.208008	0.0442722	4.69838	2.62229e-06	2.89674e-05	TRUE	minimally upregulated
RGS17	15.491	-0.301833	0.0642441	-4.69821	2.62445e-06	2.89743e-05	TRUE	minimally downregulated
ELFN1	132.794	-0.267393	0.056929	-4.69696	2.64057e-06	2.91351e-05	TRUE	minimally downregulated
ZNF211	642.196	0.185354	0.039479	4.695	2.66604e-06	2.93987e-05	TRUE	minimally upregulated
FAM20C	2786.88	-0.306379	0.0652683	-4.69416	2.6771e-06	2.95033e-05	TRUE	minimally downregulated
CYP2A6	857.59	-1.09234	0.232716	-4.69386	2.68104e-06	2.95293e-05	TRUE	minimally downregulated
GREM1	3032.1	-0.412741	0.0879485	-4.69298	2.69253e-06	2.96384e-05	TRUE	minimally downregulated
LTBP4	2495.83	0.276749	0.0589732	4.69279	2.69503e-06	2.96485e-05	TRUE	minimally upregulated
ORM1	324.116	0.949842	0.202423	4.69237	2.70064e-06	2.96928e-05	TRUE	minimally upregulated
LAP3	7075.36	0.184767	0.0393816	4.69171	2.70929e-06	2.97704e-05	TRUE	minimally upregulated
SH3BP5	3383	0.216627	0.0461754	4.69139	2.71349e-06	2.9799e-05	TRUE	minimally upregulated
AGT	1176.04	-0.57018	0.121598	-4.68905	2.74482e-06	3.01028e-05	TRUE	minimally downregulated
KIAA1644	274.235	-0.483403	0.103093	-4.68898	2.74567e-06	3.01028e-05	TRUE	minimally downregulated
SQSTM1	28189.4	-0.19758	0.0421373	-4.68896	2.74598e-06	3.01028e-05	TRUE	minimally downregulated
RTBDN	56.553	-0.839213	0.179003	-4.68827	2.75523e-06	3.01865e-05	TRUE	minimally downregulated
BCL2L2	2691.65	-0.152975	0.0326338	-4.68762	2.76398e-06	3.02647e-05	TRUE	minimally downregulated
INPP5B	1152.4	0.150797	0.0321836	4.68554	2.79229e-06	3.05568e-05	TRUE	minimally upregulated
ZSCAN25	969.708	0.108983	0.0232686	4.6837	2.81737e-06	3.08133e-05	TRUE	minimally upregulated
FOLR3	2.11851	-0.804789	0.17185	-4.68308	2.82593e-06	3.08888e-05	TRUE	minimally downregulated
FERMT3	1271.19	0.300782	0.0642419	4.68202	2.84067e-06	3.10137e-05	TRUE	minimally upregulated
HLA-L	100.255	0.318611	0.0680482	4.68213	2.83908e-06	3.10137e-05	TRUE	minimally upregulated
CARD17	1.71244	0.952978	0.203562	4.68151	2.84767e-06	3.1072e-05	TRUE	minimally upregulated
C6orf163	16.1948	0.274568	0.0586579	4.68083	2.85713e-06	3.11571e-05	TRUE	minimally upregulated
EPHA3	381.109	-0.5075	0.108524	-4.6764	2.91956e-06	3.18193e-05	TRUE	minimally downregulated
TAS1R3	68.8694	0.481976	0.103101	4.67478	2.94265e-06	3.20523e-05	TRUE	minimally upregulated
DCLRE1C	893.769	0.178187	0.0381202	4.67435	2.94879e-06	3.21005e-05	TRUE	minimally upregulated
FRG2C	1.75928	-0.907799	0.194277	-4.6727	2.97268e-06	3.23417e-05	TRUE	minimally downregulated
MYCL	634.834	0.37771	0.0808805	4.66998	3.01231e-06	3.27538e-05	TRUE	minimally upregulated
QRFPR	17.5686	-0.753173	0.161319	-4.66884	3.02904e-06	3.29166e-05	TRUE	minimally downregulated
CHMP5	4622.02	-0.153907	0.0329964	-4.66436	3.09577e-06	3.36027e-05	TRUE	minimally downregulated
NRG4	7.0568	0.460169	0.0986548	4.66444	3.0946e-06	3.36027e-05	TRUE	minimally upregulated
PRSS23	15452.2	-0.383364	0.0821928	-4.66421	3.09804e-06	3.36079e-05	TRUE	minimally downregulated
PAWR	999.499	-0.210679	0.0451839	-4.66269	3.12097e-06	3.3837e-05	TRUE	minimally downregulated
APOL2	2606.5	0.214437	0.0459955	4.66213	3.12949e-06	3.39098e-05	TRUE	minimally upregulated
SCGB1D4	0.796956	-2.44023	0.52348	-4.66155	3.13832e-06	3.39857e-05	TRUE	downregulated
U2AF1L4	362.005	0.213648	0.0458366	4.66108	3.14553e-06	3.40442e-05	TRUE	minimally upregulated
ATP13A5	208.844	0.850868	0.182651	4.65845	3.18601e-06	3.44624e-05	TRUE	minimally upregulated
C9orf78	3779.15	0.108139	0.0232216	4.65684	3.211e-06	3.47126e-05	TRUE	minimally upregulated
VSIG1	49.0833	0.456247	0.0979959	4.65577	3.22766e-06	3.48725e-05	TRUE	minimally upregulated
HSD17B14	448.618	-0.345188	0.0741508	-4.65521	3.23652e-06	3.49481e-05	TRUE	minimally downregulated
C20orf202	14.7757	0.32209	0.0692073	4.65399	3.25578e-06	3.51327e-05	TRUE	minimally upregulated
LINC00494	24.4905	0.616746	0.132523	4.65389	3.25738e-06	3.51327e-05	TRUE	minimally upregulated
KLHDC8B	1379.13	-0.187503	0.0403098	-4.65154	3.29462e-06	3.55139e-05	TRUE	minimally downregulated
HS6ST2	389.588	-0.572719	0.123133	-4.65123	3.29962e-06	3.55474e-05	TRUE	minimally downregulated
CSK	3807.38	0.16561	0.0356155	4.64994	3.32034e-06	3.575e-05	TRUE	minimally upregulated
GLRB	700.291	-0.452145	0.0972856	-4.6476	3.35815e-06	3.61156e-05	TRUE	minimally downregulated
SPRYD3	4023.16	-0.155891	0.0335415	-4.64771	3.35643e-06	3.61156e-05	TRUE	minimally downregulated
CYYR1	1081.96	0.306758	0.0660063	4.6474	3.36142e-06	3.61299e-05	TRUE	minimally upregulated
TCEAL1	1973.96	-0.33885	0.0729364	-4.64583	3.38706e-06	3.63846e-05	TRUE	minimally downregulated
LRRC4	163.363	-0.304687	0.0655847	-4.64571	3.38913e-06	3.6386e-05	TRUE	minimally downregulated
TDRD3	1097.41	-0.143861	0.0309701	-4.64516	3.39805e-06	3.64608e-05	TRUE	minimally downregulated
RHCG	94.1822	0.854471	0.183976	4.64447	3.40945e-06	3.65622e-05	TRUE	minimally upregulated
CCL27	1.39251	-0.932045	0.200773	-4.64229	3.44573e-06	3.69301e-05	TRUE	minimally downregulated
GMNC	0.806201	1.17333	0.252764	4.64198	3.45086e-06	3.69639e-05	TRUE	minimally upregulated
STMN2	129.787	-0.471771	0.101657	-4.64079	3.47073e-06	3.71555e-05	TRUE	minimally downregulated
PLEKHM1P	487.412	0.201057	0.0433393	4.63913	3.49872e-06	3.74337e-05	TRUE	minimally upregulated
DEPDC7	96.1427	-0.358664	0.0773167	-4.6389	3.50268e-06	3.74546e-05	TRUE	minimally downregulated
MAP4	15862.7	-0.111349	0.0240102	-4.63756	3.52549e-06	3.76714e-05	TRUE	minimally downregulated
WHSC1L1	5470.71	-0.318106	0.0685947	-4.63747	3.52697e-06	3.76714e-05	TRUE	minimally downregulated
DNM3	248.359	0.326942	0.0705098	4.63683	3.53799e-06	3.77675e-05	TRUE	minimally upregulated
PBX2	3373.79	0.124278	0.0268097	4.63558	3.55935e-06	3.79739e-05	TRUE	minimally upregulated
PSMB8	4983.32	0.271817	0.0586439	4.63505	3.56859e-06	3.80507e-05	TRUE	minimally upregulated
GALT	653.986	0.222647	0.0480415	4.63448	3.57843e-06	3.81339e-05	TRUE	minimally upregulated
TAS2R20	52.8831	0.229846	0.0495996	4.63402	3.58628e-06	3.81958e-05	TRUE	minimally upregulated
ABCC13	164.648	-1.03929	0.224351	-4.6324	3.61444e-06	3.8468e-05	TRUE	minimally downregulated
FZD6	3006.23	-0.316648	0.0683563	-4.63232	3.61595e-06	3.8468e-05	TRUE	minimally downregulated
POM121L9P	40.6467	0.416985	0.0900759	4.62927	3.66963e-06	3.90169e-05	TRUE	minimally upregulated
GCLC	2339.28	-0.19947	0.0431053	-4.62751	3.70093e-06	3.93274e-05	TRUE	minimally downregulated
KIAA0196	6004.56	-0.222299	0.048047	-4.62669	3.71551e-06	3.94599e-05	TRUE	minimally downregulated
USPL1	1225.72	0.158573	0.0342765	4.62629	3.72282e-06	3.95151e-05	TRUE	minimally upregulated
CA2	3218.41	-0.54218	0.117207	-4.62585	3.73064e-06	3.95756e-05	TRUE	minimally downregulated
HHIPL2	165.255	-0.673514	0.145733	-4.62157	3.80854e-06	4.03792e-05	TRUE	minimally downregulated
SEC22C	1783.78	-0.131454	0.0284567	-4.61943	3.84802e-06	4.07746e-05	TRUE	minimally downregulated
LOXL3	385.848	-0.257043	0.0556467	-4.61919	3.85239e-06	4.07978e-05	TRUE	minimally downregulated
CASC4	7649.35	-0.165376	0.0358064	-4.61862	3.8631e-06	4.08881e-05	TRUE	minimally downregulated
RAB2A	4129.11	-0.160275	0.0347123	-4.61723	3.88888e-06	4.11145e-05	TRUE	minimally downregulated
SLC22A15	349.903	-0.313841	0.0679706	-4.61731	3.88746e-06	4.11145e-05	TRUE	minimally downregulated
ACTR10	2833.29	-0.111918	0.0242409	-4.6169	3.8951e-06	4.11337e-05	TRUE	minimally downregulated
CRHBP	20.0523	0.39449	0.0854441	4.61694	3.89439e-06	4.11337e-05	TRUE	minimally upregulated
CHRNB4	10.3642	0.671111	0.145394	4.61582	3.91547e-06	4.13255e-05	TRUE	minimally upregulated
VAMP5	1019.93	0.257633	0.0558281	4.61475	3.93568e-06	4.15154e-05	TRUE	minimally upregulated
FAM49A	224.075	0.302175	0.0655355	4.61087	4.00989e-06	4.22744e-05	TRUE	minimally upregulated
NAT16	3.89227	-0.908821	0.197319	-4.60584	4.10803e-06	4.32847e-05	TRUE	minimally downregulated
OTC	0.704105	1.25578	0.272678	4.60536	4.11743e-06	4.33349e-05	TRUE	minimally upregulated
PRDM15	670.284	0.113165	0.0245722	4.60539	4.11686e-06	4.33349e-05	TRUE	minimally upregulated
KIAA1683	296.63	0.373799	0.0811814	4.60449	4.13476e-06	4.34928e-05	TRUE	minimally upregulated
RASIP1	628.178	0.292262	0.0634786	4.6041	4.14249e-06	4.35497e-05	TRUE	minimally upregulated
DPY19L1	1489.47	-0.23165	0.0503228	-4.60328	4.15887e-06	4.36974e-05	TRUE	minimally downregulated
MITF	790.845	-0.259635	0.0564126	-4.60243	4.17588e-06	4.38515e-05	TRUE	minimally downregulated
DACH2	6.79873	0.641154	0.139323	4.60192	4.18619e-06	4.3935e-05	TRUE	minimally upregulated
TDO2	267.235	-0.510617	0.110972	-4.6013	4.19866e-06	4.40412e-05	TRUE	minimally downregulated
SZT2	2359.61	0.140451	0.0305261	4.60101	4.2045e-06	4.40778e-05	TRUE	minimally upregulated
RNF207	379.664	0.286516	0.0622808	4.60039	4.21693e-06	4.41833e-05	TRUE	minimally upregulated
FAM57B	100.768	-0.550259	0.119616	-4.60021	4.22061e-06	4.41972e-05	TRUE	minimally downregulated
IRF2	2291.03	0.116916	0.0254258	4.59833	4.25882e-06	4.4572e-05	TRUE	minimally upregulated
KDM2B	2134.41	0.138853	0.0301972	4.59822	4.26117e-06	4.4572e-05	TRUE	minimally upregulated
DMRTA1	66.6756	0.633781	0.137879	4.59665	4.29347e-06	4.48847e-05	TRUE	minimally upregulated
ADH4	3.56018	0.846728	0.184298	4.59435	4.34104e-06	4.53314e-05	TRUE	minimally upregulated
LEAP2	15.1929	0.328903	0.0715882	4.59438	4.34047e-06	4.53314e-05	TRUE	minimally upregulated
GMIP	1304	0.178536	0.0388624	4.59406	4.34702e-06	4.53685e-05	TRUE	minimally upregulated
COPS8	3357.68	-0.111313	0.024245	-4.59118	4.40739e-06	4.5973e-05	TRUE	minimally downregulated
PDE1C	62.7712	0.521938	0.113709	4.59011	4.43007e-06	4.61838e-05	TRUE	minimally upregulated
PDPN	1254.93	-0.313112	0.0682319	-4.58894	4.45496e-06	4.64174e-05	TRUE	minimally downregulated
SNAI2	1267.07	-0.301317	0.0656768	-4.58788	4.4777e-06	4.66284e-05	TRUE	minimally downregulated
RP1L1	12.9894	0.408966	0.0891999	4.58482	4.54378e-06	4.72901e-05	TRUE	minimally upregulated
CTAGE10P	7.86212	-0.142241	0.0310263	-4.58452	4.5502e-06	4.73307e-05	TRUE	minimally downregulated
REP15	40.3683	-0.254703	0.0555801	-4.58263	4.59169e-06	4.77357e-05	TRUE	minimally downregulated
AMFR	10647.8	-0.233639	0.0509919	-4.58189	4.60794e-06	4.7878e-05	TRUE	minimally downregulated
PDE7A	2752.67	0.252807	0.0551912	4.58056	4.63735e-06	4.81569e-05	TRUE	minimally upregulated
GDF15	1283.28	-0.512689	0.111937	-4.58018	4.64585e-06	4.82184e-05	TRUE	minimally downregulated
MAGEA9B	18.1424	1.3409	0.292812	4.57939	4.66323e-06	4.83452e-05	TRUE	minimally upregulated
TMEM127	7246.21	-0.101422	0.0221473	-4.57943	4.66252e-06	4.83452e-05	TRUE	minimally downregulated
TAF4B	489.787	0.348681	0.0762219	4.57454	4.77258e-06	4.94515e-05	TRUE	minimally upregulated
ASPH	16108.6	-0.290632	0.0635772	-4.57132	4.84663e-06	5.01909e-05	TRUE	minimally downregulated
PPP1R3G	41.7221	-0.342791	0.0749917	-4.57106	4.85267e-06	5.02257e-05	TRUE	minimally downregulated
MRPL10	2451.43	-0.171267	0.0374687	-4.57093	4.85561e-06	5.02283e-05	TRUE	minimally downregulated
DTX1	269.845	0.320615	0.0701539	4.57017	4.87329e-06	5.03833e-05	TRUE	minimally upregulated
IFNAR2	1089.56	0.204241	0.0447048	4.56865	4.90867e-06	5.07211e-05	TRUE	minimally upregulated
ZMAT1	1063.44	0.309035	0.0676667	4.56702	4.94703e-06	5.10893e-05	TRUE	minimally upregulated
ABCC4	674.27	0.404985	0.0886852	4.56654	4.95841e-06	5.11503e-05	TRUE	minimally upregulated
KIR3DL3	0.392786	1.29236	0.283	4.56665	4.95573e-06	5.11503e-05	TRUE	minimally upregulated
SREBF1	17253.4	-0.301722	0.0660827	-4.56583	4.97525e-06	5.12958e-05	TRUE	minimally downregulated
GDAP1L1	7.80859	-0.608565	0.133296	-4.56553	4.98234e-06	5.13406e-05	TRUE	minimally downregulated
DXO	883.184	0.187743	0.0411318	4.56443	5.00853e-06	5.1582e-05	TRUE	minimally upregulated
EPDR1	641.519	-0.308113	0.0675102	-4.56395	5.02008e-06	5.16613e-05	TRUE	minimally downregulated
NDUFAB1	3177.49	-0.158896	0.034816	-4.56388	5.02175e-06	5.16613e-05	TRUE	minimally downregulated
CAMK2N2	110.908	-0.439958	0.0964118	-4.56332	5.03516e-06	5.17708e-05	TRUE	minimally downregulated
PRELID2	167.287	-0.2128	0.046636	-4.56301	5.04264e-06	5.18193e-05	TRUE	minimally downregulated
ARID5B	4118.24	0.230514	0.0505215	4.56269	5.05035e-06	5.187e-05	TRUE	minimally upregulated
AATK	248.095	-0.393549	0.0862825	-4.56117	5.08705e-06	5.22183e-05	TRUE	minimally downregulated
DENND4B	2516.01	0.140529	0.0308115	4.56094	5.0925e-06	5.22456e-05	TRUE	minimally upregulated
C1orf105	3.0197	1.01381	0.222319	4.56018	5.11087e-06	5.24053e-05	TRUE	minimally upregulated
MICAL3	2203.66	0.221805	0.0486408	4.56006	5.11392e-06	5.24079e-05	TRUE	minimally upregulated
YWHAH	10442	-0.140025	0.0307107	-4.55949	5.12773e-06	5.25207e-05	TRUE	minimally downregulated
EDN3	94.0321	0.868686	0.190531	4.55929	5.13269e-06	5.25427e-05	TRUE	minimally upregulated
BFAR	4097.38	-0.0981907	0.0215406	-4.55841	5.1543e-06	5.27351e-05	TRUE	minimally downregulated
KLF9	2782.12	0.231504	0.0507927	4.55781	5.16897e-06	5.28563e-05	TRUE	minimally upregulated
YIPF6	1164.25	-0.191339	0.04199	-4.55679	5.1942e-06	5.30852e-05	TRUE	minimally downregulated
TNN	615.042	0.492282	0.108072	4.55514	5.23506e-06	5.34736e-05	TRUE	minimally upregulated
BCL2L14	103.751	0.554346	0.121708	4.55474	5.24513e-06	5.35473e-05	TRUE	minimally upregulated
PSG5	6.36878	-0.807576	0.177345	-4.5537	5.27115e-06	5.37836e-05	TRUE	minimally downregulated
HMGB1P1	310.821	0.171273	0.0376469	4.54946	5.37845e-06	5.48485e-05	TRUE	minimally upregulated
CLDN5	614.486	0.411281	0.0904077	4.54919	5.38535e-06	5.48889e-05	TRUE	minimally upregulated
ARHGAP26	1159.65	0.291858	0.0642095	4.5454	5.48317e-06	5.58555e-05	TRUE	minimally upregulated
BTG2	14964.5	0.348832	0.0767589	4.54452	5.50616e-06	5.60312e-05	TRUE	minimally upregulated
HIGD1A	5441.87	-0.224302	0.0493567	-4.54451	5.50641e-06	5.60312e-05	TRUE	minimally downregulated
HOXD3	58.146	0.398187	0.0876759	4.54159	5.58328e-06	5.67825e-05	TRUE	minimally upregulated
APOLD1	1856.63	0.293061	0.0645387	4.54086	5.60254e-06	5.69288e-05	TRUE	minimally upregulated
C7orf31	194.002	0.261899	0.0576766	4.54081	5.60375e-06	5.69288e-05	TRUE	minimally upregulated
OXTR	777.518	0.489384	0.107784	4.54042	5.61428e-06	5.70049e-05	TRUE	minimally upregulated
SLC22A18AS	61.1907	-0.422201	0.0930006	-4.53977	5.63154e-06	5.71491e-05	TRUE	minimally downregulated
C14orf39	7.59292	0.764973	0.168536	4.53893	5.6541e-06	5.7347e-05	TRUE	minimally upregulated
HAO2	8.76222	-0.836757	0.184357	-4.53877	5.65822e-06	5.73576e-05	TRUE	minimally downregulated
TSHZ3	812.505	-0.262251	0.0577919	-4.53785	5.68301e-06	5.75778e-05	TRUE	minimally downregulated
HHIPL1	241.938	-0.302406	0.0666676	-4.53603	5.73228e-06	5.80456e-05	TRUE	minimally downregulated
ACADL	44.2854	0.71273	0.157168	4.53482	5.7652e-06	5.83473e-05	TRUE	minimally upregulated
BCAR1	3188.45	-0.198647	0.0438143	-4.53385	5.79185e-06	5.85537e-05	TRUE	minimally downregulated
BIRC7	14.6324	-0.553028	0.121975	-4.53395	5.78906e-06	5.85537e-05	TRUE	minimally downregulated
C10orf105	25.7297	0.333254	0.0736015	4.52782	5.9595e-06	6.02161e-05	TRUE	minimally upregulated
KIAA1875	68.4675	0.455724	0.100661	4.5273	5.97426e-06	6.03326e-05	TRUE	minimally upregulated
TOMM20L	4.28684	-0.192601	0.0425593	-4.52548	6.02591e-06	6.08214e-05	TRUE	minimally downregulated
GNS	14658.2	-0.165649	0.0366066	-4.52511	6.0363e-06	6.08934e-05	TRUE	minimally downregulated
KCNN2	52.9623	-0.32244	0.0712579	-4.52498	6.04024e-06	6.09003e-05	TRUE	minimally downregulated
MEOX2	241.36	0.428357	0.0946858	4.52399	6.06858e-06	6.11531e-05	TRUE	minimally upregulated
GPR75	62.74	0.289591	0.0640145	4.52384	6.07285e-06	6.11632e-05	TRUE	minimally upregulated
MFAP1	2436.77	-0.123716	0.0273542	-4.52272	6.10487e-06	6.14526e-05	TRUE	minimally downregulated
KLHL30	32.8847	-0.487128	0.107717	-4.5223	6.11707e-06	6.15423e-05	TRUE	minimally downregulated
LRRN4	14.7484	-0.619695	0.137075	-4.52085	6.15912e-06	6.19321e-05	TRUE	minimally downregulated
CHL1	456.524	0.490888	0.108588	4.52065	6.16488e-06	6.19567e-05	TRUE	minimally upregulated
PROX2	3.01893	0.222748	0.049282	4.51986	6.18803e-06	6.2156e-05	TRUE	minimally upregulated
TMEM178A	97.8572	0.397123	0.0878734	4.51926	6.20569e-06	6.22999e-05	TRUE	minimally upregulated
STAT5A	2951.85	0.231544	0.0512493	4.518	6.24268e-06	6.26377e-05	TRUE	minimally upregulated
GDI1	9836.13	-0.159268	0.0352551	-4.51758	6.25514e-06	6.27291e-05	TRUE	minimally downregulated
TMEM92	64.6547	-0.4524	0.100151	-4.51719	6.26646e-06	6.2809e-05	TRUE	minimally downregulated
ATP6V1H	4224.74	-0.183022	0.040529	-4.51582	6.30722e-06	6.31836e-05	TRUE	minimally downregulated
RAB7A	16192.5	-0.103998	0.0230327	-4.51526	6.32404e-06	6.33182e-05	TRUE	minimally downregulated
KIAA0226L	314.572	0.320104	0.0709003	4.51484	6.33636e-06	6.34076e-05	TRUE	minimally upregulated
ENO2	2800.51	-0.358741	0.07947	-4.51417	6.35662e-06	6.35764e-05	TRUE	minimally downregulated
CCDC43	1592.81	-0.148941	0.0329956	-4.51398	6.36229e-06	6.35991e-05	TRUE	minimally downregulated
ADORA3	506.606	-0.261443	0.0579276	-4.51327	6.38364e-06	6.37784e-05	TRUE	minimally downregulated
NDUFA4L2	964.105	-0.381782	0.0846083	-4.51235	6.41138e-06	6.39873e-05	TRUE	minimally downregulated
ST6GAL2	663.44	-0.375569	0.0832305	-4.5124	6.40982e-06	6.39873e-05	TRUE	minimally downregulated
FAM180A	151.281	-0.385258	0.0854333	-4.50946	6.49944e-06	6.48315e-05	TRUE	minimally downregulated
C14orf37	278.382	-0.297442	0.0659617	-4.50932	6.50356e-06	6.48381e-05	TRUE	minimally downregulated
C12orf68	68.158	-0.336593	0.0746483	-4.50905	6.51195e-06	6.48872e-05	TRUE	minimally downregulated
MMP23B	186.769	0.412679	0.0915512	4.50763	6.5556e-06	6.52874e-05	TRUE	minimally upregulated
ANK1	137.364	-0.539934	0.11979	-4.50734	6.56464e-06	6.53426e-05	TRUE	minimally downregulated
DOK3	490.696	0.235277	0.0522119	4.50619	6.60009e-06	6.56605e-05	TRUE	minimally upregulated
HLA-DQB2	560.244	0.444862	0.0987822	4.50346	6.68546e-06	6.64745e-05	TRUE	minimally upregulated
HLA-H	5424.37	0.307867	0.0683768	4.50251	6.7156e-06	6.67387e-05	TRUE	minimally upregulated
CHST15	4110.52	-0.229916	0.0510756	-4.50147	6.74839e-06	6.7029e-05	TRUE	minimally downregulated
EYA4	44.5603	-0.599115	0.133109	-4.50093	6.76576e-06	6.71659e-05	TRUE	minimally downregulated
NCAN	49.7692	-1.03118	0.229125	-4.5005	6.77937e-06	6.72653e-05	TRUE	minimally downregulated
C10orf111	13.912	0.280933	0.0624357	4.49955	6.80967e-06	6.75302e-05	TRUE	minimally upregulated
CUX1	3788.61	-0.185765	0.0412885	-4.49919	6.82132e-06	6.7574e-05	TRUE	minimally downregulated
FAM26E	408.245	-0.27491	0.0611021	-4.49919	6.82123e-06	6.7574e-05	TRUE	minimally downregulated
FUT11	543.562	-0.189482	0.0421239	-4.49821	6.85272e-06	6.78491e-05	TRUE	minimally downregulated
MBTPS2	1934.03	-0.181664	0.0403998	-4.49666	6.90291e-06	6.831e-05	TRUE	minimally downregulated
SLC5A11	16.7626	0.587417	0.130642	4.49639	6.91176e-06	6.83614e-05	TRUE	minimally upregulated
RPS6	76667.9	0.212146	0.0471899	4.49558	6.93818e-06	6.85865e-05	TRUE	minimally upregulated
TMEM156	124.678	0.498946	0.110995	4.49519	6.95074e-06	6.86743e-05	TRUE	minimally upregulated
EML4	3844.95	0.179481	0.0399504	4.49261	7.0357e-06	6.94439e-05	TRUE	minimally upregulated
SLN	11.2292	-0.527638	0.117446	-4.49259	7.03606e-06	6.94439e-05	TRUE	minimally downregulated
UBE2J1	5116.33	0.149281	0.0332304	4.4923	7.04566e-06	6.95021e-05	TRUE	minimally upregulated
CAPN5	602.827	0.272442	0.0606501	4.49204	7.05444e-06	6.95521e-05	TRUE	minimally upregulated
TRIM26	4910.89	0.129014	0.0287254	4.4913	7.0789e-06	6.97564e-05	TRUE	minimally upregulated
NKX3-1	934.261	0.474112	0.105673	4.48657	7.23778e-06	7.12845e-05	TRUE	minimally upregulated
CCDC14	2323.5	0.208974	0.046582	4.48615	7.25232e-06	7.13901e-05	TRUE	minimally upregulated
FDPSP2	13.3205	0.293899	0.0655385	4.48437	7.31282e-06	7.19479e-05	TRUE	minimally upregulated
CACNA1S	1.30905	-1.10096	0.245547	-4.4837	7.33596e-06	7.21375e-05	TRUE	minimally downregulated
GJA1	16630.2	-0.449576	0.100279	-4.48326	7.35128e-06	7.22503e-05	TRUE	minimally downregulated
SCARA5	161.948	0.647571	0.144477	4.48218	7.38845e-06	7.25774e-05	TRUE	minimally upregulated
SYNE3	113.826	0.323089	0.0720971	4.48131	7.41862e-06	7.28356e-05	TRUE	minimally upregulated
SIGLEC10	469.954	0.29734	0.066359	4.48078	7.43692e-06	7.2977e-05	TRUE	minimally upregulated
MYOZ1	77.6107	-0.483447	0.107899	-4.48054	7.44547e-06	7.30226e-05	TRUE	minimally downregulated
AKAP7	350.326	0.209487	0.0467771	4.4784	7.52061e-06	7.37209e-05	TRUE	minimally upregulated
PPFIBP1	3448.24	-0.204789	0.0457343	-4.4778	7.54178e-06	7.38897e-05	TRUE	minimally downregulated
ZBTB10	1806.31	-0.319802	0.0714246	-4.47748	7.55285e-06	7.39595e-05	TRUE	minimally downregulated
ZNF26	618.387	0.144281	0.0322361	4.47577	7.61355e-06	7.45149e-05	TRUE	minimally upregulated
CPLX3	9.77874	0.72316	0.161591	4.47525	7.63215e-06	7.46579e-05	TRUE	minimally upregulated
MMRN2	1946.84	0.245741	0.0549182	4.47467	7.65296e-06	7.48223e-05	TRUE	minimally upregulated
SPTSSA	4625.36	-0.216449	0.0484061	-4.47153	7.76624e-06	7.58506e-05	TRUE	minimally downregulated
LAMB2	15872.3	-0.22484	0.0502817	-4.4716	7.76363e-06	7.58506e-05	TRUE	minimally downregulated
GNG13	50.9006	-0.718922	0.160824	-4.47024	7.81308e-06	7.62682e-05	TRUE	minimally downregulated
CA1	0.972001	-1.42339	0.318433	-4.46999	7.82237e-06	7.63191e-05	TRUE	minimally downregulated
CXCL2	124.429	0.541799	0.121217	4.46968	7.83372e-06	7.639e-05	TRUE	minimally upregulated
ALX4	16.9959	0.643841	0.144137	4.46686	7.93765e-06	7.73631e-05	TRUE	minimally upregulated
CMTM1	310.333	-0.206073	0.0461355	-4.46669	7.94405e-06	7.73852e-05	TRUE	minimally downregulated
IGFN1	19.1378	0.672563	0.150614	4.46549	7.98873e-06	7.77799e-05	TRUE	minimally upregulated
ANGPT4	4.62678	0.538683	0.120672	4.46404	8.04279e-06	7.82656e-05	TRUE	minimally upregulated
SV2A	300.628	-0.406659	0.0911111	-4.46333	8.06941e-06	7.84838e-05	TRUE	minimally downregulated
CATSPER2P1	68.4535	-0.189999	0.0425716	-4.46306	8.07984e-06	7.85444e-05	TRUE	minimally downregulated
LMO7	2262.97	-0.257416	0.0576857	-4.46239	8.10513e-06	7.87494e-05	TRUE	minimally downregulated
CCDC42	1.21667	0.58562	0.131243	4.4621	8.11599e-06	7.8814e-05	TRUE	minimally upregulated
PAPD5	1226.82	-0.217436	0.0487322	-4.46184	8.12573e-06	7.88676e-05	TRUE	minimally downregulated
LCN6	4.4667	0.76537	0.171609	4.45997	8.19709e-06	7.9519e-05	TRUE	minimally upregulated
ITGAE	687.269	0.182626	0.0409538	4.45932	8.22194e-06	7.96471e-05	TRUE	minimally upregulated
MSC	517.304	-0.332459	0.0745541	-4.45929	8.22307e-06	7.96471e-05	TRUE	minimally downregulated
ZNF169	194.578	0.16598	0.0372202	4.45942	8.2181e-06	7.96471e-05	TRUE	minimally upregulated
KIR3DX1	0.706494	1.02648	0.230355	4.45608	8.34714e-06	8.08071e-05	TRUE	minimally upregulated
CXorf21	155.144	0.29271	0.065704	4.45498	8.38991e-06	8.11485e-05	TRUE	minimally upregulated
ZNF384	3318.71	0.123253	0.0276666	4.45495	8.39109e-06	8.11485e-05	TRUE	minimally upregulated
EVA1C	835.794	0.295306	0.066289	4.45482	8.39648e-06	8.11588e-05	TRUE	minimally upregulated
SLFN13	877.827	0.414863	0.0931502	4.4537	8.4403e-06	8.15402e-05	TRUE	minimally upregulated
FAM13C	191.358	0.332025	0.0745624	4.45298	8.46865e-06	8.17719e-05	TRUE	minimally upregulated
ABI3	566.402	0.228838	0.0513918	4.45281	8.47528e-06	8.17937e-05	TRUE	minimally upregulated
CCND1	33543	-0.375783	0.0843955	-4.45265	8.48177e-06	8.18141e-05	TRUE	minimally downregulated
SLC2A1	6966.93	-0.288694	0.0648884	-4.44908	8.62407e-06	8.31438e-05	TRUE	minimally downregulated
CUZD1	45.6112	0.304841	0.0685227	4.44876	8.6368e-06	8.32237e-05	TRUE	minimally upregulated
FRMPD1	47.6686	0.493132	0.110861	4.44818	8.65991e-06	8.34034e-05	TRUE	minimally upregulated
WWOX	879.967	-0.30099	0.0677003	-4.44591	8.75195e-06	8.42465e-05	TRUE	minimally downregulated
TMPRSS6	476.668	-0.632733	0.142344	-4.44509	8.78544e-06	8.45254e-05	TRUE	minimally downregulated
KCNH6	9.92711	-0.945864	0.212813	-4.44458	8.80631e-06	8.4647e-05	TRUE	minimally downregulated
KCNK10	8.05436	0.544474	0.122503	4.44456	8.80713e-06	8.4647e-05	TRUE	minimally upregulated
PPBP	2.23649	-0.945899	0.212928	-4.44235	8.89815e-06	8.5478e-05	TRUE	minimally downregulated
TAS2R19	3.81814	0.40124	0.0903392	4.44149	8.93393e-06	8.57776e-05	TRUE	minimally upregulated
DOCK11	989.478	0.285419	0.064266	4.44122	8.94512e-06	8.58411e-05	TRUE	minimally upregulated
HK3	237.312	-0.424549	0.0956239	-4.43978	9.00495e-06	8.63368e-05	TRUE	minimally downregulated
ZFHX4-AS1	19.8354	-0.411723	0.0927354	-4.43976	9.00601e-06	8.63368e-05	TRUE	minimally downregulated
SYK	2053.85	0.24294	0.0547207	4.43964	9.01085e-06	8.6339e-05	TRUE	minimally upregulated
TMEM213	86.2404	0.803131	0.180928	4.43897	9.03924e-06	8.65667e-05	TRUE	minimally upregulated
TWSG1	3092.44	-0.186007	0.0419045	-4.43883	9.04496e-06	8.65771e-05	TRUE	minimally downregulated
SFN	3462.18	-0.379772	0.0855795	-4.43766	9.09437e-06	8.70056e-05	TRUE	minimally downregulated
C1S	19975.4	0.313941	0.070751	4.43726	9.11108e-06	8.71209e-05	TRUE	minimally upregulated
LALBA	35.0387	2.37395	0.535031	4.43703	9.12089e-06	8.71271e-05	TRUE	upregulated
ZNF296	341.311	0.299026	0.0673932	4.43703	9.12103e-06	8.71271e-05	TRUE	minimally upregulated
TNFRSF6B	188.939	0.359863	0.0811083	4.43682	9.12988e-06	8.71671e-05	TRUE	minimally upregulated
CYSTM1	1907.72	-0.174572	0.0393601	-4.43527	9.19587e-06	8.77523e-05	TRUE	minimally downregulated
SCML1	404.522	0.324751	0.0732372	4.43423	9.24001e-06	8.81286e-05	TRUE	minimally upregulated
LRRC8C	1264.68	0.247454	0.055843	4.43124	9.36907e-06	8.9314e-05	TRUE	minimally upregulated
FOSB	3404.68	0.544133	0.122887	4.4279	9.51555e-06	9.06642e-05	TRUE	minimally upregulated
UPF3B	843.378	0.178164	0.0402435	4.42714	9.54913e-06	9.09379e-05	TRUE	minimally upregulated
THBS1	33355.9	-0.272878	0.0616507	-4.4262	9.59062e-06	9.12865e-05	TRUE	minimally downregulated
MEF2C	1537.74	0.221722	0.0501293	4.42299	9.7343e-06	9.2607e-05	TRUE	minimally upregulated
PAX6	166.005	0.332601	0.0752034	4.42269	9.74814e-06	9.26916e-05	TRUE	minimally upregulated
DENND1B	728.742	-0.392487	0.0887529	-4.42225	9.76803e-06	9.27897e-05	TRUE	minimally downregulated
SLC6A16	53.0566	0.42497	0.0960985	4.42224	9.76838e-06	9.27897e-05	TRUE	minimally upregulated
GNG8	0.415178	0.871426	0.197068	4.42195	9.78119e-06	9.28297e-05	TRUE	minimally upregulated
GPR1	113.262	-0.43473	0.0983124	-4.42193	9.78251e-06	9.28297e-05	TRUE	minimally downregulated
PIP4K2C	4658.65	-0.163287	0.0369284	-4.42173	9.79159e-06	9.28688e-05	TRUE	minimally downregulated
CLSTN1	15141.3	-0.14654	0.0331511	-4.42035	9.8542e-06	9.34153e-05	TRUE	minimally downregulated
CACNG3	0.308003	1.23144	0.2786	4.42008	9.86651e-06	9.34845e-05	TRUE	minimally upregulated
FNDC1	4408.32	-0.373355	0.0845151	-4.41762	9.97943e-06	9.44899e-05	TRUE	minimally downregulated
LINC00160	29.2102	-0.548762	0.124223	-4.41755	9.98271e-06	9.44899e-05	TRUE	minimally downregulated
SMIM3	1241.86	-0.215575	0.0488172	-4.41598	1.00555e-05	9.51176e-05	TRUE	minimally downregulated
KAT2B	902.66	0.217763	0.0493135	4.4159	1.00592e-05	9.51176e-05	TRUE	minimally upregulated
MINPP1	1333.36	-0.154206	0.0349285	-4.4149	1.01055e-05	9.55068e-05	TRUE	minimally downregulated
LAPTM4A	23888	-0.110131	0.0249516	-4.41378	1.01583e-05	9.59575e-05	TRUE	minimally downregulated
UBFD1	5508.75	-0.142049	0.0321955	-4.41208	1.02383e-05	9.66645e-05	TRUE	minimally downregulated
SLCO4C1	56.0172	0.502879	0.113983	4.41187	1.0248e-05	9.67075e-05	TRUE	minimally upregulated
QSOX1	12870.8	-0.256258	0.0580914	-4.41129	1.02757e-05	9.68987e-05	TRUE	minimally downregulated
ZKSCAN2	723.916	-0.176979	0.0401202	-4.41123	1.02786e-05	9.68987e-05	TRUE	minimally downregulated
KIAA0391	1939.35	-0.139194	0.031567	-4.40949	1.03616e-05	9.76315e-05	TRUE	minimally downregulated
ANKRD49	751.827	0.154989	0.035153	4.409	1.0385e-05	9.78027e-05	TRUE	minimally upregulated
DYNLL2	4689.19	-0.175268	0.0397803	-4.4059	1.05347e-05	9.91626e-05	TRUE	minimally downregulated
PROCA1	65.2982	0.299405	0.0679912	4.40359	1.06476e-05	0.000100175	TRUE	minimally upregulated
DPEP2	111.559	0.301692	0.0685131	4.40342	1.06557e-05	0.000100201	TRUE	minimally upregulated
ZNRF2P1	104.592	-0.252049	0.0572521	-4.40245	1.07037e-05	0.000100552	TRUE	minimally downregulated
TMEM151A	26.5801	-0.687333	0.156123	-4.40251	1.07007e-05	0.000100552	TRUE	minimally downregulated
PSORS1C1	38.4154	-0.445717	0.101291	-4.40037	1.08066e-05	0.000101467	TRUE	minimally downregulated
CEP128	329.27	0.217866	0.0495171	4.39981	1.08348e-05	0.000101681	TRUE	minimally upregulated
CRMP1	472.371	-0.376307	0.0856477	-4.39366	1.1146e-05	0.000104549	TRUE	minimally downregulated
KIAA1715	1998.66	-0.172467	0.0392582	-4.39316	1.11715e-05	0.000104736	TRUE	minimally downregulated
AQP4	34.5686	0.547998	0.124861	4.38886	1.13945e-05	0.000106773	TRUE	minimally upregulated
ABCG2	226.039	0.35635	0.0812275	4.38707	1.14889e-05	0.000107603	TRUE	minimally upregulated
TRIM67	22.5886	-0.503602	0.114832	-4.38555	1.15691e-05	0.0001083	TRUE	minimally downregulated
[truncated: 4,016 more rows]

## Sheet: hot vs hotNAT
gene	baseMean	log2FoldChange	lfcSE	stat	pvalue	padj	threshold	Expression
COL10A1	5254.12	6.97533	0.225992	30.8654	3.48491e-209	6.77119e-205	TRUE	upregulated
MMP11	15509.7	6.15146	0.20395	30.1616	7.5485e-200	7.33337e-196	TRUE	upregulated
NEK2	1300.92	4.3205	0.169417	25.5021	1.86761e-143	1.20959e-139	TRUE	upregulated
GPAM	3765.61	-3.94446	0.155521	-25.3628	6.49197e-142	3.15348e-138	TRUE	downregulated
KIF4A	1451.67	4.33228	0.182045	23.7978	3.51685e-125	1.36665e-121	TRUE	upregulated
PKMYT1	1005.98	4.32988	0.185374	23.3574	1.15772e-120	3.74908e-117	TRUE	upregulated
IQGAP3	1901.58	4.04425	0.17727	22.8141	3.31928e-115	9.21338e-112	TRUE	upregulated
CDC25C	295.111	4.14711	0.182653	22.7048	4.01418e-114	9.74945e-111	TRUE	upregulated
UBE2C	2067.07	4.49931	0.204064	22.0485	9.86679e-108	2.13013e-104	TRUE	upregulated
KIAA0101	895.421	3.51172	0.160091	21.9358	1.18233e-106	2.29727e-103	TRUE	upregulated
TPX2	4221.64	3.82654	0.174824	21.888	3.38354e-106	5.97656e-103	TRUE	upregulated
NUF2	940.564	4.22025	0.192851	21.8835	3.73055e-106	6.04038e-103	TRUE	upregulated
CST1	1102.47	8.15868	0.374944	21.7597	5.58973e-105	8.3545e-102	TRUE	upregulated
TROAP	743.456	4.06894	0.189526	21.469	3.03582e-102	4.21328e-99	TRUE	upregulated
UHRF1	1097.06	3.53529	0.165148	21.4068	1.15494e-101	1.49603e-98	TRUE	upregulated
COL11A1	6658.62	5.99647	0.280498	21.378	2.14297e-101	2.60237e-98	TRUE	upregulated
SPC25	364.802	3.30101	0.154619	21.3493	3.95614e-101	4.52164e-98	TRUE	upregulated
WDR62	607.577	3.27723	0.154709	21.1831	1.36622e-99	1.47476e-96	TRUE	upregulated
PLK1	1530.93	3.77722	0.178422	21.1701	1.80151e-99	1.84228e-96	TRUE	upregulated
KIF20A	1576	3.80982	0.181623	20.9766	1.07401e-97	1.0434e-94	TRUE	upregulated
UBE2T	1162.67	3.34152	0.159421	20.9604	1.50877e-97	1.39597e-94	TRUE	upregulated
ASF1B	1456.28	3.08552	0.147338	20.9418	2.23029e-97	1.96975e-94	TRUE	upregulated
NUSAP1	2330.58	3.25493	0.155589	20.9201	3.51727e-97	2.97133e-94	TRUE	upregulated
HJURP	828.284	3.72594	0.180831	20.6045	2.50014e-94	2.02407e-91	TRUE	upregulated
MELK	1108.87	4.09595	0.200567	20.4219	1.06836e-92	8.30327e-90	TRUE	upregulated
BUB1	1384.78	3.67751	0.181044	20.3129	9.89661e-92	7.39581e-89	TRUE	upregulated
PBK	775.124	3.67737	0.181348	20.278	2.01202e-91	1.44791e-88	TRUE	upregulated
TNS1	13214	-2.69389	0.132986	-20.2569	3.09025e-91	2.14441e-88	TRUE	downregulated
CDK1	2483.71	3.32222	0.164532	20.1919	1.15259e-90	7.72235e-88	TRUE	upregulated
HMMR	800.457	3.46896	0.171882	20.1822	1.40399e-90	9.0932e-88	TRUE	upregulated
KIF18B	591.59	3.89141	0.192871	20.1762	1.58431e-90	9.93004e-88	TRUE	upregulated
DLGAP5	910.728	3.67513	0.182313	20.1583	2.27527e-90	1.38152e-87	TRUE	upregulated
LYVE1	633.872	-4.69756	0.233056	-20.1563	2.36747e-90	1.39394e-87	TRUE	downregulated
SIK2	2191.93	-2.20864	0.109779	-20.119	5.03221e-90	2.87576e-87	TRUE	downregulated
PPAPDC1A	274.18	4.86488	0.24192	20.1094	6.10117e-90	3.38702e-87	TRUE	upregulated
CEP55	1217.75	3.70809	0.184468	20.1016	7.14881e-90	3.85837e-87	TRUE	upregulated
KIF2C	1470.29	3.70794	0.185127	20.0292	3.06708e-89	1.61063e-86	TRUE	upregulated
FHL1	5802.85	-4.09723	0.205119	-19.9749	9.10144e-89	4.65371e-86	TRUE	downregulated
ASPM	1704.63	3.73004	0.187938	19.8472	1.16563e-87	5.80725e-85	TRUE	upregulated
CCNB2	1286.86	3.4904	0.176836	19.7381	1.01535e-86	4.93208e-84	TRUE	upregulated
CENPF	5952.74	3.21394	0.162946	19.724	1.34282e-86	6.36366e-84	TRUE	upregulated
KLB	299.496	-4.23342	0.214833	-19.7056	1.93012e-86	8.92911e-84	TRUE	downregulated
NUAK2	649.719	2.43171	0.123531	19.6851	2.89389e-86	1.30763e-83	TRUE	upregulated
MYOM1	256.894	-3.63597	0.184857	-19.6691	3.967e-86	1.75179e-83	TRUE	downregulated
CCDC64	1138.56	2.78216	0.141456	19.668	4.0578e-86	1.75207e-83	TRUE	upregulated
NDC80	833.629	3.60456	0.183834	19.6077	1.32893e-85	5.61327e-83	TRUE	upregulated
PTTG1	1217.27	3.40645	0.173791	19.6009	1.52018e-85	6.2845e-83	TRUE	upregulated
GTSE1	641.086	3.44383	0.176136	19.552	3.96282e-85	1.60412e-82	TRUE	upregulated
DTL	1466.11	2.99441	0.153259	19.5382	5.1956e-85	2.06022e-82	TRUE	upregulated
MMP13	878.005	6.31272	0.323529	19.512	8.67377e-85	3.37063e-82	TRUE	upregulated
GYG2	1948.31	-3.85221	0.197503	-19.5046	1.00417e-84	3.82567e-82	TRUE	downregulated
BUB1B	1104.06	3.24351	0.166336	19.4997	1.10337e-84	4.12277e-82	TRUE	upregulated
CDKN3	466.075	3.2409	0.166234	19.4961	1.18582e-84	4.34726e-82	TRUE	upregulated
TDO2	192.061	5.01657	0.257957	19.4473	3.07167e-84	1.10523e-81	TRUE	upregulated
ACVR1C	507.056	-4.80784	0.247541	-19.4224	4.98827e-84	1.76222e-81	TRUE	downregulated
SLC2A4	224.106	-4.18822	0.215796	-19.4082	6.5728e-84	2.28053e-81	TRUE	downregulated
KIF14	623.304	3.86808	0.199516	19.3873	9.86963e-84	3.36433e-81	TRUE	upregulated
FOXM1	3128.45	3.85886	0.199135	19.3781	1.18206e-83	3.95989e-81	TRUE	upregulated
KIFC1	1767.32	3.18288	0.164856	19.307	4.69219e-83	1.54524e-80	TRUE	upregulated
NEIL3	166.054	3.8176	0.198427	19.2393	1.73584e-82	5.62124e-80	TRUE	upregulated
SKA1	433.715	3.58477	0.187056	19.1641	7.38086e-82	2.35099e-79	TRUE	upregulated
CAV1	7871.5	-3.021	0.157727	-19.1533	9.08378e-82	2.84674e-79	TRUE	downregulated
TACC3	2386.88	2.55228	0.133834	19.0706	4.43593e-81	1.3681e-78	TRUE	upregulated
CCL11	69.6256	5.03238	0.263937	19.0666	4.7866e-81	1.45318e-78	TRUE	upregulated
C16orf59	359.924	2.95602	0.155315	19.0324	9.1994e-81	2.74991e-78	TRUE	upregulated
ANLN	2241.34	3.52447	0.185215	19.029	9.80636e-81	2.88693e-78	TRUE	upregulated
EXO1	714.491	3.67556	0.193245	19.0202	1.16056e-80	3.36561e-78	TRUE	upregulated
AURKA	1349.87	3.26483	0.171714	19.0132	1.32639e-80	3.78998e-78	TRUE	upregulated
CKAP2L	468.908	3.53158	0.185849	19.0024	1.63025e-80	4.5907e-78	TRUE	upregulated
TPM3	27811.9	1.323	0.0698027	18.9534	4.14118e-80	1.14947e-77	TRUE	minimally upregulated
WISP1	701.437	3.48749	0.184591	18.893	1.30251e-79	3.56447e-77	TRUE	upregulated
CDC20	2079.1	3.70729	0.19677	18.8407	3.50038e-79	9.44617e-77	TRUE	upregulated
SORBS1	5455.74	-3.22685	0.171698	-18.7938	8.49565e-79	2.26124e-76	TRUE	downregulated
CCNB1	2676.09	2.55452	0.136314	18.74	2.33684e-78	6.13578e-76	TRUE	upregulated
ADAMTS5	1282.75	-3.16437	0.169141	-18.7084	4.22625e-78	1.09488e-75	TRUE	downregulated
KCNIP2	822.09	-4.71529	0.252254	-18.6926	5.68451e-78	1.45329e-75	TRUE	downregulated
MYBL2	3032.72	4.12665	0.221605	18.6216	2.14594e-77	5.41503e-75	TRUE	upregulated
NIPSNAP3B	135.694	-2.77198	0.148919	-18.614	2.47421e-77	6.16332e-75	TRUE	downregulated
OIP5	220.657	2.93546	0.157856	18.5958	3.47581e-77	8.54874e-75	TRUE	upregulated
NPR1	1039.16	-3.26275	0.175497	-18.5915	3.76493e-77	9.14408e-75	TRUE	downregulated
CRHBP	55.6685	-3.94245	0.212162	-18.5823	4.46968e-77	1.07217e-74	TRUE	downregulated
NCAPG	1243.16	3.12296	0.168126	18.5751	5.11085e-77	1.21102e-74	TRUE	upregulated
CDCA5	1486.73	3.1631	0.170383	18.5646	6.21365e-77	1.45459e-74	TRUE	upregulated
NAALAD2	86.0382	-3.31775	0.178742	-18.5617	6.56541e-77	1.51864e-74	TRUE	downregulated
MMD	1433.28	-2.5826	0.139215	-18.5512	7.97956e-77	1.82403e-74	TRUE	downregulated
GSN	32724.5	-2.34915	0.127175	-18.4717	3.48999e-76	7.88495e-74	TRUE	downregulated
PYGM	84.5273	-3.50902	0.190127	-18.4562	4.65247e-76	1.02859e-73	TRUE	downregulated
RRM2	3002.1	3.5063	0.189981	18.4561	4.65855e-76	1.02859e-73	TRUE	upregulated
CDCA8	1272.71	3.11565	0.169246	18.409	1.11335e-75	2.4306e-73	TRUE	upregulated
CAT	5672.52	-1.7915	0.0974659	-18.3808	1.8731e-75	4.04382e-73	TRUE	minimally downregulated
PAQR4	3274.99	2.75303	0.149791	18.3791	1.93085e-75	4.12268e-73	TRUE	upregulated
E2F8	347.258	3.83981	0.209377	18.3393	4.02161e-75	8.49346e-73	TRUE	upregulated
HAGHL	519.429	3.97557	0.217024	18.3186	5.88152e-75	1.2288e-72	TRUE	upregulated
FAM83D	1045.37	3.66805	0.200561	18.2889	1.01443e-74	2.09685e-72	TRUE	upregulated
MKI67	5509.03	3.22899	0.176738	18.2699	1.4365e-74	2.93802e-72	TRUE	upregulated
DEPDC1B	322.217	3.20478	0.175583	18.2523	1.98551e-74	4.01858e-72	TRUE	upregulated
SPC24	65.1462	3.84572	0.211029	18.2237	3.34891e-74	6.70818e-72	TRUE	upregulated
SPAG5	2039.54	2.95284	0.16227	18.1971	5.44055e-74	1.07867e-71	TRUE	upregulated
GRM4	387.329	5.9868	0.329182	18.1869	6.5534e-74	1.28619e-71	TRUE	upregulated
ADAMTS14	265.43	3.46478	0.19052	18.1859	6.67697e-74	1.29734e-71	TRUE	upregulated
AURKB	650.602	3.77326	0.20765	18.1712	8.72075e-74	1.67766e-71	TRUE	upregulated
MOCS1	1209.29	-2.17595	0.119803	-18.1627	1.01875e-73	1.94062e-71	TRUE	downregulated
RECQL4	1343.48	3.06001	0.168487	18.1617	1.03796e-73	1.95802e-71	TRUE	upregulated
PPP1R12B	3730.17	-2.08384	0.114861	-18.1423	1.47672e-73	2.75891e-71	TRUE	downregulated
AOC3	4882.31	-3.48344	0.192115	-18.132	1.78114e-73	3.29596e-71	TRUE	downregulated
ZWINT	2084.08	2.54943	0.140611	18.1311	1.81105e-73	3.3197e-71	TRUE	upregulated
IBSP	81.8728	7.22199	0.398784	18.1101	2.65487e-73	4.82095e-71	TRUE	upregulated
RAD51	474.764	2.75864	0.15235	18.1072	2.79491e-73	5.02824e-71	TRUE	upregulated
CDCA3	730.807	3.35528	0.185621	18.076	4.92853e-73	8.78545e-71	TRUE	upregulated
CENPA	411.199	3.70858	0.205259	18.0678	5.71516e-73	1.0095e-70	TRUE	upregulated
GABRD	161.664	3.32584	0.184094	18.066	5.90247e-73	1.0332e-70	TRUE	upregulated
ESPL1	920.991	3.01108	0.166677	18.0653	5.97521e-73	1.03659e-70	TRUE	upregulated
ACSM5	148.312	-3.72061	0.206404	-18.0259	1.21984e-72	2.09748e-70	TRUE	downregulated
ACACB	3164.01	-3.37287	0.187174	-18.02	1.35681e-72	2.31253e-70	TRUE	downregulated
MMP1	1287.76	6.76665	0.375734	18.0091	1.65217e-72	2.79144e-70	TRUE	upregulated
TK1	3276.92	3.06329	0.170158	18.0026	1.85929e-72	3.11431e-70	TRUE	upregulated
PITX1	1760.89	4.35697	0.242231	17.9869	2.46858e-72	4.09954e-70	TRUE	upregulated
POC1A	616.871	2.14864	0.119524	17.9766	2.97005e-72	4.89051e-70	TRUE	upregulated
SKA3	546.435	3.17164	0.176632	17.9562	4.2897e-72	7.00411e-70	TRUE	upregulated
EBF1	946.934	-2.76636	0.15409	-17.9528	4.55965e-72	7.38284e-70	TRUE	downregulated
PRC1	3026.73	2.73231	0.152451	17.9225	7.86769e-72	1.26338e-69	TRUE	upregulated
HBB	1640.37	-4.65716	0.260034	-17.9098	9.88997e-72	1.5751e-69	TRUE	downregulated
LPL	6912.04	-4.35294	0.243241	-17.8956	1.27602e-71	2.01569e-69	TRUE	downregulated
ARHGAP20	228.945	-3.02325	0.16901	-17.888	1.4624e-71	2.29149e-69	TRUE	downregulated
GJB2	1671.96	4.09015	0.228673	17.8865	1.50282e-71	2.33599e-69	TRUE	upregulated
NCAPH	851.086	2.98321	0.166817	17.8832	1.59478e-71	2.45926e-69	TRUE	upregulated
KIF23	1403.22	2.75368	0.154012	17.8797	1.69887e-71	2.59914e-69	TRUE	upregulated
HSD17B6	226.147	2.77309	0.155304	17.8558	2.60413e-71	3.95299e-69	TRUE	upregulated
PAFAH1B3	3258.54	2.32586	0.130297	17.8505	2.86481e-71	4.31498e-69	TRUE	upregulated
SPTBN1	19864	-1.76323	0.098796	-17.8472	3.0413e-71	4.54557e-69	TRUE	minimally downregulated
COMP	5683.21	4.51815	0.25337	17.8322	3.97473e-71	5.89535e-69	TRUE	upregulated
CKS2	1834.78	2.5921	0.14594	17.7614	1.40636e-70	2.07012e-68	TRUE	upregulated
KIF11	2113.64	2.61083	0.14709	17.7499	1.72668e-70	2.52252e-68	TRUE	upregulated
PAMR1	717.342	-3.47815	0.196224	-17.7254	2.67228e-70	3.8748e-68	TRUE	downregulated
SGOL1	255.383	3.46072	0.195835	17.6716	6.93728e-70	9.98455e-68	TRUE	upregulated
CNIH2	239.894	3.84315	0.2178	17.6454	1.10469e-69	1.57825e-67	TRUE	upregulated
LMNB1	3410.29	2.52895	0.143819	17.5843	3.24869e-69	4.60745e-67	TRUE	upregulated
RAD54L	469.931	3.24214	0.184551	17.5677	4.35626e-69	6.13348e-67	TRUE	upregulated
GPR146	441.574	-2.5308	0.144345	-17.533	8.02461e-69	1.12171e-66	TRUE	downregulated
CENPM	432.171	2.9308	0.167202	17.5285	8.68286e-69	1.20506e-66	TRUE	upregulated
LIPE	2797.87	-4.01311	0.22915	-17.5131	1.13881e-68	1.5693e-66	TRUE	downregulated
RMI2	845.085	2.53752	0.14534	17.4592	2.92773e-68	4.00604e-66	TRUE	upregulated
CILP2	787.885	3.5425	0.203129	17.4397	4.12362e-68	5.60294e-66	TRUE	upregulated
RDH5	360.456	-3.90522	0.224067	-17.4288	4.98486e-68	6.7261e-66	TRUE	downregulated
CLEC3B	1248.2	-3.48904	0.200216	-17.4264	5.20375e-68	6.97303e-66	TRUE	downregulated
KIF15	593.011	3.0287	0.174326	17.3738	1.3027e-67	1.73367e-65	TRUE	upregulated
CAV2	2516.36	-2.64664	0.152534	-17.3511	1.93551e-67	2.55829e-65	TRUE	downregulated
TOP2A	8570.29	3.48649	0.201027	17.3434	2.21357e-67	2.90605e-65	TRUE	upregulated
MTFR2	209.492	3.22139	0.186018	17.3177	3.45982e-67	4.51169e-65	TRUE	upregulated
HSPB7	593.188	-4.31684	0.249573	-17.2969	4.967e-67	6.43392e-65	TRUE	downregulated
PPAP2B	4452.38	-1.89817	0.109753	-17.2949	5.13954e-67	6.61333e-65	TRUE	minimally downregulated
DEPDC1	771.549	3.53842	0.2047	17.2859	6.00549e-67	7.67676e-65	TRUE	upregulated
CST4	252.521	7.83393	0.454232	17.2465	1.18811e-66	1.50882e-64	TRUE	upregulated
EZH2	1271.32	2.42666	0.140811	17.2335	1.48877e-66	1.87836e-64	TRUE	upregulated
IGFBP6	960.009	-3.25699	0.189224	-17.2123	2.14571e-66	2.68976e-64	TRUE	downregulated
CFL2	1049.83	-1.77185	0.103042	-17.1954	2.87704e-66	3.58339e-64	TRUE	minimally downregulated
CDC45	517.598	3.30203	0.193085	17.1014	1.44759e-65	1.7915e-63	TRUE	upregulated
ITIH5	2469.84	-3.44953	0.201782	-17.0953	1.60828e-65	1.97778e-63	TRUE	downregulated
CCNA2	1311.8	2.93246	0.171927	17.0564	3.13091e-65	3.82601e-63	TRUE	upregulated
CENPE	993.405	2.85732	0.167532	17.0553	3.19159e-65	3.87578e-63	TRUE	upregulated
E2F1	1140.42	2.84871	0.1671	17.0479	3.62382e-65	4.37335e-63	TRUE	upregulated
HBA2	1423.49	-4.4631	0.26251	-17.0016	7.98557e-65	9.57775e-63	TRUE	downregulated
EPYC	140.866	6.79469	0.400301	16.974	1.27978e-64	1.52552e-62	TRUE	upregulated
GPRIN1	519.634	2.83553	0.167076	16.9714	1.33592e-64	1.58274e-62	TRUE	upregulated
FAM13A	1697.41	-2.27817	0.134278	-16.966	1.4658e-64	1.72609e-62	TRUE	downregulated
PYCR1	6279.75	2.18362	0.128831	16.9495	1.9426e-64	2.27377e-62	TRUE	upregulated
C7orf41	3376.72	-2.23133	0.132011	-16.9026	4.30316e-64	5.00661e-62	TRUE	downregulated
ESCO2	367.046	2.88629	0.170802	16.8985	4.61652e-64	5.33923e-62	TRUE	upregulated
GINS1	951.591	2.38077	0.140955	16.8902	5.30855e-64	6.10327e-62	TRUE	upregulated
ACO1	3040.38	-1.78877	0.105966	-16.8806	6.25362e-64	7.14752e-62	TRUE	minimally downregulated
SH3D19	3868.86	-1.87662	0.111293	-16.862	8.5589e-64	9.72511e-62	TRUE	minimally downregulated
BMP8A	565.367	2.33627	0.139185	16.7854	3.12284e-63	3.52772e-61	TRUE	upregulated
ERCC6L	388.044	2.75484	0.164252	16.772	3.90971e-63	4.39108e-61	TRUE	upregulated
PPARG	930.472	-3.05341	0.182542	-16.7272	8.31216e-63	9.28192e-61	TRUE	downregulated
MCM10	676.015	3.44802	0.206718	16.6798	1.83717e-62	2.03978e-60	TRUE	upregulated
HSD17B13	59.6403	-4.7074	0.282771	-16.6474	3.16153e-62	3.49026e-60	TRUE	downregulated
PDE2A	792.692	-2.82837	0.170174	-16.6205	4.95312e-62	5.43724e-60	TRUE	downregulated
PACSIN1	259.363	2.97611	0.179128	16.6145	5.47337e-62	5.97458e-60	TRUE	upregulated
SHCBP1	588.868	2.78692	0.16848	16.5416	1.84005e-61	1.99733e-59	TRUE	upregulated
NACC1	5575.7	1.405	0.085166	16.4973	3.8397e-61	4.14474e-59	TRUE	minimally upregulated
BTNL9	837.567	-3.47179	0.210487	-16.4941	4.04627e-61	4.3436e-59	TRUE	downregulated
PLAC1	64.7413	4.92677	0.298778	16.4897	4.34853e-61	4.64242e-59	TRUE	upregulated
H2AFY	12392.2	1.11911	0.0681849	16.4128	1.54844e-60	1.64405e-58	TRUE	minimally upregulated
FZD4	4234.63	-2.30346	0.140427	-16.4033	1.81176e-60	1.91318e-58	TRUE	downregulated
SLC50A1	4821.02	1.82718	0.111503	16.3868	2.37518e-60	2.49458e-58	TRUE	minimally upregulated
DST	15528.1	-2.48843	0.152714	-16.2947	1.07696e-59	1.12502e-57	TRUE	downregulated
CEP68	2166.63	-1.1722	0.0719928	-16.2822	1.32109e-59	1.37267e-57	TRUE	minimally downregulated
FIGF	248.628	-4.61839	0.284082	-16.2572	1.98564e-59	2.05218e-57	TRUE	downregulated
PALMD	2199.13	-2.40109	0.147954	-16.2286	3.16621e-59	3.255e-57	TRUE	downregulated
BIRC5	1240.7	3.50484	0.216431	16.1938	5.58048e-59	5.70678e-57	TRUE	upregulated
C1QTNF6	2091.35	2.2009	0.136019	16.1809	6.88187e-59	7.00077e-57	TRUE	upregulated
LINC00341	473.702	-2.59763	0.160864	-16.148	1.17386e-58	1.18792e-56	TRUE	downregulated
POLQ	407.81	2.80569	0.174269	16.0998	2.56055e-58	2.5778e-56	TRUE	upregulated
TTK	859.146	3.09102	0.192348	16.0699	4.14538e-58	4.15179e-56	TRUE	upregulated
CXCL11	986.226	4.16883	0.260034	16.0319	7.65542e-58	7.62794e-56	TRUE	upregulated
GPX3	8740.93	-3.3647	0.209991	-16.0231	8.81162e-58	8.73519e-56	TRUE	downregulated
INHBA	787.718	3.01739	0.188746	15.9865	1.5864e-57	1.56465e-55	TRUE	upregulated
KIF18A	468.977	2.70445	0.169443	15.9608	2.39807e-57	2.35325e-55	TRUE	upregulated
CCDC167	872.664	1.93449	0.121209	15.9599	2.43137e-57	2.37394e-55	TRUE	minimally upregulated
FAM64A	372.819	3.25582	0.204057	15.9554	2.61111e-57	2.53669e-55	TRUE	upregulated
CST2	128.753	5.19892	0.326747	15.9112	5.30213e-57	5.12539e-55	TRUE	upregulated
NUP210	7065.39	1.85504	0.116911	15.8672	1.0698e-56	1.02902e-54	TRUE	minimally upregulated
KLHL31	209.978	-2.94539	0.185728	-15.8586	1.22545e-56	1.17293e-54	TRUE	downregulated
ABCA9	572.444	-3.55124	0.224095	-15.847	1.47351e-56	1.40344e-54	TRUE	downregulated
CDCA2	532.177	3.23262	0.204039	15.8432	1.56719e-56	1.48539e-54	TRUE	upregulated
CTHRC1	4291.8	2.45906	0.155336	15.8306	1.9133e-56	1.80463e-54	TRUE	upregulated
HCAR2	286.546	-2.97729	0.188278	-15.8132	2.52211e-56	2.36737e-54	TRUE	downregulated
SLC19A3	1022.06	-4.7346	0.299966	-15.7838	4.02501e-56	3.7599e-54	TRUE	downregulated
HSPB6	2641.11	-3.86418	0.244834	-15.7828	4.08387e-56	3.79663e-54	TRUE	downregulated
CCNE2	759.849	2.95939	0.187515	15.7822	4.12847e-56	3.81982e-54	TRUE	upregulated
FAM72A	100.315	3.2342	0.205281	15.755	6.34491e-56	5.84273e-54	TRUE	upregulated
KIF26B	775.521	2.83348	0.18005	15.7372	8.40828e-56	7.70627e-54	TRUE	upregulated
FAM72B	370.284	2.83114	0.179928	15.7348	8.72767e-56	7.96143e-54	TRUE	upregulated
TNXB	4217.49	-3.54151	0.225113	-15.7322	9.10095e-56	8.26315e-54	TRUE	downregulated
CLSPN	361.95	3.27083	0.208233	15.7075	1.34331e-55	1.21398e-53	TRUE	upregulated
LINC00922	34.8437	4.56328	0.290541	15.7062	1.37244e-55	1.23456e-53	TRUE	upregulated
UBE2S	1280.1	2.59771	0.165412	15.7045	1.40889e-55	1.26151e-53	TRUE	upregulated
FN1	194063	2.82874	0.180251	15.6934	1.67922e-55	1.49666e-53	TRUE	upregulated
IL21R	382.2	3.39435	0.216378	15.6871	1.85196e-55	1.64308e-53	TRUE	upregulated
CIT	1166.12	2.16929	0.138307	15.6845	1.9296e-55	1.69939e-53	TRUE	upregulated
MAZ	13787.6	1.40957	0.0898705	15.6844	1.93291e-55	1.69939e-53	TRUE	minimally upregulated
MCAM	7119.86	-1.9885	0.126825	-15.6791	2.10229e-55	1.83997e-53	TRUE	minimally downregulated
FANCI	2677.28	1.95342	0.124616	15.6755	2.2247e-55	1.93838e-53	TRUE	minimally upregulated
TRIP13	1091.25	2.64065	0.168888	15.6355	4.17168e-55	3.61856e-53	TRUE	upregulated
BGN	34513.6	2.17994	0.139731	15.601	7.17135e-55	6.19286e-53	TRUE	upregulated
S100P	2520.32	5.0093	0.321217	15.5947	7.90442e-55	6.7957e-53	TRUE	upregulated
MLF1IP	1461.31	2.25126	0.144438	15.5863	9.01399e-55	7.7155e-53	TRUE	upregulated
FAM72D	186.335	3.01858	0.193691	15.5845	9.2766e-55	7.90546e-53	TRUE	upregulated
AIM1L	84.833	4.00626	0.257334	15.5683	1.19466e-54	1.01363e-52	TRUE	upregulated
MYOC	136.622	-6.40161	0.411233	-15.5669	1.22239e-54	1.03265e-52	TRUE	downregulated
FOXP3	323.146	2.98317	0.19258	15.4906	4.01755e-54	3.37926e-52	TRUE	upregulated
ALPK3	590.284	-2.2656	0.146269	-15.4893	4.09826e-54	3.43229e-52	TRUE	downregulated
SLC16A7	141.669	-3.18594	0.205993	-15.4663	5.86188e-54	4.88825e-52	TRUE	downregulated
RAB26	447.405	3.20537	0.207387	15.456	6.87341e-54	5.70728e-52	TRUE	upregulated
ITSN1	2532.6	-1.52316	0.0985504	-15.4556	6.91253e-54	5.71534e-52	TRUE	minimally downregulated
LEPR	1080.97	-2.71726	0.175994	-15.4395	8.88291e-54	7.31335e-52	TRUE	downregulated
CCDC50	4136.7	-1.1862	0.0768484	-15.4355	9.43981e-54	7.73905e-52	TRUE	minimally downregulated
GSTM5	617.301	-4.22949	0.27422	-15.4237	1.1342e-53	9.25946e-52	TRUE	downregulated
KREMEN2	194.64	4.48883	0.291073	15.4217	1.17033e-53	9.51445e-52	TRUE	upregulated
OXTR	2297.86	-4.00808	0.26003	-15.4139	1.31969e-53	1.0684e-51	TRUE	downregulated
SLC17A7	63.0663	-2.79805	0.181756	-15.3945	1.78129e-53	1.43611e-51	TRUE	downregulated
CCDC78	320.297	3.79368	0.246722	15.3764	2.35793e-53	1.89317e-51	TRUE	upregulated
LRRC15	6170.6	3.46095	0.225259	15.3643	2.8394e-53	2.27035e-51	TRUE	upregulated
CXCL10	3233.66	3.84994	0.250907	15.3441	3.87915e-53	3.08901e-51	TRUE	upregulated
TMEM37	743.172	-2.53623	0.16565	-15.3108	6.47902e-53	5.13826e-51	TRUE	downregulated
RBMS2	2392.38	-1.13602	0.0742028	-15.3097	6.59053e-53	5.20545e-51	TRUE	minimally downregulated
PARP1	15482.4	1.24391	0.0812814	15.3038	7.216e-53	5.67639e-51	TRUE	minimally upregulated
PROC	31.662	3.32217	0.217214	15.2945	8.32219e-53	6.52016e-51	TRUE	upregulated
LAMP5	789.754	3.18253	0.208319	15.2772	1.08512e-52	8.46741e-51	TRUE	upregulated
GHR	1604.17	-3.04343	0.199343	-15.2673	1.26348e-52	9.8198e-51	TRUE	downregulated
APOB	82.9378	-5.1331	0.33641	-15.2585	1.44634e-52	1.11961e-50	TRUE	downregulated
GALNT15	971.862	-3.22998	0.211772	-15.2521	1.59399e-52	1.22902e-50	TRUE	downregulated
ITGA7	1438.01	-3.02603	0.198482	-15.2459	1.75379e-52	1.34688e-50	TRUE	downregulated
SDPR	1425.98	-3.47639	0.228154	-15.237	2.00754e-52	1.53569e-50	TRUE	downregulated
CASC5	515.131	2.9733	0.195343	15.2209	2.57088e-52	1.95891e-50	TRUE	upregulated
ARHGAP11A	1151.13	2.35995	0.155276	15.1984	3.62206e-52	2.74909e-50	TRUE	upregulated
ADH5	5626.22	-0.862148	0.0567626	-15.1887	4.20445e-52	3.1787e-50	TRUE	minimally downregulated
GCOM1	794.419	-2.88848	0.190507	-15.162	6.30761e-52	4.75027e-50	TRUE	downregulated
CD36	10848.6	-3.93217	0.259659	-15.1436	8.35461e-52	6.26757e-50	TRUE	downregulated
RNASEH2A	1681.27	1.72825	0.114437	15.1022	1.56563e-51	1.17001e-49	TRUE	minimally upregulated
PDE3B	807.49	-3.24769	0.215103	-15.0983	1.66097e-51	1.2365e-49	TRUE	downregulated
TFR2	159.08	3.73747	0.247898	15.0767	2.30659e-51	1.71057e-49	TRUE	upregulated
P4HA3	425.508	2.74979	0.182908	15.0338	4.41254e-51	3.25991e-49	TRUE	upregulated
LRRTM2	41.0855	-2.49795	0.166176	-15.032	4.53394e-51	3.33691e-49	TRUE	downregulated
POLR3K	1350.64	1.37391	0.0914305	15.0268	4.89967e-51	3.59247e-49	TRUE	minimally upregulated
SPRY2	1040.56	-2.39098	0.159235	-15.0154	5.81689e-51	4.24895e-49	TRUE	downregulated
LAGE3	1736.2	1.97141	0.131365	15.0071	6.59596e-51	4.79998e-49	TRUE	minimally upregulated
PRR19	174.852	1.84256	0.122828	15.0011	7.21998e-51	5.23449e-49	TRUE	minimally upregulated
SBK1	2179.36	2.28982	0.153196	14.947	1.62952e-50	1.17701e-48	TRUE	upregulated
AQP7P1	104.434	-4.87393	0.326212	-14.941	1.78328e-50	1.2833e-48	TRUE	downregulated
EME1	247.648	2.64938	0.177363	14.9376	1.87479e-50	1.34417e-48	TRUE	upregulated
CHRNA6	29.3971	3.9958	0.267547	14.935	1.95216e-50	1.3945e-48	TRUE	upregulated
MAD2L1	1117.9	2.19101	0.146773	14.9279	2.16957e-50	1.54413e-48	TRUE	upregulated
GNAI1	1015.13	-2.31573	0.15528	-14.9132	2.70398e-50	1.91746e-48	TRUE	downregulated
ABCD2	168.595	-3.36943	0.226024	-14.9074	2.95061e-50	2.08474e-48	TRUE	downregulated
RUSC1	3590.16	1.41291	0.0948141	14.9019	3.20238e-50	2.25443e-48	TRUE	minimally upregulated
E2F2	545.461	2.70307	0.181424	14.8992	3.33511e-50	2.33939e-48	TRUE	upregulated
SCARA5	648.448	-4.54578	0.305175	-14.8957	3.51611e-50	2.45748e-48	TRUE	downregulated
MFAP2	2623.12	2.52565	0.169708	14.8824	4.28996e-50	2.9876e-48	TRUE	upregulated
SLC24A2	41.4012	5.24739	0.35266	14.8795	4.47962e-50	3.10854e-48	TRUE	upregulated
ADAM8	1054.25	2.42813	0.163286	14.8704	5.13051e-50	3.54754e-48	TRUE	upregulated
TONSL	1074.51	2.20956	0.148628	14.8664	5.44781e-50	3.75358e-48	TRUE	upregulated
KPNA2	8292.72	2.16661	0.145989	14.8409	7.96621e-50	5.46938e-48	TRUE	upregulated
GPBAR1	51.6615	-2.55385	0.172194	-14.8312	9.20428e-50	6.29715e-48	TRUE	downregulated
EZH1	2255.05	-1.27604	0.0860897	-14.8222	1.05211e-49	7.1728e-48	TRUE	minimally downregulated
HCN2	71.6022	4.28191	0.288987	14.817	1.13805e-49	7.73161e-48	TRUE	upregulated
NMUR1	60.7527	-3.09077	0.208756	-14.8057	1.34632e-49	9.11462e-48	TRUE	downregulated
ALDH1L1	460.925	-4.57225	0.308881	-14.8026	1.40868e-49	9.50368e-48	TRUE	downregulated
SVEP1	2546.66	-2.99114	0.202078	-14.8019	1.42302e-49	9.56722e-48	TRUE	downregulated
RPLP0P2	158.147	2.22966	0.150792	14.7864	1.79408e-49	1.20203e-47	TRUE	upregulated
RACGAP1	2447.1	1.88629	0.127869	14.7518	2.99696e-49	2.00106e-47	TRUE	minimally upregulated
CD34	4695.96	-1.86734	0.126627	-14.7468	3.22658e-49	2.147e-47	TRUE	minimally downregulated
SRPX	1238.28	-2.51844	0.170797	-14.7452	3.30107e-49	2.18907e-47	TRUE	downregulated
SALL4	79.3977	2.95059	0.200181	14.7396	3.58981e-49	2.37245e-47	TRUE	upregulated
ACSS2	2794.42	-1.43945	0.097667	-14.7384	3.65574e-49	2.40783e-47	TRUE	minimally downregulated
CLEC5A	235.547	2.82044	0.191735	14.7101	5.55433e-49	3.64597e-47	TRUE	upregulated
PLSCR4	1426.58	-2.06183	0.140205	-14.7058	5.91399e-49	3.86899e-47	TRUE	downregulated
ASPA	48.7709	-3.24228	0.220568	-14.6997	6.47863e-49	4.22415e-47	TRUE	downregulated
ESM1	419.443	2.47879	0.168731	14.6908	7.38723e-49	4.80046e-47	TRUE	upregulated
LDB2	937.015	-1.91576	0.130466	-14.684	8.16508e-49	5.28825e-47	TRUE	minimally downregulated
E2F7	268.547	2.96698	0.202071	14.6829	8.29965e-49	5.35755e-47	TRUE	upregulated
PLIN1	6504.04	-4.70136	0.320488	-14.6694	1.01294e-48	6.51701e-47	TRUE	downregulated
GYS2	21.447	-5.30623	0.36214	-14.6524	1.30033e-48	8.3384e-47	TRUE	downregulated
AQP7	594.47	-4.71304	0.322079	-14.6332	1.72493e-48	1.10248e-46	TRUE	downregulated
LMOD1	2256.47	-2.61766	0.17924	-14.6042	2.64127e-48	1.68262e-46	TRUE	downregulated
TGFBR2	7981.61	-1.97717	0.135432	-14.599	2.85177e-48	1.81078e-46	TRUE	minimally downregulated
HMGB3	3845.99	2.28845	0.156762	14.5982	2.88333e-48	1.82486e-46	TRUE	upregulated
ANGPTL5	12.0981	-4.34146	0.297469	-14.5947	3.03716e-48	1.91597e-46	TRUE	downregulated
ANO6	6262.32	-1.45308	0.0996379	-14.5836	3.57313e-48	2.24679e-46	TRUE	minimally downregulated
DPP3	3531.46	1.52614	0.104658	14.5821	3.64937e-48	2.28733e-46	TRUE	minimally upregulated
RELT	512.718	1.87589	0.128652	14.5812	3.70084e-48	2.31213e-46	TRUE	minimally upregulated
SAMD14	50.0913	2.40923	0.165258	14.5786	3.84313e-48	2.39334e-46	TRUE	upregulated
MND1	190.718	2.99427	0.205607	14.5631	4.82361e-48	2.99433e-46	TRUE	upregulated
PLIN4	10841.8	-4.49244	0.308765	-14.5497	5.86515e-48	3.6293e-46	TRUE	downregulated
GPD1	3976.42	-4.63271	0.31843	-14.5486	5.96205e-48	3.67754e-46	TRUE	downregulated
CTXN1	1308.99	2.61412	0.179968	14.5255	8.35808e-48	5.13916e-46	TRUE	upregulated
TMEM220	224.702	-2.06416	0.142162	-14.5198	9.07776e-48	5.56407e-46	TRUE	downregulated
HIST1H2AM	45.8164	3.82085	0.263177	14.5182	9.29168e-48	5.67728e-46	TRUE	upregulated
CDO1	485.855	-3.32962	0.229649	-14.4988	1.23338e-47	7.51241e-46	TRUE	downregulated
LRRN4CL	235.215	-3.13264	0.2161	-14.4963	1.27924e-47	7.7674e-46	TRUE	downregulated
NKAPL	28.5041	-2.38847	0.165047	-14.4714	1.83566e-47	1.11112e-45	TRUE	downregulated
MYLK	8992.92	-2.36802	0.163791	-14.4575	2.24675e-47	1.35572e-45	TRUE	downregulated
ELMOD3	1197.92	-1.26071	0.0872488	-14.4496	2.52143e-47	1.51676e-45	TRUE	minimally downregulated
FERMT2	3150.77	-1.81318	0.125597	-14.4365	3.05022e-47	1.82919e-45	TRUE	minimally downregulated
CHRDL1	2561.21	-3.72568	0.258196	-14.4296	3.36845e-47	2.01381e-45	TRUE	downregulated
MIR143HG	1194.02	-3.1751	0.220229	-14.4173	4.02972e-47	2.40176e-45	TRUE	downregulated
HES6	509.882	3.03299	0.21038	14.4168	4.0595e-47	2.41211e-45	TRUE	upregulated
TIMELESS	2634.8	1.53905	0.106901	14.3969	5.40988e-47	3.20469e-45	TRUE	minimally upregulated
ZNF695	184.826	3.29972	0.229458	14.3805	6.85993e-47	4.05132e-45	TRUE	upregulated
PDK4	5972.37	-3.40648	0.236887	-14.3802	6.88894e-47	4.05612e-45	TRUE	downregulated
HIST1H3H	96.9509	3.91064	0.272018	14.3764	7.27377e-47	4.26977e-45	TRUE	upregulated
RDM1	40.5091	3.38129	0.23523	14.3744	7.48869e-47	4.38269e-45	TRUE	upregulated
CDC14B	789.581	-1.73874	0.120963	-14.3741	7.51916e-47	4.38731e-45	TRUE	minimally downregulated
TRIM59	758.505	1.72056	0.11979	14.3631	8.81504e-47	5.12803e-45	TRUE	minimally upregulated
ABCA10	171.782	-3.42589	0.238587	-14.3591	9.34361e-47	5.4193e-45	TRUE	downregulated
CDT1	865.524	2.59803	0.181053	14.3496	1.07183e-46	6.19812e-45	TRUE	upregulated
MAP1LC3C	47.1465	-3.50365	0.244184	-14.3484	1.08972e-46	6.28289e-45	TRUE	downregulated
SLC35A2	2890.27	1.23618	0.0861693	14.346	1.12894e-46	6.48972e-45	TRUE	minimally upregulated
H2AFZ	10294.2	1.44913	0.101116	14.3314	1.39343e-46	7.98652e-45	TRUE	minimally upregulated
TOR3A	3964.99	1.05157	0.0733775	14.3309	1.40218e-46	8.01303e-45	TRUE	minimally upregulated
KIAA1211	506.438	2.7156	0.189556	14.3261	1.50402e-46	8.56983e-45	TRUE	upregulated
CXCL9	9019.31	3.8758	0.270955	14.3042	2.05929e-46	1.16994e-44	TRUE	upregulated
RAD51AP1	682.675	2.4532	0.171549	14.3003	2.17766e-46	1.23358e-44	TRUE	upregulated
GRAMD3	1663.57	-1.60754	0.112671	-14.2676	3.48262e-46	1.96707e-44	TRUE	minimally downregulated
SCT	23.8303	5.07427	0.356114	14.249	4.54717e-46	2.56092e-44	TRUE	upregulated
2019-03-01	1311.62	-2.29299	0.160968	-14.245	4.81505e-46	2.70394e-44	TRUE	downregulated
FAM83H	7575.86	1.60627	0.112802	14.2398	5.19112e-46	2.90673e-44	TRUE	minimally upregulated
ANTXR2	2390.94	-1.69383	0.119017	-14.2319	5.80835e-46	3.243e-44	TRUE	minimally downregulated
SLC35G2	189.355	-1.91579	0.134812	-14.2108	7.84907e-46	4.36984e-44	TRUE	minimally downregulated
F8	1246.6	-1.59027	0.111925	-14.2083	8.13562e-46	4.51643e-44	TRUE	minimally downregulated
CENPL	595.43	1.51267	0.1065	14.2035	8.71431e-46	4.8124e-44	TRUE	minimally upregulated
SLC20A1	3972.29	1.06656	0.0750914	14.2035	8.71829e-46	4.8124e-44	TRUE	minimally upregulated
GNG13	33.0774	6.81963	0.480382	14.1963	9.65974e-46	5.31696e-44	TRUE	upregulated
CCNF	1578.44	1.63951	0.115513	14.1933	1.00764e-45	5.53062e-44	TRUE	minimally upregulated
HN1	5988.46	2.16321	0.152415	14.1929	1.01436e-45	5.55181e-44	TRUE	upregulated
CPED1	900.452	-2.71629	0.191567	-14.1793	1.23084e-45	6.71777e-44	TRUE	downregulated
DQX1	94.7534	4.82198	0.340153	14.1759	1.29156e-45	7.02943e-44	TRUE	upregulated
TUBA1C	10723.2	1.57999	0.111535	14.1659	1.49003e-45	8.08693e-44	TRUE	minimally upregulated
TNFRSF9	68.4859	3.56959	0.252023	14.1638	1.53533e-45	8.30962e-44	TRUE	upregulated
ANKRD53	49.9708	-2.70749	0.19125	-14.1568	1.69608e-45	9.15412e-44	TRUE	downregulated
TNNT1	1089.55	4.89897	0.346304	14.1464	1.96461e-45	1.0574e-43	TRUE	upregulated
KIAA1199	709.123	3.40989	0.241101	14.143	2.06304e-45	1.10732e-43	TRUE	upregulated
CENPI	189.758	2.74891	0.194567	14.1283	2.54118e-45	1.3602e-43	TRUE	upregulated
CENPK	245.88	2.13913	0.151526	14.1172	2.97421e-45	1.58761e-43	TRUE	upregulated
FAM111B	1363.88	2.71068	0.192216	14.1022	3.67914e-45	1.95851e-43	TRUE	upregulated
TIMM17A	4010.66	1.19213	0.0845623	14.0977	3.9251e-45	2.08373e-43	TRUE	minimally upregulated
CD300LG	572.532	-4.37596	0.310415	-14.0971	3.95599e-45	2.09441e-43	TRUE	downregulated
TLCD1	627.5	2.31909	0.164616	14.0879	4.50806e-45	2.38021e-43	TRUE	upregulated
PTBP1	14361.8	0.63998	0.0454406	14.0839	4.77196e-45	2.51272e-43	TRUE	minimally upregulated
TSTA3	5853.44	1.73389	0.123246	14.0686	5.92716e-45	3.11256e-43	TRUE	minimally upregulated
TNFSF4	367.234	2.10111	0.149507	14.0536	7.32256e-45	3.83497e-43	TRUE	upregulated
CRTAP	9870.66	-1.01929	0.0725412	-14.0512	7.57587e-45	3.95696e-43	TRUE	minimally downregulated
SEMA3G	1982.74	-2.45501	0.174777	-14.0465	8.09183e-45	4.21513e-43	TRUE	downregulated
CNN1	2391.58	-3.2205	0.229355	-14.0416	8.67614e-45	4.50742e-43	TRUE	downregulated
ACSL1	8996.42	-2.48073	0.176743	-14.0358	9.40619e-45	4.8607e-43	TRUE	downregulated
LRRC2	62.6313	-2.57124	0.18319	-14.0359	9.39366e-45	4.8607e-43	TRUE	downregulated
ADRBK2	2036.08	-1.50459	0.107223	-14.0323	9.88718e-45	5.0957e-43	TRUE	minimally downregulated
AUNIP	223.602	2.317	0.165421	14.0067	1.41868e-44	7.29234e-43	TRUE	upregulated
EOGT	1239.74	-1.35419	0.0967061	-14.0032	1.49019e-44	7.63967e-43	TRUE	minimally downregulated
PCOLCE2	843.922	-4.20792	0.300582	-13.9992	1.57528e-44	8.05466e-43	TRUE	downregulated
KLF4	2417.14	-2.34387	0.167436	-13.9986	1.59047e-44	8.11096e-43	TRUE	downregulated
PKD1L2	68.6305	-3.13403	0.224142	-13.9823	1.99916e-44	1.01685e-42	TRUE	downregulated
TLN2	2375.53	-1.65387	0.118309	-13.9792	2.08746e-44	1.05899e-42	TRUE	minimally downregulated
ORC6	395.404	2.66206	0.190862	13.9476	3.25385e-44	1.64641e-42	TRUE	upregulated
GNG11	1760.72	-1.87921	0.134764	-13.9444	3.40079e-44	1.71629e-42	TRUE	minimally downregulated
COL1A1	278583	2.58981	0.18574	13.9432	3.45828e-44	1.74079e-42	TRUE	upregulated
SOX12	2843.94	1.64651	0.118119	13.9395	3.64621e-44	1.83064e-42	TRUE	minimally upregulated
LIMS2	1289.9	-1.95895	0.140618	-13.931	4.10326e-44	2.0548e-42	TRUE	minimally downregulated
FOXN3	3836.97	-1.41462	0.101583	-13.9258	4.418e-44	2.20107e-42	TRUE	minimally downregulated
LHFP	2508.32	-1.88732	0.135527	-13.9258	4.41457e-44	2.20107e-42	TRUE	minimally downregulated
RABIF	1312.72	1.15641	0.0830455	13.925	4.46403e-44	2.21831e-42	TRUE	minimally upregulated
ECM2	1643.01	-2.33814	0.168012	-13.9166	5.02567e-44	2.49104e-42	TRUE	downregulated
FRMD1	29.9249	-4.17788	0.30034	-13.9105	5.46822e-44	2.7035e-42	TRUE	downregulated
KCTD5	2340.35	1.0438	0.0750557	13.9069	5.74892e-44	2.83506e-42	TRUE	minimally upregulated
MME	3063.2	-3.21271	0.231219	-13.8947	6.82248e-44	3.35597e-42	TRUE	downregulated
HNRNPAB	9593.39	1.13288	0.0817056	13.8654	1.02613e-43	5.03478e-42	TRUE	minimally upregulated
FEN1	2277.76	1.59602	0.11517	13.858	1.13751e-43	5.56723e-42	TRUE	minimally upregulated
FGF1	960.32	-2.32396	0.167928	-13.839	1.48174e-43	7.23371e-42	TRUE	downregulated
ISG15	6080.87	3.45029	0.249441	13.8321	1.63153e-43	7.94501e-42	TRUE	upregulated
DNAJC18	347.863	-1.19971	0.0867478	-13.8299	1.68321e-43	8.17621e-42	TRUE	minimally downregulated
TMEM145	117.85	4.36301	0.315502	13.8288	1.70924e-43	8.28191e-42	TRUE	upregulated
FABP4	9851.96	-4.52999	0.327723	-13.8226	1.86114e-43	8.9955e-42	TRUE	downregulated
STRBP	3353.15	1.07235	0.0776374	13.8123	2.14717e-43	1.03523e-41	TRUE	minimally upregulated
ATP1A3	187.042	4.09965	0.296831	13.8114	2.1763e-43	1.04667e-41	TRUE	upregulated
ANXA1	10605.5	-2.15468	0.156072	-13.8057	2.35616e-43	1.13038e-41	TRUE	downregulated
MGARP	29.275	-2.52481	0.183262	-13.7771	3.50222e-43	1.67606e-41	TRUE	downregulated
NPHP3	1002.62	-1.28593	0.0933462	-13.776	3.5561e-43	1.69767e-41	TRUE	minimally downregulated
PKHD1L1	71.5339	-3.68412	0.267443	-13.7754	3.58597e-43	1.70773e-41	TRUE	downregulated
KIF22	4189.72	1.36019	0.0988433	13.7611	4.36907e-43	2.07557e-41	TRUE	minimally upregulated
DIAPH3	463.942	2.42491	0.176234	13.7596	4.45955e-43	2.11339e-41	TRUE	upregulated
KLF15	230.996	-2.96684	0.215744	-13.7517	4.97495e-43	2.3519e-41	TRUE	downregulated
CCDC19	289.791	2.96657	0.215799	13.7469	5.31329e-43	2.50576e-41	TRUE	upregulated
KLHL29	385.982	-2.44383	0.177808	-13.7442	5.51495e-43	2.59456e-41	TRUE	downregulated
GDF10	153.062	-3.50826	0.255507	-13.7306	6.65733e-43	3.12444e-41	TRUE	downregulated
CCR8	42.7085	3.6993	0.269485	13.7273	6.96933e-43	3.26299e-41	TRUE	upregulated
DPT	3783.32	-2.9233	0.212981	-13.7256	7.13336e-43	3.33176e-41	TRUE	downregulated
KNOP1	1691	1.10463	0.0804812	13.7253	7.16356e-43	3.33784e-41	TRUE	minimally upregulated
JAKMIP1	112.283	3.56879	0.260023	13.7249	7.20028e-43	3.34693e-41	TRUE	upregulated
ADRB2	244.334	-2.49038	0.181461	-13.724	7.29266e-43	3.38178e-41	TRUE	downregulated
DMGDH	93.2368	-2.67728	0.195168	-13.7178	7.93978e-43	3.67309e-41	TRUE	downregulated
FBXO43	57.4377	2.39941	0.174933	13.7162	8.12476e-43	3.74974e-41	TRUE	upregulated
EBF3	329.424	-2.40735	0.175681	-13.7029	9.7516e-43	4.48989e-41	TRUE	downregulated
CORO2B	267.742	-2.2141	0.161599	-13.7012	9.9849e-43	4.58644e-41	TRUE	downregulated
TYMS	1846.57	2.24281	0.163884	13.6853	1.24257e-42	5.69414e-41	TRUE	upregulated
TMEM63B	3725.08	1.17869	0.0861528	13.6813	1.31278e-42	6.0017e-41	TRUE	minimally upregulated
HDGF	23249.1	1.26186	0.0922921	13.6725	1.48195e-42	6.75922e-41	TRUE	minimally upregulated
PTRF	16931.9	-1.74671	0.127834	-13.6638	1.66949e-42	7.59677e-41	TRUE	minimally downregulated
CLMP	840.628	-2.32265	0.170075	-13.6566	1.8444e-42	8.37306e-41	TRUE	downregulated
GABARAPL1	2762.64	-1.38123	0.101186	-13.6504	2.00753e-42	9.09236e-41	TRUE	minimally downregulated
HOXA4	133.285	-2.35466	0.172547	-13.6465	2.11826e-42	9.57159e-41	TRUE	downregulated
ANGPTL1	304.785	-2.99591	0.219592	-13.643	2.22127e-42	1.00137e-40	TRUE	downregulated
GIPC2	127.688	-2.45667	0.18011	-13.6398	2.3205e-42	1.04369e-40	TRUE	downregulated
H2AFX	2251.44	1.8947	0.138969	13.634	2.51405e-42	1.12813e-40	TRUE	minimally upregulated
DDX39A	3216.34	1.64145	0.120443	13.6284	2.71457e-42	1.2153e-40	TRUE	minimally upregulated
CDC6	1545.91	2.87218	0.210816	13.6241	2.8796e-42	1.28622e-40	TRUE	upregulated
SLC52A2	4036.4	1.71071	0.125568	13.6237	2.8938e-42	1.2896e-40	TRUE	minimally upregulated
METTL7A	4853.79	-1.57055	0.115325	-13.6184	3.11325e-42	1.38422e-40	TRUE	minimally downregulated
GBE1	1575.72	-1.45691	0.106985	-13.6178	3.13724e-42	1.3917e-40	TRUE	minimally downregulated
PKD2	1639.57	-1.49433	0.109773	-13.6129	3.35542e-42	1.4851e-40	TRUE	minimally downregulated
RHPN1	2060.69	2.2741	0.167269	13.5955	4.25817e-42	1.88037e-40	TRUE	upregulated
ARF1	36659.7	1.03783	0.0763467	13.5936	4.36797e-42	1.92158e-40	TRUE	minimally upregulated
STIL	918.506	2.08098	0.153085	13.5936	4.37126e-42	1.92158e-40	TRUE	upregulated
KIF24	542.644	1.554	0.11433	13.5923	4.44941e-42	1.95014e-40	TRUE	minimally upregulated
RTKN2	537.666	2.03884	0.150001	13.5922	4.45632e-42	1.95014e-40	TRUE	upregulated
TXNIP	41576.6	-1.84201	0.135548	-13.5893	4.63189e-42	2.02242e-40	TRUE	minimally downregulated
LSM4	5106.59	1.42355	0.104764	13.5881	4.71016e-42	2.05198e-40	TRUE	minimally upregulated
RHOQ	4228.42	-1.29587	0.0953785	-13.5866	4.80689e-42	2.08944e-40	TRUE	minimally downregulated
HADH	4567.41	-1.24454	0.0916375	-13.5811	5.1837e-42	2.2482e-40	TRUE	minimally downregulated
AKAP12	2723.16	-2.40281	0.177027	-13.5731	5.78198e-42	2.50209e-40	TRUE	downregulated
SYNGR3	143.785	2.99138	0.220485	13.5673	6.26227e-42	2.70391e-40	TRUE	upregulated
TRIM11	2197.03	1.37721	0.101545	13.5626	6.67328e-42	2.87498e-40	TRUE	minimally upregulated
RAB8A	5162.56	0.833173	0.061443	13.5601	6.90437e-42	2.96796e-40	TRUE	minimally upregulated
FANCA	751.716	2.34374	0.173013	13.5466	8.3001e-42	3.56007e-40	TRUE	upregulated
TRHDE-AS1	117.118	-5.24549	0.387633	-13.5321	1.01091e-41	4.32645e-40	TRUE	downregulated
POLE2	257.671	1.8226	0.134888	13.5119	1.33023e-41	5.68052e-40	TRUE	minimally upregulated
ECT2	2993.59	1.80519	0.13366	13.5059	1.44409e-41	6.15322e-40	TRUE	minimally upregulated
RNFT2	297.451	2.31376	0.171391	13.4998	1.56714e-41	6.66293e-40	TRUE	upregulated
DMD	1424.01	-2.74606	0.203633	-13.4853	1.90865e-41	8.09719e-40	TRUE	downregulated
PPP4C	6080.5	1.25849	0.0935188	13.4571	2.79744e-41	1.18419e-39	TRUE	minimally upregulated
PPAP2A	2520.34	-1.54618	0.114965	-13.4491	3.118e-41	1.31702e-39	TRUE	minimally downregulated
CYP2U1	641.929	-1.43018	0.106411	-13.4402	3.51426e-41	1.48117e-39	TRUE	minimally downregulated
TMEM132C	372.641	-4.19113	0.311887	-13.438	3.62086e-41	1.5228e-39	TRUE	downregulated
DENND2A	307.904	-2.21163	0.164675	-13.4303	4.0178e-41	1.68609e-39	TRUE	downregulated
GLYAT	111.754	-5.17661	0.385601	-13.4248	4.32923e-41	1.81286e-39	TRUE	downregulated
UNC5B	3408.87	1.72162	0.128327	13.4159	4.87741e-41	2.03802e-39	TRUE	minimally upregulated
FAM149A	189.169	-2.12714	0.158772	-13.3974	6.25966e-41	2.60998e-39	TRUE	downregulated
PASK	912.23	1.2923	0.0964879	13.3934	6.60995e-41	2.75014e-39	TRUE	minimally upregulated
BHMT2	269.201	-2.74935	0.205385	-13.3863	7.26705e-41	3.01634e-39	TRUE	downregulated
IL4I1	642.412	2.7477	0.205265	13.3861	7.28728e-41	3.01634e-39	TRUE	upregulated
PIK3R2	5879.66	1.14581	0.0855973	13.386	7.29634e-41	3.01634e-39	TRUE	minimally upregulated
EHD2	6314.4	-1.75317	0.130982	-13.3848	7.41583e-41	3.05923e-39	TRUE	minimally downregulated
DNAH14	453.507	1.55796	0.116404	13.384	7.49614e-41	3.08581e-39	TRUE	minimally upregulated
DPEP1	87.8969	3.364	0.251503	13.3756	8.39969e-41	3.44316e-39	TRUE	upregulated
ITPKA	69.5815	4.07606	0.304735	13.3757	8.38335e-41	3.44316e-39	TRUE	upregulated
TCEAL7	119.224	-2.24978	0.168426	-13.3577	1.06818e-40	4.36943e-39	TRUE	downregulated
CDK5	970.278	1.3187	0.0987274	13.357	1.07888e-40	4.4039e-39	TRUE	minimally upregulated
HELLS	486.088	2.00854	0.150414	13.3534	1.1315e-40	4.60904e-39	TRUE	upregulated
FOXO1	2046.61	-1.63337	0.122338	-13.3513	1.16356e-40	4.72971e-39	TRUE	minimally downregulated
FAM122A	1317.94	-0.927914	0.0695553	-13.3407	1.34238e-40	5.44519e-39	TRUE	minimally downregulated
ARHGAP39	1336.07	1.56806	0.117633	13.3302	1.54573e-40	6.257e-39	TRUE	minimally upregulated
ADH1A	99.5603	-4.82088	0.361833	-13.3235	1.69019e-40	6.8275e-39	TRUE	downregulated
TPRN	1952.05	1.9063	0.14308	13.3233	1.69453e-40	6.83085e-39	TRUE	minimally upregulated
G0S2	1396.22	-3.41677	0.256699	-13.3104	2.01295e-40	8.09765e-39	TRUE	downregulated
MYT1	138.992	5.2099	0.391594	13.3044	2.18352e-40	8.76566e-39	TRUE	upregulated
CAMP	64.9295	4.57608	0.344065	13.3001	2.31244e-40	9.26405e-39	TRUE	upregulated
GTF2IRD1	1865.31	1.059	0.0796339	13.2983	2.36645e-40	9.46092e-39	TRUE	minimally upregulated
MYH1	13.3621	-4.42842	0.333185	-13.2912	2.60511e-40	1.03937e-38	TRUE	downregulated
NR3C1	3982.53	-1.57585	0.118575	-13.2899	2.65089e-40	1.05547e-38	TRUE	minimally downregulated
TMEM255A	213.058	-2.27472	0.171169	-13.2893	2.66928e-40	1.06062e-38	TRUE	downregulated
TMEM246	114.157	-2.04439	0.153919	-13.2822	2.936e-40	1.16421e-38	TRUE	downregulated
RECK	1013.31	-1.87513	0.141197	-13.2802	3.01534e-40	1.19324e-38	TRUE	minimally downregulated
ARHGEF39	422.967	1.93921	0.146045	13.2782	3.09847e-40	1.22364e-38	TRUE	minimally upregulated
DNA2	466.601	1.79235	0.135001	13.2765	3.16718e-40	1.24824e-38	TRUE	minimally upregulated
ACTL8	135.057	6.89196	0.519309	13.2714	3.3917e-40	1.33402e-38	TRUE	upregulated
NNAT	179.032	-3.44233	0.25939	-13.2709	3.41621e-40	1.34095e-38	TRUE	downregulated
PLXNA4	878.204	-2.82199	0.212804	-13.261	3.89652e-40	1.5264e-38	TRUE	downregulated
SMC4	5337.04	1.56687	0.118368	13.2373	5.34161e-40	2.08828e-38	TRUE	minimally upregulated
ORC1	356.518	2.46939	0.186666	13.2289	5.97482e-40	2.33114e-38	TRUE	upregulated
C17orf103	1098.37	-1.47396	0.111425	-13.2283	6.02613e-40	2.34645e-38	TRUE	minimally downregulated
SDS	580.539	2.47758	0.187346	13.2246	6.32471e-40	2.45778e-38	TRUE	upregulated
LIFR	3217.67	-2.3349	0.176628	-13.2194	6.78459e-40	2.63123e-38	TRUE	downregulated
LEP	1696.15	-5.32039	0.402557	-13.2165	7.048e-40	2.72794e-38	TRUE	downregulated
FLAD1	3456.53	1.29794	0.098227	13.2137	7.31812e-40	2.82686e-38	TRUE	minimally upregulated
CBX3	12438.6	0.925327	0.0700466	13.2102	7.66605e-40	2.95538e-38	TRUE	minimally upregulated
HSPB2	265.851	-2.40829	0.182318	-13.2093	7.75621e-40	2.97832e-38	TRUE	downregulated
NMT2	977.588	-1.6846	0.12753	-13.2094	7.74232e-40	2.97832e-38	TRUE	minimally downregulated
CGA	252.598	9.08943	0.688414	13.2034	8.38228e-40	3.21238e-38	TRUE	upregulated
MGLL	5429.54	-2.03822	0.15439	-13.2018	8.57186e-40	3.27857e-38	TRUE	downregulated
EPAS1	10711.6	-1.64673	0.124896	-13.1848	1.07331e-39	4.09712e-38	TRUE	minimally downregulated
PCNA	6634.09	1.37501	0.104309	13.182	1.1137e-39	4.24297e-38	TRUE	minimally upregulated
HIST2H2AA3	3029.62	2.7547	0.209	13.1804	1.13771e-39	4.32595e-38	TRUE	upregulated
CCDC3	1531.34	-2.35435	0.178643	-13.1791	1.15811e-39	4.39495e-38	TRUE	downregulated
ADH1B	10715.6	-4.7501	0.360435	-13.1788	1.16267e-39	4.40363e-38	TRUE	downregulated
CCT3	23787.5	1.12947	0.0857454	13.1724	1.26519e-39	4.7826e-38	TRUE	minimally upregulated
SNRNP25	1983.89	1.3339	0.101378	13.1577	1.53673e-39	5.78655e-38	TRUE	minimally upregulated
TMEM8A	3447.47	1.22679	0.093237	13.1577	1.53629e-39	5.78655e-38	TRUE	minimally upregulated
DTX1	405.697	-2.16902	0.165125	-13.1357	2.05629e-39	7.72799e-38	TRUE	downregulated
CIDEC	1754.23	-4.69573	0.35762	-13.1305	2.20167e-39	8.25839e-38	TRUE	downregulated
CXorf36	1521.91	-1.76021	0.134127	-13.1234	2.4171e-39	9.04743e-38	TRUE	minimally downregulated
SGK2	99.1221	-3.24465	0.247243	-13.1233	2.42134e-39	9.04743e-38	TRUE	downregulated
SQLE	4843.86	2.01335	0.153437	13.1217	2.47322e-39	9.22355e-38	TRUE	upregulated
ATAD2	4465.52	1.93859	0.14776	13.1198	2.53454e-39	9.43414e-38	TRUE	minimally upregulated
MCM2	3430.84	1.73948	0.132606	13.1177	2.60802e-39	9.68908e-38	TRUE	minimally upregulated
TBX15	431.498	-2.01421	0.153588	-13.1144	2.72477e-39	1.01035e-37	TRUE	downregulated
PDZD2	1820.85	-2.26975	0.173235	-13.1022	3.1986e-39	1.18379e-37	TRUE	downregulated
ABCA6	503.588	-2.61569	0.199664	-13.1005	3.27124e-39	1.20837e-37	TRUE	downregulated
TRPA1	182.803	5.27871	0.403255	13.0903	3.74365e-39	1.38025e-37	TRUE	upregulated
ARL4A	1360.87	-1.6651	0.127294	-13.0807	4.24529e-39	1.56224e-37	TRUE	minimally downregulated
B4GALT3	4397.72	1.2009	0.0918383	13.0762	4.50214e-39	1.65362e-37	TRUE	minimally upregulated
TK2	2098.75	-1.01397	0.0776026	-13.0662	5.13506e-39	1.88253e-37	TRUE	minimally downregulated
PID1	422.241	-2.46062	0.188327	-13.0657	5.17167e-39	1.89238e-37	TRUE	downregulated
PMM2	3067.85	1.03715	0.0793934	13.0634	5.32967e-39	1.94653e-37	TRUE	minimally upregulated
F12	425.231	2.70143	0.207019	13.0492	6.42342e-39	2.34159e-37	TRUE	upregulated
ADRA1A	21.056	-3.91611	0.300204	-13.0448	6.79946e-39	2.47404e-37	TRUE	downregulated
ARHGAP19	1428.75	-1.1064	0.0849061	-13.0309	8.16847e-39	2.96661e-37	TRUE	minimally downregulated
TIMP4	692.697	-3.99445	0.306785	-13.0204	9.37285e-39	3.39766e-37	TRUE	downregulated
SLC16A3	1791.77	2.30798	0.17727	13.0196	9.46652e-39	3.42522e-37	TRUE	upregulated
CD80	84.696	2.57772	0.198057	13.015	1.0051e-38	3.62993e-37	TRUE	upregulated
PLK4	585.417	1.81536	0.139504	13.013	1.03161e-38	3.71879e-37	TRUE	minimally upregulated
HSH2D	997.664	2.75307	0.21158	13.012	1.04609e-38	3.76399e-37	TRUE	upregulated
HTR1D	64.0626	3.57678	0.275284	12.9931	1.3394e-38	4.81044e-37	TRUE	upregulated
PIF1	143.819	2.75694	0.212444	12.9772	1.64702e-38	5.90434e-37	TRUE	upregulated
ZNF300P1	76.0127	-2.29267	0.176849	-12.9641	1.95637e-38	7.0004e-37	TRUE	downregulated
ITGB1BP1	2477.67	-1.04311	0.0804747	-12.9619	2.01106e-38	7.18288e-37	TRUE	minimally downregulated
SLC25A22	1813.78	1.48199	0.11436	12.9589	2.09159e-38	7.45681e-37	TRUE	minimally upregulated
SYNM	7467.06	-3.09823	0.239173	-12.9539	2.23276e-38	7.94551e-37	TRUE	downregulated
TTC28	1457.65	-1.4034	0.10852	-12.9322	2.9611e-38	1.05181e-36	TRUE	minimally downregulated
BLM	568.764	2.10426	0.16273	12.931	3.00686e-38	1.06612e-36	TRUE	upregulated
LMNB2	3910.07	1.43676	0.111156	12.9257	3.22398e-38	1.14102e-36	TRUE	minimally upregulated
SYNE3	176.665	-2.30144	0.178054	-12.9255	3.23204e-38	1.14179e-36	TRUE	downregulated
GPIHBP1	374.825	-3.05636	0.236497	-12.9235	3.31762e-38	1.1699e-36	TRUE	downregulated
RTBDN	37.2559	6.52156	0.504825	12.9185	3.54176e-38	1.24667e-36	TRUE	upregulated
KIAA1524	575.302	2.04076	0.15798	12.9178	3.56998e-38	1.25433e-36	TRUE	upregulated
RYR3	91.1674	-2.90946	0.225272	-12.9153	3.68968e-38	1.29405e-36	TRUE	downregulated
PYCRL	1707.39	1.74644	0.135224	12.9152	3.6969e-38	1.29425e-36	TRUE	minimally upregulated
TMC2	8.17232	-2.56656	0.198769	-12.9123	3.83624e-38	1.34062e-36	TRUE	downregulated
CCDC69	2148.91	-2.16391	0.167753	-12.8993	4.53917e-38	1.58341e-36	TRUE	downregulated
PROS1	1673.27	-1.91093	0.148214	-12.8931	4.92272e-38	1.71413e-36	TRUE	minimally downregulated
RIPPLY3	140.24	3.12219	0.242252	12.8882	5.24502e-38	1.82309e-36	TRUE	upregulated
TIGIT	397.205	3.01933	0.234433	12.8793	5.88684e-38	2.04252e-36	TRUE	upregulated
PFKFB1	94.6588	-3.43011	0.266363	-12.8776	6.02009e-38	2.08503e-36	TRUE	downregulated
EIF2AK1	13559.1	0.817558	0.0635627	12.8622	7.34307e-38	2.53872e-36	TRUE	minimally upregulated
KCNE1	127.765	-3.31905	0.258221	-12.8535	8.21722e-38	2.83589e-36	TRUE	downregulated
ADM2	804.709	2.06596	0.160803	12.8478	8.85401e-38	3.05024e-36	TRUE	upregulated
CDC7	690.963	2.0285	0.158014	12.8374	1.01161e-37	3.47782e-36	TRUE	upregulated
SAV1	2563.85	-1.05466	0.0821555	-12.8373	1.0131e-37	3.47782e-36	TRUE	minimally downregulated
EEPD1	675.535	-1.48454	0.115696	-12.8313	1.09449e-37	3.75062e-36	TRUE	minimally downregulated
HNRNPA2B1	39702.4	0.618949	0.0482509	12.8277	1.14685e-37	3.92311e-36	TRUE	minimally upregulated
HIST1H2BO	20.3695	4.13158	0.322155	12.8248	1.19102e-37	4.06705e-36	TRUE	upregulated
TUBB3	2600.56	3.07089	0.239591	12.8172	1.31349e-37	4.47737e-36	TRUE	upregulated
ZBED2	90.0461	3.54867	0.277118	12.8056	1.52537e-37	5.19054e-36	TRUE	upregulated
HAS3	576.404	-2.9032	0.226889	-12.7957	1.73249e-37	5.88501e-36	TRUE	downregulated
CEP112	326.476	-1.71305	0.133904	-12.7931	1.79189e-37	6.07616e-36	TRUE	minimally downregulated
IRF7	2286.08	2.04405	0.159838	12.7883	1.90636e-37	6.45308e-36	TRUE	upregulated
INTS7	2231.69	1.21394	0.0951235	12.7617	2.68212e-37	9.06323e-36	TRUE	minimally upregulated
FAM126A	1266.11	-1.88215	0.147494	-12.7609	2.71138e-37	9.14622e-36	TRUE	minimally downregulated
SAPCD2	1491.72	2.22111	0.174199	12.7504	3.10105e-37	1.04425e-35	TRUE	upregulated
CDH13	881.782	-1.57992	0.123984	-12.743	3.41115e-37	1.14471e-35	TRUE	minimally downregulated
SNCA	148.431	-1.91499	0.150277	-12.7431	3.40527e-37	1.14471e-35	TRUE	minimally downregulated
ALDH1A2	220.955	-2.84881	0.223625	-12.7392	3.58086e-37	1.19959e-35	TRUE	downregulated
ALAS2	5.97033	-4.79981	0.376986	-12.7321	3.92211e-37	1.31164e-35	TRUE	downregulated
ACAN	225.288	3.11105	0.244502	12.724	4.3492e-37	1.45197e-35	TRUE	upregulated
AOC4P	6.53847	-2.58127	0.202898	-12.722	4.46449e-37	1.48791e-35	TRUE	downregulated
GPR19	93.9962	2.58777	0.203478	12.7177	4.71619e-37	1.5691e-35	TRUE	upregulated
SLIT3	2627.86	-2.12691	0.167247	-12.7172	4.74548e-37	1.57615e-35	TRUE	downregulated
COA6	1133.6	1.30762	0.102848	12.714	4.94084e-37	1.63823e-35	TRUE	minimally upregulated
SYT13	3061.17	4.82641	0.379948	12.7028	5.70474e-37	1.8883e-35	TRUE	upregulated
LLGL2	4391.44	1.59804	0.125913	12.6916	6.58078e-37	2.17457e-35	TRUE	minimally upregulated
C21orf58	376.857	1.80435	0.142192	12.6895	6.7609e-37	2.23029e-35	TRUE	minimally upregulated
SAMD1	947.665	1.1011	0.0868565	12.6772	7.90805e-37	2.6043e-35	TRUE	minimally upregulated
TSHZ2	444.609	-2.39372	0.188907	-12.6714	8.52133e-37	2.80151e-35	TRUE	downregulated
FBXL6	1449.44	1.67948	0.132595	12.6663	9.09217e-37	2.98414e-35	TRUE	minimally upregulated
PRCC	5220.33	0.920803	0.0727102	12.664	9.35833e-37	3.06631e-35	TRUE	minimally upregulated
COL5A1	20169.5	2.10724	0.166423	12.6619	9.60872e-37	3.14305e-35	TRUE	upregulated
SRP9	16665.8	0.943425	0.0745221	12.6597	9.89112e-37	3.22999e-35	TRUE	minimally upregulated
PLEKHM3	845.528	-1.50064	0.118569	-12.6562	1.03338e-36	3.36887e-35	TRUE	minimally downregulated
TNFRSF18	452.568	2.92395	0.231053	12.6549	1.05085e-36	3.42012e-35	TRUE	upregulated
CBX4	2607.44	1.61313	0.127473	12.6547	1.05321e-36	3.42205e-35	TRUE	minimally upregulated
FBN2	491.99	3.27053	0.258448	12.6545	1.05618e-36	3.42598e-35	TRUE	upregulated
NKAIN1	1918.46	4.00669	0.316662	12.6529	1.07842e-36	3.49227e-35	TRUE	upregulated
AP1S1	2721.02	1.14912	0.0908921	12.6427	1.22721e-36	3.96751e-35	TRUE	minimally upregulated
MAMDC2	541.878	-2.98096	0.235852	-12.6391	1.285e-36	4.14745e-35	TRUE	downregulated
LARP6	607.408	-1.74635	0.13818	-12.6382	1.2997e-36	4.18791e-35	TRUE	minimally downregulated
SMIM3	1312.67	-1.43428	0.113563	-12.6298	1.4466e-36	4.65356e-35	TRUE	minimally downregulated
CSRNP1	3080.34	-1.77097	0.140233	-12.6288	1.46555e-36	4.70672e-35	TRUE	minimally downregulated
CRB3	759.601	1.3681	0.108399	12.621	1.61835e-36	5.18887e-35	TRUE	minimally upregulated
CACHD1	1081.33	-2.0029	0.158709	-12.62	1.63892e-36	5.24617e-35	TRUE	downregulated
TMEM206	734.527	1.37518	0.108973	12.6195	1.64945e-36	5.27119e-35	TRUE	minimally upregulated
NVL	2599.95	1.27978	0.101431	12.6173	1.69594e-36	5.41086e-35	TRUE	minimally upregulated
PPP2R1B	2150.28	-1.21002	0.0959103	-12.6162	1.71927e-36	5.4763e-35	TRUE	minimally downregulated
ENTHD1	17.1846	3.85644	0.305865	12.6083	1.90002e-36	6.04212e-35	TRUE	upregulated
WBSCR28	17.4163	4.98252	0.395263	12.6056	1.96682e-36	6.24432e-35	TRUE	upregulated
CDC25A	445.893	2.33624	0.185472	12.5962	2.21658e-36	7.02581e-35	TRUE	upregulated
SCN4B	730.715	-2.34827	0.186452	-12.5945	2.26272e-36	7.16037e-35	TRUE	downregulated
AQP7P3	10.6078	-4.77338	0.379146	-12.5898	2.40236e-36	7.58991e-35	TRUE	downregulated
MYCT1	672.979	-1.71192	0.136013	-12.5864	2.50928e-36	7.91483e-35	TRUE	minimally downregulated
CEACAM5	2128.51	5.36383	0.426183	12.5857	2.52985e-36	7.96677e-35	TRUE	upregulated
ANGPTL2	4312.03	-1.80593	0.143511	-12.5839	2.58979e-36	8.12918e-35	TRUE	minimally downregulated
EGFLAM	715.199	-1.6213	0.128839	-12.5839	2.58787e-36	8.12918e-35	TRUE	minimally downregulated
ADAM19	1258.36	1.9119	0.151942	12.5831	2.61591e-36	8.19793e-35	TRUE	minimally upregulated
CEACAM6	10259.9	4.9327	0.39205	12.5818	2.65841e-36	8.3177e-35	TRUE	upregulated
CSRP1	19880.6	-1.42965	0.113644	-12.58	2.71904e-36	8.49373e-35	TRUE	minimally downregulated
SLC7A10	137.089	-4.22639	0.335968	-12.5797	2.73015e-36	8.51473e-35	TRUE	downregulated
ATOH8	313.332	-2.85542	0.227023	-12.5776	2.80323e-36	8.72864e-35	TRUE	downregulated
ARID5B	5204.13	-1.43371	0.114021	-12.5742	2.92913e-36	9.10609e-35	TRUE	minimally downregulated
TMPO-AS1	205.207	1.61039	0.12813	12.5684	3.15033e-36	9.77809e-35	TRUE	minimally upregulated
CD302	2580.11	-1.54445	0.12289	-12.5677	3.1784e-36	9.8495e-35	TRUE	minimally downregulated
RETSAT	6634.13	-1.37623	0.109528	-12.5651	3.28552e-36	1.01652e-34	TRUE	minimally downregulated
CCNE1	498.112	3.19877	0.254629	12.5625	3.39565e-36	1.04893e-34	TRUE	upregulated
PARPBP	397.917	1.71701	0.136733	12.5574	3.62132e-36	1.11686e-34	TRUE	minimally upregulated
CAPN11	69.7706	-2.63803	0.21013	-12.5543	3.76542e-36	1.15946e-34	TRUE	downregulated
DNAJB4	1043.8	-1.39986	0.111537	-12.5506	3.94672e-36	1.21337e-34	TRUE	minimally downregulated
CNRIP1	537.978	-1.58059	0.125975	-12.5469	4.13334e-36	1.26873e-34	TRUE	minimally downregulated
PRKAR2B	4044.76	-2.12304	0.169258	-12.5432	4.33037e-36	1.32712e-34	TRUE	downregulated
PRAME	1449.93	5.70364	0.454854	12.5395	4.53839e-36	1.38867e-34	TRUE	upregulated
JTB	9117.68	1.10744	0.0883408	12.536	4.74498e-36	1.44961e-34	TRUE	minimally upregulated
LINC00478	102.088	-2.3292	0.185806	-12.5357	4.76412e-36	1.45317e-34	TRUE	downregulated
OR2B6	14.3826	4.91021	0.39192	12.5286	5.20801e-36	1.58608e-34	TRUE	upregulated
IGSF10	569.237	-2.85858	0.2282	-12.5266	5.3391e-36	1.62345e-34	TRUE	downregulated
NUDT16L1	2034.3	1.25226	0.0999805	12.5251	5.44404e-36	1.65278e-34	TRUE	minimally upregulated
KCNMB1	588.495	-2.49504	0.199379	-12.5141	6.2546e-36	1.89589e-34	TRUE	downregulated
MTHFD2	5145.78	1.39121	0.1112	12.5109	6.51201e-36	1.97085e-34	TRUE	minimally upregulated
PSRC1	570.424	1.75924	0.140646	12.5082	6.73061e-36	2.03384e-34	TRUE	minimally upregulated
SAMD5	559.054	-2.89504	0.231497	-12.5057	6.94499e-36	2.09536e-34	TRUE	downregulated
TRHDE	45.0397	-4.0975	0.327682	-12.5045	7.05243e-36	2.12448e-34	TRUE	downregulated
RHBDL1	194.617	2.74493	0.219536	12.5033	7.15808e-36	2.15297e-34	TRUE	upregulated
HIST2H3C	18.8624	3.63836	0.291006	12.5027	7.2176e-36	2.16751e-34	TRUE	upregulated
GINS2	977.86	1.99179	0.159311	12.5025	7.23545e-36	2.16952e-34	TRUE	minimally upregulated
RCBTB2	791.07	-1.11943	0.0895702	-12.4978	7.67555e-36	2.2944e-34	TRUE	minimally downregulated
STAT5B	4991.65	-1.08036	0.0864434	-12.4979	7.66489e-36	2.2944e-34	TRUE	minimally downregulated
MICU3	121.541	-2.22799	0.178487	-12.4826	9.2855e-36	2.77139e-34	TRUE	downregulated
LHX2	33.4868	4.39116	0.351953	12.4766	1.00206e-35	2.98619e-34	TRUE	upregulated
ZNF106	5170.48	-1.20626	0.0967164	-12.4721	1.06002e-35	3.15408e-34	TRUE	minimally downregulated
MSRB3	2450.8	-1.82068	0.145992	-12.4712	1.0725e-35	3.18634e-34	TRUE	minimally downregulated
LRRC70	157.063	-1.82403	0.146268	-12.4705	1.08134e-35	3.20771e-34	TRUE	minimally downregulated
METRN	1799.04	2.8631	0.229659	12.4667	1.13362e-35	3.35766e-34	TRUE	upregulated
ATP6V0B	7215.65	1.23454	0.0990315	12.4662	1.14208e-35	3.37757e-34	TRUE	minimally upregulated
ODF2	3581.24	0.939567	0.0753948	12.462	1.2037e-35	3.55439e-34	TRUE	minimally upregulated
TSLP	53.4798	-3.025	0.242825	-12.4575	1.27221e-35	3.75099e-34	TRUE	downregulated
DDR2	836.883	-2.40134	0.192862	-12.4511	1.3794e-35	4.06087e-34	TRUE	downregulated
APOA1BP	6492.77	1.24198	0.0997626	12.4494	1.40946e-35	4.14307e-34	TRUE	minimally upregulated
AKAP6	238.381	-2.08004	0.167133	-12.4454	1.48086e-35	4.34639e-34	TRUE	downregulated
LRWD1	967.258	1.20551	0.0968658	12.4451	1.48619e-35	4.35547e-34	TRUE	minimally upregulated
TYMP	5383.36	2.1566	0.1733	12.4443	1.50181e-35	4.39459e-34	TRUE	upregulated
CRIM1	7676.29	-1.69015	0.135843	-12.442	1.54622e-35	4.51776e-34	TRUE	minimally downregulated
PYGO2	5511.78	0.847534	0.0681238	12.4411	1.56369e-35	4.56195e-34	TRUE	minimally upregulated
FAM203A	2385.9	1.44057	0.115843	12.4356	1.67546e-35	4.88069e-34	TRUE	minimally upregulated
RCC1	2488.57	1.53222	0.123314	12.4254	1.90201e-35	5.53233e-34	TRUE	minimally upregulated
RAMP1	849.098	3.14758	0.253348	12.424	1.93743e-35	5.62694e-34	TRUE	upregulated
UBAP2L	11800.1	0.827007	0.0665813	12.421	2.00987e-35	5.82861e-34	TRUE	minimally upregulated
TYRO3	747.032	-1.77906	0.143249	-12.4193	2.05279e-35	5.94423e-34	TRUE	minimally downregulated
TMEM132A	5156.7	2.08269	0.167706	12.4187	2.06796e-35	5.97925e-34	TRUE	upregulated
RBP4	1538.06	-4.05681	0.326729	-12.4164	2.12864e-35	6.14553e-34	TRUE	downregulated
SLC12A8	1154.64	1.45771	0.117433	12.4131	2.21916e-35	6.39736e-34	TRUE	minimally upregulated
MARCKSL1	20561.6	1.36723	0.110176	12.4095	2.31985e-35	6.67773e-34	TRUE	minimally upregulated
CHTF18	1080.61	1.89408	0.152677	12.4058	2.43089e-35	6.98702e-34	TRUE	minimally upregulated
NME1	5939.15	1.90828	0.153856	12.403	2.51645e-35	7.22224e-34	TRUE	minimally upregulated
SCAMP3	5272.48	1.01533	0.0818996	12.3972	2.70579e-35	7.75421e-34	TRUE	minimally upregulated
MRAS	2542.4	-1.91991	0.154967	-12.3892	2.99135e-35	8.55993e-34	TRUE	minimally downregulated
GRAMD1A	4535.08	1.0135	0.0818192	12.3871	3.07085e-35	8.77451e-34	TRUE	minimally upregulated
CCDC36	36.1316	-1.94035	0.156695	-12.3829	3.23276e-35	9.22358e-34	TRUE	minimally downregulated
ROBO4	1397.84	-1.59415	0.128774	-12.3794	3.37731e-35	9.62187e-34	TRUE	minimally downregulated
AGMAT	123.145	1.89026	0.152767	12.3735	3.63706e-35	1.03467e-33	TRUE	minimally upregulated
TUFT1	3306.41	1.4522	0.117428	12.3668	3.95307e-35	1.12293e-33	TRUE	minimally upregulated
FAM13C	283.983	-2.09428	0.169438	-12.3602	4.29117e-35	1.21719e-33	TRUE	downregulated
ABCC9	794.563	-2.10438	0.170317	-12.3556	4.54255e-35	1.28661e-33	TRUE	downregulated
DCUN1D3	534.592	-0.979569	0.0792873	-12.3547	4.59598e-35	1.29985e-33	TRUE	minimally downregulated
CLCN6	973.947	-0.976654	0.0790581	-12.3536	4.65665e-35	1.3151e-33	TRUE	minimally downregulated
KCNJ10	89.2482	3.16606	0.256465	12.345	5.18425e-35	1.46197e-33	TRUE	upregulated
MMP27	9.02694	-3.1977	0.259071	-12.343	5.31666e-35	1.49714e-33	TRUE	downregulated
DGAT2	3893.81	-2.7904	0.226093	-12.3418	5.39172e-35	1.51608e-33	TRUE	downregulated
EHBP1	2346.87	-1.07699	0.087278	-12.3397	5.53426e-35	1.55391e-33	TRUE	minimally downregulated
ABCA8	960.163	-3.51829	0.285279	-12.3328	6.02926e-35	1.69045e-33	TRUE	downregulated
ATP6AP1	14848.4	1.04862	0.0850311	12.3322	6.07774e-35	1.70159e-33	TRUE	minimally upregulated
GPRC5A	8636.1	2.46451	0.199891	12.3292	6.30321e-35	1.76218e-33	TRUE	upregulated
MATN3	1221.12	2.70823	0.21971	12.3263	6.53446e-35	1.82159e-33	TRUE	upregulated
RCC2	13067.3	1.04127	0.0844743	12.3264	6.5262e-35	1.82159e-33	TRUE	minimally upregulated
DRP2	44.4445	2.30183	0.186886	12.3167	7.36326e-35	2.04969e-33	TRUE	upregulated
MLXIPL	283.053	-3.2915	0.267309	-12.3135	7.66474e-35	2.13056e-33	TRUE	downregulated
GPRASP1	563.051	-1.93477	0.157176	-12.3096	8.04415e-35	2.23283e-33	TRUE	minimally downregulated
C20orf194	1326.65	-1.13545	0.0923079	-12.3007	8.98362e-35	2.49004e-33	TRUE	minimally downregulated
NR3C2	573.397	-2.05639	0.167228	-12.2969	9.41116e-35	2.60483e-33	TRUE	downregulated
EZR	20306.1	1.18826	0.0966547	12.2938	9.77653e-35	2.7021e-33	TRUE	minimally upregulated
MAB21L1	110.77	-2.58598	0.210377	-12.2921	9.98632e-35	2.75617e-33	TRUE	downregulated
HLF	821.632	-2.69423	0.219237	-12.2891	1.03674e-34	2.85728e-33	TRUE	downregulated
HN1L	12876.4	1.0738	0.0874582	12.2779	1.19075e-34	3.27708e-33	TRUE	minimally upregulated
CDC20B	146.666	6.44114	0.524867	12.2719	1.28131e-34	3.52134e-33	TRUE	upregulated
KANK1	2845.94	-1.65159	0.134654	-12.2654	1.38869e-34	3.81105e-33	TRUE	minimally downregulated
ADORA2A	1027.68	2.57074	0.209759	12.2557	1.56656e-34	4.29313e-33	TRUE	upregulated
CAMK2N2	83.4755	2.70272	0.220546	12.2547	1.58562e-34	4.33924e-33	TRUE	upregulated
KIFC2	2037.42	2.09325	0.170945	12.2452	1.78296e-34	4.87243e-33	TRUE	upregulated
BCL2L2	2724.78	-0.925888	0.0756153	-12.2447	1.79292e-34	4.89275e-33	TRUE	minimally downregulated
CNTD2	341.84	3.16612	0.258672	12.2399	1.90271e-34	5.18507e-33	TRUE	upregulated
ARTN	171.879	2.92862	0.239417	12.2323	2.08915e-34	5.68309e-33	TRUE	upregulated
COX6C	24182	2.59583	0.212212	12.2322	2.09131e-34	5.68309e-33	TRUE	upregulated
LGI4	211.655	-2.12361	0.173638	-12.2301	2.14681e-34	5.82577e-33	TRUE	downregulated
CXCR5	205.355	3.46002	0.283065	12.2234	2.32986e-34	6.31369e-33	TRUE	upregulated
VAMP3	5328.32	-0.726129	0.0594341	-12.2174	2.51051e-34	6.79376e-33	TRUE	minimally downregulated
UGP2	7157.56	-1.04969	0.0859397	-12.2143	2.60698e-34	7.04502e-33	TRUE	minimally downregulated
MYH11	9065.06	-3.16589	0.259227	-12.2128	2.65556e-34	7.16633e-33	TRUE	downregulated
C1orf112	832.747	1.40121	0.114784	12.2074	2.83807e-34	7.64823e-33	TRUE	minimally upregulated
RHPN1-AS1	256.517	1.6094	0.131857	12.2057	2.89956e-34	7.8031e-33	TRUE	minimally upregulated
WDR34	4959.7	1.47016	0.120463	12.2042	2.95115e-34	7.93095e-33	TRUE	minimally upregulated
FAM228A	11.4098	-2.4246	0.198678	-12.2036	2.97282e-34	7.97817e-33	TRUE	downregulated
STMN1	11396	1.85689	0.15228	12.1939	3.349e-34	8.97533e-33	TRUE	minimally upregulated
ESRP1	8350.4	1.37983	0.113216	12.1876	3.61822e-34	9.68348e-33	TRUE	minimally upregulated
PRRT4	80.5132	-3.3346	0.273613	-12.1873	3.63376e-34	9.71169e-33	TRUE	downregulated
LGALS12	420.545	-4.14025	0.339754	-12.186	3.68996e-34	9.84835e-33	TRUE	downregulated
SHE	649.395	-1.78637	0.146629	-12.1829	3.83351e-34	1.02174e-32	TRUE	minimally downregulated
GGTA1P	644.298	-1.78798	0.146869	-12.174	4.2784e-34	1.13726e-32	TRUE	minimally downregulated
ISM1	845.609	-2.29945	0.188883	-12.174	4.27861e-34	1.13726e-32	TRUE	downregulated
KIF4B	20.0307	2.36969	0.194668	12.173	4.32972e-34	1.14927e-32	TRUE	upregulated
MATN2	2962.1	-2.43154	0.19978	-12.1711	4.43077e-34	1.17449e-32	TRUE	downregulated
ULK4P3	15	-1.97179	0.162076	-12.1658	4.72691e-34	1.25093e-32	TRUE	minimally downregulated
HEPACAM	77.8759	-4.59003	0.377292	-12.1657	4.73202e-34	1.25093e-32	TRUE	downregulated
CFL1	45184.7	0.975917	0.0802552	12.1602	5.06519e-34	1.33718e-32	TRUE	minimally upregulated
LTBP4	3401.82	-1.7772	0.146163	-12.159	5.13899e-34	1.35483e-32	TRUE	minimally downregulated
HM13	9540.32	0.988468	0.0813605	12.1492	5.79066e-34	1.52456e-32	TRUE	minimally upregulated
LGALS17A	69.9677	4.20268	0.345939	12.1486	5.83333e-34	1.53371e-32	TRUE	upregulated
PDGFD	1602.19	-1.8598	0.153125	-12.1456	6.05349e-34	1.58945e-32	TRUE	minimally downregulated
NUP62	4872.14	0.756117	0.0622589	12.1447	6.11951e-34	1.60462e-32	TRUE	minimally upregulated
UTRN	6791.8	-1.4171	0.116689	-12.1442	6.15723e-34	1.61233e-32	TRUE	minimally downregulated
FXYD1	255.397	-3.4636	0.285442	-12.1342	6.96015e-34	1.82013e-32	TRUE	downregulated
TICRR	493.97	2.23623	0.184297	12.1339	6.98755e-34	1.82484e-32	TRUE	upregulated
AASS	736.43	-1.69663	0.139832	-12.1334	7.02893e-34	1.83318e-32	TRUE	minimally downregulated
CBX7	2371.4	-1.5266	0.125863	-12.1291	7.409e-34	1.92972e-32	TRUE	minimally downregulated
RAD54B	500.823	1.71813	0.141686	12.1264	7.6573e-34	1.99172e-32	TRUE	minimally upregulated
RPUSD1	1514.63	1.3275	0.109515	12.1216	8.11165e-34	2.10708e-32	TRUE	minimally upregulated
TAL1	193.545	-1.7718	0.146219	-12.1175	8.53387e-34	2.21379e-32	TRUE	minimally downregulated
ANK2	1039.83	-2.06588	0.170506	-12.1162	8.67302e-34	2.24689e-32	TRUE	downregulated
NDN	948.942	-1.77574	0.146584	-12.1141	8.88899e-34	2.29977e-32	TRUE	minimally downregulated
IL9R	27.895	2.7713	0.228839	12.1103	9.3203e-34	2.40816e-32	TRUE	upregulated
SH3BGRL2	1358.17	-1.74227	0.143876	-12.1095	9.40553e-34	2.42695e-32	TRUE	minimally downregulated
C1QTNF9	24.2815	-2.69483	0.22254	-12.1094	9.42012e-34	2.42749e-32	TRUE	downregulated
FAM180B	28.0449	-3.52123	0.290834	-12.1074	9.65391e-34	2.48444e-32	TRUE	downregulated
DCTPP1	2904.13	1.08256	0.0894586	12.1013	1.04012e-33	2.67321e-32	TRUE	minimally upregulated
MAOA	2589.98	-3.15902	0.261053	-12.1011	1.04263e-33	2.67614e-32	TRUE	downregulated
CDKN2A	983.663	3.12626	0.258457	12.0959	1.11054e-33	2.84669e-32	TRUE	upregulated
RBMS3	150.936	-2.19494	0.181581	-12.0879	1.22314e-33	3.13117e-32	TRUE	downregulated
RHOJ	530.929	-1.55814	0.128921	-12.0861	1.25153e-33	3.19964e-32	TRUE	minimally downregulated
ST6GALNAC3	152.172	-1.70414	0.14103	-12.0836	1.28994e-33	3.2935e-32	TRUE	minimally downregulated
HIST1H2BD	1959.11	2.21234	0.183134	12.0804	1.34032e-33	3.41764e-32	TRUE	upregulated
ASB1	1031.1	-0.898583	0.0744577	-12.0684	1.55183e-33	3.95177e-32	TRUE	minimally downregulated
CBX2	1298.38	2.81579	0.233387	12.0649	1.61839e-33	4.11588e-32	TRUE	upregulated
ECE2	686.267	1.86495	0.15465	12.0592	1.73512e-33	4.40697e-32	TRUE	minimally upregulated
LRRC3B	15.9857	-3.78095	0.313687	-12.0533	1.86408e-33	4.72833e-32	TRUE	downregulated
CA3	351.861	-3.70193	0.307224	-12.0496	1.94866e-33	4.93644e-32	TRUE	downregulated
WT1	166.309	4.57498	0.380032	12.0384	2.23243e-33	5.64792e-32	TRUE	upregulated
MIR22HG	379.128	-1.38372	0.114946	-12.038	2.24299e-33	5.66728e-32	TRUE	minimally downregulated
CDH20	11.8497	-3.3025	0.274443	-12.0335	2.3698e-33	5.9799e-32	TRUE	downregulated
APOO	827.118	1.09667	0.0911411	12.0326	2.39375e-33	6.03249e-32	TRUE	minimally upregulated
ACKR4	177.495	-2.01955	0.167853	-12.0317	2.42199e-33	6.09576e-32	TRUE	downregulated
CELSR3	689.606	2.55652	0.212527	12.0292	2.49639e-33	6.27488e-32	TRUE	upregulated
TBL2	3082.51	0.872142	0.0725078	12.0283	2.52444e-33	6.3372e-32	TRUE	minimally upregulated
DCN	41008.8	-2.12284	0.176508	-12.0269	2.5658e-33	6.43271e-32	TRUE	downregulated
ARRDC3	5852.12	-1.42166	0.11825	-12.0225	2.70521e-33	6.77349e-32	TRUE	minimally downregulated
FAM96A	2056.24	0.854868	0.0711098	12.0218	2.72939e-33	6.82523e-32	TRUE	minimally upregulated
PFKFB3	7808.13	-1.88313	0.156693	-12.018	2.85932e-33	7.14094e-32	TRUE	minimally downregulated
CXCL2	284.668	-3.33145	0.277322	-12.0129	3.03908e-33	7.58014e-32	TRUE	downregulated
DOCK11	1389.25	-1.91072	0.159061	-12.0125	3.05428e-33	7.60828e-32	TRUE	minimally downregulated
CXCL12	8721.55	-1.85824	0.154708	-12.0112	3.10211e-33	7.71753e-32	TRUE	minimally downregulated
ANGPT1	352.633	-2.49277	0.207772	-11.9976	3.65608e-33	9.08409e-32	TRUE	downregulated
TARS2	2264.48	0.974645	0.0812378	11.9974	3.66512e-33	9.09492e-32	TRUE	minimally upregulated
DIXDC1	2051	-1.45193	0.121047	-11.9948	3.78459e-33	9.3794e-32	TRUE	minimally downregulated
MISP	2057.43	2.87636	0.239836	11.993	3.86637e-33	9.56989e-32	TRUE	upregulated
OLR1	839.716	1.92456	0.160518	11.9897	4.02535e-33	9.95069e-32	TRUE	minimally upregulated
CKAP2	2022.36	1.39064	0.116018	11.9865	4.18292e-33	1.03271e-31	TRUE	minimally upregulated
PARVA	5117.3	-0.956697	0.0798992	-11.9738	4.87476e-33	1.20199e-31	TRUE	minimally downregulated
ZNF668	835.71	1.18912	0.0993225	11.9723	4.96442e-33	1.22254e-31	TRUE	minimally upregulated
MRPS34	3557.17	1.33899	0.11187	11.9692	5.15322e-33	1.26743e-31	TRUE	minimally upregulated
TEF	1742.25	-1.31398	0.109821	-11.9648	5.43255e-33	1.33444e-31	TRUE	minimally downregulated
GBP5	2124.26	3.07599	0.257149	11.9619	5.6274e-33	1.38056e-31	TRUE	upregulated
KLF9	3588.36	-1.55658	0.130154	-11.9595	5.78918e-33	1.41846e-31	TRUE	minimally downregulated
HOXB13	308.867	6.25845	0.523323	11.9591	5.8216e-33	1.42461e-31	TRUE	upregulated
KL	160.772	-2.21044	0.184842	-11.9585	5.86014e-33	1.43223e-31	TRUE	downregulated
SBDS	4888.3	-0.731682	0.061195	-11.9566	5.99904e-33	1.46434e-31	TRUE	minimally downregulated
JAM2	569.977	-1.74145	0.145659	-11.9557	6.06112e-33	1.47763e-31	TRUE	minimally downregulated
EGR1	21858.8	-2.54091	0.212571	-11.9532	6.24403e-33	1.52032e-31	TRUE	downregulated
NEURL	641.152	3.50415	0.293343	11.9456	6.84605e-33	1.66481e-31	TRUE	upregulated
PRR11	321.155	2.84594	0.238314	11.942	7.15167e-33	1.73696e-31	TRUE	upregulated
FHL5	140.721	-2.60342	0.218186	-11.9321	8.04737e-33	1.95206e-31	TRUE	downregulated
FBXL19	1572.87	1.22762	0.102911	11.9289	8.36706e-33	2.02708e-31	TRUE	minimally upregulated
LAMTOR2	3187.03	1.38052	0.115791	11.9225	9.03541e-33	2.18628e-31	TRUE	minimally upregulated
HIST1H2BH	53.8174	3.01937	0.253358	11.9174	9.60502e-33	2.32121e-31	TRUE	upregulated
MEDAG	592.006	-2.25831	0.189498	-11.9173	9.61877e-33	2.32165e-31	TRUE	downregulated
TACC1	5788.51	-1.7135	0.143794	-11.9164	9.72407e-33	2.34415e-31	TRUE	minimally downregulated
ZNF367	578.635	1.71606	0.144027	11.9149	9.8979e-33	2.3831e-31	TRUE	minimally upregulated
ALDH2	8449.38	-1.8453	0.154903	-11.9126	1.01765e-32	2.44715e-31	TRUE	minimally downregulated
GPR68	576.869	1.58454	0.133056	11.9089	1.064e-32	2.55411e-31	TRUE	minimally upregulated
MMP10	214.831	4.13006	0.346807	11.9088	1.06476e-32	2.55411e-31	TRUE	upregulated
PLXNA3	3395.91	1.16486	0.0978241	11.9077	1.07917e-32	2.58549e-31	TRUE	minimally upregulated
C11orf82	472.472	1.82963	0.153661	11.9069	1.08949e-32	2.60699e-31	TRUE	minimally upregulated
TNMD	89.1038	-4.0388	0.33921	-11.9065	1.09493e-32	2.61678e-31	TRUE	downregulated
ESR2	37.4918	-1.92973	0.162081	-11.906	1.10143e-32	2.6291e-31	TRUE	minimally downregulated
REEP4	1439.97	1.36141	0.114358	11.9048	1.11729e-32	2.66368e-31	TRUE	minimally upregulated
IGSF9	2725.16	1.81065	0.152111	11.9035	1.13433e-32	2.70009e-31	TRUE	minimally upregulated
NDRG2	6477.09	-2.02842	0.170406	-11.9035	1.13534e-32	2.70009e-31	TRUE	downregulated
GPRASP2	732.641	-1.37394	0.115445	-11.9013	1.16585e-32	2.76924e-31	TRUE	minimally downregulated
ENPP2	2882.52	-2.22375	0.186928	-11.8963	1.2371e-32	2.93491e-31	TRUE	downregulated
GALE	1911.28	1.56061	0.131239	11.8914	1.31193e-32	3.10864e-31	TRUE	minimally upregulated
FGF2	959.02	-2.59575	0.218316	-11.8899	1.3359e-32	3.16158e-31	TRUE	downregulated
PEAR1	529.566	-1.8025	0.151664	-11.8849	1.41875e-32	3.35356e-31	TRUE	minimally downregulated
FUT7	68.4956	2.89903	0.244049	11.8789	1.52427e-32	3.59862e-31	TRUE	upregulated
HOXC11	398.475	3.29135	0.277096	11.878	1.54013e-32	3.63165e-31	TRUE	upregulated
AMOTL2	4385.88	-1.3296	0.111974	-11.8742	1.61141e-32	3.79098e-31	TRUE	minimally downregulated
UNC13A	65.3887	2.71917	0.228998	11.8742	1.61161e-32	3.79098e-31	TRUE	upregulated
SYNPO	5146.86	-1.44155	0.121412	-11.8733	1.62971e-32	3.82894e-31	TRUE	minimally downregulated
DONSON	863.29	1.4924	0.125704	11.8724	1.64757e-32	3.86622e-31	TRUE	minimally upregulated
SNRPB	8707.56	1.22881	0.103537	11.8684	1.72787e-32	4.04977e-31	TRUE	minimally upregulated
CA9	260.359	5.91418	0.498507	11.8638	1.82558e-32	4.27071e-31	TRUE	upregulated
HCAR3	84.0936	-1.96531	0.165657	-11.8637	1.82654e-32	4.27071e-31	TRUE	minimally downregulated
GSG2	165.353	1.95552	0.164957	11.8547	2.03364e-32	4.74924e-31	TRUE	minimally upregulated
C3orf67	176.642	2.2856	0.192968	11.8445	2.29823e-32	5.36071e-31	TRUE	upregulated
LY6H	29.2046	3.0366	0.256426	11.842	2.36633e-32	5.51292e-31	TRUE	upregulated
HAPLN1	135.341	4.08543	0.345239	11.8336	2.61617e-32	6.0877e-31	TRUE	upregulated
KLHL13	789.176	-2.66228	0.224979	-11.8335	2.62008e-32	6.08949e-31	TRUE	downregulated
F10	158.36	-2.44152	0.206329	-11.8331	2.63128e-32	6.10822e-31	TRUE	downregulated
PPP6R1	5491.89	0.909673	0.0768945	11.8301	2.72668e-32	6.32212e-31	TRUE	minimally upregulated
LIMK1	2998.16	1.07224	0.0906524	11.828	2.79604e-32	6.47522e-31	TRUE	minimally upregulated
EMP1	10743.2	-1.70015	0.143759	-11.8264	2.8517e-32	6.59624e-31	TRUE	minimally downregulated
DPYSL2	5564.86	-1.33563	0.112973	-11.8225	2.98665e-32	6.90018e-31	TRUE	minimally downregulated
FCRL4	10.2429	5.28569	0.447296	11.817	3.18854e-32	7.35787e-31	TRUE	upregulated
KCTD12	6444.35	-1.4576	0.12338	-11.8139	3.30735e-32	7.62299e-31	TRUE	minimally downregulated
MMRN1	754.058	-3.03299	0.256966	-11.8031	3.76389e-32	8.66497e-31	TRUE	downregulated
DAAM2	1173.81	-1.7112	0.145	-11.8014	3.83772e-32	8.82449e-31	TRUE	minimally downregulated
SLC37A1	1904.69	1.20333	0.101982	11.7995	3.92731e-32	9.01981e-31	TRUE	minimally upregulated
TTYH3	5634.98	1.40401	0.119001	11.7983	3.98328e-32	9.13756e-31	TRUE	minimally upregulated
NPR2	535.857	-1.60659	0.136173	-11.7981	3.99181e-32	9.14634e-31	TRUE	minimally downregulated
2019-03-04	15.9613	3.51512	0.298145	11.79	4.39731e-32	1.00636e-30	TRUE	upregulated
ADAMDEC1	578.067	3.44713	0.292489	11.7855	4.63622e-32	1.05979e-30	TRUE	upregulated
GNG2	1330.34	-1.58994	0.134956	-11.7811	4.88308e-32	1.1149e-30	TRUE	minimally downregulated
ALDH18A1	7248.35	0.949757	0.080623	11.7802	4.9358e-32	1.12562e-30	TRUE	minimally upregulated
WHAMMP3	166.016	-1.49812	0.127424	-11.7569	6.50527e-32	1.4818e-30	TRUE	minimally downregulated
RFX5	3715.68	0.95525	0.081256	11.7561	6.57369e-32	1.49563e-30	TRUE	minimally upregulated
TLX1	100.764	6.26992	0.533608	11.75	7.0582e-32	1.60399e-30	TRUE	upregulated
THSD1	359.444	-1.39948	0.119126	-11.7478	7.24575e-32	1.64468e-30	TRUE	minimally downregulated
PPP1CA	9663.3	1.10726	0.0943024	11.7416	7.80011e-32	1.76845e-30	TRUE	minimally upregulated
PHF17	2227.39	-1.03476	0.0881791	-11.7347	8.45867e-32	1.91552e-30	TRUE	minimally downregulated
HNRNPL	14311.7	0.524681	0.0447152	11.7339	8.54739e-32	1.93336e-30	TRUE	minimally upregulated
SPOCD1	229.452	2.7964	0.238324	11.7336	8.57144e-32	1.93655e-30	TRUE	upregulated
PGP	1181.66	1.28506	0.109535	11.732	8.73959e-32	1.97225e-30	TRUE	minimally upregulated
ZWILCH	1198.69	1.08125	0.0921742	11.7305	8.89078e-32	2.00404e-30	TRUE	minimally upregulated
S100A14	10925.2	2.46084	0.209809	11.7289	9.0582e-32	2.03941e-30	TRUE	upregulated
S100A7	1396.51	7.19956	0.61443	11.7175	1.03745e-31	2.33305e-30	TRUE	upregulated
ZBED3-AS1	38.3149	-1.42356	0.121501	-11.7165	1.04943e-31	2.35728e-30	TRUE	minimally downregulated
TCL1A	167.697	4.42373	0.377815	11.7087	1.14973e-31	2.5796e-30	TRUE	upregulated
C9orf172	54.3335	2.21286	0.189008	11.7077	1.16337e-31	2.60718e-30	TRUE	upregulated
FEZ2	2229.15	-0.775432	0.0663297	-11.6906	1.4244e-31	3.18849e-30	TRUE	minimally downregulated
GINS4	685.785	2.07011	0.177118	11.6877	1.47295e-31	3.29337e-30	TRUE	upregulated
LSR	7287.84	1.37875	0.117972	11.6871	1.48391e-31	3.31407e-30	TRUE	minimally upregulated
CERS2	22370.5	1.22955	0.105223	11.6852	1.51774e-31	3.38572e-30	TRUE	minimally upregulated
GNAL	218.691	-2.23641	0.191417	-11.6834	1.54883e-31	3.45112e-30	TRUE	downregulated
CKMT2	75.1886	-2.64853	0.226725	-11.6817	1.58192e-31	3.52082e-30	TRUE	downregulated
CNTNAP2	1902.91	3.82474	0.327557	11.6766	1.67916e-31	3.73296e-30	TRUE	upregulated
VGF	46.5103	4.2319	0.362685	11.6682	1.85209e-31	4.11271e-30	TRUE	upregulated
DAP3	8289.63	0.880751	0.0754882	11.6674	1.87047e-31	4.14877e-30	TRUE	minimally upregulated
ZC3H12B	84.938	-1.53052	0.131192	-11.6663	1.89546e-31	4.19941e-30	TRUE	minimally downregulated
MMRN2	2525.65	-1.56569	0.134262	-11.6614	2.007e-31	4.44145e-30	TRUE	minimally downregulated
SYNPO2	3978.55	-2.16079	0.185328	-11.6593	2.05841e-31	4.55005e-30	TRUE	downregulated
CDCA4	1113.55	1.20695	0.10352	11.6591	2.06099e-31	4.55057e-30	TRUE	minimally upregulated
UBQLN4	5703.15	0.982368	0.084267	11.6578	2.09396e-31	4.61812e-30	TRUE	minimally upregulated
FAM162B	45.5804	-1.97356	0.169359	-11.6531	2.21154e-31	4.87191e-30	TRUE	minimally downregulated
MPDZ	2204.68	-1.30068	0.111684	-11.6461	2.40147e-31	5.28433e-30	TRUE	minimally downregulated
SSPN	2148.86	-1.59567	0.137072	-11.6411	2.54673e-31	5.59762e-30	TRUE	minimally downregulated
ADIPOQ	9360.25	-4.66024	0.400733	-11.6293	2.92476e-31	6.42126e-30	TRUE	downregulated
C10orf10	6406.22	-2.04053	0.175602	-11.6202	3.25537e-31	7.13904e-30	TRUE	downregulated
RGCC	1204.64	-1.39172	0.119858	-11.6114	3.60484e-31	7.89651e-30	TRUE	minimally downregulated
MTMR10	2081.96	-0.934518	0.080488	-11.6106	3.63872e-31	7.96176e-30	TRUE	minimally downregulated
PCNX	3493.11	-1.06323	0.0915752	-11.6105	3.64545e-31	7.96749e-30	TRUE	minimally downregulated
RDH16	162.586	3.21844	0.277336	11.6048	3.89518e-31	8.50375e-30	TRUE	upregulated
KIAA1239	29.948	-4.08864	0.352623	-11.5949	4.37151e-31	9.53293e-30	TRUE	downregulated
CREB3L1	3516.38	2.21474	0.191058	11.592	4.52426e-31	9.85497e-30	TRUE	upregulated
PHYHIP	114.416	-2.33014	0.201057	-11.5895	4.66035e-31	1.01401e-29	TRUE	downregulated
LINC00052	109.856	7.90278	0.681935	11.5888	4.69904e-31	1.02128e-29	TRUE	upregulated
HOXC13	625.019	2.64447	0.228251	11.5858	4.86461e-31	1.05608e-29	TRUE	upregulated
BOLA2	3005.48	1.30289	0.112465	11.5848	4.91963e-31	1.06683e-29	TRUE	minimally upregulated
C9orf169	68.6399	2.97795	0.25706	11.5846	4.93055e-31	1.06801e-29	TRUE	upregulated
RFC2	2087.87	1.06638	0.0920616	11.5834	5.00361e-31	1.08263e-29	TRUE	minimally upregulated
DAB2IP	3379.35	-1.13218	0.0977865	-11.5781	5.32028e-31	1.14987e-29	TRUE	minimally downregulated
PYDC1	237.596	5.30847	0.458563	11.5763	5.43365e-31	1.17306e-29	TRUE	upregulated
ZNF672	2571.43	0.855892	0.0739432	11.575	5.51679e-31	1.18969e-29	TRUE	minimally upregulated
VKORC1L1	4150.6	-0.949115	0.0819991	-11.5747	5.53649e-31	1.19262e-29	TRUE	minimally downregulated
TOR2A	957.992	1.19184	0.103019	11.5691	5.90822e-31	1.27128e-29	TRUE	minimally upregulated
CASQ2	171.685	-2.84424	0.245973	-11.5632	6.32703e-31	1.35989e-29	TRUE	downregulated
ESYT1	9208.76	-0.90356	0.0781701	-11.5589	6.65599e-31	1.42901e-29	TRUE	minimally downregulated
HBA1	436.58	-5.0462	0.436937	-11.549	7.46452e-31	1.60083e-29	TRUE	downregulated
HIST1H4H	841.538	2.72843	0.236291	11.5469	7.64929e-31	1.63865e-29	TRUE	upregulated
RNF187	9939.68	0.930883	0.0806217	11.5463	7.70504e-31	1.64878e-29	TRUE	minimally upregulated
DSC1	37.8577	-3.07746	0.266801	-11.5347	8.82136e-31	1.88558e-29	TRUE	downregulated
SLC7A5	6599.91	2.53766	0.220038	11.5328	9.0117e-31	1.92415e-29	TRUE	upregulated
CDKN1C	934.23	-1.87586	0.162721	-11.5281	9.52528e-31	2.03157e-29	TRUE	minimally downregulated
SMARCA4	9347.79	0.929485	0.0806437	11.5258	9.77699e-31	2.08297e-29	TRUE	minimally upregulated
ANGPT4	10.1035	-3.21094	0.278701	-11.5211	1.03292e-30	2.1982e-29	TRUE	downregulated
HOXA5	142.225	-2.40853	0.20906	-11.5208	1.03682e-30	2.20409e-29	TRUE	downregulated
PDCD1	165.711	2.77115	0.240625	11.5165	1.08978e-30	2.31414e-29	TRUE	upregulated
VAV2	3083.03	1.02371	0.0889065	11.5144	1.11598e-30	2.36719e-29	TRUE	minimally upregulated
LTB	830.838	3.16066	0.274517	11.5136	1.12737e-30	2.38874e-29	TRUE	upregulated
KIT	3895.92	-2.76482	0.240184	-11.5112	1.15804e-30	2.45106e-29	TRUE	downregulated
FANCD2	1239.26	1.41649	0.123096	11.5073	1.21261e-30	2.56377e-29	TRUE	minimally upregulated
RASSF9	101.236	-2.0568	0.178888	-11.4977	1.35461e-30	2.86088e-29	TRUE	downregulated
RLTPR	296.782	2.83396	0.246682	11.4883	1.51036e-30	3.18635e-29	TRUE	upregulated
NFAT5	3917.26	-1.07895	0.0939228	-11.4877	1.52169e-30	3.20678e-29	TRUE	minimally downregulated
MAPK8IP2	1355.82	2.54081	0.221222	11.4854	1.56245e-30	3.28911e-29	TRUE	upregulated
ANKRD29	220.017	-2.2144	0.192826	-11.4839	1.58896e-30	3.34128e-29	TRUE	downregulated
COL5A2	22030	1.94848	0.169678	11.4834	1.59845e-30	3.35761e-29	TRUE	minimally upregulated
PPP1R14B	3932.92	1.56039	0.13589	11.4828	1.61064e-30	3.37956e-29	TRUE	minimally upregulated
HIST1H2BK	5060.58	1.94151	0.169082	11.4826	1.61337e-30	3.38163e-29	TRUE	minimally upregulated
AQP1	12250.9	-1.78038	0.155061	-11.4818	1.62859e-30	3.40987e-29	TRUE	minimally downregulated
GTF3C1	8016.89	0.877661	0.0764806	11.4756	1.7496e-30	3.65929e-29	TRUE	minimally upregulated
LTA	82.1216	2.69985	0.235355	11.4714	1.83677e-30	3.83747e-29	TRUE	upregulated
ARHGEF40	2480.37	-1.16904	0.101912	-11.4711	1.84401e-30	3.84846e-29	TRUE	minimally downregulated
ARPC5L	2571.34	1.01062	0.0881561	11.464	2.00147e-30	4.17259e-29	TRUE	minimally upregulated
C14orf180	168.331	-4.60968	0.402122	-11.4634	2.0151e-30	4.19651e-29	TRUE	downregulated
IL17REL	45.9243	3.88932	0.339285	11.4633	2.01779e-30	4.19761e-29	TRUE	upregulated
TRAF2	1543.91	1.23965	0.108162	11.461	2.07068e-30	4.30302e-29	TRUE	minimally upregulated
PNPLA2	7468.71	-1.49758	0.130681	-11.4598	2.09936e-30	4.35797e-29	TRUE	minimally downregulated
WHAMMP2	82.6327	-1.60594	0.140258	-11.4498	2.35558e-30	4.88463e-29	TRUE	minimally downregulated
ORAI2	2858.71	1.05596	0.0922387	11.4481	2.40325e-30	4.97815e-29	TRUE	minimally upregulated
HNRNPF	15343.6	0.647737	0.0565927	11.4456	2.47407e-30	5.1194e-29	TRUE	minimally upregulated
PLAC9	411.062	-2.73717	0.239155	-11.4452	2.48635e-30	5.13934e-29	TRUE	downregulated
MRPL14	2410.26	1.26227	0.110314	11.4425	2.56287e-30	5.29187e-29	TRUE	minimally upregulated
ERG	1021.05	-1.46045	0.127649	-11.4412	2.60316e-30	5.36937e-29	TRUE	minimally downregulated
KLHL4	45.4206	-2.13171	0.18635	-11.4393	2.65997e-30	5.48071e-29	TRUE	downregulated
AHNAK	99831.6	-1.51527	0.13248	-11.4377	2.70885e-30	5.57552e-29	TRUE	minimally downregulated
HNRNPU	33567.4	0.508664	0.0445331	11.4221	3.24125e-30	6.66429e-29	TRUE	minimally upregulated
CCR7	665.666	2.6962	0.236134	11.4181	3.39633e-30	6.97575e-29	TRUE	upregulated
DNMT3A	1869.24	1.05284	0.0922119	11.4176	3.41634e-30	7.00945e-29	TRUE	minimally upregulated
COL25A1	41.2152	-2.51227	0.220083	-11.4151	3.51468e-30	7.20362e-29	TRUE	downregulated
PHKG2	1793.56	1.07617	0.0943093	11.411	3.68357e-30	7.54182e-29	TRUE	minimally upregulated
EPB41L2	4159.72	-1.48708	0.130403	-11.4038	4.00369e-30	8.1886e-29	TRUE	minimally downregulated
PCDH18	1637.21	-1.8156	0.159211	-11.4037	4.00803e-30	8.18886e-29	TRUE	minimally downregulated
FAM196B	113.666	-3.53963	0.310508	-11.3995	4.20509e-30	8.58244e-29	TRUE	downregulated
VWF	13123.5	-1.67903	0.147315	-11.3975	4.30145e-30	8.76991e-29	TRUE	minimally downregulated
CXCR2P1	199.679	3.59026	0.315038	11.3963	4.36368e-30	8.88744e-29	TRUE	upregulated
NDUFAF6	1217.57	1.34395	0.117958	11.3935	4.50613e-30	9.16797e-29	TRUE	minimally upregulated
SEMA3D	320.331	-2.54888	0.223758	-11.3912	4.62445e-30	9.39886e-29	TRUE	downregulated
EMX2OS	143.048	-2.3439	0.205846	-11.3866	4.87488e-30	9.89749e-29	TRUE	downregulated
IGFL2	50.2433	3.46753	0.304572	11.3849	4.96989e-30	1.00799e-28	TRUE	upregulated
KISS1R	49.695	4.21528	0.370257	11.3847	4.98182e-30	1.00935e-28	TRUE	upregulated
MBOAT7	5602.53	1.38018	0.121249	11.383	5.08254e-30	1.02868e-28	TRUE	minimally upregulated
NTRK2	4957.1	-2.78565	0.244924	-11.3735	5.66395e-30	1.14517e-28	TRUE	downregulated
TMEM237	1840.16	-1.07972	0.0949334	-11.3735	5.67001e-30	1.1452e-28	TRUE	minimally downregulated
CUBN	113.656	-1.63284	0.143581	-11.3723	5.74424e-30	1.15899e-28	TRUE	minimally downregulated
OASL	1156.88	2.56923	0.225951	11.3707	5.85097e-30	1.1793e-28	TRUE	upregulated
AIFM2	1309.24	-1.40966	0.123974	-11.3706	5.85815e-30	1.17952e-28	TRUE	minimally downregulated
NANS	4099.1	1.21235	0.106658	11.3668	6.12215e-30	1.2314e-28	TRUE	minimally upregulated
H3F3A	17027	1.17282	0.103188	11.3658	6.19164e-30	1.24409e-28	TRUE	minimally upregulated
STX6	4243.96	0.799131	0.0703235	11.3636	6.34489e-30	1.27357e-28	TRUE	minimally upregulated
MGRN1	4855.04	0.816809	0.071908	11.3591	6.68417e-30	1.34028e-28	TRUE	minimally upregulated
ZNF781	69.8667	-1.46385	0.129024	-11.3456	7.80122e-30	1.56266e-28	TRUE	minimally downregulated
MAPKAPK2	12911.9	1.01488	0.0894688	11.3433	8.00312e-30	1.60145e-28	TRUE	minimally upregulated
GRM8	25.8965	2.66444	0.234931	11.3413	8.18773e-30	1.6367e-28	TRUE	upregulated
CDKN2B-AS1	33.5983	2.45822	0.216793	11.339	8.41192e-30	1.67979e-28	TRUE	upregulated
YPEL4	53.3846	-1.7341	0.152934	-11.3389	8.42176e-30	1.68003e-28	TRUE	minimally downregulated
LIG1	2293.78	1.03698	0.0914836	11.3352	8.78367e-30	1.75043e-28	TRUE	minimally upregulated
CEBPA	2236.93	-1.7057	0.150513	-11.3326	9.05197e-30	1.80205e-28	TRUE	minimally downregulated
EDNRB	884.386	-1.90083	0.167756	-11.3309	9.22316e-30	1.83425e-28	TRUE	minimally downregulated
EMCN	1193.87	-1.68583	0.148825	-11.3276	9.58155e-30	1.90357e-28	TRUE	minimally downregulated
ST6GALNAC6	3049.17	-1.04913	0.0926217	-11.327	9.63988e-30	1.91321e-28	TRUE	minimally downregulated
PDLIM3	2182	-1.93502	0.170859	-11.3253	9.83795e-30	1.95052e-28	TRUE	minimally downregulated
ACTA2	24346	-1.80068	0.159001	-11.325	9.87154e-30	1.95519e-28	TRUE	minimally downregulated
MEOX2	395.751	-2.3749	0.209778	-11.321	1.0328e-29	2.04351e-28	TRUE	downregulated
NRN1	951.558	-2.02799	0.179146	-11.3203	1.04135e-29	2.05833e-28	TRUE	downregulated
SNRPE	3362.32	1.08559	0.0959149	11.3182	1.06584e-29	2.1046e-28	TRUE	minimally upregulated
CENPO	394.961	1.31951	0.116637	11.313	1.13151e-29	2.23201e-28	TRUE	minimally upregulated
KLHL33	4.46245	-2.69882	0.238584	-11.3118	1.14684e-29	2.25994e-28	TRUE	downregulated
C20orf24	4157.45	1.10994	0.0981275	11.3112	1.15481e-29	2.27335e-28	TRUE	minimally upregulated
PAPPA2	20.4023	-3.40026	0.30077	-11.3052	1.23741e-29	2.43102e-28	TRUE	downregulated
TRIB3	2458.73	1.48436	0.131299	11.3052	1.23687e-29	2.43102e-28	TRUE	minimally upregulated
BMX	95.1886	-2.5734	0.227721	-11.3007	1.30224e-29	2.55581e-28	TRUE	downregulated
NMU	74.0082	5.09419	0.450803	11.3003	1.30832e-29	2.56515e-28	TRUE	upregulated
P2RY12	90.7276	-2.32519	0.205769	-11.3	1.31154e-29	2.56887e-28	TRUE	downregulated
CBLN2	329.307	5.17939	0.458422	11.2983	1.33779e-29	2.61764e-28	TRUE	upregulated
MCM4	5630.84	1.61199	0.142727	11.2942	1.40121e-29	2.73899e-28	TRUE	minimally upregulated
GPR34	483.913	-1.67518	0.148342	-11.2927	1.42605e-29	2.78473e-28	TRUE	minimally downregulated
CFB	28831	2.61777	0.231945	11.2862	1.53551e-29	2.99548e-28	TRUE	upregulated
SCN9A	65.1811	-2.20076	0.194997	-11.2861	1.53715e-29	2.99567e-28	TRUE	downregulated
ATP13A1	4661.35	0.806608	0.0714786	11.2846	1.56328e-29	3.04355e-28	TRUE	minimally upregulated
IFI6	17447.6	2.71265	0.240408	11.2835	1.58272e-29	3.0783e-28	TRUE	upregulated
SCUBE3	532.128	3.36995	0.298693	11.2823	1.60491e-29	3.11835e-28	TRUE	upregulated
LEF1	1295.9	1.88774	0.16736	11.2795	1.65601e-29	3.21442e-28	TRUE	minimally upregulated
CDADC1	401.647	-0.791429	0.0702257	-11.2698	1.85008e-29	3.58753e-28	TRUE	minimally downregulated
HMGA1	5994.19	1.61442	0.143262	11.269	1.86711e-29	3.61694e-28	TRUE	minimally upregulated
ZNF687	3463.09	0.870206	0.0772304	11.2677	1.89533e-29	3.66796e-28	TRUE	minimally upregulated
LINC00924	29.6304	-2.1635	0.192013	-11.2675	1.89948e-29	3.67233e-28	TRUE	downregulated
ADAM33	396.215	-2.62637	0.233285	-11.2582	2.10968e-29	4.07466e-28	TRUE	downregulated
TGFBR3	4243.38	-2.30615	0.204851	-11.2577	2.12208e-29	4.09454e-28	TRUE	downregulated
CD209	311.112	-2.36396	0.210019	-11.2559	2.16513e-29	4.17347e-28	TRUE	downregulated
DBNDD1	2138.59	1.67203	0.148577	11.2536	2.22252e-29	4.27985e-28	TRUE	minimally upregulated
C2CD2	2448.3	-1.32782	0.11801	-11.2518	2.26964e-29	4.36625e-28	TRUE	minimally downregulated
ELAVL1	5442.38	0.599667	0.0533113	11.2484	2.35816e-29	4.53206e-28	TRUE	minimally upregulated
CHL1	868.116	-2.82803	0.251448	-11.247	2.39728e-29	4.60268e-28	TRUE	downregulated
DMRT2	65.0381	-2.63155	0.233984	-11.2467	2.40406e-29	4.61114e-28	TRUE	downregulated
KLF10	4620.69	-1.16743	0.103821	-11.2446	2.46074e-29	4.7152e-28	TRUE	minimally downregulated
AFAP1L1	717.849	-1.38808	0.123477	-11.2416	2.54657e-29	4.87485e-28	TRUE	minimally downregulated
PDIA4	13459.2	1.06639	0.0948943	11.2377	2.66353e-29	5.09374e-28	TRUE	minimally upregulated
PSMC4	5068.67	1.02022	0.090809	11.2348	2.75023e-29	5.25437e-28	TRUE	minimally upregulated
DNASE2	4774.3	0.817369	0.0727561	11.2344	2.76463e-29	5.27669e-28	TRUE	minimally upregulated
DBF4	838.647	1.26891	0.112957	11.2336	2.7887e-29	5.31742e-28	TRUE	minimally upregulated
CIDEA	542.696	-4.55792	0.405752	-11.2333	2.79933e-29	5.33244e-28	TRUE	downregulated
TMEM100	271.545	-3.02122	0.269089	-11.2276	2.98519e-29	5.68092e-28	TRUE	downregulated
COL6A6	264.009	-2.89959	0.258346	-11.2237	3.12062e-29	5.93285e-28	TRUE	downregulated
PLA2R1	859.41	-1.56848	0.139756	-11.223	3.14534e-29	5.97399e-28	TRUE	minimally downregulated
TUSC5	1705.79	-4.35196	0.387806	-11.222	3.17957e-29	6.0331e-28	TRUE	downregulated
GYPC	1502.99	-1.63134	0.145373	-11.2217	3.1896e-29	6.04035e-28	TRUE	minimally downregulated
PSMA5	4894.06	0.950503	0.0847015	11.2218	3.18734e-29	6.04035e-28	TRUE	minimally upregulated
RBP7	815.525	-2.05106	0.182861	-11.2165	3.38394e-29	6.40214e-28	TRUE	downregulated
HIST1H2BE	37.3777	2.03093	0.181081	11.2156	3.42041e-29	6.46484e-28	TRUE	upregulated
BCL9	3477.68	1.10026	0.098111	11.2144	3.4642e-29	6.54124e-28	TRUE	minimally upregulated
CD19	194.511	4.08976	0.364714	11.2136	3.49654e-29	6.5959e-28	TRUE	upregulated
RIBC2	138.61	1.93561	0.172624	11.2129	3.52598e-29	6.64498e-28	TRUE	minimally upregulated
FREM1	304.258	-2.57326	0.229552	-11.2099	3.64496e-29	6.86255e-28	TRUE	downregulated
LPCAT2	1381.37	-1.37052	0.122289	-11.2072	3.75776e-29	7.06809e-28	TRUE	minimally downregulated
LRP1	23078.8	-1.57601	0.140627	-11.207	3.76645e-29	7.07757e-28	TRUE	minimally downregulated
HIST1H3D	138.444	3.04643	0.271882	11.2049	3.85582e-29	7.23851e-28	TRUE	upregulated
SMS	6082.89	1.06936	0.0955037	11.197	4.21622e-29	7.90745e-28	TRUE	minimally upregulated
BAK1	1272.58	1.03422	0.0923971	11.1932	4.40069e-29	8.24546e-28	TRUE	minimally upregulated
TANK	2626.51	-0.947411	0.0846667	-11.1899	4.57034e-29	8.55508e-28	TRUE	minimally downregulated
KLF11	1777.52	-1.07296	0.0958971	-11.1887	4.63426e-29	8.66638e-28	TRUE	minimally downregulated
CSTF2	1033.17	0.810225	0.0724463	11.1838	4.89537e-29	9.14587e-28	TRUE	minimally upregulated
APOLD1	2600.79	-1.88398	0.168458	-11.1837	4.90086e-29	9.14733e-28	TRUE	minimally downregulated
VSTM2A	762.926	7.52537	0.673143	11.1795	5.14046e-29	9.58533e-28	TRUE	upregulated
APOBEC3B	788.71	2.64127	0.236284	11.1784	5.20464e-29	9.6957e-28	TRUE	upregulated
MORN3	77.4284	2.19819	0.196682	11.1764	5.32222e-29	9.90524e-28	TRUE	upregulated
XIRP1	129.95	3.40836	0.304977	11.1758	5.35801e-29	9.96231e-28	TRUE	upregulated
SPATS2	2060.65	0.813945	0.0728348	11.1752	5.39134e-29	1.00147e-27	TRUE	minimally upregulated
ORM1	403.281	5.50461	0.492784	11.1704	5.69078e-29	1.05608e-27	TRUE	upregulated
EPN3	2354.45	2.04823	0.183393	11.1686	5.81196e-29	1.07754e-27	TRUE	upregulated
WDFY3-AS2	53.2066	-1.68306	0.150726	-11.1664	5.95594e-29	1.10318e-27	TRUE	minimally downregulated
LRTM2	58.3392	4.6335	0.415021	11.1645	6.08352e-29	1.12574e-27	TRUE	upregulated
TRAF7	6589.73	0.82987	0.0743383	11.1634	6.15777e-29	1.1384e-27	TRUE	minimally upregulated
ASCL1	108.033	6.19864	0.555405	11.1606	6.35837e-29	1.17436e-27	TRUE	upregulated
TSEN54	1667.13	1.18936	0.106577	11.1596	6.42525e-29	1.18559e-27	TRUE	minimally upregulated
FAM195A	1221.92	1.7026	0.152646	11.1539	6.85314e-29	1.26334e-27	TRUE	minimally upregulated
ARHGEF15	963.861	-1.5338	0.137537	-11.152	7.00445e-29	1.29001e-27	TRUE	minimally downregulated
CRY2	3062.36	-1.04124	0.0933882	-11.1496	7.19097e-29	1.32311e-27	TRUE	minimally downregulated
ARHGAP11B	72.1597	2.04499	0.183423	11.149	7.2409e-29	1.33076e-27	TRUE	upregulated
CAPS	2538.84	2.64026	0.236817	11.1489	7.24623e-29	1.33076e-27	TRUE	upregulated
BUB3	7712.61	0.906281	0.081326	11.1438	7.67711e-29	1.40856e-27	TRUE	minimally upregulated
ABCB8	1878.69	1.00039	0.0897898	11.1415	7.87687e-29	1.44384e-27	TRUE	minimally upregulated
CAMK1	674.739	-1.22376	0.109908	-11.1345	8.52494e-29	1.56117e-27	TRUE	minimally downregulated
SCN11A	31.2982	-2.03295	0.182648	-11.1304	8.91851e-29	1.6317e-27	TRUE	downregulated
HSPA12A	801.4	-1.61844	0.145425	-11.129	9.06149e-29	1.6563e-27	TRUE	minimally downregulated
KLHL10	5.54142	-1.70537	0.153277	-11.1261	9.36729e-29	1.71059e-27	TRUE	minimally downregulated
RPL26L1	768.472	0.940033	0.0845161	11.1225	9.74612e-29	1.7781e-27	TRUE	minimally upregulated
SAMD4A	942.948	-1.56948	0.141131	-11.1207	9.94737e-29	1.81311e-27	TRUE	minimally downregulated
PLAUR	1662.12	1.57291	0.141538	11.113	1.08493e-28	1.97566e-27	TRUE	minimally upregulated
RAVER1	4015.34	0.837442	0.0753588	11.1127	1.08771e-28	1.97885e-27	TRUE	minimally upregulated
AKR1C1	1391.73	-3.18769	0.28688	-11.1116	1.10216e-28	2.00328e-27	TRUE	downregulated
MMP28	273.763	-1.92904	0.173684	-11.1066	1.16497e-28	2.11546e-27	TRUE	minimally downregulated
SMIM10	204.857	-1.42983	0.128807	-11.1006	1.24643e-28	2.26127e-27	TRUE	minimally downregulated
LURAP1	59.2586	-1.67297	0.150775	-11.0958	1.31465e-28	2.3828e-27	TRUE	minimally downregulated
NR2F6	3542.48	1.20777	0.108858	11.095	1.32725e-28	2.4034e-27	TRUE	minimally upregulated
XPNPEP2	84.6412	-2.63236	0.237348	-11.0907	1.39167e-28	2.51771e-27	TRUE	downregulated
SLX1B	1586.45	1.55509	0.140241	11.0887	1.42362e-28	2.57311e-27	TRUE	minimally upregulated
C18orf56	56.9696	2.3392	0.210975	11.0876	1.44158e-28	2.60316e-27	TRUE	upregulated
CA4	130.532	-4.80325	0.433219	-11.0874	1.44487e-28	2.60668e-27	TRUE	downregulated
CLCN2	399.309	1.36398	0.123074	11.0826	1.52367e-28	2.74628e-27	TRUE	minimally upregulated
PTPN21	1107.55	-1.44885	0.130737	-11.0821	1.53211e-28	2.75893e-27	TRUE	minimally downregulated
ALDH1A1	2142.87	-2.04754	0.184829	-11.078	1.60388e-28	2.88284e-27	TRUE	downregulated
PSENEN	4123.6	1.1046	0.0997105	11.078	1.60366e-28	2.88284e-27	TRUE	minimally upregulated
LAMA4	5761.71	-1.37964	0.124545	-11.0774	1.61522e-28	2.90053e-27	TRUE	minimally downregulated
PTH1R	113.541	-2.31938	0.209457	-11.0733	1.69073e-28	3.03332e-27	TRUE	downregulated
CALR	52074.7	1.07731	0.0972963	11.0725	1.70623e-28	3.0583e-27	TRUE	minimally upregulated
RSPO3	306.934	-2.16509	0.195554	-11.0716	1.72378e-28	3.08693e-27	TRUE	downregulated
FMO2	2240.61	-2.78571	0.251708	-11.0672	1.80892e-28	3.2364e-27	TRUE	downregulated
PDGFA	1015.63	-1.42232	0.128521	-11.0668	1.81812e-28	3.24987e-27	TRUE	minimally downregulated
DSN1	1518.02	1.10743	0.100075	11.066	1.83363e-28	3.27459e-27	TRUE	minimally upregulated
PDE1B	426.299	-1.6875	0.152568	-11.0606	1.94779e-28	3.47526e-27	TRUE	minimally downregulated
STXBP2	4546.95	1.18345	0.107012	11.0591	1.98079e-28	3.53089e-27	TRUE	minimally upregulated
ADAMTS1	4154.57	-1.98857	0.179905	-11.0534	2.10986e-28	3.75753e-27	TRUE	minimally downregulated
C1orf131	870.371	0.844962	0.076491	11.0466	2.27782e-28	4.05293e-27	TRUE	minimally upregulated
APH1A	16364.8	0.788745	0.0714048	11.0461	2.28913e-28	4.06934e-27	TRUE	minimally upregulated
EIF3L	18382.7	-0.909572	0.0823445	-11.0459	2.29358e-28	4.07351e-27	TRUE	minimally downregulated
TEAD1	4057.82	-1.2224	0.110675	-11.045	2.31877e-28	4.1145e-27	TRUE	minimally downregulated
HIST2H4A	1769.47	2.07829	0.188239	11.0407	2.43196e-28	4.31141e-27	TRUE	upregulated
ABLIM1	7998.66	-1.29295	0.117134	-11.0382	2.50052e-28	4.42891e-27	TRUE	minimally downregulated
NOTCH4	1478.97	-1.35831	0.123058	-11.038	2.50555e-28	4.43378e-27	TRUE	minimally downregulated
CCL14	1443.32	-2.65607	0.240633	-11.0378	2.51007e-28	4.43773e-27	TRUE	downregulated
N4BP2L1	864.607	-1.26935	0.115026	-11.0354	2.58021e-28	4.55758e-27	TRUE	minimally downregulated
MOB3C	1081.35	-0.785483	0.0712016	-11.0318	2.68392e-28	4.73647e-27	TRUE	minimally downregulated
TOMM40	3163.62	1.22338	0.110961	11.0253	2.88611e-28	5.08866e-27	TRUE	minimally upregulated
TSSC1	1243.01	0.848728	0.0769983	11.0227	2.97061e-28	5.2329e-27	TRUE	minimally upregulated
TM4SF18	489.783	-1.81423	0.164605	-11.0218	3.00107e-28	5.28177e-27	TRUE	minimally downregulated
ATP1A2	702.1	-3.65701	0.332032	-11.014	3.27035e-28	5.75049e-27	TRUE	downregulated
KY	87.8736	-3.28739	0.298547	-11.0113	3.37204e-28	5.92393e-27	TRUE	downregulated
DEFB132	71.247	-3.89515	0.353754	-11.0109	3.38613e-28	5.94331e-27	TRUE	downregulated
FLVCR1	638.376	1.33698	0.121464	11.0072	3.52815e-28	6.187e-27	TRUE	minimally upregulated
C11orf87	3.7944	-3.2733	0.297396	-11.0065	3.55375e-28	6.22627e-27	TRUE	downregulated
GPLD1	68.9159	-2.51841	0.22889	-11.0027	3.70845e-28	6.49146e-27	TRUE	downregulated
NABP2	2087.7	0.803603	0.073042	11.0019	3.74038e-28	6.54146e-27	TRUE	minimally upregulated
DLC1	2825.91	-1.59267	0.144828	-10.997	3.95135e-28	6.9042e-27	TRUE	minimally downregulated
BLOC1S3	1178.52	0.833781	0.0758347	10.9947	4.05212e-28	7.07391e-27	TRUE	minimally upregulated
ETV7	406.475	2.30309	0.209562	10.99	4.26781e-28	7.44377e-27	TRUE	upregulated
LETMD1	2420.82	-0.863038	0.0785351	-10.9892	4.30711e-28	7.50557e-27	TRUE	minimally downregulated
ADCYAP1R1	19.6011	-3.36356	0.306102	-10.9883	4.34845e-28	7.57083e-27	TRUE	downregulated
ADH4	13.2447	-4.26028	0.387875	-10.9836	4.58101e-28	7.96858e-27	TRUE	downregulated
YIF1B	1892.97	1.1604	0.105659	10.9825	4.63898e-28	8.0622e-27	TRUE	minimally upregulated
PTTG3P	7.06467	3.57125	0.325241	10.9803	4.75246e-28	8.25203e-27	TRUE	upregulated
PSME2	7132.3	1.33894	0.12196	10.9785	4.84982e-28	8.41358e-27	TRUE	minimally upregulated
FEZ1	301.797	-1.55376	0.141531	-10.9782	4.86395e-28	8.43055e-27	TRUE	minimally downregulated
TEX19	12.0833	4.53964	0.413665	10.9742	5.08545e-28	8.80662e-27	TRUE	upregulated
FKBP4	20929	1.26631	0.115419	10.9715	5.24079e-28	9.06755e-27	TRUE	minimally upregulated
RIIAD1	31.2751	4.62296	0.421564	10.9662	5.55561e-28	9.6037e-27	TRUE	upregulated
GMIP	1310.22	1.08583	0.0990592	10.9614	5.85707e-28	1.01069e-26	TRUE	minimally upregulated
HIST1H2BC	407.907	2.42201	0.220958	10.9614	5.85713e-28	1.01069e-26	TRUE	upregulated
FCRL3	145.22	3.2825	0.299485	10.9605	5.91905e-28	1.02047e-26	TRUE	upregulated
CPM	2010.28	-1.81334	0.165476	-10.9583	6.06013e-28	1.04387e-26	TRUE	minimally downregulated
SMYD4	739.567	-0.705718	0.064401	-10.9582	6.07043e-28	1.04472e-26	TRUE	minimally downregulated
SAC3D1	705.934	1.52006	0.138739	10.9562	6.2024e-28	1.06648e-26	TRUE	minimally upregulated
TRAIP	315.638	1.2515	0.114232	10.9558	6.23152e-28	1.07054e-26	TRUE	minimally upregulated
CSAG3	60.5498	5.71651	0.521811	10.9551	6.27908e-28	1.07776e-26	TRUE	upregulated
C2orf48	22.2381	3.08003	0.281166	10.9545	6.32456e-28	1.08365e-26	TRUE	upregulated
HSPE1	5077.79	1.12336	0.102548	10.9545	6.3236e-28	1.08365e-26	TRUE	minimally upregulated
LINC00176	105.959	2.31018	0.210964	10.9506	6.60421e-28	1.13057e-26	TRUE	upregulated
LPCAT1	5352.93	1.28762	0.117588	10.9503	6.62493e-28	1.13312e-26	TRUE	minimally upregulated
TMEM43	6478	-0.744872	0.0680512	-10.9457	6.96407e-28	1.19008e-26	TRUE	minimally downregulated
C3orf36	23.1489	1.86184	0.170106	10.9452	7.00703e-28	1.19637e-26	TRUE	minimally upregulated
SYNDIG1	283.223	2.50751	0.229198	10.9404	7.38887e-28	1.26045e-26	TRUE	upregulated
PPP1R1A	1341.93	-3.27005	0.298924	-10.9394	7.47043e-28	1.27325e-26	TRUE	downregulated
MRPL17	3009.46	0.965338	0.0882606	10.9374	7.63943e-28	1.30091e-26	TRUE	minimally upregulated
MIS18A	864.328	1.05685	0.0966374	10.9362	7.73328e-28	1.31574e-26	TRUE	minimally upregulated
FAM110A	1830.66	1.43987	0.131682	10.9345	7.88702e-28	1.34073e-26	TRUE	minimally upregulated
STX11	422.807	-1.66147	0.151966	-10.9332	8.00123e-28	1.35895e-26	TRUE	minimally downregulated
SGOL2	731.8	1.33316	0.12195	10.932	8.10539e-28	1.37544e-26	TRUE	minimally upregulated
ZC3H3	1837.61	1.03296	0.0945072	10.9299	8.28991e-28	1.40552e-26	TRUE	minimally upregulated
TBC1D10B	4022.62	0.745414	0.0682073	10.9287	8.40818e-28	1.42433e-26	TRUE	minimally upregulated
MRGBP	1152.73	1.08118	0.0989563	10.9259	8.67115e-28	1.4676e-26	TRUE	minimally upregulated
TPD52	15902.3	1.54148	0.141097	10.925	8.75704e-28	1.48085e-26	TRUE	minimally upregulated
GRIN2D	190.912	2.26488	0.20738	10.9214	9.10747e-28	1.53877e-26	TRUE	upregulated
RIMS4	1696.97	3.6594	0.335143	10.9189	9.36117e-28	1.58026e-26	TRUE	upregulated
LIMD2	1556.08	2.04636	0.187425	10.9183	9.42682e-28	1.58996e-26	TRUE	upregulated
B3GALT1	11.962	-3.28924	0.301344	-10.9152	9.74739e-28	1.6426e-26	TRUE	downregulated
OIT3	13.5241	3.11419	0.28532	10.9147	9.80265e-28	1.65048e-26	TRUE	upregulated
CST5	169.769	7.28553	0.667666	10.9119	1.01079e-27	1.70041e-26	TRUE	upregulated
KCNK15	503.959	2.99624	0.274609	10.9109	1.0224e-27	1.71844e-26	TRUE	upregulated
IL11RA	589.015	-1.40945	0.129186	-10.9102	1.03032e-27	1.73026e-26	TRUE	minimally downregulated
CABP1	21.0991	-2.16022	0.198044	-10.9078	1.05792e-27	1.77507e-26	TRUE	downregulated
ITPRIPL1	108.063	-2.02542	0.185704	-10.9067	1.07029e-27	1.79428e-26	TRUE	downregulated
SSX2IP	1758.43	1.14433	0.104943	10.9043	1.09958e-27	1.84179e-26	TRUE	minimally upregulated
PTN	2023.71	-2.79349	0.256293	-10.8996	1.15798e-27	1.93794e-26	TRUE	downregulated
ROGDI	2179.8	1.36446	0.125186	10.8995	1.1593e-27	1.93848e-26	TRUE	minimally upregulated
SF3B4	6462.53	0.919579	0.0843771	10.8984	1.17254e-27	1.95894e-26	TRUE	minimally upregulated
LCA5	501.087	-1.35283	0.12414	-10.8976	1.18335e-27	1.9753e-26	TRUE	minimally downregulated
LRRC45	1334.84	1.5558	0.142782	10.8963	1.19988e-27	2.00117e-26	TRUE	minimally upregulated
AIM2	145.107	2.85161	0.261709	10.8961	1.20289e-27	2.00276e-26	TRUE	upregulated
GIMAP8	1023.19	-1.48941	0.136691	-10.8962	1.20214e-27	2.00276e-26	TRUE	minimally downregulated
NAT8L	284.88	-2.5122	0.230641	-10.8922	1.25532e-27	2.08825e-26	TRUE	downregulated
AFAP1-AS1	289.766	4.41381	0.405275	10.8909	1.27382e-27	2.11723e-26	TRUE	upregulated
EVPL	2694.29	1.534	0.140899	10.8872	1.32659e-27	2.20116e-26	TRUE	minimally upregulated
LOXL1	2877.6	1.59908	0.146877	10.8872	1.32653e-27	2.20116e-26	TRUE	minimally upregulated
PVRL3	158.225	-1.91814	0.176244	-10.8834	1.38258e-27	2.29211e-26	TRUE	minimally downregulated
COL22A1	344.672	3.49592	0.32145	10.8755	1.50846e-27	2.49867e-26	TRUE	upregulated
BAX	1770.53	1.17579	0.108123	10.8746	1.52339e-27	2.52125e-26	TRUE	minimally upregulated
IDH2	10882.8	1.37722	0.126656	10.8737	1.53788e-27	2.54307e-26	TRUE	minimally upregulated
WASF3	768.008	-1.94716	0.179074	-10.8735	1.54182e-27	2.54741e-26	TRUE	minimally downregulated
EIF4EBP2	12076.7	-0.879541	0.080891	-10.8732	1.54747e-27	2.55458e-26	TRUE	minimally downregulated
CHAF1A	1357.3	1.16323	0.106994	10.8719	1.56917e-27	2.58821e-26	TRUE	minimally upregulated
KLF6	11284.3	-1.3015	0.119737	-10.8697	1.60792e-27	2.64986e-26	TRUE	minimally downregulated
C9orf116	462.858	1.90842	0.1756	10.868	1.63703e-27	2.69555e-26	TRUE	minimally upregulated
RBFOX2	5136.81	-0.851367	0.0783853	-10.8613	1.76204e-27	2.89893e-26	TRUE	minimally downregulated
ANKRD22	582.879	2.00913	0.185004	10.8599	1.789e-27	2.93831e-26	TRUE	upregulated
CPNE7	398.122	2.69321	0.247994	10.86	1.78765e-27	2.93831e-26	TRUE	upregulated
TNNI3	59.3209	5.06574	0.466498	10.8591	1.80556e-27	2.96301e-26	TRUE	upregulated
MAML2	1148.92	-1.89956	0.174978	-10.856	1.86716e-27	3.06151e-26	TRUE	minimally downregulated
SIX4	1238.82	1.59455	0.146946	10.8512	1.96815e-27	3.22438e-26	TRUE	minimally upregulated
PDE1C	125.913	-2.96517	0.273382	-10.8463	2.07762e-27	3.40086e-26	TRUE	downregulated
SH2D2A	272.581	2.21442	0.204184	10.8452	2.10114e-27	3.43646e-26	TRUE	upregulated
MPL	43.8377	-1.27623	0.117682	-10.8447	2.11258e-27	3.45227e-26	TRUE	minimally downregulated
POLR2H	2566.88	1.03425	0.0953797	10.8436	2.13999e-27	3.49412e-26	TRUE	minimally upregulated
TRPM3	5.60819	-3.04862	0.281275	-10.8386	2.25956e-27	3.68625e-26	TRUE	downregulated
TMEM245	4737.96	-0.958878	0.0884709	-10.8383	2.26546e-27	3.69278e-26	TRUE	minimally downregulated
MEIS2	439.523	-1.66	0.153164	-10.8381	2.27171e-27	3.69986e-26	TRUE	minimally downregulated
CCDC178	47.9867	-2.5818	0.23824	-10.837	2.2999e-27	3.74263e-26	TRUE	downregulated
CALCOCO1	4473.83	-0.947635	0.0874662	-10.8343	2.36794e-27	3.85014e-26	TRUE	minimally downregulated
FBXW7	1212.39	-0.844081	0.0779298	-10.8313	2.44673e-27	3.97491e-26	TRUE	minimally downregulated
CBX8	463.498	1.36313	0.12596	10.8219	2.71083e-27	4.40029e-26	TRUE	minimally upregulated
LILRB5	205.694	-2.40135	0.221936	-10.82	2.76708e-27	4.48784e-26	TRUE	downregulated
ACKR3	1845.32	-1.81147	0.167479	-10.8161	2.88659e-27	4.67777e-26	TRUE	minimally downregulated
IKBKE	1033.25	1.33152	0.123133	10.8137	2.9661e-27	4.80261e-26	TRUE	minimally upregulated
SMYD1	170.129	-4.37514	0.404601	-10.8135	2.97238e-27	4.80878e-26	TRUE	downregulated
MXD3	590.74	1.45653	0.1347	10.8132	2.9804e-27	4.81773e-26	TRUE	minimally upregulated
SH3GLB1	7148.22	-0.715807	0.066204	-10.8121	3.0152e-27	4.86993e-26	TRUE	minimally downregulated
RMI1	1110.74	1.1005	0.101792	10.8112	3.04518e-27	4.91427e-26	TRUE	minimally upregulated
PDE11A	139.054	-2.37194	0.219461	-10.808	3.15357e-27	5.08497e-26	TRUE	downregulated
SLC39A4	1168.21	1.83795	0.170063	10.8075	3.17311e-27	5.11224e-26	TRUE	minimally upregulated
CABLES2	1053.01	1.24037	0.114785	10.806	3.22388e-27	5.18809e-26	TRUE	minimally upregulated
CDH23	333.97	-2.01943	0.186881	-10.806	3.22553e-27	5.18809e-26	TRUE	downregulated
COPG1	14181.3	0.799103	0.0739518	10.8057	3.23412e-27	5.1976e-26	TRUE	minimally upregulated
MANF	3438.69	1.03132	0.0954544	10.8043	3.28528e-27	5.27546e-26	TRUE	minimally upregulated
CHEK1	632.918	1.45758	0.134966	10.7997	3.45516e-27	5.54366e-26	TRUE	minimally upregulated
RAB25	6462.82	1.2878	0.119333	10.7917	3.76907e-27	6.04232e-26	TRUE	minimally upregulated
SPIB	346.555	3.61916	0.33545	10.789	3.88114e-27	6.21498e-26	TRUE	upregulated
TIMM17B	2022.48	1.14055	0.105715	10.7889	3.88317e-27	6.21498e-26	TRUE	minimally upregulated
SIX2	518.729	2.8157	0.260996	10.7883	3.90883e-27	6.25091e-26	TRUE	upregulated
FANCF	1532.07	0.830319	0.077013	10.7815	4.20753e-27	6.72305e-26	TRUE	minimally upregulated
FUS	13522.3	0.822822	0.0763252	10.7805	4.2567e-27	6.79602e-26	TRUE	minimally upregulated
LDB3	99.1143	-1.85164	0.171817	-10.7769	4.42776e-27	7.06334e-26	TRUE	minimally downregulated
CACNB3	2216.86	1.33804	0.124162	10.7766	4.43972e-27	7.0766e-26	TRUE	minimally upregulated
ADIPOR1	10216.9	0.857635	0.0795873	10.776	4.46764e-27	7.11526e-26	TRUE	minimally upregulated
HPSE2	29.4975	-3.59682	0.333807	-10.7752	4.50993e-27	7.17674e-26	TRUE	downregulated
MTL5	1692.08	1.83231	0.170077	10.7734	4.59678e-27	7.30896e-26	TRUE	minimally upregulated
SOX17	276.289	-1.89315	0.175733	-10.7728	4.62492e-27	7.34768e-26	TRUE	minimally downregulated
FOSB	7200.61	-3.10408	0.288146	-10.7726	4.63699e-27	7.36084e-26	TRUE	downregulated
TIGD3	53.1715	1.83739	0.170571	10.772	4.6656e-27	7.40021e-26	TRUE	minimally upregulated
DCAF13	3596.41	1.20652	0.112019	10.7707	4.73627e-27	7.50617e-26	TRUE	minimally upregulated
KIF1A	846.086	4.73212	0.439567	10.7654	5.01385e-27	7.93962e-26	TRUE	upregulated
TUBA3D	282.187	4.10209	0.381232	10.7601	5.31067e-27	8.4028e-26	TRUE	upregulated
TLN1	21009.1	-0.757112	0.070383	-10.757	5.49168e-27	8.68213e-26	TRUE	minimally downregulated
TSPAN7	1170.9	-1.9903	0.185089	-10.7532	5.72367e-27	9.03419e-26	TRUE	minimally downregulated
XRCC2	230.016	1.63163	0.151734	10.7532	5.72156e-27	9.03419e-26	TRUE	minimally upregulated
CLDN11	723.402	-2.22601	0.20703	-10.7521	5.79213e-27	9.13482e-26	TRUE	downregulated
GAL3ST2	41.5325	4.49239	0.417849	10.7512	5.84711e-27	9.21406e-26	TRUE	upregulated
HLA-F-AS1	82.1948	-1.40709	0.130879	-10.751	5.85923e-27	9.22567e-26	TRUE	minimally downregulated
LSM14B	3534.66	0.866268	0.0806032	10.7473	6.10127e-27	9.59901e-26	TRUE	minimally upregulated
U2AF2	8529.99	0.749299	0.0697412	10.744	6.32523e-27	9.94331e-26	TRUE	minimally upregulated
ABHD12	4188.27	1.01672	0.094634	10.7437	6.34613e-27	9.9681e-26	TRUE	minimally upregulated
CHAF1B	984.844	1.32054	0.12295	10.7405	6.57153e-27	1.03138e-25	TRUE	minimally upregulated
AOC2	61.5499	-2.01875	0.187979	-10.7392	6.66039e-27	1.04448e-25	TRUE	downregulated
VIM	63664.7	-1.33731	0.124532	-10.7386	6.70293e-27	1.05031e-25	TRUE	minimally downregulated
PSMD14	3685.74	0.870027	0.0810307	10.737	6.82183e-27	1.06808e-25	TRUE	minimally upregulated
ZFP36	12027.2	-1.96823	0.183335	-10.7358	6.91499e-27	1.08179e-25	TRUE	minimally downregulated
TDRKH	1445.84	1.18334	0.110269	10.7314	7.25117e-27	1.13347e-25	TRUE	minimally upregulated
SCN4A	209.23	-2.59632	0.241955	-10.7306	7.31204e-27	1.14207e-25	TRUE	downregulated
PCYOX1	7978.28	-1.0437	0.0972647	-10.7305	7.32209e-27	1.14272e-25	TRUE	minimally downregulated
TMBIM1	8002.04	-1.00174	0.0933598	-10.7298	7.3726e-27	1.14968e-25	TRUE	minimally downregulated
TBCE	1424.4	0.953201	0.0888785	10.7248	7.78874e-27	1.21359e-25	TRUE	minimally upregulated
WDR76	673.526	1.27919	0.119303	10.7222	8.00818e-27	1.24606e-25	TRUE	minimally upregulated
ZBTB4	6491.34	-0.847752	0.0790653	-10.7222	8.00991e-27	1.24606e-25	TRUE	minimally downregulated
ABCC13	91.4694	5.88694	0.549062	10.7218	8.04091e-27	1.24988e-25	TRUE	upregulated
FAM89A	440.766	-2.11965	0.197704	-10.7214	8.07999e-27	1.25495e-25	TRUE	downregulated
INSM1	164.228	4.4865	0.418511	10.7201	8.18847e-27	1.27078e-25	TRUE	upregulated
ODF3L1	20.2272	-2.26452	0.211285	-10.7178	8.39534e-27	1.30185e-25	TRUE	downregulated
MASP1	77.6098	-3.21632	0.300113	-10.717	8.4677e-27	1.31202e-25	TRUE	downregulated
SRSF9	5947.11	0.663236	0.0619336	10.7088	9.2537e-27	1.43266e-25	TRUE	minimally upregulated
PVRL2	12259.7	1.1657	0.108855	10.7087	9.26246e-27	1.43288e-25	TRUE	minimally upregulated
C12orf52	1336.08	0.776742	0.0725407	10.7077	9.36942e-27	1.44827e-25	TRUE	minimally upregulated
SYCE2	48.3416	2.11513	0.197551	10.7068	9.45935e-27	1.46101e-25	TRUE	upregulated
NAT14	1013.75	1.6576	0.154867	10.7034	9.80933e-27	1.51386e-25	TRUE	minimally upregulated
BRIP1	379.168	2.04779	0.191336	10.7026	9.8951e-27	1.52589e-25	TRUE	upregulated
EPHB1	308.323	-2.45606	0.229579	-10.6981	1.03877e-26	1.60059e-25	TRUE	downregulated
RNPEP	6917.68	0.882587	0.0825378	10.6931	1.09623e-26	1.68777e-25	TRUE	minimally upregulated
C1orf43	16492.2	0.74781	0.0699542	10.69	1.13382e-26	1.74427e-25	TRUE	minimally upregulated
ABCA5	1079.63	-1.53601	0.143694	-10.6895	1.14021e-26	1.75271e-25	TRUE	minimally downregulated
PI16	1238.14	-3.50899	0.32836	-10.6864	1.17829e-26	1.80981e-25	TRUE	downregulated
AP1M2	5353.59	1.24477	0.116597	10.6758	1.32061e-26	2.02681e-25	TRUE	minimally upregulated
SELL	1584.09	2.39314	0.224186	10.6748	1.33569e-26	2.04834e-25	TRUE	upregulated
DNMT1	5495	1.00035	0.0937394	10.6716	1.38221e-26	2.11801e-25	TRUE	minimally upregulated
ABCB5	48.5329	-3.39177	0.317896	-10.6694	1.41509e-26	2.16667e-25	TRUE	downregulated
LMBRD1	3000.09	-0.765452	0.0717497	-10.6684	1.43143e-26	2.18997e-25	TRUE	minimally downregulated
PER2	2427.02	-1.17832	0.110453	-10.668	1.43619e-26	2.19553e-25	TRUE	minimally downregulated
2019-09-10	3294.1	-0.973961	0.091347	-10.6622	1.52916e-26	2.33582e-25	TRUE	minimally downregulated
SFPQ	13389.9	0.567452	0.0532242	10.6616	1.53996e-26	2.35046e-25	TRUE	minimally upregulated
CENPP	409.657	1.55382	0.145829	10.6551	1.65133e-26	2.51847e-25	TRUE	minimally upregulated
PTGIS	1852.01	-1.9751	0.185552	-10.6445	1.85057e-26	2.82012e-25	TRUE	minimally downregulated
SLC25A39	7591.21	1.07438	0.100943	10.6434	1.87081e-26	2.84873e-25	TRUE	minimally upregulated
PGM5	651.398	-2.26513	0.212826	-10.6431	1.8778e-26	2.85714e-25	TRUE	downregulated
RUVBL1	3135.82	0.939867	0.0883588	10.6369	2.0062e-26	3.05012e-25	TRUE	minimally upregulated
GLP2R	3.37147	-4.10096	0.385588	-10.6356	2.03487e-26	3.09129e-25	TRUE	downregulated
ATP8B4	229.069	-1.41885	0.133409	-10.6354	2.03972e-26	3.09623e-25	TRUE	minimally downregulated
SYNE1	3194.87	-1.39136	0.13099	-10.6219	2.35672e-26	3.57464e-25	TRUE	minimally downregulated
TSPAN17	2457.39	0.848615	0.0799148	10.619	2.43152e-26	3.68521e-25	TRUE	minimally upregulated
TSACC	18.8112	2.21103	0.208288	10.6152	2.53126e-26	3.83338e-25	TRUE	upregulated
POSTN	48280.6	2.01821	0.1902	10.611	2.64975e-26	4.00971e-25	TRUE	upregulated
ALG3	2792.27	1.0851	0.102272	10.6099	2.67986e-26	4.05211e-25	TRUE	minimally upregulated
ADAMTSL2	455.095	1.70748	0.160947	10.609	2.70714e-26	4.09019e-25	TRUE	minimally upregulated
B4GALNT4	1532.06	1.86087	0.175423	10.6079	2.73852e-26	4.13438e-25	TRUE	minimally upregulated
PRCD	24.2424	-1.684	0.158764	-10.607	2.76547e-26	4.17182e-25	TRUE	minimally downregulated
SAMD10	637.36	1.20798	0.113893	10.6062	2.78767e-26	4.20204e-25	TRUE	minimally upregulated
TTC16	41.6564	2.23336	0.210575	10.606	2.79457e-26	4.20919e-25	TRUE	upregulated
ALG1	1878.47	0.818822	0.0772083	10.6054	2.81357e-26	4.23452e-25	TRUE	minimally upregulated
PRNP	5775.52	-1.36871	0.129073	-10.6041	2.85147e-26	4.28823e-25	TRUE	minimally downregulated
SEPHS2	7539.63	1.06862	0.10081	10.6004	2.96754e-26	4.45934e-25	TRUE	minimally upregulated
RELL2	162.483	1.75073	0.165297	10.5914	3.26544e-26	4.90321e-25	TRUE	minimally upregulated
GGCT	5811.95	1.20446	0.113722	10.5913	3.27003e-26	4.9063e-25	TRUE	minimally upregulated
EBF2	71.1199	-2.2601	0.213434	-10.5892	3.34405e-26	5.01349e-25	TRUE	downregulated
ACSM3	190.637	-2.01055	0.189943	-10.585	3.49736e-26	5.23929e-25	TRUE	downregulated
IGIP	756.613	-1.04063	0.0983283	-10.5833	3.56374e-26	5.33463e-25	TRUE	minimally downregulated
ADHFE1	299.568	-1.8232	0.172282	-10.5827	3.58516e-26	5.36256e-25	TRUE	minimally downregulated
PAK4	5262.19	1.17422	0.111042	10.5745	3.91349e-26	5.84916e-25	TRUE	minimally upregulated
VAMP2	4336.29	-0.940961	0.0889997	-10.5726	3.99146e-26	5.96112e-25	TRUE	minimally downregulated
HIST1H3G	21.7318	4.53136	0.428604	10.5724	4.00282e-26	5.97349e-25	TRUE	upregulated
CACFD1	2600.73	1.28156	0.121227	10.5715	4.03767e-26	6.02087e-25	TRUE	minimally upregulated
TMEM170B	594.8	-1.41163	0.133606	-10.5656	4.30335e-26	6.41213e-25	TRUE	minimally downregulated
POLA2	1219.31	0.901541	0.0853363	10.5646	4.34962e-26	6.4761e-25	TRUE	minimally upregulated
FOXH1	25.1801	2.3891	0.226352	10.5548	4.82732e-26	7.18184e-25	TRUE	upregulated
RGS19	979.553	1.07038	0.101415	10.5545	4.84155e-26	7.19751e-25	TRUE	minimally upregulated
IL12B	23.0012	3.01706	0.285877	10.5537	4.88286e-26	7.25207e-25	TRUE	upregulated
STX12	3448.18	-0.685084	0.0649144	-10.5537	4.88572e-26	7.25207e-25	TRUE	minimally downregulated
RAB11FIP2	1090.22	-0.864666	0.0819494	-10.5512	5.01425e-26	7.43716e-25	TRUE	minimally downregulated
CIB3	22.1173	3.83929	0.364119	10.5441	5.41093e-26	8.0194e-25	TRUE	upregulated
MAL2	16669.5	1.46573	0.139032	10.5424	5.50903e-26	8.15858e-25	TRUE	minimally upregulated
MAPK15	519.227	2.82527	0.268082	10.5388	5.72204e-26	8.46758e-25	TRUE	upregulated
RNF125	822.457	-1.27451	0.120947	-10.5378	5.78307e-26	8.55137e-25	TRUE	minimally downregulated
FBXO6	1081.39	1.14109	0.108341	10.5324	6.12208e-26	9.04578e-25	TRUE	minimally upregulated
ZNF25	869.922	-0.874679	0.0830557	-10.5312	6.20154e-26	9.15623e-25	TRUE	minimally downregulated
RHOF	557.318	2.14785	0.204045	10.5263	6.53387e-26	9.63957e-25	TRUE	upregulated
SGK1	3623.15	-1.50107	0.142646	-10.5231	6.76374e-26	9.97113e-25	TRUE	minimally downregulated
RBBP8NL	454.299	1.61858	0.153836	10.5214	6.88065e-26	1.01358e-24	TRUE	minimally upregulated
C14orf80	604.485	1.65046	0.157003	10.5123	7.58017e-26	1.11578e-24	TRUE	minimally upregulated
RAPGEF2	1930.64	-0.928471	0.0883235	-10.5122	7.59275e-26	1.11678e-24	TRUE	minimally downregulated
TRPC6	222.583	-1.46778	0.13963	-10.5119	7.61235e-26	1.11882e-24	TRUE	minimally downregulated
RGL1	1638.19	-1.29039	0.122777	-10.5101	7.76028e-26	1.1397e-24	TRUE	minimally downregulated
SAP30L	2798.24	-0.738371	0.0702581	-10.5094	7.81846e-26	1.14738e-24	TRUE	minimally downregulated
PCDHGB7	415.65	-1.88709	0.179591	-10.5077	7.95996e-26	1.16726e-24	TRUE	minimally downregulated
FOXD4L1	21.556	2.02322	0.192548	10.5076	7.96772e-26	1.16752e-24	TRUE	upregulated
MAPK13	3212	1.00262	0.0954214	10.5073	7.99553e-26	1.17071e-24	TRUE	minimally upregulated
APCDD1	1542.08	-1.92397	0.183142	-10.5054	8.16006e-26	1.1939e-24	TRUE	minimally downregulated
DLEU2	133.165	1.35199	0.128724	10.503	8.36458e-26	1.2229e-24	TRUE	minimally upregulated
PTPRB	2115.29	-1.57495	0.150084	-10.4938	9.22126e-26	1.34714e-24	TRUE	minimally downregulated
GPR89A	2906.85	0.817368	0.0778943	10.4933	9.27361e-26	1.35377e-24	TRUE	minimally upregulated
ATIC	6130.61	0.777611	0.0741091	10.4928	9.3236e-26	1.36004e-24	TRUE	minimally upregulated
RXRG	18.223	-2.91721	0.278052	-10.4916	9.43947e-26	1.37591e-24	TRUE	downregulated
EPDR1	676.109	-1.653	0.15757	-10.4906	9.545e-26	1.39025e-24	TRUE	minimally downregulated
CKAP4	7949.29	0.976131	0.093059	10.4894	9.66595e-26	1.40681e-24	TRUE	minimally upregulated
SAMD11	410.571	2.94756	0.281119	10.4851	1.01122e-25	1.47066e-24	TRUE	upregulated
CES1	1520.88	-3.0325	0.289245	-10.4842	1.02095e-25	1.48369e-24	TRUE	downregulated
PAX7	90.179	6.91537	0.659829	10.4806	1.06121e-25	1.54105e-24	TRUE	upregulated
HIF3A	157.158	-3.22542	0.307869	-10.4766	1.10656e-25	1.60571e-24	TRUE	downregulated
SMG7	7663.05	0.681185	0.065049	10.4719	1.16325e-25	1.68671e-24	TRUE	minimally upregulated
PARN	4068.66	0.634596	0.0606013	10.4716	1.166e-25	1.68943e-24	TRUE	minimally upregulated
ANGPTL7	88.4415	-4.24561	0.405586	-10.4678	1.21384e-25	1.75744e-24	TRUE	downregulated
PTPRM	2525.2	-1.38891	0.132839	-10.4556	1.38142e-25	1.99858e-24	TRUE	minimally downregulated
NKX3-2	49.9669	2.75987	0.264021	10.4532	1.41631e-25	2.04753e-24	TRUE	upregulated
ZDHHC12	1905.8	1.13185	0.108292	10.4519	1.43661e-25	2.07534e-24	TRUE	minimally upregulated
EMX1	82.492	4.18699	0.400634	10.4509	1.45121e-25	2.09487e-24	TRUE	upregulated
CSRNP3	34.7445	-2.65185	0.253746	-10.4508	1.45259e-25	2.09531e-24	TRUE	downregulated
YDJC	936.457	1.30379	0.124782	10.4485	1.48798e-25	2.14476e-24	TRUE	minimally upregulated
MAPKBP1	1358.44	-0.801525	0.0767216	-10.4472	1.50925e-25	2.17381e-24	TRUE	minimally downregulated
FAP	2549.9	1.65436	0.158382	10.4454	1.53824e-25	2.21393e-24	TRUE	minimally upregulated
SEMA7A	502.697	1.55768	0.149137	10.4446	1.55089e-25	2.23048e-24	TRUE	minimally upregulated
TJP3	2661.43	1.60519	0.153752	10.4401	1.62619e-25	2.33704e-24	TRUE	minimally upregulated
C12orf39	45.4133	-5.30714	0.508384	-10.4392	1.64116e-25	2.35681e-24	TRUE	downregulated
ADAMTSL4	826.929	-1.79867	0.172392	-10.4336	1.74148e-25	2.49904e-24	TRUE	minimally downregulated
PHLDB1	5175.38	-1.03123	0.0988473	-10.4326	1.76062e-25	2.52463e-24	TRUE	minimally downregulated
MRPL13	2512.84	1.19723	0.114783	10.4304	1.8016e-25	2.58149e-24	TRUE	minimally upregulated
LPPR5	10.6351	4.12143	0.3953	10.4261	1.88507e-25	2.69911e-24	TRUE	upregulated
SPATA17	183.877	1.81795	0.174393	10.4244	1.91792e-25	2.74412e-24	TRUE	minimally upregulated
CFD	2851.42	-2.75303	0.264224	-10.4193	2.02489e-25	2.89504e-24	TRUE	downregulated
LRRC59	11141.4	1.28479	0.123312	10.419	2.03116e-25	2.90187e-24	TRUE	minimally upregulated
SLC25A44	2961.2	0.630864	0.0605697	10.4155	2.10678e-25	3.0077e-24	TRUE	minimally upregulated
QKI	4776.58	-1.03443	0.099331	-10.414	2.1406e-25	3.05374e-24	TRUE	minimally downregulated
A2M-AS1	89.3217	-1.20719	0.115922	-10.4138	2.14452e-25	3.05708e-24	TRUE	minimally downregulated
SCN2B	94.2428	-2.86539	0.275217	-10.4114	2.2002e-25	3.13415e-24	TRUE	downregulated
CYP26B1	351.566	-1.97292	0.189587	-10.4064	2.31812e-25	3.29971e-24	TRUE	minimally downregulated
SNRPA1	1430.07	1.14457	0.110004	10.4048	2.35737e-25	3.35312e-24	TRUE	minimally upregulated
TYRP1	61.932	4.31437	0.414668	10.4044	2.36757e-25	3.36517e-24	TRUE	upregulated
ICOS	174.766	2.51327	0.241571	10.4039	2.38112e-25	3.38195e-24	TRUE	upregulated
IL33	1198	-2.28136	0.219374	-10.3994	2.49402e-25	3.53972e-24	TRUE	downregulated
SCN3B	95.2092	-2.20186	0.211809	-10.3955	2.59872e-25	3.68563e-24	TRUE	downregulated
YAP1	6881.71	-1.07841	0.103746	-10.3947	2.62185e-25	3.71572e-24	TRUE	minimally downregulated
HSD17B7	961.841	1.05156	0.101169	10.394	2.63976e-25	3.73838e-24	TRUE	minimally upregulated
YKT6	6018.89	0.717972	0.0691063	10.3894	2.77112e-25	3.92154e-24	TRUE	minimally upregulated
TMEM215	27.0893	3.98732	0.38382	10.3885	2.79636e-25	3.95439e-24	TRUE	upregulated
HHIPL2	110.704	3.51455	0.338322	10.3882	2.80666e-25	3.96606e-24	TRUE	upregulated
C1QTNF9B	15.2271	-2.14935	0.206937	-10.3865	2.85621e-25	4.03315e-24	TRUE	downregulated
SPINT2	29761.1	1.14753	0.110487	10.3861	2.86881e-25	4.04801e-24	TRUE	minimally upregulated
CLPSL2	50.0609	3.24077	0.31206	10.3851	2.89865e-25	4.08714e-24	TRUE	upregulated
NREP	4155.96	1.27751	0.12303	10.3838	2.93925e-25	4.14138e-24	TRUE	minimally upregulated
CX3CL1	6674.67	-2.19784	0.211724	-10.3807	3.03693e-25	4.27591e-24	TRUE	downregulated
DKK3	3363.03	-1.53527	0.147936	-10.378	3.124e-25	4.39532e-24	TRUE	minimally downregulated
DMBX1	38.5347	3.37157	0.324956	10.3755	3.20571e-25	4.50702e-24	TRUE	upregulated
LAG3	425.212	2.56324	0.247136	10.3717	3.33387e-25	4.68381e-24	TRUE	upregulated
LINC00667	1336.04	-1.04701	0.100959	-10.3706	3.37327e-25	4.73575e-24	TRUE	minimally downregulated
FOS	20585.3	-2.42952	0.23443	-10.3635	3.63266e-25	5.09621e-24	TRUE	downregulated
PPP2R2C	1085.54	3.33133	0.321483	10.3624	3.67755e-25	5.15547e-24	TRUE	upregulated
SLCO5A1	48.8176	2.84864	0.274964	10.3601	3.76749e-25	5.27774e-24	TRUE	upregulated
FAM219B	2545.03	-0.689179	0.066542	-10.3571	3.88766e-25	5.44216e-24	TRUE	minimally downregulated
FOXJ1	246.099	3.71703	0.358982	10.3544	3.99822e-25	5.59291e-24	TRUE	upregulated
HIST1H3B	6.68861	4.6058	0.444967	10.3509	4.14612e-25	5.79563e-24	TRUE	upregulated
SPTB	232.934	-1.59842	0.154428	-10.3506	4.15882e-25	5.80919e-24	TRUE	minimally downregulated
FCGR1A	355.796	1.74379	0.168474	10.3505	4.16195e-25	5.80939e-24	TRUE	minimally upregulated
MRGPRF	408.142	-1.85201	0.179017	-10.3454	4.38989e-25	6.12315e-24	TRUE	minimally downregulated
PDRG1	1802.8	1.11716	0.108007	10.3434	4.48428e-25	6.25032e-24	TRUE	minimally upregulated
ECSCR	284.216	-1.51179	0.146214	-10.3396	4.66472e-25	6.49717e-24	TRUE	minimally downregulated
MRPS12	1720.8	1.2639	0.122245	10.339	4.69246e-25	6.53113e-24	TRUE	minimally upregulated
TP63	1385.01	-2.5912	0.250661	-10.3375	4.7691e-25	6.63305e-24	TRUE	downregulated
SNTB2	2106.23	-0.932317	0.0901887	-10.3374	4.77295e-25	6.63365e-24	TRUE	minimally downregulated
ABCB1	401.155	-1.83804	0.177831	-10.3359	4.84857e-25	6.73393e-24	TRUE	minimally downregulated
EPHA8	41.7824	4.18486	0.404928	10.3348	4.90277e-25	6.80434e-24	TRUE	upregulated
SIAH2	5588.2	1.54008	0.149027	10.3342	4.93436e-25	6.8433e-24	TRUE	minimally upregulated
NDE1	1876.8	0.856612	0.0829054	10.3324	5.02849e-25	6.96886e-24	TRUE	minimally upregulated
PVALB	447.818	4.87777	0.472336	10.3269	5.32546e-25	7.37518e-24	TRUE	upregulated
BPNT1	2643.66	0.797916	0.0772724	10.326	5.37497e-25	7.43844e-24	TRUE	minimally upregulated
KCNAB1	251.024	-1.72962	0.167558	-10.3225	5.57476e-25	7.70944e-24	TRUE	minimally downregulated
AVPR2	83.1148	-2.33028	0.225751	-10.3224	5.58302e-25	7.71537e-24	TRUE	downregulated
ACBD6	1510.37	0.815799	0.0790367	10.3218	5.61763e-25	7.75768e-24	TRUE	minimally upregulated
INMT	411.532	-2.12609	0.205989	-10.3214	5.64037e-25	7.78354e-24	TRUE	downregulated
ARFGAP1	4665.97	1.09961	0.106539	10.3212	5.65011e-25	7.79146e-24	TRUE	minimally upregulated
CDH5	3017.32	-1.30717	0.126677	-10.3189	5.78565e-25	7.97271e-24	TRUE	minimally downregulated
TEK	894.587	-1.56202	0.151417	-10.316	5.96453e-25	8.21339e-24	TRUE	minimally downregulated
TMEM183A	4168.62	0.810643	0.0785955	10.3141	6.08399e-25	8.37195e-24	TRUE	minimally upregulated
TMCO1	8589.32	0.802617	0.0778339	10.3119	6.22442e-25	8.55913e-24	TRUE	minimally upregulated
TUBA3E	139.048	3.86296	0.374724	10.3088	6.42881e-25	8.83393e-24	TRUE	upregulated
WT1-AS	27.5691	4.7407	0.460072	10.3043	6.74133e-25	9.25683e-24	TRUE	upregulated
CD99L2	2744.86	-0.929065	0.0901912	-10.3011	6.96886e-25	9.5625e-24	TRUE	minimally downregulated
CHPF2	3935.98	0.820507	0.0796817	10.2973	7.24592e-25	9.92865e-24	TRUE	minimally upregulated
TBRG1	1674.49	-0.688862	0.0668971	-10.2973	7.24398e-25	9.92865e-24	TRUE	minimally downregulated
S1PR1	1913.11	-1.55489	0.151031	-10.2951	7.41134e-25	1.01481e-23	TRUE	minimally downregulated
PYCARD	2475.26	1.91012	0.185583	10.2925	7.61527e-25	1.04201e-23	TRUE	minimally upregulated
SAE1	5828.15	0.717044	0.0696685	10.2922	7.63855e-25	1.04445e-23	TRUE	minimally upregulated
HPRT1	1982.09	1.05368	0.102432	10.2866	8.09961e-25	1.10672e-23	TRUE	minimally upregulated
MAP7D3	525.183	-1.62196	0.157707	-10.2846	8.26847e-25	1.12846e-23	TRUE	minimally downregulated
NMB	336.096	-1.72949	0.168163	-10.2846	8.27036e-25	1.12846e-23	TRUE	minimally downregulated
UACA	4086.46	-0.848955	0.0825485	-10.2843	8.29287e-25	1.13074e-23	TRUE	minimally downregulated
CCR4	151.195	2.35782	0.229282	10.2835	8.36407e-25	1.13965e-23	TRUE	upregulated
TMED3	8900.29	1.1107	0.108103	10.2745	9.18155e-25	1.25016e-23	TRUE	minimally upregulated
ANKDD1A	215.163	-1.21523	0.118296	-10.2728	9.34743e-25	1.27185e-23	TRUE	minimally downregulated
CHST11	466.059	1.41701	0.137988	10.2691	9.71232e-25	1.32058e-23	TRUE	minimally upregulated
CRB2	50.1056	-2.05984	0.200603	-10.2683	9.79598e-25	1.33102e-23	TRUE	downregulated
SCN2A	141.691	-2.65318	0.258392	-10.268	9.82036e-25	1.3334e-23	TRUE	downregulated
ROBO3	228.352	-1.74758	0.170233	-10.2658	1.00483e-24	1.3634e-23	TRUE	minimally downregulated
CYP3A4	2.961	-2.97856	0.29031	-10.2599	1.06815e-24	1.4483e-23	TRUE	downregulated
GPC3	1650.33	-2.61047	0.25451	-10.2569	1.10225e-24	1.49349e-23	TRUE	downregulated
DTYMK	1349.83	1.06311	0.103674	10.2544	1.13095e-24	1.53131e-23	TRUE	minimally upregulated
VARS2	2025.06	0.771773	0.0752651	10.2541	1.13479e-24	1.53544e-23	TRUE	minimally upregulated
PDP2	376.958	-1.27022	0.12389	-10.2528	1.14982e-24	1.5547e-23	TRUE	minimally downregulated
CYP1A1	41.4034	-4.48851	0.437802	-10.2524	1.15466e-24	1.55913e-23	TRUE	downregulated
FAM57B	71.9291	2.92361	0.285166	10.2523	1.15551e-24	1.55913e-23	TRUE	upregulated
PIGU	1720.68	0.811485	0.079151	10.2524	1.15479e-24	1.55913e-23	TRUE	minimally upregulated
MFAP4	4892.68	-2.19488	0.21423	-10.2454	1.24066e-24	1.67286e-23	TRUE	downregulated
ITM2A	1813.87	-1.78567	0.174311	-10.2441	1.25743e-24	1.6943e-23	TRUE	minimally downregulated
PTPN6	2972.37	1.04743	0.102247	10.2441	1.2585e-24	1.69457e-23	TRUE	minimally upregulated
LRP8	519.566	2.08317	0.20343	10.2402	1.3094e-24	1.76189e-23	TRUE	upregulated
GK	493.986	1.24993	0.122106	10.2364	1.36143e-24	1.83063e-23	TRUE	minimally upregulated
CENPH	546.382	1.07203	0.104739	10.2352	1.37868e-24	1.85254e-23	TRUE	minimally upregulated
LINGO1	1274.12	2.38323	0.232853	10.2349	1.3832e-24	1.85733e-23	TRUE	upregulated
CSMD2	97.8299	2.4173	0.236188	10.2346	1.38748e-24	1.8618e-23	TRUE	upregulated
SLC2A6	342.177	1.85228	0.180991	10.2341	1.39526e-24	1.87095e-23	TRUE	minimally upregulated
PER1	3011.01	-1.78045	0.173994	-10.2328	1.41351e-24	1.8941e-23	TRUE	minimally downregulated
PRR7	164.234	1.9708	0.192721	10.2262	1.51378e-24	2.02707e-23	TRUE	minimally upregulated
DNAJA3	3811.75	0.733421	0.0717864	10.2167	1.66899e-24	2.23336e-23	TRUE	minimally upregulated
DLK2	82.5248	-2.57092	0.251644	-10.2165	1.67243e-24	2.23643e-23	TRUE	downregulated
KLC2	1904.36	0.94934	0.0929761	10.2106	1.77796e-24	2.37592e-23	TRUE	minimally upregulated
EDN2	381.602	2.57133	0.251846	10.21	1.7895e-24	2.38969e-23	TRUE	upregulated
RASSF7	1732.34	1.61664	0.158362	10.2085	1.8156e-24	2.42288e-23	TRUE	minimally upregulated
CD276	6618.64	0.802703	0.0786397	10.2074	1.83797e-24	2.45104e-23	TRUE	minimally upregulated
C1QTNF7	170.945	-2.51126	0.246038	-10.2068	1.84866e-24	2.46361e-23	TRUE	downregulated
CAPN15	2008.53	1.03318	0.101228	10.2064	1.85543e-24	2.47094e-23	TRUE	minimally upregulated
TMEM79	1503.97	1.44034	0.141152	10.2041	1.90041e-24	2.5291e-23	TRUE	minimally upregulated
STAT5A	3622.67	-1.23963	0.121508	-10.2021	1.94126e-24	2.5817e-23	TRUE	minimally downregulated
STARD10	11707.2	1.99401	0.195507	10.1991	2.00064e-24	2.65885e-23	TRUE	minimally upregulated
NDUFS2	7737.42	0.790818	0.0775403	10.1988	2.00726e-24	2.66582e-23	TRUE	minimally upregulated
SP140	381.16	2.11196	0.207183	10.1937	2.11595e-24	2.80826e-23	TRUE	upregulated
MFSD3	1141.09	1.49753	0.146911	10.1934	2.12153e-24	2.81374e-23	TRUE	minimally upregulated
CTPS1	1923.74	1.27889	0.125504	10.19	2.19684e-24	2.91164e-23	TRUE	minimally upregulated
TRPC1	269.122	-1.38781	0.136202	-10.1893	2.2131e-24	2.93119e-23	TRUE	minimally downregulated
VOPP1	3571.02	1.06713	0.104744	10.1879	2.24483e-24	2.97119e-23	TRUE	minimally upregulated
SEMA5A	2565.94	-1.69761	0.166643	-10.1871	2.26416e-24	2.99474e-23	TRUE	minimally downregulated
SPRY1	2520.26	-1.5416	0.151344	-10.186	2.28942e-24	3.02608e-23	TRUE	minimally downregulated
KLK4	168.593	3.00831	0.295354	10.1855	2.3027e-24	3.04157e-23	TRUE	upregulated
SIRPG	203.688	2.45781	0.241418	10.1807	2.41724e-24	3.1907e-23	TRUE	upregulated
POP7	1585.07	1.09208	0.107273	10.1804	2.42554e-24	3.19948e-23	TRUE	minimally upregulated
STRA13	1894.07	1.38964	0.136532	10.1781	2.48271e-24	3.27266e-23	TRUE	minimally upregulated
DNAJC9	2457.17	0.935196	0.0919157	10.1745	2.57727e-24	3.39501e-23	TRUE	minimally upregulated
N4BP3	1833.3	1.61305	0.158545	10.1741	2.58884e-24	3.40794e-23	TRUE	minimally upregulated
HTR2A	22.9773	-2.82564	0.277737	-10.1738	2.59603e-24	3.41509e-23	TRUE	downregulated
CYYR1	1435.86	-1.55949	0.153292	-10.1733	2.60827e-24	3.42887e-23	TRUE	minimally downregulated
MUC2	241.361	6.40361	0.62968	10.1696	2.70959e-24	3.55966e-23	TRUE	upregulated
IL17RD	2221.11	-1.64435	0.161707	-10.1687	2.73556e-24	3.58893e-23	TRUE	minimally downregulated
SGCB	2395.23	-1.03505	0.101787	-10.1688	2.73387e-24	3.58893e-23	TRUE	minimally downregulated
NELL2	1920.44	2.92195	0.287367	10.168	2.75519e-24	3.61224e-23	TRUE	upregulated
PCK1	598.279	-4.16625	0.409773	-10.1672	2.77758e-24	3.63914e-23	TRUE	downregulated
ARL6IP1	20499.9	0.88215	0.0868064	10.1623	2.92199e-24	3.82576e-23	TRUE	minimally upregulated
PNKD	3635.54	1.14762	0.112947	10.1607	2.96891e-24	3.88457e-23	TRUE	minimally upregulated
RNF40	7646.43	0.673585	0.0663182	10.1569	3.08874e-24	4.03864e-23	TRUE	minimally upregulated
TMEM97	2238.73	1.49083	0.146835	10.1531	3.20963e-24	4.19389e-23	TRUE	minimally upregulated
C2orf40	379.964	-3.19361	0.314582	-10.1519	3.24985e-24	4.24359e-23	TRUE	downregulated
ATG9B	138.404	2.20196	0.216961	10.1491	3.34448e-24	4.36422e-23	TRUE	upregulated
ACOT7	1507.03	1.31046	0.129127	10.1486	3.36046e-24	4.38213e-23	TRUE	minimally upregulated
ETV1	715.984	-1.45384	0.143312	-10.1446	3.50297e-24	4.5649e-23	TRUE	minimally downregulated
COPE	6757.86	1.04624	0.103147	10.1431	3.55497e-24	4.62956e-23	TRUE	minimally upregulated
TMEM9	7378.55	0.954529	0.0941187	10.1417	3.60589e-24	4.69273e-23	TRUE	minimally upregulated
MUSTN1	150.766	-2.10185	0.207291	-10.1396	3.68449e-24	4.79181e-23	TRUE	downregulated
CHPF	6660.05	1.18558	0.116971	10.1357	3.83789e-24	4.98798e-23	TRUE	minimally upregulated
KLHL30	38.5944	-2.50948	0.247615	-10.1346	3.87813e-24	5.03691e-23	TRUE	downregulated
TAP1	10916.8	1.84037	0.181637	10.1322	3.97752e-24	5.16254e-23	TRUE	minimally upregulated
PRRT3	850.453	1.77886	0.175569	10.132	3.98395e-24	5.16743e-23	TRUE	minimally upregulated
BCL2L12	858.354	1.2746	0.125811	10.131	4.0245e-24	5.21452e-23	TRUE	minimally upregulated
SYNGR2	14814.1	1.11315	0.109876	10.131	4.02562e-24	5.21452e-23	TRUE	minimally upregulated
TFB2M	1432.74	0.84058	0.082979	10.13	4.06547e-24	5.26263e-23	TRUE	minimally upregulated
WBP4	749.973	-0.671051	0.0662509	-10.1289	4.11132e-24	5.31844e-23	TRUE	minimally downregulated
TPO	49.0948	-2.42003	0.23901	-10.1252	4.27016e-24	5.52024e-23	TRUE	downregulated
DPP9	3718.58	0.795125	0.0785437	10.1233	4.35311e-24	5.62374e-23	TRUE	minimally upregulated
SLC7A14	4.95388	-3.03983	0.300301	-10.1226	4.38521e-24	5.66144e-23	TRUE	downregulated
MC1R	312.49	1.45328	0.14358	10.1217	4.42453e-24	5.70841e-23	TRUE	minimally upregulated
DHDDS	2150.46	-0.709863	0.0701339	-10.1215	4.43347e-24	5.71615e-23	TRUE	minimally downregulated
MED25	2943.48	0.938068	0.0926972	10.1197	4.51806e-24	5.82135e-23	TRUE	minimally upregulated
POU6F1	506.741	-1.09643	0.10835	-10.1193	4.53443e-24	5.83857e-23	TRUE	minimally downregulated
POGK	5989.79	0.816886	0.0807572	10.1153	4.72409e-24	6.07874e-23	TRUE	minimally upregulated
SLC29A4	550.16	-2.08918	0.206622	-10.1111	4.93245e-24	6.34265e-23	TRUE	downregulated
UMODL1	61.6931	2.98574	0.29544	10.1061	5.19081e-24	6.67046e-23	TRUE	upregulated
PPM1F	2092.43	-0.934216	0.0924538	-10.1047	5.26666e-24	6.76014e-23	TRUE	minimally downregulated
PPP2R4	12289.7	0.84324	0.0834505	10.1047	5.26755e-24	6.76014e-23	TRUE	minimally upregulated
GRK5	774.854	-1.09446	0.10833	-10.103	5.35523e-24	6.86813e-23	TRUE	minimally downregulated
COBLL1	2094.6	-1.28197	0.12692	-10.1006	5.48812e-24	7.03391e-23	TRUE	minimally downregulated
TUBG1	2707.05	0.990987	0.0981617	10.0955	5.78617e-24	7.41102e-23	TRUE	minimally upregulated
RNF150	277.085	-2.27266	0.225149	-10.094	5.86987e-24	7.51328e-23	TRUE	downregulated
ABRA	1.96868	-2.83005	0.280414	-10.0924	5.96783e-24	7.63364e-23	TRUE	downregulated
RNPS1	8229.89	0.735507	0.0728838	10.0915	6.02399e-24	7.7004e-23	TRUE	minimally upregulated
HABP4	707.9	-1.03509	0.102582	-10.0904	6.09067e-24	7.78052e-23	TRUE	minimally downregulated
LRIG3	1237.11	-1.49892	0.148556	-10.09	6.11843e-24	7.81084e-23	TRUE	minimally downregulated
FARSA	3454	0.796364	0.078951	10.0868	6.31868e-24	8.06119e-23	TRUE	minimally upregulated
EGR2	1825.55	-2.00241	0.198592	-10.083	6.56639e-24	8.37171e-23	TRUE	downregulated
KCNJ3	1169	5.27557	0.523275	10.0818	6.64666e-24	8.4685e-23	TRUE	upregulated
PELI2	541.54	-1.61941	0.160682	-10.0784	6.88644e-24	8.76825e-23	TRUE	minimally downregulated
NEXN	728.682	-1.42719	0.141648	-10.0756	7.0828e-24	9.01237e-23	TRUE	minimally downregulated
MUC1	27564.7	2.27408	0.225713	10.0751	7.11913e-24	9.05267e-23	TRUE	upregulated
AIMP2	1193.87	0.780456	0.0774709	10.0742	7.18575e-24	9.1314e-23	TRUE	minimally upregulated
GFER	1424.67	1.07795	0.107016	10.0728	7.29072e-24	9.25874e-23	TRUE	minimally upregulated
KCTD10	4248.05	-0.549195	0.0545362	-10.0703	7.47662e-24	9.48861e-23	TRUE	minimally downregulated
SH3BP5L	2862.77	0.730879	0.0725787	10.0702	7.48581e-24	9.49407e-23	TRUE	minimally upregulated
MICAL2	5061.88	1.1954	0.118724	10.0688	7.58898e-24	9.61865e-23	TRUE	minimally upregulated
FAM173A	541.084	1.69528	0.168381	10.0681	7.6419e-24	9.67941e-23	TRUE	minimally upregulated
C17orf62	4003.85	0.910127	0.0904155	10.066	7.80503e-24	9.8796e-23	TRUE	minimally upregulated
RAE1	2550.2	0.876695	0.0870951	10.066	7.81232e-24	9.88239e-23	TRUE	minimally upregulated
TCF3	4666.99	0.942155	0.093616	10.064	7.96617e-24	1.00648e-22	TRUE	minimally upregulated
TNFRSF4	209.603	1.90437	0.189226	10.064	7.96691e-24	1.00648e-22	TRUE	minimally upregulated
ZNF707	800.888	1.13447	0.112748	10.062	8.13392e-24	1.02691e-22	TRUE	minimally upregulated
SLC39A7	11145.3	0.923196	0.0917567	10.0614	8.18649e-24	1.03288e-22	TRUE	minimally upregulated
UBE2I	6033.62	0.630136	0.0626366	10.0602	8.28433e-24	1.04455e-22	TRUE	minimally upregulated
MIF	13785	1.64637	0.16374	10.0548	8.74963e-24	1.1025e-22	TRUE	minimally upregulated
IL19	18.5003	5.31653	0.528803	10.0539	8.82959e-24	1.11185e-22	TRUE	upregulated
HNRNPC	28360.4	0.487222	0.0484652	10.053	8.90809e-24	1.12101e-22	TRUE	minimally upregulated
ATP6V0C	8171.75	0.940347	0.0935798	10.0486	9.31692e-24	1.1717e-22	TRUE	minimally upregulated
SUCLA2	1987.64	-0.825588	0.0821622	-10.0483	9.34961e-24	1.17505e-22	TRUE	minimally downregulated
SOX7	479.465	-1.50528	0.149821	-10.0472	9.45058e-24	1.18697e-22	TRUE	minimally downregulated
CUTC	655.938	-0.722856	0.071954	-10.0461	9.5596e-24	1.19912e-22	TRUE	minimally downregulated
MYBL1	878.262	2.08438	0.207481	10.0461	9.55577e-24	1.19912e-22	TRUE	upregulated
MYO19	1978.2	1.00673	0.100222	10.045	9.66428e-24	1.2112e-22	TRUE	minimally upregulated
TMED6	10.8619	-1.56527	0.155826	-10.045	9.66838e-24	1.2112e-22	TRUE	minimally downregulated
F11R	16080.6	0.819036	0.0815673	10.0412	1.00412e-23	1.25709e-22	TRUE	minimally upregulated
PFDN6	1643.93	1.21752	0.121258	10.0407	1.00944e-23	1.26293e-22	TRUE	minimally upregulated
CENPN	912.513	1.41158	0.140587	10.0406	1.01035e-23	1.26326e-22	TRUE	minimally upregulated
PAK7	50.0655	-3.15993	0.314736	-10.04	1.0172e-23	1.27101e-22	TRUE	downregulated
DUSP1	11444	-1.88597	0.18785	-10.0398	1.01913e-23	1.2726e-22	TRUE	minimally downregulated
ZNF296	353.418	1.66359	0.165703	10.0396	1.02119e-23	1.27436e-22	TRUE	minimally upregulated
TXNDC17	1916.67	0.963067	0.0959368	10.0386	1.03167e-23	1.2866e-22	TRUE	minimally upregulated
STIP1	9739.17	0.927718	0.092429	10.0371	1.04716e-23	1.30509e-22	TRUE	minimally upregulated
ILF2	14358.7	0.940578	0.0937129	10.0368	1.05013e-23	1.30795e-22	TRUE	minimally upregulated
SLCO1C1	12.5709	-1.91497	0.190798	-10.0366	1.05213e-23	1.3096e-22	TRUE	minimally downregulated
DLGAP2	13.3968	-2.19409	0.218622	-10.036	1.05908e-23	1.31741e-22	TRUE	downregulated
MRPL47	2023.85	0.951558	0.0948159	10.0359	1.06039e-23	1.3182e-22	TRUE	minimally upregulated
WHSC1	4802.19	0.898263	0.089508	10.0356	1.06351e-23	1.32123e-22	TRUE	minimally upregulated
DPY30	2113.95	0.883932	0.0881174	10.0313	1.11048e-23	1.3787e-22	TRUE	minimally upregulated
MAFG-AS1	408.791	1.45712	0.145266	10.0307	1.11727e-23	1.38624e-22	TRUE	minimally upregulated
CYP2B7P1	6100.92	4.15475	0.41429	10.0286	1.14121e-23	1.41504e-22	TRUE	upregulated
PPP1R15A	3577.77	-1.20034	0.119724	-10.0259	1.17237e-23	1.45275e-22	TRUE	minimally downregulated
TIGD5	584.107	1.31639	0.131308	10.0252	1.18118e-23	1.46274e-22	TRUE	minimally upregulated
MFSD2B	73.9353	1.73291	0.172882	10.0237	1.19954e-23	1.48452e-22	TRUE	minimally upregulated
KANK2	4193.87	-1.05586	0.105344	-10.023	1.20741e-23	1.49331e-22	TRUE	minimally downregulated
PDCL3	1443	0.778091	0.0776807	10.0165	1.28953e-23	1.59387e-22	TRUE	minimally upregulated
CLDND2	8.68393	-2.42648	0.242354	-10.0121	1.34792e-23	1.66497e-22	TRUE	downregulated
AKR1C3	1495.12	-2.04823	0.204595	-10.0111	1.36197e-23	1.68126e-22	TRUE	downregulated
C14orf28	269.763	-0.842525	0.0841836	-10.0082	1.40302e-23	1.73083e-22	TRUE	minimally downregulated
SLC4A5	730.634	0.987446	0.0986645	10.0081	1.40407e-23	1.73103e-22	TRUE	minimally upregulated
EMILIN2	864.729	-1.36706	0.136597	-10.008	1.40623e-23	1.7326e-22	TRUE	minimally downregulated
ERMN	76.7539	2.21662	0.22151	10.0069	1.42176e-23	1.75062e-22	TRUE	upregulated
PSMG3	1661.34	1.12266	0.112201	10.0058	1.43673e-23	1.76794e-22	TRUE	minimally upregulated
SNRPG	2176.04	0.973998	0.0973732	10.0027	1.48251e-23	1.82311e-22	TRUE	minimally upregulated
CNTN6	7.63597	-2.74484	0.274483	-10	1.52338e-23	1.87219e-22	TRUE	downregulated
ZNF48	780.628	0.911311	0.091171	9.99562	1.59292e-23	1.95641e-22	TRUE	minimally upregulated
LINC00598	3.51003	-1.91111	0.191276	-9.99137	1.66275e-23	2.04089e-22	TRUE	minimally downregulated
COPA	23882.6	0.813839	0.0815053	9.98511	1.7711e-23	2.1725e-22	TRUE	minimally upregulated
CREB5	437.114	-1.81431	0.181729	-9.98365	1.79723e-23	2.20317e-22	TRUE	minimally downregulated
THOC6	1528.81	1.05725	0.105912	9.98226	1.82267e-23	2.23295e-22	TRUE	minimally upregulated
XPO6	6144.19	0.610114	0.0611325	9.98019	1.86119e-23	2.2787e-22	TRUE	minimally upregulated
C2orf54	788.104	3.44006	0.344703	9.97979	1.86861e-23	2.28635e-22	TRUE	upregulated
BBS2	2014.67	-0.743868	0.0745568	-9.9772	1.91796e-23	2.34525e-22	TRUE	minimally downregulated
ACSM2A	2.06676	-4.11161	0.412231	-9.97404	1.98011e-23	2.41972e-22	TRUE	downregulated
EFEMP1	6976.84	-1.87527	0.188031	-9.97318	1.99735e-23	2.43925e-22	TRUE	minimally downregulated
TMED9	10443.4	0.848836	0.0851222	9.97197	2.02185e-23	2.46762e-22	TRUE	minimally upregulated
FBXO40	2.42402	-3.15018	0.315948	-9.97057	2.05052e-23	2.50104e-22	TRUE	downregulated
LHCGR	6.00211	-4.51059	0.452487	-9.96845	2.09479e-23	2.55343e-22	TRUE	downregulated
ZNF467	1094.53	1.4807	0.148586	9.96525	2.16336e-23	2.63537e-22	TRUE	minimally upregulated
SCG2	160.616	2.19722	0.220492	9.96508	2.16694e-23	2.63807e-22	TRUE	upregulated
ZEB2	2090.89	-1.33494	0.134029	-9.96012	2.2778e-23	2.77129e-22	TRUE	minimally downregulated
CD248	2986.81	-1.43256	0.14388	-9.95658	2.3605e-23	2.87012e-22	TRUE	minimally downregulated
ALYREF	2890.78	1.23739	0.124289	9.95577	2.37985e-23	2.89183e-22	TRUE	minimally upregulated
ABCA1	2470.55	-1.26084	0.126656	-9.95484	2.40203e-23	2.91696e-22	TRUE	minimally downregulated
DNAJC27	432.701	-0.746467	0.0750058	-9.95212	2.46875e-23	2.99611e-22	TRUE	minimally downregulated
SLC12A4	2112.69	-0.930005	0.0934509	-9.9518	2.4766e-23	3.00376e-22	TRUE	minimally downregulated
TBC1D31	590.444	1.2555	0.126184	9.9498	2.52681e-23	3.06276e-22	TRUE	minimally upregulated
ZBP1	268.93	2.47571	0.248959	9.94423	2.67229e-23	3.23707e-22	TRUE	upregulated
SOD3	1392.46	-2.06239	0.207407	-9.9437	2.68657e-23	3.25234e-22	TRUE	downregulated
KRT8	62845.3	1.55304	0.156202	9.9425	2.7191e-23	3.28967e-22	TRUE	minimally upregulated
RPS6KB2	2146.59	1.04186	0.104806	9.94088	2.76379e-23	3.34166e-22	TRUE	minimally upregulated
BRSK2	99.7314	3.62633	0.3648	9.94061	2.77133e-23	3.34869e-22	TRUE	upregulated
KCNG3	26.4306	2.89968	0.291713	9.94019	2.78306e-23	3.36078e-22	TRUE	upregulated
C19orf45	27.8596	2.34339	0.235867	9.93521	2.92569e-23	3.53082e-22	TRUE	upregulated
PLEKHH2	566.456	-1.76615	0.177809	-9.93282	2.99659e-23	3.61414e-22	TRUE	minimally downregulated
SFXN1	2042.57	1.04137	0.104847	9.93226	3.0136e-23	3.6324e-22	TRUE	minimally upregulated
HAND2-AS1	43.6116	-1.83008	0.184284	-9.93072	3.0603e-23	3.68281e-22	TRUE	minimally downregulated
SYNGR4	11.7152	3.16529	0.318736	9.93075	3.05952e-23	3.68281e-22	TRUE	upregulated
TCTEX1D2	472.456	1.17419	0.118239	9.9307	3.06111e-23	3.68281e-22	TRUE	minimally upregulated
SDF2L1	1069.99	1.41027	0.142029	9.92941	3.10079e-23	3.72824e-22	TRUE	minimally upregulated
CLDN19	92.7116	-3.42383	0.344998	-9.9242	3.26708e-23	3.92575e-22	TRUE	downregulated
SHKBP1	2855.76	0.908731	0.0915724	9.92363	3.28589e-23	3.94591e-22	TRUE	minimally upregulated
MTX1	2416.54	1.00194	0.100984	9.92178	3.34744e-23	4.01735e-22	TRUE	minimally upregulated
ADAR	31020.3	0.831036	0.0837713	9.92029	3.39771e-23	4.07516e-22	TRUE	minimally upregulated
SPARCL1	19619.6	-1.51393	0.152613	-9.92	3.40742e-23	4.08428e-22	TRUE	minimally downregulated
ZMYND19	1113.59	1.02863	0.103707	9.91864	3.45426e-23	4.13788e-22	TRUE	minimally upregulated
ZFAND5	9746.72	-0.824023	0.0830816	-9.91823	3.4684e-23	4.15225e-22	TRUE	minimally downregulated
LRFN1	385.166	1.5988	0.16121	9.91753	3.493e-23	4.17913e-22	TRUE	minimally upregulated
FAT4	793.973	-1.7225	0.173685	-9.91739	3.49778e-23	4.18227e-22	TRUE	minimally downregulated
PPP5C	2968.63	0.625608	0.0631138	9.91238	3.67786e-23	4.39488e-22	TRUE	minimally upregulated
TIPARP	2713.23	-1.25072	0.126197	-9.91083	3.73512e-23	4.45959e-22	TRUE	minimally downregulated
VPS72	3200.12	0.93082	0.0939198	9.9108	3.7366e-23	4.45959e-22	TRUE	minimally upregulated
PRAC2	17.5428	6.18236	0.623823	9.91043	3.75033e-23	4.47323e-22	TRUE	upregulated
IFI30	9613.94	1.50637	0.152001	9.91023	3.75769e-23	4.47925e-22	TRUE	minimally upregulated
TUBB8	37.0272	1.91359	0.193116	9.90902	3.80348e-23	4.53107e-22	TRUE	minimally upregulated
PFN1	28942.5	0.911166	0.0919567	9.90864	3.81798e-23	4.54555e-22	TRUE	minimally upregulated
TLR4	1292.83	-1.34168	0.135428	-9.90694	3.88367e-23	4.62092e-22	TRUE	minimally downregulated
ULBP1	76.4168	2.67064	0.269731	9.90115	4.11495e-23	4.89312e-22	TRUE	upregulated
NAT1	6785.16	2.95453	0.298432	9.90017	4.15578e-23	4.93864e-22	TRUE	upregulated
MARS	5128.4	0.676966	0.0683875	9.89897	4.20591e-23	4.99516e-22	TRUE	minimally upregulated
CASP3	2211.23	0.733525	0.0741028	9.89876	4.21477e-23	5.00263e-22	TRUE	minimally upregulated
ACAD11	936.426	-0.926007	0.0935539	-9.89811	4.24201e-23	5.03188e-22	TRUE	minimally downregulated
MS4A15	202.142	4.21872	0.426281	9.89658	4.30761e-23	5.10658e-22	TRUE	upregulated
ABHD11	2891.6	1.26264	0.127611	9.89449	4.39854e-23	5.21119e-22	TRUE	minimally upregulated
ASCL2	276.621	2.44769	0.247539	9.88811	4.68808e-23	5.55085e-22	TRUE	upregulated
MRGPRX2	2.91243	-3.82439	0.386775	-9.88788	4.69874e-23	5.56008e-22	TRUE	downregulated
CSTF3	2027.66	0.648321	0.0656022	9.88261	4.95237e-23	5.85664e-22	TRUE	minimally upregulated
CELF2	2124.17	-1.50965	0.15282	-9.87866	5.1515e-23	6.08842e-22	TRUE	minimally downregulated
R3HDM4	4255.07	0.857469	0.0868017	9.87848	5.16095e-23	6.09588e-22	TRUE	minimally upregulated
ARHGAP10	802.528	-1.25682	0.127251	-9.87673	5.25212e-23	6.19979e-22	TRUE	minimally downregulated
F2RL2	1899.05	2.1001	0.212667	9.87503	5.34178e-23	6.30181e-22	TRUE	upregulated
HIST1H3J	4.5078	3.91942	0.397039	9.87162	5.52664e-23	6.51198e-22	TRUE	upregulated
PRDM5	99.066	-1.52656	0.154641	-9.87165	5.52484e-23	6.51198e-22	TRUE	minimally downregulated
KRT19	77537.3	1.73408	0.175705	9.86926	5.65787e-23	6.66257e-22	TRUE	minimally upregulated
FBXO46	1706.42	0.907781	0.0919979	9.86742	5.76288e-23	6.78212e-22	TRUE	minimally upregulated
C19orf69	1.70114	-2.4996	0.253356	-9.86596	5.84737e-23	6.87738e-22	TRUE	downregulated
LMO2	843.629	-1.07095	0.108552	-9.86577	5.85807e-23	6.8858e-22	TRUE	minimally downregulated
MYL9	14669.9	-1.47531	0.149544	-9.86542	5.87866e-23	6.90583e-22	TRUE	minimally downregulated
PECR	573.915	-1.24337	0.126043	-9.86463	5.92518e-23	6.95627e-22	TRUE	minimally downregulated
USP5	5946.28	0.79709	0.0808058	9.86427	5.94656e-23	6.97715e-22	TRUE	minimally upregulated
PREX2	234.676	-2.298	0.23299	-9.86309	6.01691e-23	7.05543e-22	TRUE	downregulated
SOCS5	2044.3	-0.77439	0.0785652	-9.85666	6.415e-23	7.5177e-22	TRUE	minimally downregulated
FAM107A	856.1	-2.43896	0.247469	-9.85561	6.48229e-23	7.59197e-22	TRUE	downregulated
VCAN	20190.6	1.70556	0.173098	9.85312	6.64508e-23	7.77794e-22	TRUE	minimally upregulated
SPEF1	140.239	2.58584	0.26246	9.85231	6.69839e-23	7.83563e-22	TRUE	upregulated
LHFPL5	28.5525	4.03039	0.409088	9.85215	6.70906e-23	7.84338e-22	TRUE	upregulated
DNAAF3	283.595	2.41046	0.24472	9.84988	6.86285e-23	8.01835e-22	TRUE	upregulated
FGD3	2449.02	1.88988	0.191895	9.84855	6.95431e-23	8.12032e-22	TRUE	minimally upregulated
OCIAD2	2223.36	0.976078	0.0991834	9.84114	7.48542e-23	8.73524e-22	TRUE	minimally upregulated
LRFN2	41.9109	2.68847	0.273229	9.83961	7.60014e-23	8.86379e-22	TRUE	upregulated
SULF1	12558.3	1.65478	0.168211	9.83754	7.75873e-23	9.04332e-22	TRUE	minimally upregulated
WDHD1	757.849	1.19052	0.121053	9.83471	7.97973e-23	9.29533e-22	TRUE	minimally upregulated
RHNO1	2057.47	0.962902	0.0979337	9.83218	8.18267e-23	9.52602e-22	TRUE	minimally upregulated
TCEB1	2226.67	1.02959	0.104736	9.83034	8.33333e-23	9.69561e-22	TRUE	minimally upregulated
DCP1A	1929.84	-0.66921	0.068093	-9.82788	8.53968e-23	9.92974e-22	TRUE	minimally downregulated
PTPN7	733.584	1.91634	0.194992	9.82779	8.54703e-23	9.93235e-22	TRUE	minimally upregulated
ABHD16A	3016.29	0.658121	0.0669685	9.82733	8.58643e-23	9.97217e-22	TRUE	minimally upregulated
CSK	3837.63	0.876683	0.089225	9.82553	8.74093e-23	1.01455e-21	TRUE	minimally upregulated
PDXDC1	13186.5	0.898229	0.0914185	9.82547	8.74675e-23	1.01462e-21	TRUE	minimally upregulated
ATP2A3	5352.86	1.71647	0.174738	9.82308	8.95641e-23	1.03832e-21	TRUE	minimally upregulated
CLDN6	31.4424	4.83291	0.492002	9.82295	8.96776e-23	1.03902e-21	TRUE	upregulated
C7orf43	1019.36	0.881408	0.0897352	9.82231	9.02496e-23	1.04502e-21	TRUE	minimally upregulated
BZW2	6175.01	0.915363	0.0932141	9.82001	9.23374e-23	1.06856e-21	TRUE	minimally upregulated
MXRA7	5148.71	-1.16185	0.118348	-9.81726	9.48866e-23	1.09741e-21	TRUE	minimally downregulated
USF1	3112.18	0.83672	0.0852498	9.81492	9.71146e-23	1.12251e-21	TRUE	minimally upregulated
IER5L	1200.15	1.77388	0.180747	9.81416	9.78484e-23	1.13032e-21	TRUE	minimally upregulated
PFDN2	2726.85	1.29779	0.132237	9.81408	9.79231e-23	1.13051e-21	TRUE	minimally upregulated
ECHDC3	1056.85	-1.36723	0.139336	-9.81245	9.95199e-23	1.14826e-21	TRUE	minimally downregulated
MEX3A	2920.11	2.05646	0.209607	9.81105	1.00917e-22	1.16369e-21	TRUE	upregulated
TEAD4	885.162	1.31358	0.133933	9.80767	1.04349e-22	1.20255e-21	TRUE	minimally upregulated
EXOSC4	1399.68	1.43223	0.146059	9.80582	1.06285e-22	1.22413e-21	TRUE	minimally upregulated
CCDC85A	197.457	-1.98915	0.202867	-9.80516	1.06982e-22	1.23071e-21	TRUE	minimally downregulated
RFC4	1206.33	1.19307	0.121678	9.80517	1.06962e-22	1.23071e-21	TRUE	minimally upregulated
FADS3	1005.36	-1.24533	0.127015	-9.80455	1.07624e-22	1.23736e-21	TRUE	minimally downregulated
CCDC150	83.8851	1.93416	0.197403	9.79801	1.14822e-22	1.31934e-21	TRUE	minimally upregulated
NDOR1	1928.89	1.00164	0.102233	9.79759	1.15305e-22	1.3241e-21	TRUE	minimally upregulated
AOC1	87.3632	2.76216	0.28196	9.79628	1.16811e-22	1.33823e-21	TRUE	upregulated
ARAP3	864.549	-1.10081	0.112369	-9.79642	1.1665e-22	1.33823e-21	TRUE	minimally downregulated
BMPR1B	7500.93	3.79903	0.3878	9.79636	1.16711e-22	1.33823e-21	TRUE	upregulated
COL17A1	3431.19	-2.92171	0.298246	-9.79631	1.16772e-22	1.33823e-21	TRUE	downregulated
ARPC3	10819.1	0.72781	0.0743079	9.79451	1.18873e-22	1.36051e-21	TRUE	minimally upregulated
OLFML1	797.196	-1.38458	0.141363	-9.79449	1.18896e-22	1.36051e-21	TRUE	minimally downregulated
PFKFB4	576.982	1.03325	0.10551	9.79292	1.20753e-22	1.38095e-21	TRUE	minimally upregulated
TUBA3C	22.3728	4.59564	0.469332	9.79187	1.22013e-22	1.39454e-21	TRUE	upregulated
PDIA3P	8382.43	0.822329	0.0839865	9.7912	1.22825e-22	1.40299e-21	TRUE	minimally upregulated
FAM102A	9860.26	0.956835	0.0978359	9.78	1.37207e-22	1.56635e-21	TRUE	minimally upregulated
DPM2	2690.64	0.962502	0.0984267	9.77888	1.38744e-22	1.58296e-21	TRUE	minimally upregulated
DNASE1L2	66.7465	2.23653	0.228826	9.77393	1.45686e-22	1.6612e-21	TRUE	upregulated
KNTC1	1553.26	1.10339	0.112898	9.77335	1.46524e-22	1.66977e-21	TRUE	minimally upregulated
JPH2	392.986	-2.33911	0.239374	-9.77177	1.48835e-22	1.69512e-21	TRUE	downregulated
USP53	2382.52	-1.20163	0.123009	-9.76864	1.53495e-22	1.74716e-21	TRUE	minimally downregulated
SPATA9	18.6973	-1.25448	0.128423	-9.76832	1.53988e-22	1.75175e-21	TRUE	minimally downregulated
RPA3	994.604	0.839847	0.0860004	9.76562	1.58149e-22	1.79803e-21	TRUE	minimally upregulated
AXIN1	2511.28	0.841308	0.0861714	9.76319	1.61984e-22	1.84055e-21	TRUE	minimally upregulated
ACAA2	3066.49	-1.0749	0.110185	-9.75539	1.74925e-22	1.98643e-21	TRUE	minimally downregulated
PMF1	2689.56	0.876147	0.0898241	9.75403	1.77289e-22	2.0121e-21	TRUE	minimally upregulated
MROH6	615.847	2.00552	0.205623	9.75339	1.78407e-22	2.02361e-21	TRUE	upregulated
KCTD13	1023.45	1.03283	0.105902	9.75276	1.79528e-22	2.03513e-21	TRUE	minimally upregulated
CAPZA1	9426.37	0.675758	0.0692947	9.75194	1.80972e-22	2.05031e-21	TRUE	minimally upregulated
SRRT	5301.53	0.669181	0.0686225	9.75162	1.81545e-22	2.0556e-21	TRUE	minimally upregulated
PARK2	143.231	-1.6467	0.168894	-9.74987	1.84706e-22	2.09018e-21	TRUE	minimally downregulated
FAM129C	66.9083	3.17117	0.325255	9.74979	1.84858e-22	2.09068e-21	TRUE	upregulated
CXCR3	384.022	2.1904	0.224691	9.74848	1.87259e-22	2.1166e-21	TRUE	upregulated
PRKD1	356.364	-1.49735	0.153605	-9.74806	1.8803e-22	2.12409e-21	TRUE	minimally downregulated
MMP3	824.362	2.51058	0.257557	9.74766	1.88771e-22	2.13122e-21	TRUE	upregulated
GPR84	93.1495	1.84871	0.189689	9.74599	1.91891e-22	2.16519e-21	TRUE	minimally upregulated
UQCC2	2673.4	1.09851	0.112717	9.74576	1.92328e-22	2.16886e-21	TRUE	minimally upregulated
SLC25A19	726.05	1.17007	0.120068	9.74512	1.93559e-22	2.18147e-21	TRUE	minimally upregulated
TP53AIP1	56.7996	-2.37317	0.24361	-9.74172	2.00146e-22	2.2544e-21	TRUE	downregulated
DUSP13	24.9426	4.12414	0.423368	9.74125	2.01063e-22	2.26342e-21	TRUE	upregulated
TWIST2	101.052	-1.88321	0.193447	-9.73504	2.1374e-22	2.40473e-21	TRUE	minimally downregulated
ARHGAP5-AS1	145.114	-1.20605	0.123902	-9.7339	2.16146e-22	2.43039e-21	TRUE	minimally downregulated
HOXC10	2036.12	2.27134	0.233359	9.73326	2.17511e-22	2.44432e-21	TRUE	upregulated
TSPAN13	15165.8	1.4216	0.146087	9.73114	2.22088e-22	2.49432e-21	TRUE	minimally upregulated
C16orf91	709.24	0.951936	0.0978372	9.72979	2.2505e-22	2.52613e-21	TRUE	minimally upregulated
RFTN2	195.317	-1.35458	0.13926	-9.72697	2.31391e-22	2.5958e-21	TRUE	minimally downregulated
ERH	5621.7	0.777673	0.079973	9.72419	2.37786e-22	2.666e-21	TRUE	minimally upregulated
ENTPD7	1311.16	1.0677	0.109821	9.72213	2.42653e-22	2.71901e-21	TRUE	minimally upregulated
PIK3R1	9699.11	-1.37226	0.141167	-9.72086	2.45706e-22	2.75162e-21	TRUE	minimally downregulated
PPM1G	7886.65	0.794501	0.0817807	9.71502	2.60197e-22	2.91223e-21	TRUE	minimally upregulated
GAS1	1643.04	-1.55749	0.160449	-9.7071	2.81228e-22	3.14581e-21	TRUE	minimally downregulated
SLC9A3R1	17066.9	1.59272	0.164107	9.70533	2.86135e-22	3.19886e-21	TRUE	minimally upregulated
KNSTRN	982.876	1.16976	0.12057	9.70192	2.95891e-22	3.30602e-21	TRUE	minimally upregulated
HSD17B11	1340.38	-1.22378	0.126143	-9.70155	2.96962e-22	3.31607e-21	TRUE	minimally downregulated
CTDSP2	13730.6	-0.68108	0.0702128	-9.70023	3.0082e-22	3.35723e-21	TRUE	minimally downregulated
CRYBG3	948.547	-1.63711	0.16879	-9.69914	3.04061e-22	3.39145e-21	TRUE	minimally downregulated
CACYBP	5085.1	0.895803	0.092361	9.69893	3.04689e-22	3.3965e-21	TRUE	minimally upregulated
PEX11B	2934.83	0.701337	0.0723226	9.69734	3.09464e-22	3.44775e-21	TRUE	minimally upregulated
GPSM2	1607.87	1.32244	0.136383	9.69648	3.12074e-22	3.47485e-21	TRUE	minimally upregulated
ELAVL2	169.977	2.57846	0.265956	9.69505	3.16477e-22	3.52185e-21	TRUE	upregulated
SEC61G	2981.94	0.990946	0.102218	9.69448	3.18258e-22	3.53964e-21	TRUE	minimally upregulated
ATG4D	998.051	0.912392	0.0941769	9.68806	3.389e-22	3.76706e-21	TRUE	minimally upregulated
NECAB3	2085.15	1.39799	0.144313	9.68716	3.41915e-22	3.7984e-21	TRUE	minimally upregulated
SLC47A2	6.80496	-2.06818	0.213506	-9.68677	3.43217e-22	3.81069e-21	TRUE	downregulated
SCN5A	35.6095	-2.31612	0.239167	-9.6841	3.52303e-22	3.90934e-21	TRUE	downregulated
AK3	3572.51	-0.773958	0.0799312	-9.6828	3.56811e-22	3.9571e-21	TRUE	minimally downregulated
VWCE	38.4143	-1.80384	0.186308	-9.68206	3.59407e-22	3.98362e-21	TRUE	minimally downregulated
RHOXF1	6.33769	-2.4368	0.251762	-9.67897	3.70419e-22	4.10333e-21	TRUE	downregulated
CLDN5	944.124	-2.12698	0.219775	-9.67798	3.74018e-22	4.14006e-21	TRUE	downregulated
SHMT1	1941.63	-0.960343	0.0992301	-9.67795	3.74161e-22	4.14006e-21	TRUE	minimally downregulated
LAMC1	13046	-1.10034	0.113714	-9.67644	3.79714e-22	4.19912e-21	TRUE	minimally downregulated
OLFML2A	2556.79	-1.19287	0.123288	-9.67544	3.83446e-22	4.23797e-21	TRUE	minimally downregulated
FAM196A	405.28	3.43626	0.355203	9.67407	3.88596e-22	4.29245e-21	TRUE	upregulated
SLC19A1	1072.09	1.15653	0.11957	9.6724	3.95007e-22	4.36079e-21	TRUE	minimally upregulated
HSF2BP	92.9627	1.19685	0.123745	9.67188	3.97003e-22	4.38034e-21	TRUE	minimally upregulated
EMC9	501.143	1.22087	0.126242	9.67083	4.01113e-22	4.42317e-21	TRUE	minimally upregulated
MAF	1927.67	-1.07697	0.111375	-9.66975	4.0536e-22	4.46747e-21	TRUE	minimally downregulated
PMCH	8.06442	2.90606	0.300545	9.66929	4.0718e-22	4.48499e-21	TRUE	upregulated
TBCB	3373.02	0.984267	0.101796	9.66903	4.08213e-22	4.49381e-21	TRUE	minimally upregulated
APITD1	665.746	0.820813	0.0849347	9.66405	4.28577e-22	4.71532e-21	TRUE	minimally upregulated
CLIP4	1089.32	-1.63186	0.168976	-9.65734	4.57591e-22	5.03168e-21	TRUE	minimally downregulated
HIST1H4J	105.111	1.90718	0.197558	9.65379	4.73726e-22	5.20616e-21	TRUE	minimally upregulated
CARM1	3190.81	0.708499	0.0733942	9.65333	4.75836e-22	5.2264e-21	TRUE	minimally upregulated
WBSCR22	4047.92	0.827668	0.0857443	9.65275	4.7857e-22	5.25345e-21	TRUE	minimally upregulated
NPW	51.7374	3.65524	0.378843	9.64842	4.992e-22	5.47682e-21	TRUE	upregulated
CAPSL	51.4271	3.71602	0.385278	9.64503	5.15959e-22	5.6575e-21	TRUE	upregulated
FAM189B	2684.29	1.02399	0.106169	9.64491	5.16578e-22	5.66109e-21	TRUE	minimally upregulated
PUSL1	664.222	1.20968	0.125423	9.64476	5.17338e-22	5.66622e-21	TRUE	minimally upregulated
STX1A	368.785	1.43575	0.148912	9.64165	5.3326e-22	5.83732e-21	TRUE	minimally upregulated
RAB3A	313.891	1.29485	0.134325	9.63969	5.43526e-22	5.94634e-21	TRUE	minimally upregulated
NOTUM	32.8894	2.96164	0.307264	9.63873	5.48606e-22	5.99855e-21	TRUE	upregulated
EIF4E3	2221.84	-0.964855	0.100137	-9.63536	5.66925e-22	6.19536e-21	TRUE	minimally downregulated
BLK	145.552	3.27349	0.339787	9.63394	5.74807e-22	6.27796e-21	TRUE	upregulated
TAPBP	15676.5	0.954378	0.0991397	9.6266	6.17396e-22	6.73933e-21	TRUE	minimally upregulated
ATPIF1	4043.75	0.973076	0.101086	9.62623	6.19596e-22	6.75955e-21	TRUE	minimally upregulated
SLC17A9	427.971	2.11913	0.220178	9.62461	6.2946e-22	6.8633e-21	TRUE	upregulated
PCDHGA3	57.8494	-1.90083	0.197532	-9.6229	6.39987e-22	6.97417e-21	TRUE	minimally downregulated
SRMS	113.24	2.26858	0.235819	9.61997	6.58521e-22	7.17212e-21	TRUE	upregulated
UTS2B	9.55295	-2.09041	0.217307	-9.6196	6.60904e-22	7.19404e-21	TRUE	downregulated
HOXB9	111.88	2.47127	0.257029	9.61473	6.92938e-22	7.53851e-21	TRUE	upregulated
UBE2Q2P1	42.095	-1.51111	0.157198	-9.61282	7.05871e-22	7.67492e-21	TRUE	minimally downregulated
GGPS1	3943.03	0.751762	0.0782085	9.61229	7.09544e-22	7.71053e-21	TRUE	minimally upregulated
SDC1	18008.6	1.56969	0.163309	9.61174	7.13303e-22	7.74706e-21	TRUE	minimally upregulated
DYNLT1	4226.57	0.894434	0.0930708	9.61026	7.23677e-22	7.85533e-21	TRUE	minimally upregulated
GATA4	45.7026	5.9861	0.622986	9.60873	7.34529e-22	7.96867e-21	TRUE	upregulated
MLYCD	580.415	-0.766707	0.0798033	-9.60746	7.43624e-22	8.06284e-21	TRUE	minimally downregulated
SH3TC2	124.712	-1.74246	0.181371	-9.6072	7.45455e-22	8.07819e-21	TRUE	minimally downregulated
LINC00671	1.27763	-2.84274	0.295937	-9.60589	7.55e-22	8.17706e-21	TRUE	downregulated
GIPC1	5546.01	1.06583	0.110959	9.60567	7.56613e-22	8.18997e-21	TRUE	minimally upregulated
NOD2	514.479	1.48597	0.15471	9.60488	7.62435e-22	8.2484e-21	TRUE	minimally upregulated
ASNA1	3951.53	0.690133	0.0718578	9.60415	7.67917e-22	8.30307e-21	TRUE	minimally upregulated
NAA60	3726.12	0.65487	0.0681942	9.60302	7.76384e-22	8.38996e-21	TRUE	minimally upregulated
NCAPG2	1825.92	1.15176	0.119969	9.60045	7.95956e-22	8.59668e-21	TRUE	minimally upregulated
LAMP3	1066.79	2.3593	0.245824	9.59755	8.18689e-22	8.83729e-21	TRUE	upregulated
ZHX3	2054.67	-0.919495	0.0958131	-9.59676	8.24944e-22	8.89987e-21	TRUE	minimally downregulated
FABP6	36.336	5.16228	0.537962	9.59598	8.31207e-22	8.96246e-21	TRUE	upregulated
COMMD5	1797.08	0.921379	0.0960739	9.59031	8.78176e-22	9.4584e-21	TRUE	minimally upregulated
PGM5-AS1	7.52697	-3.33918	0.348181	-9.59037	8.77719e-22	9.4584e-21	TRUE	downregulated
NFKBIE	1200.4	1.16913	0.121954	9.58667	9.0972e-22	9.79272e-21	TRUE	minimally upregulated
CCL17	62.9576	2.58755	0.269929	9.58601	9.15541e-22	9.84993e-21	TRUE	upregulated
CSF3	24.5652	-4.11964	0.429818	-9.58462	9.27983e-22	9.97826e-21	TRUE	downregulated
TCP11L2	381.093	-1.23873	0.129253	-9.58378	9.35534e-22	1.00539e-20	TRUE	minimally downregulated
PCDH17	506.845	1.33347	0.139175	9.58122	9.59008e-22	1.03005e-20	TRUE	minimally upregulated
DDX41	3615.05	0.651118	0.0679613	9.58073	9.63627e-22	1.03443e-20	TRUE	minimally upregulated
ADSS	5402.26	0.742471	0.0775068	9.57943	9.75798e-22	1.04692e-20	TRUE	minimally upregulated
PRDX1	24087.4	0.952066	0.099391	9.57899	9.79988e-22	1.05084e-20	TRUE	minimally upregulated
SCNM1	1657.92	0.972995	0.101604	9.57635	1.00531e-21	1.07739e-20	TRUE	minimally upregulated
SCN3A	100.842	-2.56636	0.26801	-9.5756	1.01267e-21	1.08469e-20	TRUE	downregulated
HIST2H2AC	30.6537	2.00475	0.209474	9.57038	1.0651e-21	1.14022e-20	TRUE	upregulated
DLG3	4485.95	0.776752	0.0811772	9.56859	1.08371e-21	1.1595e-20	TRUE	minimally upregulated
NUDT7	183.993	-1.28125	0.133915	-9.56769	1.09323e-21	1.16904e-20	TRUE	minimally downregulated
P2RY6	288.291	1.69648	0.177361	9.56516	1.12028e-21	1.19731e-20	TRUE	minimally upregulated
CAPN9	339.547	2.79287	0.292061	9.56264	1.14785e-21	1.2261e-20	TRUE	upregulated
CDKN2D	588.811	1.2353	0.129188	9.562	1.15503e-21	1.23309e-20	TRUE	minimally upregulated
INPP1	656.166	-0.977955	0.102285	-9.56109	1.16524e-21	1.24331e-20	TRUE	minimally downregulated
JAM3	1662.04	-1.20001	0.125527	-9.55982	1.1796e-21	1.25794e-20	TRUE	minimally downregulated
RCOR2	285.352	2.45968	0.257303	9.55946	1.18372e-21	1.26164e-20	TRUE	upregulated
RAN	10894.2	0.771418	0.0807226	9.55641	1.21918e-21	1.29872e-20	TRUE	minimally upregulated
ABRACL	2338.78	1.34792	0.141051	9.55626	1.22084e-21	1.29977e-20	TRUE	minimally upregulated
MOGS	3931.12	0.737131	0.0771554	9.55384	1.24974e-21	1.32981e-20	TRUE	minimally upregulated
TMOD2	998.805	-1.26408	0.132351	-9.55098	1.28475e-21	1.36632e-20	TRUE	minimally downregulated
BRI3BP	306.423	1.14684	0.120108	9.54837	1.31751e-21	1.4004e-20	TRUE	minimally upregulated
MCOLN2	218.037	1.70098	0.17815	9.54805	1.32154e-21	1.40392e-20	TRUE	minimally upregulated
UFC1	8380.43	0.851913	0.0892678	9.54335	1.38294e-21	1.46834e-20	TRUE	minimally upregulated
GSK3A	4643.26	0.572068	0.0599512	9.54224	1.39785e-21	1.48336e-20	TRUE	minimally upregulated
PLA2G10	60.1387	3.14066	0.329192	9.5405	1.42149e-21	1.50762e-20	TRUE	upregulated
ULK4P2	4.74461	-2.19313	0.229888	-9.53997	1.42868e-21	1.51441e-20	TRUE	downregulated
COL24A1	102.299	1.61679	0.169498	9.5387	1.44639e-21	1.53235e-20	TRUE	minimally upregulated
DNAJB11	3854.96	0.893164	0.0936395	9.53833	1.45157e-21	1.537e-20	TRUE	minimally upregulated
TSEN15	2094.22	0.793831	0.0832374	9.53696	1.47086e-21	1.55658e-20	TRUE	minimally upregulated
SYT5	26.6527	3.96845	0.416122	9.53676	1.4736e-21	1.55863e-20	TRUE	upregulated
CCL7	23.0937	5.04458	0.529025	9.53562	1.48993e-21	1.57505e-20	TRUE	upregulated
ISG20L2	2824.18	0.724474	0.0759798	9.53508	1.49765e-21	1.58234e-20	TRUE	minimally upregulated
CNOT11	3042.25	0.59257	0.0621632	9.53248	1.53567e-21	1.62163e-20	TRUE	minimally upregulated
RUNDC3B	128.007	-1.55972	0.163644	-9.5312	1.55483e-21	1.64097e-20	TRUE	minimally downregulated
FCGR1C	105.794	1.56045	0.163752	9.52931	1.58328e-21	1.67009e-20	TRUE	minimally upregulated
C16orf93	221.708	1.61443	0.169431	9.52854	1.59508e-21	1.68163e-20	TRUE	minimally upregulated
CYB5R3	10342.8	-0.804575	0.0844504	-9.52719	1.61595e-21	1.70271e-20	TRUE	minimally downregulated
ZNF483	68.9544	-1.62932	0.171104	-9.52237	1.6928e-21	1.78272e-20	TRUE	minimally downregulated
DHTKD1	4256.1	1.03727	0.108938	9.5216	1.70538e-21	1.79499e-20	TRUE	minimally upregulated
RUFY4	62.4355	2.71045	0.284683	9.52094	1.71627e-21	1.80547e-20	TRUE	upregulated
SLC39A11	4253.93	1.23919	0.130162	9.52043	1.72457e-21	1.81322e-20	TRUE	minimally upregulated
MFSD12	2820.29	0.991019	0.104108	9.51913	1.74632e-21	1.83509e-20	TRUE	minimally upregulated
DSCC1	561.028	1.49952	0.157543	9.51816	1.76266e-21	1.85127e-20	TRUE	minimally upregulated
HIST2H2BE	3791.1	1.71527	0.180221	9.51761	1.77202e-21	1.86009e-20	TRUE	minimally upregulated
FBXO31	1668.55	-0.710447	0.0746566	-9.5162	1.79629e-21	1.88455e-20	TRUE	minimally downregulated
C10orf128	61.0151	-1.70347	0.179017	-9.5157	1.80502e-21	1.89269e-20	TRUE	minimally downregulated
DNMT3B	466.59	1.59372	0.167485	9.51557	1.80727e-21	1.89403e-20	TRUE	minimally upregulated
AP2S1	4210.4	0.933319	0.0980889	9.51503	1.81668e-21	1.90286e-20	TRUE	minimally upregulated
PRUNE2	551.395	-1.88096	0.19769	-9.51472	1.82205e-21	1.90746e-20	TRUE	minimally downregulated
SKAP2	1817.63	-1.12225	0.117953	-9.51436	1.82828e-21	1.91295e-20	TRUE	minimally downregulated
PPP1R35	738.78	1.2963	0.136365	9.5061	1.97936e-21	2.06992e-20	TRUE	minimally upregulated
FAM49B	4112.23	0.954079	0.100408	9.50205	2.05793e-21	2.15092e-20	TRUE	minimally upregulated
HIST3H2BB	18.7878	2.66334	0.280348	9.50012	2.09639e-21	2.18994e-20	TRUE	upregulated
KCNH1	312.587	2.9367	0.30915	9.49927	2.1137e-21	2.20683e-20	TRUE	upregulated
ARRDC1	3140.09	1.11275	0.117177	9.49631	2.17458e-21	2.26918e-20	TRUE	minimally upregulated
DIO1	515.286	3.56831	0.375782	9.49569	2.1876e-21	2.28154e-20	TRUE	upregulated
ACTL6A	3582.01	0.867456	0.0913647	9.49443	2.21415e-21	2.30799e-20	TRUE	minimally upregulated
HYLS1	548.857	1.00316	0.105662	9.49407	2.22191e-21	2.31483e-20	TRUE	minimally upregulated
TTC7B	751.426	-0.908675	0.0957198	-9.49307	2.24329e-21	2.33585e-20	TRUE	minimally downregulated
PPP4R1L	128.182	-1.42979	0.150633	-9.49187	2.26927e-21	2.36165e-20	TRUE	minimally downregulated
KLHL35	328.082	1.95763	0.206249	9.49158	2.27548e-21	2.36684e-20	TRUE	minimally upregulated
VPREB3	93.4206	2.8796	0.303417	9.49058	2.29744e-21	2.3884e-20	TRUE	upregulated
THRB	1721.12	-1.4641	0.15431	-9.48806	2.35374e-21	2.44563e-20	TRUE	minimally downregulated
FTO	3720.89	-1.04486	0.110128	-9.4877	2.36191e-21	2.4528e-20	TRUE	minimally downregulated
IDO1	1211.24	2.84958	0.300367	9.48701	2.37747e-21	2.46764e-20	TRUE	upregulated
PTK6	934.47	1.80423	0.190274	9.4823	2.48742e-21	2.58039e-20	TRUE	minimally upregulated
RGS2	2287.38	-1.90151	0.200566	-9.48071	2.5257e-21	2.61869e-20	TRUE	minimally downregulated
SMYD3	1227.49	1.29351	0.136446	9.48002	2.54231e-21	2.63451e-20	TRUE	minimally upregulated
COMTD1	486.36	1.75152	0.184783	9.47877	2.57306e-21	2.66496e-20	TRUE	minimally upregulated
LBX2	39.8648	2.0918	0.220748	9.47595	2.64344e-21	2.73639e-20	TRUE	upregulated
FIBP	3040.78	0.718926	0.0758702	9.47574	2.64884e-21	2.74052e-20	TRUE	minimally upregulated
RIMS3	475.687	-1.59752	0.168599	-9.47529	2.66019e-21	2.7508e-20	TRUE	minimally downregulated
TBC1D4	3090.27	-1.09518	0.115629	-9.47155	2.75714e-21	2.84953e-20	TRUE	minimally downregulated
RPL21P44	5.19848	-1.437	0.151753	-9.46938	2.81519e-21	2.90798e-20	TRUE	minimally downregulated
CCM2L	255.16	-1.34486	0.142033	-9.46866	2.83461e-21	2.92648e-20	TRUE	minimally downregulated
ZNF239	675.134	1.10562	0.116795	9.46635	2.89786e-21	2.9902e-20	TRUE	minimally upregulated
ZMYND10	675.903	2.36229	0.249576	9.46521	2.92979e-21	3.02154e-20	TRUE	upregulated
KATNAL1	993.205	-0.949561	0.100338	-9.46365	2.97384e-21	3.06534e-20	TRUE	minimally downregulated
CCDC141	37.5749	-1.99649	0.211005	-9.46179	3.02724e-21	3.11873e-20	TRUE	minimally downregulated
CHTOP	5798.99	0.552258	0.0583735	9.46077	3.05678e-21	3.14749e-20	TRUE	minimally upregulated
SLC30A8	877.574	4.6322	0.489749	9.45832	3.12928e-21	3.22045e-20	TRUE	upregulated
MB	1276.42	1.74463	0.184472	9.45743	3.15618e-21	3.2464e-20	TRUE	minimally upregulated
ESD	4175.7	-0.660626	0.0698617	-9.4562	3.19329e-21	3.28283e-20	TRUE	minimally downregulated
MEN1	2726.93	0.687586	0.0727776	9.44776	3.46145e-21	3.55663e-20	TRUE	minimally upregulated
PRSS8	11755.2	1.3302	0.140847	9.4443	3.57789e-21	3.67433e-20	TRUE	minimally upregulated
LYPD1	176.197	1.86127	0.197166	9.44013	3.72326e-21	3.8216e-20	TRUE	minimally upregulated
PCDH9	127.873	-2.59974	0.27547	-9.4375	3.81776e-21	3.91653e-20	TRUE	downregulated
TMTC1	2079.45	-2.03431	0.215575	-9.43667	3.84824e-21	3.94572e-20	TRUE	downregulated
KIAA0408	120.797	-4.55627	0.482887	-9.43549	3.89166e-21	3.98813e-20	TRUE	downregulated
USP31	1702.56	-0.861711	0.091343	-9.4338	3.9551e-21	4.05101e-20	TRUE	minimally downregulated
SERPINA9	19.7943	3.38502	0.358859	9.43274	3.99502e-21	4.08974e-20	TRUE	upregulated
PSMD4	9422.14	0.862544	0.0914423	9.43266	3.99828e-21	4.09092e-20	TRUE	minimally upregulated
FFAR4	25.6708	-1.65211	0.175179	-9.43101	4.06178e-21	4.1537e-20	TRUE	minimally downregulated
EPCAM	13105.4	1.21617	0.128984	9.42887	4.14541e-21	4.23699e-20	TRUE	minimally upregulated
HIST1H2AJ	3.77615	3.71111	0.393602	9.42861	4.15565e-21	4.24523e-20	TRUE	upregulated
PTPN14	700.689	-1.52824	0.162121	-9.42652	4.23927e-21	4.32838e-20	TRUE	minimally downregulated
TAS1R3	75.0792	2.32784	0.246968	9.42568	4.27345e-21	4.36099e-20	TRUE	upregulated
GEMIN7	920.755	0.824488	0.0874775	9.42514	4.29515e-21	4.38082e-20	TRUE	minimally upregulated
EPM2A	409.922	-0.813649	0.0863363	-9.42418	4.33478e-21	4.41892e-20	TRUE	minimally downregulated
HIST1H2BJ	187.662	2.20104	0.233579	9.42311	4.37932e-21	4.46199e-20	TRUE	upregulated
CREB3L4	6627.16	1.42013	0.150747	9.42059	4.48559e-21	4.56787e-20	TRUE	minimally upregulated
DNAJC1	4055.19	1.41549	0.150266	9.41992	4.51452e-21	4.59492e-20	TRUE	minimally upregulated
GPM6B	865.093	-1.87769	0.199372	-9.41805	4.59524e-21	4.67464e-20	TRUE	minimally downregulated
MS4A8	77.7661	4.41202	0.468501	9.41731	4.62784e-21	4.70533e-20	TRUE	upregulated
KAT2B	1090.74	-1.16309	0.123509	-9.41703	4.64042e-21	4.71566e-20	TRUE	minimally downregulated
PCCA	1031.4	-1.06953	0.113605	-9.41447	4.75474e-21	4.82931e-20	TRUE	minimally downregulated
SLC39A1	9501.81	0.700421	0.074426	9.41097	4.91578e-21	4.99026e-20	TRUE	minimally upregulated
CPA1	14.0636	-3.67895	0.390964	-9.40995	4.96367e-21	5.03624e-20	TRUE	downregulated
ARHGEF10	1620.82	-0.954061	0.101398	-9.40907	5.00531e-21	5.07319e-20	TRUE	minimally downregulated
CLEC1A	179.802	-1.31307	0.139554	-9.40908	5.00514e-21	5.07319e-20	TRUE	minimally downregulated
CEP85	1217.87	0.926955	0.0985305	9.4078	5.06621e-21	5.13225e-20	TRUE	minimally upregulated
TXN	8225.94	0.99411	0.105694	9.40551	5.17791e-21	5.24267e-20	TRUE	minimally upregulated
TMEM88	115.967	-1.53639	0.163358	-9.40502	5.20201e-21	5.26433e-20	TRUE	minimally downregulated
CNTNAP3	198.385	-2.33565	0.248369	-9.40394	5.25581e-21	5.316e-20	TRUE	downregulated
C22orf39	1278.68	-0.712916	0.0758184	-9.40294	5.30603e-21	5.36401e-20	TRUE	minimally downregulated
GPR182	7.2519	-2.19322	0.233329	-9.39971	5.4712e-21	5.52811e-20	TRUE	downregulated
HMGN1	11133	0.817317	0.0869532	9.3995	5.48215e-21	5.53629e-20	TRUE	minimally upregulated
CRIP1	14768.4	2.12968	0.226582	9.39914	5.5012e-21	5.55264e-20	TRUE	upregulated
TMEM249	18.8867	2.16611	0.230525	9.39639	5.64657e-21	5.69641e-20	TRUE	upregulated
MITF	795.463	-1.22959	0.130886	-9.39437	5.75625e-21	5.80405e-20	TRUE	minimally downregulated
LRRC61	934.756	1.04342	0.111109	9.39098	5.94441e-21	5.99066e-20	TRUE	minimally upregulated
GBAP1	1626.4	1.05543	0.112415	9.38869	6.075e-21	6.11909e-20	TRUE	minimally upregulated
TUBA1B	46519.7	0.796136	0.0847993	9.38847	6.08767e-21	6.12867e-20	TRUE	minimally upregulated
ADD3	4367.08	-1.31678	0.140258	-9.38821	6.10303e-21	6.14096e-20	TRUE	minimally downregulated
IRF9	4623.09	1.14889	0.12238	9.38786	6.12322e-21	6.15808e-20	TRUE	minimally upregulated
C10orf95	34.3076	1.5739	0.167655	9.38775	6.12984e-21	6.16155e-20	TRUE	minimally upregulated
CELF3	14.8215	4.87867	0.519709	9.38732	6.15454e-21	6.18318e-20	TRUE	upregulated
PMAIP1	913.526	1.64535	0.17528	9.38698	6.17471e-21	6.20023e-20	TRUE	minimally upregulated
PSMB4	13652.7	0.915666	0.0975742	9.38431	6.33307e-21	6.35597e-20	TRUE	minimally upregulated
SLC27A4	2450.62	0.911806	0.0971695	9.38367	6.3715e-21	6.39124e-20	TRUE	minimally upregulated
C1orf35	1071.93	1.20065	0.127982	9.38137	6.51229e-21	6.52909e-20	TRUE	minimally upregulated
SLC22A12	3.50493	-4.87401	0.519591	-9.38047	6.56807e-21	6.58162e-20	TRUE	downregulated
ASPSCR1	1380.41	1.16743	0.124454	9.38039	6.57312e-21	6.58328e-20	TRUE	minimally upregulated
TMEM54	2734.41	1.09785	0.117069	9.37775	6.73956e-21	6.74651e-20	TRUE	minimally upregulated
STK32A	8.51605	-2.60954	0.278354	-9.3749	6.92411e-21	6.92593e-20	TRUE	downregulated
VIP	6.4864	-2.10101	0.224111	-9.37487	6.92593e-21	6.92593e-20	TRUE	downregulated
LRRC46	249.993	2.0414	0.21777	9.37412	6.97554e-21	6.97195e-20	TRUE	upregulated
ADCY4	583.89	-1.44754	0.154438	-9.37297	7.05223e-21	7.04498e-20	TRUE	minimally downregulated
YIF1A	3215.45	0.895408	0.0955465	9.37144	7.1551e-21	7.14407e-20	TRUE	minimally upregulated
RNF38	3170.51	-0.685657	0.0731748	-9.37012	7.24484e-21	7.22995e-20	TRUE	minimally downregulated
IGFALS	222.999	2.88248	0.307632	9.36991	7.25917e-21	7.24054e-20	TRUE	upregulated
TCL1B	18.2159	4.65069	0.496482	9.36728	7.4425e-21	7.41959e-20	TRUE	upregulated
ARL8A	4149.22	0.687639	0.0734222	9.36554	7.56631e-21	7.53915e-20	TRUE	minimally upregulated
XG	265.815	-1.868	0.199517	-9.36259	7.78053e-21	7.74863e-20	TRUE	minimally downregulated
FGD4	1027.9	-1.12501	0.120162	-9.36241	7.79416e-21	7.75823e-20	TRUE	minimally downregulated
ADCK5	520.827	1.41626	0.151277	9.36204	7.82106e-21	7.78101e-20	TRUE	minimally upregulated
DENND5A	3930.26	-0.670052	0.0715764	-9.36136	7.87197e-21	7.82765e-20	TRUE	minimally downregulated
LAMA3	3417.25	-2.10148	0.224582	-9.35729	8.18089e-21	8.13067e-20	TRUE	downregulated
COL3A1	195675	1.72452	0.184375	9.35333	8.49311e-21	8.43667e-20	TRUE	minimally upregulated
MYOM2	90.446	-2.15814	0.23076	-9.35232	8.57492e-21	8.51358e-20	TRUE	downregulated
CCDC137	1413.53	1.08925	0.116474	9.35191	8.6082e-21	8.54225e-20	TRUE	minimally upregulated
FLRT2	966.308	-1.69805	0.181574	-9.35185	8.6131e-21	8.54276e-20	TRUE	minimally downregulated
REV1	1870.53	-0.521694	0.0557921	-9.35068	8.70871e-21	8.63317e-20	TRUE	minimally downregulated
GLRX2	441.986	0.964676	0.103177	9.34975	8.78529e-21	8.70465e-20	TRUE	minimally upregulated
ZCCHC24	2690.53	-1.29416	0.138419	-9.34958	8.7996e-21	8.71439e-20	TRUE	minimally downregulated
KCTD4	2.98922	-2.94811	0.315374	-9.34796	8.93539e-21	8.84024e-20	TRUE	downregulated
PENK	75.5339	-3.19981	0.342301	-9.34796	8.93579e-21	8.84024e-20	TRUE	downregulated
PKM	51314.3	0.807781	0.0864503	9.34387	9.28741e-21	9.18343e-20	TRUE	minimally upregulated
OR2A1	12.1565	-1.24424	0.133176	-9.34282	9.3804e-21	9.27066e-20	TRUE	minimally downregulated
KLHL21	3266.15	-1.04617	0.111986	-9.34199	9.45433e-21	9.33898e-20	TRUE	minimally downregulated
MTCH2	5210.28	0.685416	0.0733862	9.33984	9.64824e-21	9.52567e-20	TRUE	minimally upregulated
ACVR2A	951.769	-0.86898	0.0930457	-9.33929	9.69858e-21	9.57052e-20	TRUE	minimally downregulated
FBLN5	3983.06	-1.529	0.163725	-9.33886	9.73806e-21	9.60459e-20	TRUE	minimally downregulated
SLC6A4	594.091	3.97297	0.425619	9.33456	1.01416e-20	9.99752e-20	TRUE	upregulated
PDE7B	235.178	-1.32312	0.141776	-9.33245	1.0345e-20	1.01929e-19	TRUE	minimally downregulated
FCGR1B	318.506	1.45949	0.156399	9.33182	1.04073e-20	1.0249e-19	TRUE	minimally upregulated
HOXA7	339.636	-1.99355	0.213635	-9.33156	1.04328e-20	1.0269e-19	TRUE	minimally downregulated
CATSPER1	10.3555	2.26101	0.242317	9.33079	1.05087e-20	1.03384e-19	TRUE	upregulated
RAB3D	5541.22	1.00828	0.108062	9.33058	1.05298e-20	1.03539e-19	TRUE	minimally upregulated
FLYWCH2	1501.42	1.11225	0.11921	9.33022	1.05648e-20	1.03831e-19	TRUE	minimally upregulated
STRIP2	154.765	1.58631	0.170019	9.33015	1.05719e-20	1.03848e-19	TRUE	minimally upregulated
RABEP2	1683.22	1.20933	0.129625	9.32946	1.06412e-20	1.04476e-19	TRUE	minimally upregulated
C9orf163	45.6814	1.4779	0.158431	9.32833	1.07553e-20	1.05543e-19	TRUE	minimally upregulated
CD177	94.5754	3.27545	0.351136	9.32815	1.07735e-20	1.05668e-19	TRUE	upregulated
NUDT1	716.015	1.18698	0.127266	9.32678	1.09133e-20	1.06985e-19	TRUE	minimally upregulated
SLC23A1	74.5611	2.36415	0.253543	9.32447	1.11537e-20	1.09287e-19	TRUE	upregulated
ATF7	4209.54	-0.691968	0.0742342	-9.32142	1.14797e-20	1.12425e-19	TRUE	minimally downregulated
RPN1	19422.2	0.710999	0.07629	9.31969	1.16682e-20	1.14213e-19	TRUE	minimally upregulated
SLAMF8	1267.47	1.73303	0.185971	9.31881	1.17654e-20	1.15106e-19	TRUE	minimally upregulated
RTKN	2513.83	0.933878	0.100218	9.3185	1.17999e-20	1.15386e-19	TRUE	minimally upregulated
OR2A9P	428.356	-0.992807	0.106548	-9.31789	1.18677e-20	1.15991e-19	TRUE	minimally downregulated
TMOD1	584.566	-1.52013	0.163147	-9.31755	1.19052e-20	1.16299e-19	TRUE	minimally downregulated
COPB2	13562.4	0.735167	0.078926	9.31463	1.22375e-20	1.19484e-19	TRUE	minimally upregulated
LRFN5	65.4077	-2.0664	0.221866	-9.31374	1.23403e-20	1.20428e-19	TRUE	downregulated
SMPD4	5696.74	0.646596	0.0694414	9.31139	1.26167e-20	1.23064e-19	TRUE	minimally upregulated
DOPEY2	4435.2	1.11997	0.120344	9.30647	1.32153e-20	1.28809e-19	TRUE	minimally upregulated
MRPS23	2294.66	0.892024	0.0958502	9.30644	1.3219e-20	1.28809e-19	TRUE	minimally upregulated
GZMK	708.424	2.26417	0.243295	9.30625	1.32424e-20	1.28973e-19	TRUE	upregulated
FAM213B	3176.01	0.992185	0.106625	9.30532	1.33584e-20	1.30037e-19	TRUE	minimally upregulated
TERT	16.2077	3.01193	0.323762	9.3029	1.36665e-20	1.3297e-19	TRUE	upregulated
SRSF1	12984.3	0.484279	0.0520687	9.30076	1.39449e-20	1.3561e-19	TRUE	minimally upregulated
BMP2	156.415	-1.92696	0.207194	-9.30028	1.40073e-20	1.36149e-19	TRUE	minimally downregulated
[truncated: 17,704 more rows]

## Sheet: hot vs GTEx
gene	baseMean	log2FoldChange	lfcSE	stat	pvalue	padj	threshold	Expression
HMGB1P1	222.59	5.73756	0.10668	53.783	0	0	TRUE	upregulated
RNU12-2P	950.585	-11.8569	0.0750559	-157.974	0	0	TRUE	downregulated
SDR16C6P	116.622	-11.7853	0.310723	-37.9285	0	0	TRUE	downregulated
HSPB1P1	711.909	10.7833	0.230389	46.8046	0	0	TRUE	upregulated
GTPBP6	966.305	4.76914	0.0777743	61.3203	0	0	TRUE	upregulated
A2M	26822.4	13.0151	0.132723	98.0626	0	0	TRUE	upregulated
A4GALT	595.458	11.1798	0.220572	50.6854	0	0	TRUE	upregulated
A4GNT	302.438	-9.92055	0.0948887	-104.549	0	0	TRUE	downregulated
AAAS	1292.89	7.50872	0.0744848	100.809	0	0	TRUE	upregulated
AACS	1885.18	12.8425	0.202737	63.3457	0	0	TRUE	upregulated
AAGAB	2890.75	11.2944	0.152369	74.1254	0	0	TRUE	upregulated
AAK1	1686.3	12.1799	0.198262	61.4335	0	0	TRUE	upregulated
AANAT	708.052	-11.3104	0.155683	-72.6504	0	0	TRUE	downregulated
AARS2	864.12	7.80165	0.0970455	80.3917	0	0	TRUE	upregulated
AARSD1	944.444	4.11882	0.0690178	59.6777	0	0	TRUE	upregulated
AARS	5551.21	11.7807	0.140283	83.9779	0	0	TRUE	upregulated
AASDHPPT	1595.38	5.82225	0.0700957	83.0614	0	0	TRUE	upregulated
AASDH	573.529	6.18765	0.0842997	73.4006	0	0	TRUE	upregulated
AASS	410.159	10.7675	0.216753	49.6764	0	0	TRUE	upregulated
AATF	2344.11	11.1699	0.160035	69.7968	0	0	TRUE	upregulated
AATK	137.501	8.93959	0.232414	38.4641	0	0	TRUE	upregulated
ABAT	2408.81	13.0205	0.250967	51.8812	0	0	TRUE	upregulated
ABCA10	1831.85	-6.8822	0.158427	-43.4409	0	0	TRUE	downregulated
ABCA11P	699.45	-3.21988	0.0665814	-48.36	0	0	TRUE	downregulated
ABCA1	1493.53	6.96248	0.105827	65.791	0	0	TRUE	upregulated
ABCA2	2582.28	5.9762	0.0930371	64.2347	0	0	TRUE	upregulated
ABCA3	3664.7	9.07139	0.120421	75.3304	0	0	TRUE	upregulated
ABCA5	623.262	4.6624	0.108642	42.9154	0	0	TRUE	upregulated
ABCB10	1003.91	11.1316	0.199824	55.7067	0	0	TRUE	upregulated
ABCB4	309.714	-4.12908	0.101546	-40.6624	0	0	TRUE	downregulated
ABCB7	815.429	10.4181	0.189992	54.8345	0	0	TRUE	upregulated
ABCB8	1310.76	8.64179	0.102519	84.2945	0	0	TRUE	upregulated
ABCC1	2411.23	12.6706	0.201045	63.0238	0	0	TRUE	upregulated
ABCC4	536.96	11.1311	0.249802	44.5595	0	0	TRUE	upregulated
ABCC5	2844.08	12.4477	0.221027	56.3175	0	0	TRUE	upregulated
ABCC6P1	13082.1	-12.2612	0.204682	-59.9036	0	0	TRUE	downregulated
ABCC6P2	723.46	-5.87064	0.144451	-40.6411	0	0	TRUE	downregulated
ABCC9	412.815	7.84113	0.166425	47.1151	0	0	TRUE	upregulated
ABCD1	891.869	4.89091	0.0926149	52.8091	0	0	TRUE	upregulated
ABCF1	3383.51	7.10359	0.169756	41.846	0	0	TRUE	upregulated
ABCF3	2186.6	5.57474	0.0561928	99.2073	0	0	TRUE	upregulated
ABCG1	1997.55	11.9486	0.211312	56.5445	0	0	TRUE	upregulated
ABCG8	2229	-12.6607	0.190416	-66.49	0	0	TRUE	downregulated
ABHD10	1263.06	6.26951	0.113765	55.1096	0	0	TRUE	upregulated
ABHD12	2926.22	10.9848	0.141095	77.854	0	0	TRUE	upregulated
ABHD1	1461.15	-7.17948	0.118838	-60.4141	0	0	TRUE	downregulated
ABHD2	10805.3	15.4619	0.23307	66.3398	0	0	TRUE	upregulated
ABHD3	1099.65	7.58019	0.114939	65.9497	0	0	TRUE	upregulated
ABHD4	1602.2	11.6078	0.198778	58.3955	0	0	TRUE	upregulated
ABHD5	1439.59	12.5789	0.199762	62.9697	0	0	TRUE	upregulated
ABI1	2882.78	13.38	0.196634	68.0454	0	0	TRUE	upregulated
ABI2	2428.09	10.9684	0.149637	73.3002	0	0	TRUE	upregulated
ABI3BP	1148.69	11.498	0.251086	45.793	0	0	TRUE	upregulated
ABL1	3908.51	13.3928	0.196302	68.2254	0	0	TRUE	upregulated
ABL2	2216.09	12.549	0.199868	62.7861	0	0	TRUE	upregulated
ABLIM1	4780.52	11.9515	0.164642	72.5906	0	0	TRUE	upregulated
ABLIM2	142.986	9.24741	0.214516	43.1082	0	0	TRUE	upregulated
ABLIM3	1232.95	9.69148	0.195104	49.6735	0	0	TRUE	upregulated
ABR	3138.61	13.5027	0.198552	68.0058	0	0	TRUE	upregulated
ABT1	1155.35	10.5226	0.174642	60.2522	0	0	TRUE	upregulated
ABTB1	5870.27	-4.61066	0.0841081	-54.8182	0	0	TRUE	downregulated
ABTB2	360.924	10.583	0.240239	44.0521	0	0	TRUE	upregulated
ACAA1	2232.84	10.5691	0.141628	74.6261	0	0	TRUE	upregulated
ACAA2	1871.63	5.80071	0.102624	56.524	0	0	TRUE	upregulated
ACACA	4425.04	10.3083	0.125969	81.8318	0	0	TRUE	upregulated
ACAD10	6115.26	-4.39903	0.0729839	-60.274	0	0	TRUE	downregulated
ACAD11	2132.62	-3.41408	0.0610733	-55.9014	0	0	TRUE	downregulated
ACAD9	1694.56	5.51515	0.0568743	96.9709	0	0	TRUE	upregulated
ACADM	1877.67	4.69369	0.0688326	68.19	0	0	TRUE	upregulated
ACADSB	3626.24	11.4523	0.189507	60.4322	0	0	TRUE	upregulated
ACADS	637.731	9.64637	0.200272	48.1663	0	0	TRUE	upregulated
ACADVL	6834.76	8.8902	0.0802484	110.783	0	0	TRUE	upregulated
ACAP2	2336.69	6.16808	0.0736668	83.7294	0	0	TRUE	upregulated
ACAT2	3903.46	-3.48785	0.0816176	-42.734	0	0	TRUE	downregulated
ACBD3	3901.59	9.65159	0.0968039	99.7024	0	0	TRUE	upregulated
ACBD5	1608.37	12.7138	0.201791	63.0049	0	0	TRUE	upregulated
ACBD6	1050.88	10.2353	0.169336	60.4437	0	0	TRUE	upregulated
ASIC1	1584.15	-4.5664	0.120562	-37.8758	0	0	TRUE	downregulated
ASIC4	1023.28	-9.48064	0.158521	-59.8068	0	0	TRUE	downregulated
ACCSL	757.159	-14.0465	0.114722	-122.439	0	0	TRUE	downregulated
ACCS	380.096	5.30838	0.105295	50.4143	0	0	TRUE	upregulated
ACER3	794.376	11.7212	0.21656	54.1243	0	0	TRUE	upregulated
ACE	1091.74	11.3272	0.212891	53.2068	0	0	TRUE	upregulated
ACLY	7852.45	5.78519	0.0649593	89.0586	0	0	TRUE	upregulated
ACOT12	1083.14	-13.4431	0.0961472	-139.818	0	0	TRUE	downregulated
ACOT13	1211.33	4.96332	0.0638203	77.7702	0	0	TRUE	upregulated
ACOT1	1052.98	8.56868	0.131253	65.2837	0	0	TRUE	upregulated
ACOT2	654.553	5.84227	0.0928301	62.935	0	0	TRUE	upregulated
ACOT4	470.504	7.17134	0.140969	50.8719	0	0	TRUE	upregulated
ACOT9	805.742	11.6412	0.205997	56.5115	0	0	TRUE	upregulated
ACOX2	657.666	8.49515	0.216676	39.2067	0	0	TRUE	upregulated
ACOX3	1271.56	11.4721	0.207017	55.4164	0	0	TRUE	upregulated
ACP5	2314.81	10.6092	0.161962	65.5041	0	0	TRUE	upregulated
ACP6	598.043	11.1108	0.207623	53.5143	0	0	TRUE	upregulated
ACRBP	798.648	-5.74069	0.0806443	-71.1853	0	0	TRUE	downregulated
ACSBG2	1203.19	-10.566	0.0966645	-109.306	0	0	TRUE	downregulated
ACSF2	1659.5	11.4857	0.215677	53.254	0	0	TRUE	upregulated
ACSF3	608.698	6.2703	0.0852572	73.5457	0	0	TRUE	upregulated
ACSL1	4235.71	6.73754	0.138379	48.6891	0	0	TRUE	upregulated
ACSL3	6866.52	11.9231	0.141584	84.2126	0	0	TRUE	upregulated
ACSL4	1491.57	12.4544	0.217324	57.3083	0	0	TRUE	upregulated
ACSL5	1115.16	5.11568	0.109595	46.6779	0	0	TRUE	upregulated
ACSM4	94.7419	-10.7098	0.130709	-81.9366	0	0	TRUE	downregulated
ACSS1	2306.65	7.36875	0.112386	65.5667	0	0	TRUE	upregulated
ACSS3	530.19	9.83469	0.237822	41.3532	0	0	TRUE	upregulated
ACTB	174367	15.4092	0.0955142	161.329	0	0	TRUE	upregulated
ACTG1	132604	17.3156	0.173127	100.017	0	0	TRUE	upregulated
ACTL6A	2541.19	7.95136	0.0836855	95.0148	0	0	TRUE	upregulated
ACTL7A	1161.17	-14.8031	0.0988566	-149.743	0	0	TRUE	downregulated
ACTN1	10745.2	5.98856	0.0853958	70.1271	0	0	TRUE	upregulated
ACTN4	19178	14.6125	0.180868	80.7909	0	0	TRUE	upregulated
ACTR3B	519.739	11.1091	0.217235	51.1387	0	0	TRUE	upregulated
ACTR3	8085.73	10.6203	0.0938069	113.215	0	0	TRUE	upregulated
ACTR5	476.808	4.7892	0.0691761	69.2319	0	0	TRUE	upregulated
ACTR6	1169.17	4.64635	0.0624293	74.4258	0	0	TRUE	upregulated
ACTR8	828.763	11.7323	0.19625	59.7826	0	0	TRUE	upregulated
ACTRT2	66.7384	-11.0431	0.184552	-59.8374	0	0	TRUE	downregulated
ACVR1B	2345.19	10.3871	0.131276	79.1244	0	0	TRUE	upregulated
ACVR1	1561.12	12.6457	0.199947	63.2451	0	0	TRUE	upregulated
ACVR2A	598.456	10.9611	0.203084	53.9735	0	0	TRUE	upregulated
ACY1	14354.3	-5.30411	0.0708578	-74.8557	0	0	TRUE	downregulated
ACYP2	238.924	7.82727	0.165546	47.2816	0	0	TRUE	upregulated
ADAL	788.894	-2.64302	0.0648197	-40.7751	0	0	TRUE	downregulated
ADAM10	2780.81	8.7746	0.108496	80.8745	0	0	TRUE	upregulated
ADAM12	3451.83	13.7905	0.231207	59.6455	0	0	TRUE	upregulated
ADAM15	9060.24	3.75121	0.0774018	48.464	0	0	TRUE	upregulated
ADAM17	1329.87	5.61457	0.0803509	69.8757	0	0	TRUE	upregulated
ADAM19	921.947	11.5846	0.220925	52.4367	0	0	TRUE	upregulated
ADAM20	342.181	-9.05658	0.068234	-132.728	0	0	TRUE	downregulated
ADAM22	1450.69	-5.49284	0.135706	-40.4761	0	0	TRUE	downregulated
ADAM28	286.528	7.7027	0.183742	41.9212	0	0	TRUE	upregulated
ADAM30	46.7676	-9.92944	0.154287	-64.357	0	0	TRUE	downregulated
ADAM6	110432	10.8256	0.175404	61.718	0	0	TRUE	upregulated
ADAM9	4037.74	14.0668	0.221874	63.4003	0	0	TRUE	upregulated
ADAMTS12	502.507	11.0354	0.241778	45.6429	0	0	TRUE	upregulated
ADAMTS1	2180.51	10.8444	0.190688	56.8701	0	0	TRUE	upregulated
ADAMTS2	940.833	11.1881	0.229241	48.805	0	0	TRUE	upregulated
ADAMTS5	494.252	11.0366	0.22929	48.1339	0	0	TRUE	upregulated
ADAMTS7	5462.17	-6.02273	0.0947151	-63.5879	0	0	TRUE	downregulated
ADAMTSL1	222.526	9.88537	0.222201	44.4884	0	0	TRUE	upregulated
ADAMTSL2	325.885	8.81363	0.207481	42.4791	0	0	TRUE	upregulated
ADAMTSL3	271.256	10.171	0.24007	42.3669	0	0	TRUE	upregulated
ADAMTSL4	443.555	6.98699	0.142922	48.8867	0	0	TRUE	upregulated
ADAP2	492.216	5.01997	0.0859744	58.3892	0	0	TRUE	upregulated
ADARB1	1004.33	11.4321	0.200942	56.8925	0	0	TRUE	upregulated
ADAR	22046	16.5157	0.200888	82.2135	0	0	TRUE	upregulated
ADAT1	2506.79	-3.9594	0.0839782	-47.148	0	0	TRUE	downregulated
ADAT2	223.787	5.02894	0.107274	46.8795	0	0	TRUE	upregulated
ADAT3	1810.27	-6.24755	0.104976	-59.5139	0	0	TRUE	downregulated
ADCK1	324.494	10.4294	0.199866	52.1822	0	0	TRUE	upregulated
ADCK2	1685.05	5.80497	0.0550124	105.521	0	0	TRUE	upregulated
ADCK4	1172.72	10.5738	0.180245	58.6634	0	0	TRUE	upregulated
ADCK5	3006.79	-4.87121	0.0929225	-52.4223	0	0	TRUE	downregulated
ADCY3	1796.48	5.09898	0.0767519	66.4346	0	0	TRUE	upregulated
ADCY6	3239.29	13.473	0.204765	65.7974	0	0	TRUE	upregulated
ADCY9	1827.66	12.7979	0.21447	59.6719	0	0	TRUE	upregulated
ADD3	2610.42	13.2117	0.21747	60.7521	0	0	TRUE	upregulated
ADH1A	29351.9	-12.611	0.236582	-53.305	0	0	TRUE	downregulated
ADH5	3723.34	2.11904	0.0448187	47.2801	0	0	TRUE	upregulated
ADI1	2697.44	8.19363	0.0903578	90.6798	0	0	TRUE	upregulated
ADIG	621.374	-13.774	0.249552	-55.1949	0	0	TRUE	downregulated
ADIPOR2	6108.92	10.3687	0.121886	85.0688	0	0	TRUE	upregulated
ADK	733.192	11.0033	0.199909	55.0413	0	0	TRUE	upregulated
ADM2	581.613	6.30092	0.126501	49.8092	0	0	TRUE	upregulated
ADNP2	1429.35	3.19038	0.0640106	49.8414	0	0	TRUE	upregulated
ADNP	6521.43	7.82854	0.0730184	107.213	0	0	TRUE	upregulated
ADORA1	641.312	11.4124	0.251155	45.4397	0	0	TRUE	upregulated
ADORA3	302.973	10.205	0.212946	47.9231	0	0	TRUE	upregulated
ADPGK	1910.33	6.84204	0.0594311	115.125	0	0	TRUE	upregulated
ADRA2A	901.663	9.41512	0.198928	47.3292	0	0	TRUE	upregulated
ADRBK2	1173.96	11.3069	0.203888	55.4563	0	0	TRUE	upregulated
ADRM1	3523.66	4.34436	0.0730621	59.4611	0	0	TRUE	upregulated
ADSL	3534.93	-2.38698	0.0509091	-46.887	0	0	TRUE	downregulated
ADSS	3858.99	4.78618	0.0584993	81.8161	0	0	TRUE	upregulated
AEBP2	1190.17	10.1094	0.159794	63.2653	0	0	TRUE	upregulated
AFAP1L2	881.744	11.3201	0.222486	50.8801	0	0	TRUE	upregulated
AFAP1	2310.12	8.86563	0.0965566	91.8179	0	0	TRUE	upregulated
AKR7A2P1	41.2935	-4.76998	0.0987072	-48.3246	0	0	TRUE	downregulated
AFF1	3507.11	6.69855	0.0799453	83.7892	0	0	TRUE	upregulated
AFF4	5965.96	9.9415	0.106448	93.3929	0	0	TRUE	upregulated
AFG3L2	2787.66	13.5073	0.20096	67.2139	0	0	TRUE	upregulated
AFMID	1197.17	9.68502	0.154201	62.8078	0	0	TRUE	upregulated
AFTPH	3492.03	10.8699	0.123097	88.3035	0	0	TRUE	upregulated
AGAP1	971.806	7.00414	0.0877037	79.8614	0	0	TRUE	upregulated
AGAP3	2441.35	10.9215	0.147759	73.9143	0	0	TRUE	upregulated
AGAP4	381.683	5.00799	0.0923784	54.2117	0	0	TRUE	upregulated
AGA	1045.85	4.46546	0.0726718	61.447	0	0	TRUE	upregulated
AGBL2	3247.3	-8.10428	0.131333	-61.7079	0	0	TRUE	downregulated
AGBL3	281.525	-6.60001	0.0944682	-69.8649	0	0	TRUE	downregulated
AGBL4	173.805	-5.01889	0.129975	-38.6142	0	0	TRUE	downregulated
AGBL5	1339.61	8.89277	0.11006	80.7995	0	0	TRUE	upregulated
AGER	1350.75	-5.886	0.111005	-53.0247	0	0	TRUE	downregulated
AGFG1	3041.73	11.8822	0.178832	66.4432	0	0	TRUE	upregulated
AGFG2	705.983	7.61008	0.102948	73.9218	0	0	TRUE	upregulated
AGK	1143.76	2.37327	0.0496772	47.7738	0	0	TRUE	upregulated
AGL	2764.87	6.55914	0.126499	51.8514	0	0	TRUE	upregulated
AGPAT2	1972.97	12.9332	0.213479	60.5832	0	0	TRUE	upregulated
AGPAT3	4402.23	14.0661	0.196677	71.5187	0	0	TRUE	upregulated
AGPAT5	1389.55	12.5028	0.207136	60.3606	0	0	TRUE	upregulated
AGR2	18620.3	15.9961	0.291795	54.8196	0	0	TRUE	upregulated
AGRN	9467.72	5.99059	0.0945809	63.3383	0	0	TRUE	upregulated
AGRP	1881.3	-12.9763	0.125566	-103.343	0	0	TRUE	downregulated
AGTPBP1	663.062	8.23563	0.135836	60.6291	0	0	TRUE	upregulated
AGTRAP	1887.78	8.32487	0.0956705	87.0161	0	0	TRUE	upregulated
AGT	606.46	11.2816	0.281339	40.0997	0	0	TRUE	upregulated
AHCTF1	3669.3	3.65259	0.0629268	58.0451	0	0	TRUE	upregulated
AHCYL2	1262.83	12.39	0.207248	59.7834	0	0	TRUE	upregulated
AHCY	7991.75	9.23034	0.0785395	117.525	0	0	TRUE	upregulated
AHI1	756.447	3.96879	0.0866176	45.8197	0	0	TRUE	upregulated
AHNAK	58002.8	17.4106	0.215461	80.8065	0	0	TRUE	upregulated
AHR	3507.85	13.7635	0.214462	64.1768	0	0	TRUE	upregulated
AHSA1	3581.56	9.40488	0.0879556	106.927	0	0	TRUE	upregulated
AIDA	2409.05	13.0708	0.197659	66.1281	0	0	TRUE	upregulated
AIF1	5884.38	-4.63909	0.0829283	-55.941	0	0	TRUE	downregulated
AIFM1	2138.71	4.33243	0.075185	57.6237	0	0	TRUE	upregulated
AIFM3	1966.31	-7.03415	0.121984	-57.6645	0	0	TRUE	downregulated
AIG1	1298.34	11.9279	0.207002	57.6222	0	0	TRUE	upregulated
AIMP1	2130.48	13.1194	0.196458	66.7796	0	0	TRUE	upregulated
AIMP2	832.777	10.5693	0.193456	54.6343	0	0	TRUE	upregulated
AIRE	3348.48	-14.369	0.146951	-97.7808	0	0	TRUE	downregulated
AK1	1135.41	12.111	0.204458	59.2346	0	0	TRUE	upregulated
AK2	4432.72	9.40156	0.0811217	115.895	0	0	TRUE	upregulated
AK4	588.381	11.1877	0.236478	47.3097	0	0	TRUE	upregulated
AK3	2263.32	11.5707	0.182356	63.4513	0	0	TRUE	upregulated
AKAP10	764.16	7.73338	0.113836	67.9342	0	0	TRUE	upregulated
AKAP11	2469.38	13.3073	0.206956	64.3001	0	0	TRUE	upregulated
AKAP12	1318.12	12.3263	0.229925	53.6101	0	0	TRUE	upregulated
AKAP13	5210.51	14.3845	0.201867	71.2575	0	0	TRUE	upregulated
AKAP1	3374.79	6.17544	0.0797618	77.4234	0	0	TRUE	upregulated
AKAP4	12.0596	-8.09665	0.121711	-66.5233	0	0	TRUE	downregulated
AKAP7	255.107	7.74511	0.161495	47.9589	0	0	TRUE	upregulated
AKAP8	1271.75	5.92621	0.0536715	110.416	0	0	TRUE	upregulated
AKAP9	4990.85	5.60963	0.0878818	63.8315	0	0	TRUE	upregulated
AK9	291.245	9.69583	0.215183	45.0586	0	0	TRUE	upregulated
AKIRIN2	1235.65	12.3585	0.197158	62.6835	0	0	TRUE	upregulated
AKNA	1687.89	6.78575	0.103198	65.7549	0	0	TRUE	upregulated
AKR1B1	1485	5.74045	0.10789	53.2064	0	0	TRUE	upregulated
AKR1C3	769.334	11.6498	0.241102	48.3191	0	0	TRUE	upregulated
AKR7A2	2077.42	11.1392	0.170367	65.3833	0	0	TRUE	upregulated
AKT1	8216.1	3.25643	0.0599035	54.3613	0	0	TRUE	upregulated
AKT2	5033.31	6.7773	0.062664	108.153	0	0	TRUE	upregulated
AKT3	1136.79	5.80102	0.126184	45.9726	0	0	TRUE	upregulated
ALAS1	1839.85	3.40204	0.0564396	60.2775	0	0	TRUE	upregulated
ALDH1A1	1111.52	10.5306	0.219069	48.0699	0	0	TRUE	upregulated
ALDH1B1	1673.32	8.98461	0.12167	73.8442	0	0	TRUE	upregulated
ALDH1L2	710.075	10.6039	0.226547	46.8068	0	0	TRUE	upregulated
ALDH2	4503.6	7.36325	0.108321	67.9759	0	0	TRUE	upregulated
ALDH3A2	3199.36	7.92748	0.103418	76.655	0	0	TRUE	upregulated
ALDH3B1	491.265	4.82701	0.101377	47.6143	0	0	TRUE	upregulated
ALDH3B2	4770.14	7.87542	0.176786	44.5477	0	0	TRUE	upregulated
ALDH4A1	1575.83	12.7094	0.216923	58.5894	0	0	TRUE	upregulated
ALDH5A1	1043.93	5.88943	0.109738	53.6679	0	0	TRUE	upregulated
ALDH7A1	2950.76	13.6144	0.201572	67.541	0	0	TRUE	upregulated
ALDH9A1	6136.75	11.0668	0.113625	97.3973	0	0	TRUE	upregulated
ALDOA	51960	3.6899	0.0703022	52.4862	0	0	TRUE	upregulated
ALDOC	608.847	11.3374	0.238706	47.4951	0	0	TRUE	upregulated
ALG10B	578.424	11.2636	0.207411	54.306	0	0	TRUE	upregulated
ALG10	232.996	5.5906	0.108012	51.759	0	0	TRUE	upregulated
ALG11	464.62	-5.39859	0.0840891	-64.2008	0	0	TRUE	downregulated
ALG12	1042.03	6.50041	0.0742803	87.5119	0	0	TRUE	upregulated
ALG13	870.886	11.4775	0.197926	57.9888	0	0	TRUE	upregulated
ALG14	384.305	7.36123	0.11398	64.5837	0	0	TRUE	upregulated
ALG3	2022.94	2.89341	0.0708825	40.8198	0	0	TRUE	upregulated
ALG8	2475.08	12.6572	0.221022	57.2668	0	0	TRUE	upregulated
ALG9	932.742	9.98849	0.165275	60.4355	0	0	TRUE	upregulated
ALKBH1	481.226	5.98822	0.0775205	77.2469	0	0	TRUE	upregulated
ALKBH6	235.543	4.51163	0.0899198	50.1739	0	0	TRUE	upregulated
ALKBH8	387.692	10.6363	0.200672	53.0033	0	0	TRUE	upregulated
ALMS1	1674.12	4.01682	0.0718831	55.8799	0	0	TRUE	upregulated
ALOX5AP	658.175	5.90334	0.106008	55.6879	0	0	TRUE	upregulated
ALOX5	837.677	5.09711	0.103516	49.24	0	0	TRUE	upregulated
ALPI	67.0189	-10.4325	0.236559	-44.1008	0	0	TRUE	downregulated
ALPK1	955.01	6.35869	0.0876089	72.5804	0	0	TRUE	upregulated
ALPK3	291.277	9.94727	0.210881	47.1702	0	0	TRUE	upregulated
ALPL	839.712	9.73531	0.208339	46.7283	0	0	TRUE	upregulated
ALS2CR12	1298.65	-9.54977	0.147046	-64.9439	0	0	TRUE	downregulated
TMEM237	1134.37	5.39326	0.0808374	66.7173	0	0	TRUE	upregulated
CARF	253.523	6.29355	0.117941	53.3619	0	0	TRUE	upregulated
ALS2	1103.98	6.64024	0.0747463	88.837	0	0	TRUE	upregulated
SLC35G6	4981.09	-14.6356	0.0749578	-195.251	0	0	TRUE	downregulated
SLC35G3	33.5116	-9.37212	0.111276	-84.2239	0	0	TRUE	downregulated
AMACR	762.608	10.7089	0.204062	52.4784	0	0	TRUE	upregulated
AMD1	3306.4	12.4179	0.20829	59.6186	0	0	TRUE	upregulated
AMDHD2	528.647	10.5083	0.206974	50.7711	0	0	TRUE	upregulated
AMFR	6455.4	13.8657	0.207827	66.7174	0	0	TRUE	upregulated
AMHR2	1370.91	-11.0483	0.171712	-64.3421	0	0	TRUE	downregulated
AMICA1	420.314	6.21782	0.147048	42.2844	0	0	TRUE	upregulated
AMMECR1L	1516.26	3.54743	0.0492779	71.9883	0	0	TRUE	upregulated
AMMECR1	898.415	11.8987	0.211911	56.1497	0	0	TRUE	upregulated
AMN1	396.933	10.645	0.205539	51.7908	0	0	TRUE	upregulated
AMN	2878.91	-10.833	0.194393	-55.7273	0	0	TRUE	downregulated
AMOTL1	1916.75	10.3864	0.171052	60.7209	0	0	TRUE	upregulated
AMOTL2	2580.41	11.0011	0.158535	69.3925	0	0	TRUE	upregulated
AMOT	1537.69	12.5235	0.223422	56.0532	0	0	TRUE	upregulated
AMPD2	1309.24	6.04462	0.0688491	87.7953	0	0	TRUE	upregulated
AMPD3	511.867	11.037	0.207087	53.2965	0	0	TRUE	upregulated
AMPH	277.482	9.97794	0.261347	38.179	0	0	TRUE	upregulated
AMZ2P1	1581.67	-3.58693	0.0711832	-50.3901	0	0	TRUE	downregulated
ANAPC10	217.223	8.84972	0.194709	45.451	0	0	TRUE	upregulated
ANAPC1	1305.32	12.4378	0.206146	60.3346	0	0	TRUE	upregulated
ANAPC4	800.157	10.8797	0.193622	56.1903	0	0	TRUE	upregulated
ANAPC5	4477.33	14.0403	0.194676	72.1211	0	0	TRUE	upregulated
ANAPC7	2205.4	10.5397	0.132508	79.5403	0	0	TRUE	upregulated
ANGEL1	967.681	6.70229	0.0827521	80.9923	0	0	TRUE	upregulated
ANGPT1	165.246	9.43086	0.243095	38.7949	0	0	TRUE	upregulated
ANGPT2	458.612	4.59994	0.0983674	46.7628	0	0	TRUE	upregulated
ANGPTL2	2353.71	7.56635	0.108902	69.4785	0	0	TRUE	upregulated
ANGPTL5	401.595	-9.12284	0.171111	-53.3153	0	0	TRUE	downregulated
ANGPTL6	583.045	-7.46025	0.129183	-57.7495	0	0	TRUE	downregulated
ANG	560.446	6.97931	0.13183	52.9418	0	0	TRUE	upregulated
ANK2	541.33	8.94265	0.191163	46.7802	0	0	TRUE	upregulated
ANK3	2141.66	6.5273	0.106032	61.5596	0	0	TRUE	upregulated
ANKAR	180.334	-3.4522	0.0746056	-46.2726	0	0	TRUE	downregulated
ANKDD1A	1514.58	-5.43846	0.0733214	-74.1729	0	0	TRUE	downregulated
ANKFY1	2887.29	13.4074	0.197568	67.8623	0	0	TRUE	upregulated
ANKHD1	4220.61	14.1308	0.200901	70.337	0	0	TRUE	upregulated
ANKH	3134.6	7.58666	0.104808	72.3865	0	0	TRUE	upregulated
ANKIB1	2899.26	10.6543	0.130001	81.9558	0	0	TRUE	upregulated
ANKLE2	2897.65	9.23354	0.084187	109.679	0	0	TRUE	upregulated
ANKRD10	2785.96	3.18861	0.0676441	47.1381	0	0	TRUE	upregulated
ANKRD11	3507.4	3.56431	0.0579816	61.4731	0	0	TRUE	upregulated
ANKRD12	2211.12	12.671	0.204276	62.0289	0	0	TRUE	upregulated
ANKRD13B	435.559	9.40723	0.211046	44.5743	0	0	TRUE	upregulated
ANKRD16	1741.91	-3.911	0.0548812	-71.2631	0	0	TRUE	downregulated
ANKRD17	5275.37	8.0567	0.0798196	100.936	0	0	TRUE	upregulated
ANKRD19P	111.659	8.76373	0.213888	40.9735	0	0	TRUE	upregulated
ANKRD22	423.534	9.55677	0.228722	41.7833	0	0	TRUE	upregulated
ANKRD26	581.545	11.1208	0.210511	52.8276	0	0	TRUE	upregulated
ANKRD27	1658.79	9.36736	0.118925	78.7671	0	0	TRUE	upregulated
ANKRD28	2446.26	13.3439	0.202126	66.0178	0	0	TRUE	upregulated
ANKRD34C	984.144	-10.34	0.246243	-41.991	0	0	TRUE	downregulated
ANKRD36	315.429	8.94458	0.197975	45.1804	0	0	TRUE	upregulated
ANKRD37	704.062	-3.49514	0.0845994	-41.314	0	0	TRUE	downregulated
ANKRD39	1798.09	-4.13674	0.0653004	-63.3494	0	0	TRUE	downregulated
ANKRD40	2521.44	12.5847	0.204188	61.6328	0	0	TRUE	upregulated
ANKRD42	613.958	11.3496	0.208111	54.5362	0	0	TRUE	upregulated
ANKRD46	961.747	9.27851	0.14398	64.4431	0	0	TRUE	upregulated
ANKRD49	533.946	10.4711	0.199889	52.3844	0	0	TRUE	upregulated
ANKRD53	1839.53	-8.38514	0.119974	-69.8913	0	0	TRUE	downregulated
ANKRD54	798.954	10.6801	0.196014	54.4865	0	0	TRUE	upregulated
SOWAHB	2931.68	-6.18195	0.119109	-51.9018	0	0	TRUE	downregulated
SOWAHC	1205.84	12.2731	0.206271	59.4998	0	0	TRUE	upregulated
SOWAHD	2924.76	-8.22101	0.100404	-81.8794	0	0	TRUE	downregulated
ANKEF1	633.975	10.3699	0.21141	49.0512	0	0	TRUE	upregulated
ANKRD6	354.907	10.4083	0.209343	49.7186	0	0	TRUE	upregulated
ANKRD9	140.865	9.22535	0.217906	42.3364	0	0	TRUE	upregulated
ANKS1A	1879.89	7.89936	0.0834333	94.6787	0	0	TRUE	upregulated
ANKS1B	228.557	8.11183	0.214335	37.8464	0	0	TRUE	upregulated
ANKS3	590.021	3.88103	0.0851747	45.5655	0	0	TRUE	upregulated
ANLN	1682.53	12.3017	0.232372	52.9399	0	0	TRUE	upregulated
ANO10	1527.36	12.5388	0.199263	62.9262	0	0	TRUE	upregulated
ANO1	5908.84	11.9734	0.18401	65.0694	0	0	TRUE	upregulated
ANO6	3671.39	13.1267	0.20365	64.4571	0	0	TRUE	upregulated
ANO7	7202.34	-8.64734	0.154538	-55.9561	0	0	TRUE	downregulated
ANO9	514.014	6.00216	0.123986	48.4101	0	0	TRUE	upregulated
ANP32A	5430.1	14.3688	0.195452	73.5159	0	0	TRUE	upregulated
ANP32B	5846.56	11.4893	0.121408	94.6341	0	0	TRUE	upregulated
ANP32D	7.42756	-6.62154	0.151243	-43.7807	0	0	TRUE	downregulated
ANP32E	3197.42	10.8706	0.160538	67.7135	0	0	TRUE	upregulated
ANTXR1	7347.43	14.9305	0.218747	68.2549	0	0	TRUE	upregulated
ANTXR2	1337.36	11.1042	0.202394	54.8642	0	0	TRUE	upregulated
ANXA11	5766.28	6.27903	0.0645572	97.2631	0	0	TRUE	upregulated
ANXA13	1076.77	-8.84817	0.119652	-73.9494	0	0	TRUE	downregulated
ANXA1	5363.94	14.4766	0.222718	64.9996	0	0	TRUE	upregulated
ANXA2P2	7419.88	14.8192	0.203016	72.9954	0	0	TRUE	upregulated
ANXA2	23162.5	11.7877	0.0929143	126.866	0	0	TRUE	upregulated
ANXA3	1066.33	11.8448	0.24546	48.2555	0	0	TRUE	upregulated
ANXA4	2890.95	13.359	0.197187	67.7477	0	0	TRUE	upregulated
ANXA5	11505.1	11.4645	0.0987152	116.138	0	0	TRUE	upregulated
ANXA6	9979.61	13.2042	0.160977	82.0259	0	0	TRUE	upregulated
ANXA7	5783.45	9.4546	0.0764424	123.683	0	0	TRUE	upregulated
AOAH	334.358	7.94879	0.188339	42.2047	0	0	TRUE	upregulated
AOC2	6303.32	-9.60878	0.133324	-72.0711	0	0	TRUE	downregulated
AP1AR	1277.34	7.66685	0.0932806	82.1912	0	0	TRUE	upregulated
AP1B1	5288.16	11.0243	0.109743	100.456	0	0	TRUE	upregulated
AP1G1	4416.58	14.0708	0.201358	69.8793	0	0	TRUE	upregulated
AP1G2	2657.28	3.95982	0.0778853	50.8417	0	0	TRUE	upregulated
AP1M1	1847.07	9.49529	0.102242	92.8704	0	0	TRUE	upregulated
AP1M2	3782.84	13.321	0.20425	65.2188	0	0	TRUE	upregulated
AP1S1	1910.85	12.6111	0.199651	63.1656	0	0	TRUE	upregulated
AP1S2	688.969	11.5158	0.204992	56.1769	0	0	TRUE	upregulated
AP1S3	1368.66	-3.70099	0.0816706	-45.3161	0	0	TRUE	downregulated
AP2A2	2975.82	13.5262	0.194498	69.5441	0	0	TRUE	upregulated
AP2B1	15435.5	10.3654	0.10846	95.5685	0	0	TRUE	upregulated
AP2M1	13128.6	1.63312	0.0418559	39.0178	0	0	TRUE	minimally upregulated
AP3B1	2613.26	8.5272	0.0827746	103.017	0	0	TRUE	upregulated
AP3S2	2875.69	13.527	0.198104	68.2825	0	0	TRUE	upregulated
AP4E1	667.139	6.06674	0.0888467	68.2833	0	0	TRUE	upregulated
AP4S1	3150.23	-6.5053	0.0619856	-104.949	0	0	TRUE	downregulated
APBA2	253.169	9.92073	0.2473	40.1162	0	0	TRUE	upregulated
APBA3	437.817	5.73166	0.0858044	66.7992	0	0	TRUE	upregulated
APBB1IP	658.566	11.2248	0.217238	51.6704	0	0	TRUE	upregulated
APBB2	4010.78	7.42408	0.102399	72.5012	0	0	TRUE	upregulated
APBB3	2162.73	-3.72603	0.0827727	-45.0152	0	0	TRUE	downregulated
APC	1553.31	10.194	0.15328	66.5058	0	0	TRUE	upregulated
APEX2	1452.2	4.80904	0.102893	46.7382	0	0	TRUE	upregulated
APH1A	11555.4	4.68649	0.0545844	85.8576	0	0	TRUE	upregulated
API5	4856.29	10.162	0.0907755	111.947	0	0	TRUE	upregulated
APITD1	475.451	3.38831	0.0618445	54.7877	0	0	TRUE	upregulated
APLF	125.325	7.17923	0.188242	38.1382	0	0	TRUE	upregulated
APLNR	6806.85	-3.84802	0.0889045	-43.2826	0	0	TRUE	downregulated
APLP1	399.828	10.1267	0.265051	38.2064	0	0	TRUE	upregulated
APLP2	20373.6	16.2263	0.202953	79.9509	0	0	TRUE	upregulated
APOBR	604.263	6.10469	0.13905	43.903	0	0	TRUE	upregulated
APOBEC2	621.168	-9.4758	0.105071	-90.1844	0	0	TRUE	downregulated
APOBEC3B	571.741	10.5196	0.253448	41.5059	0	0	TRUE	upregulated
APOBEC3F	387.028	10.2073	0.209216	48.7882	0	0	TRUE	upregulated
APOBEC3G	706.376	7.53291	0.141171	53.3601	0	0	TRUE	upregulated
APOBEC3H	2322.47	-8.41865	0.130462	-64.5297	0	0	TRUE	downregulated
APOC1	2284.89	7.04143	0.132338	53.2078	0	0	TRUE	upregulated
APOL1	33541.3	-5.00478	0.0984046	-50.8592	0	0	TRUE	downregulated
APOL3	1722.06	10.417	0.173242	60.1301	0	0	TRUE	upregulated
APOL5	2750.14	-13.9249	0.0786008	-177.16	0	0	TRUE	downregulated
APOL6	4367.67	13.7283	0.217392	63.1499	0	0	TRUE	upregulated
APOLD1	1399.07	12.4875	0.223865	55.7814	0	0	TRUE	upregulated
APOM	396.082	-3.94236	0.0953881	-41.3297	0	0	TRUE	downregulated
APOO	593.759	4.12391	0.0706929	58.3355	0	0	TRUE	upregulated
APPBP2	2685.12	11.3222	0.177072	63.9412	0	0	TRUE	upregulated
APPL1	3054.17	4.35574	0.0613211	71.0316	0	0	TRUE	upregulated
APP	40830.8	12.733	0.108299	117.573	0	0	TRUE	upregulated
APTX	1220.99	4.75619	0.0613519	77.5231	0	0	TRUE	upregulated
AQP10	1363.47	-12.3539	0.158932	-77.731	0	0	TRUE	downregulated
AQP1	6678.45	11.011	0.144765	76.0613	0	0	TRUE	upregulated
AQP3	2494.79	12.7429	0.274955	46.3452	0	0	TRUE	upregulated
AQP8	121.239	-7.63565	0.148079	-51.5647	0	0	TRUE	downregulated
AQR	2154.06	8.11207	0.0874765	92.7342	0	0	TRUE	upregulated
ARAF	2317.68	4.92239	0.055978	87.9343	0	0	TRUE	upregulated
ARAP1	3963.07	14.0399	0.200357	70.0743	0	0	TRUE	upregulated
ARAP2	704.702	10.4208	0.21269	48.9951	0	0	TRUE	upregulated
ARAP3	1810.71	-3.28786	0.0756987	-43.4336	0	0	TRUE	downregulated
ARCN1	8057.75	12.9139	0.15764	81.9199	0	0	TRUE	upregulated
AREG	1099.91	10.8973	0.289471	37.6457	0	0	TRUE	upregulated
ARF1	26199.7	3.95547	0.0491287	80.5124	0	0	TRUE	upregulated
ARF3	11178.2	15.3101	0.197438	77.544	0	0	TRUE	upregulated
ARF4	9636.43	9.42537	0.0717338	131.394	0	0	TRUE	upregulated
ARF5	5718.12	8.24962	0.0726454	113.56	0	0	TRUE	upregulated
ARF6	7199.84	14.8762	0.198086	75.0996	0	0	TRUE	upregulated
ARFGAP1	3240.5	13.7495	0.202786	67.8028	0	0	TRUE	upregulated
ARFGAP2	3872.92	4.10671	0.0404451	101.538	0	0	TRUE	upregulated
ARFGAP3	2072.97	11.8114	0.198251	59.5779	0	0	TRUE	upregulated
ARFGEF1	5108.47	7.00216	0.0879399	79.6243	0	0	TRUE	upregulated
ARFGEF2	4771.64	13.0179	0.203411	63.9981	0	0	TRUE	upregulated
ARFIP1	1969.34	10.4082	0.138321	75.2469	0	0	TRUE	upregulated
ARG1	1040.96	-11.6763	0.19336	-60.3861	0	0	TRUE	downregulated
ARG2	1626.88	-3.86725	0.0864757	-44.7206	0	0	TRUE	downregulated
ARGLU1	2831.63	10.3438	0.133127	77.6983	0	0	TRUE	upregulated
ARHGAP10	476.128	10.9325	0.211713	51.6382	0	0	TRUE	upregulated
ARHGAP12	1581.24	11.7153	0.200824	58.336	0	0	TRUE	upregulated
ARHGAP15	223.494	9.89148	0.22504	43.9544	0	0	TRUE	upregulated
ARHGAP17	2142.68	4.53499	0.049715	91.2197	0	0	TRUE	upregulated
ARHGAP18	1252.87	12.3535	0.203181	60.8002	0	0	TRUE	upregulated
ARHGAP19	872.59	11.8567	0.200661	59.0883	0	0	TRUE	upregulated
ARHGAP1	7053.29	2.82265	0.0440788	64.0364	0	0	TRUE	upregulated
ARHGAP21	2966.04	13.2705	0.207009	64.106	0	0	TRUE	upregulated
ARHGAP22	171.065	9.1288	0.222611	41.0078	0	0	TRUE	upregulated
ARHGAP23	992.016	4.36546	0.0950348	45.9354	0	0	TRUE	upregulated
ARHGAP24	379.874	10.6567	0.211821	50.31	0	0	TRUE	upregulated
ARHGAP25	725.23	8.25064	0.15288	53.968	0	0	TRUE	upregulated
ARHGAP26	879.485	9.10709	0.164253	55.4454	0	0	TRUE	upregulated
ARHGAP27	1052.51	4.02982	0.0703646	57.2706	0	0	TRUE	upregulated
ARHGAP28	258.213	8.97295	0.224918	39.8943	0	0	TRUE	upregulated
ARHGAP29	3578.6	13.4408	0.214737	62.5922	0	0	TRUE	upregulated
ARHGAP30	1406.75	12.2194	0.219391	55.6967	0	0	TRUE	upregulated
ARHGAP31	1311.72	7.6293	0.110175	69.2474	0	0	TRUE	upregulated
ARHGAP32	3780.97	13.6207	0.21423	63.5798	0	0	TRUE	upregulated
ARHGAP33	500.169	5.75634	0.114733	50.1717	0	0	TRUE	upregulated
ARHGAP39	948.953	11.8021	0.206207	57.234	0	0	TRUE	upregulated
ARHGAP42	227.728	9.89368	0.22202	44.5622	0	0	TRUE	upregulated
ARHGAP5	3107.5	13.5134	0.207256	65.2016	0	0	TRUE	upregulated
ARHGDIA	10856.7	6.75491	0.0621823	108.631	0	0	TRUE	upregulated
ARHGDIB	10746.4	13.2257	0.173789	76.102	0	0	TRUE	upregulated
ARHGEF10L	1592.67	12.4487	0.202066	61.6071	0	0	TRUE	upregulated
ARHGEF10	1008.44	7.45676	0.10144	73.5092	0	0	TRUE	upregulated
ARHGEF11	3129.85	10.1763	0.108612	93.6936	0	0	TRUE	upregulated
ARHGEF12	7566.72	14.973	0.205561	72.8394	0	0	TRUE	upregulated
ARHGEF16	804.468	6.40192	0.0980668	65.2813	0	0	TRUE	upregulated
ARHGEF17	2278.17	11.8038	0.193565	60.9811	0	0	TRUE	upregulated
ARHGEF18	1990.4	2.5152	0.0518051	48.5511	0	0	TRUE	upregulated
ARHGEF19	1151.78	4.47543	0.0861018	51.9784	0	0	TRUE	upregulated
ARHGEF1	3173.3	6.92526	0.0809453	85.5548	0	0	TRUE	upregulated
ARHGEF2	4350.34	5.78602	0.0761901	75.9419	0	0	TRUE	upregulated
ARHGEF35	1008.43	5.00506	0.0894788	55.9358	0	0	TRUE	upregulated
ARHGEF37	1377.13	12.3142	0.218834	56.2718	0	0	TRUE	upregulated
ARHGEF3	2014.52	12.9132	0.204998	62.9916	0	0	TRUE	upregulated
ARHGEF4	192.62	9.65185	0.241444	39.9755	0	0	TRUE	upregulated
ARHGEF5	888.674	11.2812	0.20045	56.2795	0	0	TRUE	upregulated
ARHGEF6	2212.64	13.0234	0.217128	59.9806	0	0	TRUE	upregulated
ARHGEF7	2276.61	8.69378	0.0896492	96.9756	0	0	TRUE	upregulated
ARHGEF9	1129.73	9.19022	0.141827	64.7989	0	0	TRUE	upregulated
ARID1A	5613.02	11.6937	0.130464	89.6316	0	0	TRUE	upregulated
ARID1B	3280.02	13.767	0.198934	69.2037	0	0	TRUE	upregulated
ARID2	1949.86	11.334	0.186742	60.6933	0	0	TRUE	upregulated
ARID3A	166.353	8.39337	0.205069	40.9294	0	0	TRUE	upregulated
ARID3B	1463.8	-4.25482	0.0566457	-75.1129	0	0	TRUE	downregulated
ARID3C	1053.87	-11.0564	0.17384	-63.6009	0	0	TRUE	downregulated
ARID4A	961.047	8.92839	0.127462	70.0473	0	0	TRUE	upregulated
ARID4B	2987.22	6.86951	0.0732775	93.7465	0	0	TRUE	upregulated
ARID5B	3051.26	13.6376	0.20926	65.1705	0	0	TRUE	upregulated
ARIH1	3208.33	3.89288	0.0542927	71.7017	0	0	TRUE	upregulated
ARIH2	2401.31	7.52591	0.0605972	124.196	0	0	TRUE	upregulated
ARL13A	316.994	-9.92083	0.134465	-73.7801	0	0	TRUE	downregulated
ARL13B	415.091	7.17572	0.11222	63.9431	0	0	TRUE	upregulated
ARL15	580.751	10.9178	0.213964	51.0266	0	0	TRUE	upregulated
ARL16	2668.65	-2.99187	0.0618437	-48.378	0	0	TRUE	downregulated
ARL17A	174.968	9.48851	0.206763	45.8907	0	0	TRUE	upregulated
ARL1	4848.6	8.89458	0.0787163	112.995	0	0	TRUE	upregulated
ARL2BP	2373.71	7.8512	0.0691883	113.476	0	0	TRUE	upregulated
ARL2	1533.14	7.90167	0.0894546	88.3317	0	0	TRUE	upregulated
ARL4A	757.401	11.4265	0.211285	54.081	0	0	TRUE	upregulated
ARL4C	1968.78	8.30823	0.117474	70.724	0	0	TRUE	upregulated
ARL4D	265.586	10.1154	0.220425	45.8903	0	0	TRUE	upregulated
ARL5B	543.503	10.8223	0.21458	50.4347	0	0	TRUE	upregulated
ARL6IP1	14540.6	15.2396	0.200774	75.9039	0	0	TRUE	upregulated
ARL6IP5	7018.43	6.52283	0.114644	56.8965	0	0	TRUE	upregulated
ARL6IP6	569.327	11.2408	0.200803	55.979	0	0	TRUE	upregulated
ARL8A	2947.97	3.38823	0.0536802	63.1187	0	0	TRUE	upregulated
ARL8B	4617.44	8.45466	0.0736674	114.768	0	0	TRUE	upregulated
ARMC10	1637.08	5.01716	0.0574248	87.3693	0	0	TRUE	upregulated
ARMC5	2418.7	-3.48406	0.0687861	-50.6507	0	0	TRUE	downregulated
ARMC8	1275.16	3.61878	0.0528221	68.5088	0	0	TRUE	upregulated
ARMC9	647.717	2.87944	0.0729845	39.4528	0	0	TRUE	upregulated
ARMCX1	1179.14	8.53152	0.1366	62.4562	0	0	TRUE	upregulated
ARMCX2	1792.07	12.3173	0.216155	56.9837	0	0	TRUE	upregulated
ARMCX3	3327.41	11.029	0.137741	80.0703	0	0	TRUE	upregulated
ARMCX6	1964.87	-3.74459	0.0566025	-66.156	0	0	TRUE	downregulated
ARMS2	5087.22	-15.1568	0.106381	-142.477	0	0	TRUE	downregulated
ARNT2	2468.58	10.6805	0.201206	53.0824	0	0	TRUE	upregulated
ARNTL	459.805	8.58212	0.15486	55.4185	0	0	TRUE	upregulated
ARNT	2770.42	13.4733	0.198064	68.0248	0	0	TRUE	upregulated
ARPC2	7926.26	6.02235	0.0506913	118.804	0	0	TRUE	upregulated
ARPC3	7928.44	2.25309	0.0490222	45.9606	0	0	TRUE	upregulated
ARPP19	6945.87	5.47518	0.068255	80.2166	0	0	TRUE	upregulated
ARRB1	1171.84	12.2319	0.216137	56.5931	0	0	TRUE	upregulated
ARRDC2	1271.32	5.18386	0.0789412	65.6674	0	0	TRUE	upregulated
ARRDC3	3450.68	10.8071	0.142856	75.65	0	0	TRUE	upregulated
ARRDC4	992.177	10.3501	0.200396	51.6483	0	0	TRUE	upregulated
ARSA	1621.76	12.0729	0.208726	57.8411	0	0	TRUE	upregulated
ARSD	5056.65	5.26594	0.0948791	55.5016	0	0	TRUE	upregulated
ARSI	1303.04	-4.95582	0.113247	-43.7611	0	0	TRUE	downregulated
ARSJ	203.357	7.23813	0.188232	38.4533	0	0	TRUE	upregulated
ARV1	1127.98	11.8505	0.203287	58.2947	0	0	TRUE	upregulated
AR	1123.38	11.8948	0.273429	43.5023	0	0	TRUE	upregulated
AS3MT	510.547	9.02183	0.209566	43.05	0	0	TRUE	upregulated
ASAH1	11804.7	7.88638	0.111587	70.6745	0	0	TRUE	upregulated
CLMP	416.645	7.33618	0.15864	46.2443	0	0	TRUE	upregulated
ASAP1	2252.55	12.8986	0.204658	63.0254	0	0	TRUE	upregulated
ASAP2	1709.13	9.20574	0.119719	76.8945	0	0	TRUE	upregulated
ASAP3	1869.17	4.7757	0.0781678	61.0954	0	0	TRUE	upregulated
ASB11	253.177	-12.5862	0.116093	-108.415	0	0	TRUE	downregulated
ASB1	642.84	7.49501	0.0983834	76.1816	0	0	TRUE	upregulated
ASB6	1398.58	9.06253	0.10325	87.7728	0	0	TRUE	upregulated
ASB7	884.234	11.4241	0.199654	57.2196	0	0	TRUE	upregulated
ASB8	1361.59	12.4234	0.196317	63.2826	0	0	TRUE	upregulated
ASCC1	999.504	11.9522	0.200089	59.7346	0	0	TRUE	upregulated
ASCC2	4575.63	-1.89598	0.0426595	-44.4444	0	0	TRUE	minimally downregulated
ASCC3	2360.13	10.2175	0.140137	72.9111	0	0	TRUE	upregulated
ASF1A	988.619	8.39677	0.114932	73.0583	0	0	TRUE	upregulated
FMR1-AS1	1110.85	-11.5252	0.0739781	-155.791	0	0	TRUE	downregulated
ASGR1	575.552	-6.70395	0.1034	-64.8352	0	0	TRUE	downregulated
ASH1L	5064.89	14.3687	0.206747	69.4991	0	0	TRUE	upregulated
ASH2L	2859.86	13.0923	0.212924	61.4879	0	0	TRUE	upregulated
ASNA1	2737.03	9.01726	0.081587	110.523	0	0	TRUE	upregulated
ASNSD1	1815.7	1.91636	0.0454241	42.1881	0	0	TRUE	minimally upregulated
ASNS	1320.47	11.2718	0.215256	52.3644	0	0	TRUE	upregulated
ASPDH	86.9966	-8.81033	0.173473	-50.788	0	0	TRUE	downregulated
ASPHD2	1230.1	-4.57023	0.0800207	-57.1131	0	0	TRUE	downregulated
ASPH	9687.8	7.55061	0.115466	65.3923	0	0	TRUE	upregulated
ASPM	1282.21	12.161	0.232532	52.2982	0	0	TRUE	upregulated
ASPRV1	713.004	-4.76655	0.0792057	-60.1794	0	0	TRUE	downregulated
ASS1	4179.29	13.4899	0.241199	55.9285	0	0	TRUE	upregulated
ASTL	238.063	-6.76987	0.167291	-40.4676	0	0	TRUE	downregulated
ASTN2	701.089	9.98167	0.229701	43.455	0	0	TRUE	upregulated
ASXL2	1173.36	10.6437	0.207834	51.2126	0	0	TRUE	upregulated
ATAD1	1858	4.94214	0.0704185	70.1824	0	0	TRUE	upregulated
ATAD2B	825.015	9.27593	0.145454	63.7724	0	0	TRUE	upregulated
ATAD2	3281.15	13.1898	0.21928	60.1505	0	0	TRUE	upregulated
ATAD3A	1180.58	3.1478	0.0835628	37.6699	0	0	TRUE	upregulated
ATAD5	254.3	9.87729	0.218474	45.2103	0	0	TRUE	upregulated
ATE1	430.227	10.8115	0.215379	50.1977	0	0	TRUE	upregulated
ATF1	785.604	11.4293	0.198095	57.6959	0	0	TRUE	upregulated
ATF2	878.492	11.8414	0.209194	56.6046	0	0	TRUE	upregulated
ATF3	1821.52	8.03557	0.175179	45.8706	0	0	TRUE	upregulated
ATF5	2135.44	5.34358	0.0850786	62.8076	0	0	TRUE	upregulated
ATF6B	4680.05	3.92005	0.0429304	91.3119	0	0	TRUE	upregulated
ATF6	3384.38	6.97748	0.0799724	87.2486	0	0	TRUE	upregulated
ATF7IP2	255.491	9.48136	0.220322	43.034	0	0	TRUE	upregulated
ATF7	2714.41	9.13868	0.0913744	100.014	0	0	TRUE	upregulated
ATG10	189.417	9.65307	0.198255	48.6901	0	0	TRUE	upregulated
ATG12	1973.48	-1.89882	0.0473947	-40.0639	0	0	TRUE	minimally downregulated
ATG16L1	1791.42	8.78646	0.103201	85.1389	0	0	TRUE	upregulated
ATG2B	1586.34	12.6939	0.203098	62.5016	0	0	TRUE	upregulated
ATG4C	347.101	8.70178	0.172662	50.3978	0	0	TRUE	upregulated
ATG4D	691.802	11.4463	0.199913	57.2564	0	0	TRUE	upregulated
ATG5	1652.41	12.6022	0.207694	60.6768	0	0	TRUE	upregulated
ATG7	1418.75	11.2678	0.189101	59.5861	0	0	TRUE	upregulated
ATG9A	2419.57	13.1775	0.195652	67.3518	0	0	TRUE	upregulated
ATHL1	2660.47	7.70566	0.18128	42.507	0	0	TRUE	upregulated
ATIC	11201	-2.66752	0.0623893	-42.7561	0	0	TRUE	downregulated
ATL1	447.98	10.5936	0.212965	49.7434	0	0	TRUE	upregulated
ATL3	1107.8	4.77906	0.0974998	49.0161	0	0	TRUE	upregulated
ATMIN	2991.74	3.88728	0.0566673	68.5984	0	0	TRUE	upregulated
ATM	2009.33	12.8091	0.20693	61.9006	0	0	TRUE	upregulated
ATOX1	1999.09	8.6909	0.0973425	89.2816	0	0	TRUE	upregulated
ATP10A	546.681	10.7552	0.217442	49.4624	0	0	TRUE	upregulated
ATP10D	789.114	10.1427	0.199259	50.902	0	0	TRUE	upregulated
[truncated: 19,098 more rows]

## Sheet: cold vs coldNAT
gene	baseMean	log2FoldChange	lfcSE	stat	pvalue	padj	threshold	Expression
[truncated: 19,703 more rows]

[truncated: 4 more sheets: GTEx vs cold, hotNAT vs coldNAT, GTEx vs hotNAT, GTEx vs coldNAT]
