# Supplementary material for: TCGA RNA-Seq and Tumor-Infiltrating Lymphocyte Imaging Data Reveal Cold Tumor Signatures of Invasive Ductal Carcinomas and Estrogen Receptor-Positive Human Breast Tumors
Source: Int J Mol Sci. 2023 May 27;24(11):9355. doi: 10.3390/ijms24119355 (PMC10253224; doi:10.3390/ijms24119355)
Supplement: Supplementary file 1 [file ijms-24-09355-s001.zip › Supplementary file 4.xlsx]

## Sheet: upregulated overlapping genes
Genes	Pearson correlation	p value
SPP1	-0.380422	1.38257e-38	TRUE
TREM1	-0.312259	6.71514e-26	TRUE
MMP14	-0.30593	7.08255e-25	TRUE
LOXL2	-0.296849	1.88395e-23	TRUE
CLEC5A	-0.286922	5.95957e-22	TRUE
CTSB	-0.274663	3.51952e-20	TRUE
BMP8A	-0.272998	6.0292e-20	TRUE
ITGA5	-0.270109	1.52076e-19	TRUE
FN1	-0.269942	1.60364e-19	TRUE
COL11A1	-0.267418	3.56485e-19	TRUE
PLAUR	-0.259746	3.83419e-18	TRUE
AQP9	-0.258834	5.05864e-18	TRUE
COL5A3	-0.257693	7.1456e-18	TRUE
CD276	-0.253849	2.25848e-17	TRUE
PPAPDC1A	-0.246675	1.83771e-16	TRUE
TGFBI	-0.245957	2.25857e-16	TRUE
MMP11	-0.24327	4.85637e-16	TRUE
CNIH3	-0.239144	1.54597e-15	TRUE
PLAU	-0.238634	1.78101e-15	TRUE
P4HA2	-0.238096	2.06725e-15	TRUE
PKM	-0.235985	3.69706e-15	TRUE
COL5A1	-0.234859	5.02892e-15	TRUE
SRPX2	-0.233864	6.59081e-15	TRUE
KIAA1199	-0.232359	9.90315e-15	TRUE
BMP1	-0.232327	9.98634e-15	TRUE
LGALS1	-0.23034	1.70179e-14	TRUE
OLFML2B	-0.228399	2.85006e-14	TRUE
MSR1	-0.227823	3.31827e-14	TRUE
C7orf10	-0.227157	3.95433e-14	TRUE
ITGA11	-0.226551	4.6365e-14	TRUE
THBS2	-0.226005	5.34944e-14	TRUE
CTHRC1	-0.22576	5.70293e-14	TRUE
SLC6A1	-0.224986	6.97745e-14	TRUE
ANTXR1	-0.224691	7.53442e-14	TRUE
ESM1	-0.22349	1.02842e-13	TRUE
FKBP10	-0.222939	1.1856e-13	TRUE
COL10A1	-0.221315	1.79895e-13	TRUE
UNC5B	-0.220155	2.41768e-13	TRUE
ADAMTS14	-0.219663	2.73951e-13	TRUE
TM4SF19	-0.219436	2.90191e-13	TRUE
SIGLEC9	-0.218911	3.31381e-13	TRUE
NTM	-0.218564	3.6179e-13	TRUE
PGAM1	-0.217316	4.95217e-13	TRUE
THY1	-0.215773	7.2801e-13	TRUE
COL12A1	-0.215422	7.94505e-13	TRUE
COPZ2	-0.214063	1.1124e-12	TRUE
PTPRD	-0.214039	1.11884e-12	TRUE
TIMP2	-0.213735	1.20612e-12	TRUE
COL5A2	-0.212371	1.68572e-12	TRUE
CD300C	-0.211946	1.87042e-12	TRUE
LILRA2	-0.20915	3.68526e-12	TRUE
NOX4	-0.208299	4.52084e-12	TRUE
COL1A2	-0.208185	4.64604e-12	TRUE
INHBA	-0.205589	8.6196e-12	TRUE
CALU	-0.205156	9.5479e-12	TRUE
ANGPT2	-0.204427	1.13361e-11	TRUE
MMP13	-0.203864	1.2939e-11	TRUE
C5AR1	-0.202967	1.59614e-11	TRUE
COL1A1	-0.202879	1.62898e-11	TRUE
DCSTAMP	-0.20264	1.7224e-11	TRUE
COL6A1	-0.202346	1.8442e-11	TRUE
GABRB2	-0.201829	2.07971e-11	TRUE
SPARC	-0.200893	2.583e-11	TRUE
TREM2	-0.198605	4.36615e-11	TRUE
NID2	-0.19736	5.79581e-11	TRUE
POSTN	-0.195906	8.04695e-11	TRUE
P4HA1	-0.194877	1.01367e-10	TRUE
SPOCK1	-0.19455	1.09044e-10	TRUE
RFX8	-0.193861	1.27139e-10	TRUE
MICAL2	-0.193789	1.29205e-10	TRUE
HEXB	-0.193657	1.3304e-10	TRUE
APLP2	-0.193381	1.41444e-10	TRUE
ACKR4	-0.192986	1.54406e-10	TRUE
ADAMTS12	-0.192959	1.55342e-10	TRUE
MRC2	-0.191416	2.18272e-10	TRUE
PLA2G15	-0.191054	2.36335e-10	TRUE
COL6A2	-0.189285	3.47543e-10	TRUE
ACP5	-0.18879	3.86988e-10	TRUE
COL3A1	-0.188296	4.30574e-10	TRUE
SFXN3	-0.18792	4.66933e-10	TRUE
PPEF1	-0.18771	4.88487e-10	TRUE
AEBP1	-0.18769	4.90599e-10	TRUE
CERCAM	-0.18696	5.73899e-10	TRUE
SYNDIG1	-0.186073	6.93719e-10	TRUE
TIMP3	-0.185974	7.08483e-10	TRUE
RAB31	-0.185127	8.48372e-10	TRUE
ANXA2	-0.184747	9.19598e-10	TRUE
GBE1	-0.18444	9.81336e-10	TRUE
LDHA	-0.183486	1.19982e-09	TRUE
METTL11B	-0.182869	1.36569e-09	TRUE
PFKFB4	-0.181902	1.6715e-09	TRUE
CHSY3	-0.181331	1.8823e-09	TRUE
LAMA4	-0.181318	1.88748e-09	TRUE
FAM101B	-0.180884	2.06541e-09	TRUE
FAP	-0.180556	2.21076e-09	TRUE
VSIG4	-0.180444	2.26215e-09	TRUE
HSD17B6	-0.180174	2.39202e-09	TRUE
ALDOA	-0.180123	2.41722e-09	TRUE
LOX	-0.179974	2.49305e-09	TRUE
NRP2	-0.179881	2.54102e-09	TRUE
CTSL	-0.177689	3.98032e-09	TRUE
COL6A3	-0.175452	6.25802e-09	TRUE
GREM1	-0.175271	6.48944e-09	TRUE
SDC2	-0.174272	7.92514e-09	TRUE
ADAMTS2	-0.173912	8.51499e-09	TRUE
KIF26B	-0.173372	9.47983e-09	TRUE
P4HA3	-0.173281	9.65264e-09	TRUE
PGK1	-0.172737	1.07505e-08	TRUE
GPC6	-0.172439	1.14033e-08	TRUE
ITGAV	-0.171633	1.3365e-08	TRUE
ANXA2P2	-0.171183	1.45991e-08	TRUE
C1QTNF3	-0.170952	1.52736e-08	TRUE
BGN	-0.170876	1.55025e-08	TRUE
OLR1	-0.169297	2.10841e-08	TRUE
KCNE3	-0.167527	2.9657e-08	TRUE
RPLP0P2	-0.167038	3.25701e-08	TRUE
MYO1D	-0.167004	3.27793e-08	TRUE
LRRC15	-0.166824	3.39289e-08	TRUE
CHPF	-0.166478	3.62415e-08	TRUE
NLRP12	-0.166082	3.90846e-08	TRUE
C1QTNF6	-0.165849	4.08466e-08	TRUE
SGIP1	-0.165526	4.343e-08	TRUE
CDH13	-0.16468	5.09617e-08	TRUE
HPGDS	-0.164665	5.11081e-08	TRUE
ZNF365	-0.164435	5.33728e-08	TRUE
ATP6V0D2	-0.164179	5.60067e-08	TRUE
EVA1A	-0.163858	5.94861e-08	TRUE
GRN	-0.163823	5.98696e-08	TRUE
CTSK	-0.163578	6.26896e-08	TRUE
DACT1	-0.162632	7.47987e-08	TRUE
SPOCD1	-0.162016	8.38767e-08	TRUE
CD68	-0.161352	9.48349e-08	TRUE
FCGBP	-0.161327	9.52819e-08	TRUE
PRKG1	-0.161026	1.00724e-07	TRUE
ANXA2P1	-0.160574	1.09462e-07	TRUE
NID1	-0.160477	1.11438e-07	TRUE
CDH11	-0.16015	1.18327e-07	TRUE
CRYBB1	-0.160048	1.20552e-07	TRUE
LILRA6	-0.158167	1.69849e-07	TRUE
SERPINH1	-0.157565	1.89351e-07	TRUE
VAT1	-0.156886	2.13996e-07	TRUE
BMP8B	-0.155781	2.60813e-07	TRUE
ATP6V0D1	-0.155412	2.78555e-07	TRUE
FKBP9	-0.155103	2.94281e-07	TRUE
PCOLCE	-0.155011	2.99091e-07	TRUE
COL8A1	-0.154379	3.34589e-07	TRUE
ITGB5	-0.154295	3.39556e-07	TRUE
UBTD1	-0.153518	3.89393e-07	TRUE
PDPN	-0.15349	3.91343e-07	TRUE
BNIP3	-0.15339	3.98271e-07	TRUE
GRM1	-0.152837	4.38844e-07	TRUE
EDIL3	-0.152688	4.50485e-07	TRUE
PXDN	-0.152021	5.06121e-07	TRUE
MFAP5	-0.151003	6.03982e-07	TRUE
TNFAIP6	-0.150943	6.102e-07	TRUE
ADORA3	-0.150934	6.11221e-07	TRUE
SHISA4	-0.150911	6.1357e-07	TRUE
PMP22	-0.150884	6.16544e-07	TRUE
OR51E1	-0.150045	7.12464e-07	TRUE
ADAM9	-0.149968	7.21948e-07	TRUE
PDGFB	-0.149892	7.31492e-07	TRUE
MXRA7	-0.149272	8.13459e-07	TRUE
PLBD2	-0.14923	8.19316e-07	TRUE
SPECC1	-0.149084	8.40145e-07	TRUE
FNDC1	-0.148986	8.54219e-07	TRUE
SFTA1P	-0.148866	8.7199e-07	TRUE
LINC00520	-0.148405	9.43214e-07	TRUE
FAM26E	-0.148037	1.00415e-06	TRUE
GPR68	-0.147802	1.04497e-06	TRUE
CHST13	-0.147648	1.07246e-06	TRUE
HTRA1	-0.147546	1.09113e-06	TRUE
MMP9	-0.146933	1.21021e-06	TRUE
ATP10A	-0.14689	1.21904e-06	TRUE
BEAN1	-0.146522	1.29677e-06	TRUE
DYNLT3	-0.146461	1.31014e-06	TRUE
DACT3	-0.146334	1.33855e-06	TRUE
IGFL3	-0.145832	1.4559e-06	TRUE
ADAM12	-0.145436	1.55557e-06	TRUE
ANGPTL2	-0.144405	1.84628e-06	TRUE
GLIS2	-0.144167	1.92068e-06	TRUE
BCAT1	-0.143856	2.02182e-06	TRUE
LIPA	-0.143285	2.2212e-06	TRUE
ITGB1	-0.143026	2.31795e-06	TRUE
SEC23A	-0.142889	2.37042e-06	TRUE
WNT3	-0.142806	2.40316e-06	TRUE
PDGFRB	-0.142739	2.42942e-06	TRUE
DAD1	-0.142724	2.43549e-06	TRUE
CORIN	-0.142641	2.46878e-06	TRUE
SULF1	-0.142004	2.73974e-06	TRUE
BCAR1	-0.141991	2.74561e-06	TRUE
HEYL	-0.14195	2.76402e-06	TRUE
C14orf37	-0.141736	2.86184e-06	TRUE
PELO	-0.141588	2.93157e-06	TRUE
FAM20C	-0.141096	3.17541e-06	TRUE
CLDN14	-0.14069	3.39072e-06	TRUE
ELFN1	-0.140054	3.75688e-06	TRUE
SRRM3	-0.139725	3.96088e-06	TRUE
GPC1	-0.139518	4.09446e-06	TRUE
CLEC11A	-0.139293	4.24485e-06	TRUE
CD99	-0.138802	4.59127e-06	TRUE
PROCR	-0.1387	4.66672e-06	TRUE
COL24A1	-0.138408	4.88909e-06	TRUE
CYS1	-0.138336	4.9452e-06	TRUE
PYGL	-0.138067	5.1607e-06	TRUE
MMP2	-0.138034	5.18763e-06	TRUE
GPX8	-0.13795	5.25756e-06	TRUE
RNASE1	-0.137797	5.38631e-06	TRUE
LCN1	-0.137365	5.76767e-06	TRUE
CSPG4	-0.137238	5.88415e-06	TRUE
CHRNA1	-0.1369	6.20625e-06	TRUE
KCNJ15	-0.136649	6.45567e-06	TRUE
MXRA5	-0.13656	6.54729e-06	TRUE
GPNMB	-0.135995	7.15298e-06	TRUE
GNS	-0.135985	7.16409e-06	TRUE
S100A10	-0.135692	7.4992e-06	TRUE
THBS1	-0.134374	9.20307e-06	TRUE
EDNRA	-0.134209	9.44063e-06	TRUE
DKK3	-0.134149	9.5294e-06	TRUE
PCDH12	-0.133538	1.04698e-05	TRUE
COLGALT1	-0.133216	1.09998e-05	TRUE
FBN1	-0.132949	1.14584e-05	TRUE
MMP12	-0.13253	1.22164e-05	TRUE
DUSP3	-0.132435	1.23947e-05	TRUE
ITGB3	-0.132206	1.28347e-05	TRUE
EEF1A2	-0.13193	1.33864e-05	TRUE
ALDH1B1	-0.131822	1.36064e-05	TRUE
MITF	-0.131559	1.41611e-05	TRUE
PMEPA1	-0.131427	1.44474e-05	TRUE
CD55	-0.131191	1.49727e-05	TRUE
EMILIN1	-0.131119	1.51359e-05	TRUE
COL18A1	-0.131098	1.51847e-05	TRUE
TBX2	-0.130494	1.66314e-05	TRUE
CD63	-0.130303	1.71155e-05	TRUE
TM2D1	-0.1298	1.84538e-05	TRUE
OLFML2A	-0.12911	2.04561e-05	TRUE
ATP6V1D	-0.127853	2.46437e-05	TRUE
RHOA	-0.127527	2.58575e-05	TRUE
LAMC1	-0.127462	2.61045e-05	TRUE
PSORS1C1	-0.126987	2.79916e-05	TRUE
S100A4	-0.126693	2.9221e-05	TRUE
ST6GAL2	-0.126426	3.03824e-05	TRUE
KCTD11	-0.126326	3.08308e-05	TRUE
COL4A2	-0.126064	3.20321e-05	TRUE
S1PR3	-0.125964	3.25014e-05	TRUE
EMC7	-0.125859	3.2999e-05	TRUE
PRRX1	-0.125742	3.35635e-05	TRUE
HSPA8	-0.125025	3.72369e-05	TRUE
MC1R	-0.124138	4.2311e-05	TRUE
TPM1	-0.124033	4.29497e-05	TRUE
WISP2	-0.12359	4.57645e-05	TRUE
VCAN	-0.123373	4.72049e-05	TRUE
FAM109A	-0.122722	5.17799e-05	TRUE
GPR1	-0.122664	5.22138e-05	TRUE
SMIM3	-0.122525	5.32478e-05	TRUE
VSTM1	-0.122303	5.49517e-05	TRUE
GLIS3	-0.122274	5.51761e-05	TRUE
GNA15	-0.122189	5.58429e-05	TRUE
LAMB2	-0.122018	5.72051e-05	TRUE
EFEMP2	-0.12189	5.82523e-05	TRUE
SNAI2	-0.121858	5.85143e-05	TRUE
ISLR	-0.121857	5.85224e-05	TRUE
ARSB	-0.12166	6.01716e-05	TRUE
CD300A	-0.12149	6.16294e-05	TRUE
LAPTM4A	-0.121313	6.31807e-05	TRUE
CYSTM1	-0.120965	6.63407e-05	TRUE
PCDH17	-0.120732	6.85363e-05	TRUE
H1F0	-0.120397	7.18131e-05	TRUE
PLIN2	-0.120316	7.26285e-05	TRUE
EPYC	-0.120224	7.35711e-05	TRUE
EFR3B	-0.119464	8.17602e-05	TRUE
CREG2	-0.119106	8.59056e-05	TRUE
SLC39A14	-0.119009	8.70626e-05	TRUE
VEGFA	-0.118997	8.72006e-05	TRUE
CKB	-0.118912	8.82274e-05	TRUE
SLC2A1	-0.118698	9.0868e-05	TRUE
ENO1	-0.118561	9.26007e-05	TRUE
ANKH	-0.118253	9.65934e-05	TRUE
WNT2	-0.118199	9.73183e-05	TRUE
FTH1	-0.118066	9.91044e-05	TRUE
TNC	-0.118025	9.96637e-05	TRUE
MFRP	-0.117952	0.000100667	TRUE
PRND	-0.117755	0.000103419	TRUE
PLIN3	-0.117369	0.000108995	TRUE
SEZ6L2	-0.117359	0.000109149	TRUE
HEXA	-0.11719	0.000111692	TRUE
CHST6	-0.117033	0.000114092	TRUE
ZFHX4-AS1	-0.116742	0.000118694	TRUE
IL8	-0.116515	0.000122402	TRUE
FHL2	-0.116263	0.000126643	TRUE
CORO1C	-0.116236	0.000127105	TRUE
TWSG1	-0.116017	0.000130904	TRUE
NKX3-2	-0.115988	0.000131412	TRUE
FAM189A1	-0.115851	0.000133871	TRUE
ENPEP	-0.115846	0.000133949	TRUE
SLC37A2	-0.115804	0.000134721	TRUE
ACTN1	-0.115496	0.000140395	TRUE
SYTL2	-0.114992	0.000150197	TRUE
CDCP1	-0.114773	0.000154654	TRUE
HRH1	-0.11432	0.000164272	TRUE
SPRYD7	-0.113957	0.000172392	TRUE
S100A6	-0.113851	0.000174812	TRUE
NCF2	-0.113832	0.000175254	TRUE
PPIC	-0.113794	0.000176144	TRUE
YWHAH	-0.11373	0.000177655	TRUE
SGCB	-0.113441	0.000184561	TRUE
TSPAN3	-0.11343	0.000184835	TRUE
OR51E2	-0.113256	0.00018911	TRUE
SDC1	-0.113111	0.000192753	TRUE
SGCD	-0.113051	0.000194291	TRUE
VPS25	-0.112972	0.000196324	TRUE
FEZ1	-0.112955	0.000196765	TRUE
NDUFAB1	-0.112943	0.000197069	TRUE
SPINT1	-0.112837	0.000199826	TRUE
RIN2	-0.112726	0.000202755	TRUE
ZNF469	-0.112646	0.000204908	TRUE
VIM	-0.112607	0.000205947	TRUE
TDRD3	-0.112555	0.00020736	TRUE
RARRES2	-0.11234	0.000213273	TRUE
RAB7A	-0.112316	0.000213954	TRUE
GRM8	-0.112207	0.000217032	TRUE
DAG1	-0.112008	0.000222737	TRUE
CDH1	-0.111687	0.000232238	TRUE
FAT3	-0.11128	0.000244867	TRUE
GAS1	-0.111247	0.000245916	TRUE
AKIP1	-0.111196	0.000247522	TRUE
NAV1	-0.111083	0.000251175	TRUE
COL2A1	-0.110903	0.000257107	TRUE
KCNS3	-0.1104	0.000274329	TRUE
CTSZ	-0.110246	0.000279817	TRUE
RAB23	-0.110139	0.000283695	TRUE
SLC39A1	-0.109875	0.00029349	TRUE
YIF1A	-0.109645	0.000302252	TRUE
GJB2	-0.109619	0.000303237	TRUE
TCEAL3	-0.109593	0.000304268	TRUE
ATP6V0A1	-0.109502	0.000307833	TRUE
SCN10A	-0.10939	0.000312254	TRUE
LINC00626	-0.109314	0.000315288	TRUE
ATP6V0B	-0.109231	0.000318666	TRUE
GDF15	-0.10912	0.000323211	TRUE
ILVBL	-0.109059	0.000325715	TRUE
GLT8D2	-0.108981	0.000328955	TRUE
BMPR1B	-0.108585	0.000345922	TRUE
ATP6V1A	-0.108396	0.000354302	TRUE
SALL4	-0.108339	0.0003569	TRUE
ABHD12	-0.108257	0.00036062	TRUE
LRRC4	-0.108156	0.000365216	TRUE
SHC1	-0.107859	0.000379184	TRUE
TEX29	-0.107775	0.000383198	TRUE
ALG1	-0.107465	0.000398473	TRUE
MBTPS2	-0.107408	0.000401297	TRUE
DCLK3	-0.107366	0.000403427	TRUE
TMED9	-0.107278	0.000407912	TRUE
TMEM184B	-0.107276	0.000408003	TRUE
CALD1	-0.107239	0.000409902	TRUE
CUX1	-0.107133	0.000415395	TRUE
ATP6V1B2	-0.10712	0.00041608	TRUE
MFSD12	-0.107101	0.000417075	TRUE
SMCO2	-0.106989	0.000422938	TRUE
HTRA3	-0.10664	0.000441818	TRUE
AHNAK2	-0.106456	0.00045204	TRUE
TANC2	-0.106355	0.000457772	TRUE
RAB2A	-0.106313	0.000460198	TRUE
TMPRSS6	-0.106236	0.000464594	TRUE
MSRB3	-0.106185	0.000467538	TRUE
RAI14	-0.106182	0.000467723	TRUE
GABRD	-0.106127	0.000470965	TRUE
YIPF6	-0.106099	0.000472556	TRUE
ELMO3	-0.106071	0.0004742	TRUE
HECW1	-0.105814	0.000489604	TRUE
ASPH	-0.105558	0.000505371	TRUE
SLC2A5	-0.105501	0.000508912	TRUE
IMPAD1	-0.105456	0.000511779	TRUE
F13A1	-0.10545	0.00051216	TRUE
STC1	-0.105383	0.000516389	TRUE
MINPP1	-0.105372	0.000517118	TRUE
FAM114A1	-0.105137	0.000532262	TRUE
COLEC12	-0.105123	0.000533214	TRUE
C5orf46	-0.105075	0.00053637	TRUE
COL13A1	-0.104809	0.000554224	TRUE
FNDC3B	-0.104286	0.000590915	TRUE
KRT80	-0.104216	0.000595926	TRUE
TENM4	-0.104085	0.000605598	TRUE
BCAP31	-0.104083	0.000605692	TRUE
LRP1	-0.104046	0.000608482	TRUE
KRT37	-0.103979	0.000613482	TRUE
NRCAM	-0.103941	0.000616331	TRUE
ATP6V1C1	-0.103846	0.000623498	TRUE
TSHZ3	-0.10351	0.000649453	TRUE
PDLIM5	-0.103435	0.000655422	TRUE
HEPH	-0.103264	0.00066919	TRUE
CSF1R	-0.10312	0.000680894	TRUE
SIGLEC7	-0.103008	0.000690261	TRUE
IQSEC2	-0.102968	0.00069356	TRUE
MSX1	-0.102898	0.000699431	TRUE
SLC36A1	-0.102879	0.000701036	TRUE
HIGD1A	-0.102802	0.000707608	TRUE
ZBTB10	-0.102649	0.000720816	TRUE
SESTD1	-0.102453	0.000737967	TRUE
ANXA5	-0.102116	0.000768471	TRUE
PLXDC1	-0.102082	0.000771668	TRUE
CMTM3	-0.102066	0.00077309	TRUE
NUAK1	-0.102012	0.000778168	TRUE
AP1M2	-0.101768	0.000801203	TRUE
CNIH1	-0.101764	0.000801603	TRUE
EMC3	-0.101531	0.000824289	TRUE
HSBP1	-0.101525	0.000824795	TRUE
LHFPL2	-0.101445	0.000832695	TRUE
FRMD6	-0.101301	0.000847193	TRUE
ARF4	-0.101165	0.000860997	TRUE
FTL	-0.101087	0.000869008	TRUE
RRM2B	-0.1008	0.000899187	TRUE
IL11	-0.10071	0.000908744	TRUE
MFAP2	-0.100706	0.000909211	TRUE
PLS3	-0.100429	0.000939505	TRUE
UPP1	-0.100417	0.000940825	TRUE
TMEM104	-0.100283	0.000955855	TRUE
DSTN	-0.100248	0.00095986	TRUE
HSPB1	-0.100124	0.000974015	TRUE
ECM1	-0.100104	0.000976315	TRUE
PTTG1IP	-0.100087	0.00097824	TRUE
KCNE4	-0.100084	0.000978617	TRUE
MCAM	-0.100079	0.000979133	TRUE
CATSPER2P1	-0.0998834	0.00100197	TRUE
SLC27A2	-0.099871	0.00100343	TRUE
PPFIBP1	-0.099834	0.00100781	TRUE
RAB3IL1	-0.0997875	0.00101333	TRUE
TNFSF4	-0.0997832	0.00101385	TRUE
GXYLT2	-0.099738	0.00101924	TRUE
ITGBL1	-0.0995962	0.00103635	TRUE
CASC4	-0.0995906	0.00103704	TRUE
SQSTM1	-0.0994469	0.00105466	TRUE
BAG4	-0.0994238	0.00105752	TRUE
SEC61A1	-0.0993584	0.00106564	TRUE
ABCA3	-0.0993216	0.00107025	TRUE
SDSL	-0.0990731	0.0011018	TRUE
SCD	-0.0989391	0.00111918	TRUE
LDLRAD3	-0.0988794	0.001127	TRUE
DPYSL3	-0.0986975	0.00115114	TRUE
NOMO1	-0.0986518	0.00115727	TRUE
SUMF1	-0.0985127	0.00117614	TRUE
MORF4L1	-0.0983776	0.00119474	TRUE
LARP6	-0.0982802	0.00120832	TRUE
RUNX2	-0.0982032	0.00121916	TRUE
RBAKDN	-0.0981793	0.00122254	TRUE
FBN2	-0.0980354	0.00124308	TRUE
CISD2	-0.0978828	0.00126521	TRUE
LRRC25	-0.0978251	0.00127367	TRUE
PRELID2	-0.0976878	0.00129402	TRUE
PARVA	-0.0976506	0.00129958	TRUE
IL1B	-0.0976376	0.00130154	TRUE
PRSS23	-0.0975775	0.00131058	TRUE
PSAP	-0.0975493	0.00131484	TRUE
CDC27	-0.0975055	0.00132149	TRUE
PDGFC	-0.0974419	0.00133121	TRUE
CCK	-0.0973836	0.00134016	TRUE
ETV1	-0.0972775	0.00135661	TRUE
CDKN1A	-0.0970825	0.00138733	TRUE
GAA	-0.0970543	0.00139183	TRUE
ZNRF2P1	-0.0970294	0.0013958	TRUE
ARL8B	-0.096848	0.00142513	TRUE
ARTN	-0.0968426	0.00142601	TRUE
CCDC43	-0.0966686	0.00145468	TRUE
SATB2	-0.0965928	0.00146732	TRUE
ITPRIPL2	-0.0965628	0.00147236	TRUE
C1orf216	-0.0965353	0.00147699	TRUE
KTN1	-0.0965189	0.00147976	TRUE
SYTL5	-0.0965133	0.0014807	TRUE
FCGR2A	-0.0962285	0.00152957	TRUE
CTSA	-0.0957948	0.00160681	TRUE
TNNT1	-0.0957045	0.00162335	TRUE
GJA1	-0.0955202	0.00165757	TRUE
CLSTN1	-0.0955142	0.00165869	TRUE
ATP6V0C	-0.0954901	0.00166322	TRUE
ADAP2	-0.0954826	0.00166462	TRUE
PRPH2	-0.0954616	0.00166859	TRUE
NDUFA4L2	-0.0953534	0.00168911	TRUE
MAP4	-0.0953258	0.00169439	TRUE
FAM177A1	-0.0952909	0.00170107	TRUE
GNG10	-0.0952082	0.00171701	TRUE
SLC35D3	-0.0950056	0.00175665	TRUE
ZMPSTE24	-0.0949455	0.00176857	TRUE
TGFB1I1	-0.0947798	0.00180183	TRUE
SH3PXD2A	-0.0947196	0.00181405	TRUE
GSPT1	-0.094608	0.00183692	TRUE
OSGIN1	-0.0942225	0.00191792	TRUE
LMO7	-0.0942025	0.00192222	TRUE
KCP	-0.094017	0.00196243	TRUE
LINC00152	-0.0939683	0.00197312	TRUE
HSPB1P1	-0.0939484	0.00197751	TRUE
GSTO1	-0.0939196	0.00198387	TRUE
TMEM63B	-0.0939138	0.00198516	TRUE
CRTAP	-0.093901	0.00198799	TRUE
VAPB	-0.0938648	0.00199601	TRUE
RHOC	-0.0938504	0.00199922	TRUE
B4GALT4	-0.0937291	0.00202641	TRUE
CD14	-0.0936853	0.0020363	TRUE
SPON2	-0.0936281	0.00204928	TRUE
COPG1	-0.0930822	0.00217713	TRUE
TENM3	-0.0930546	0.00218379	TRUE
LRPAP1	-0.0930047	0.00219587	TRUE
MYO1E	-0.0929524	0.00220857	TRUE
DPP4	-0.092851	0.00223344	TRUE
RTN2	-0.0928501	0.00223367	TRUE
CMTM1	-0.0926962	0.00227189	TRUE
ANO10	-0.0926828	0.00227523	TRUE
FIBCD1	-0.0926132	0.00229275	TRUE
SQLE	-0.0925031	0.00232068	TRUE
TMED3	-0.0924445	0.00233569	TRUE
PNPLA4	-0.092406	0.00234558	TRUE
GABARAPL2	-0.0923784	0.00235271	TRUE
CSMD2	-0.0923585	0.00235788	TRUE
P4HB	-0.0923275	0.0023659	TRUE
HAGH	-0.0922884	0.00237609	TRUE
MFSD1	-0.0922288	0.00239167	TRUE
TMEM92	-0.0921394	0.00241524	TRUE
GOT2	-0.0921332	0.00241687	TRUE
CKLF	-0.0921132	0.00242218	TRUE
SCRN1	-0.0920514	0.00243863	TRUE
BIRC7	-0.0920377	0.00244229	TRUE
NEU1	-0.0920323	0.00244374	TRUE
SRGAP1	-0.0920153	0.00244829	TRUE
CSGALNACT2	-0.0919364	0.0024695	TRUE
SLC24A2	-0.0917126	0.00253066	TRUE
C8orf46	-0.0916458	0.00254917	TRUE
UQCRC1	-0.0914885	0.00259326	TRUE
TUBB3	-0.0914562	0.0026024	TRUE
SEMA3B	-0.0914098	0.00261558	TRUE
CD248	-0.0913938	0.00262015	TRUE
LRRN2	-0.0913198	0.00264131	TRUE
IBSP	-0.091317	0.00264211	TRUE
NOS2	-0.0912945	0.00264858	TRUE
ADAMTS16	-0.0912597	0.00265863	TRUE
XG	-0.0912023	0.00267526	TRUE
ESR1	-0.0910715	0.00271352	TRUE
METRNL	-0.090995	0.00273611	TRUE
SREBF1	-0.090983	0.00273968	TRUE
ARL3	-0.0908441	0.00278122	TRUE
MYO1B	-0.0907609	0.00280637	TRUE
ATP6V1H	-0.0907037	0.00282379	TRUE
SPSB1	-0.0905734	0.00286385	TRUE
GPRC5A	-0.0905181	0.00288099	TRUE
NOMO3	-0.0903697	0.00292746	TRUE
TCEAL4	-0.0902906	0.00295252	TRUE
TMEM8A	-0.089989	0.00304985	TRUE
HSPA13	-0.0899442	0.00306456	TRUE
CACNA2D4	-0.0899214	0.00307208	TRUE
SPATA12	-0.0898844	0.00308427	TRUE
SNX7	-0.0898207	0.00310542	TRUE
FGGY	-0.0898135	0.00310784	TRUE
PALLD	-0.0896279	0.00317021	TRUE
NAGLU	-0.0896216	0.00317236	TRUE
MFSD5	-0.0895647	0.00319174	TRUE
WFDC1	-0.0895608	0.00319307	TRUE
EML1	-0.0895405	0.00320001	TRUE
RHOBTB3	-0.0894323	0.00323719	TRUE
UACA	-0.0893933	0.00325073	TRUE
LAMB1	-0.0892558	0.00329877	TRUE
DHRS2	-0.0889702	0.00340063	TRUE
HSP90AA1	-0.0888564	0.00344199	TRUE
IGFBP3	-0.0887778	0.00347087	TRUE
RAB11FIP5	-0.0887184	0.0034928	TRUE
SPR	-0.0886144	0.00353153	TRUE
TUBG1	-0.0882888	0.00365531	TRUE
NECAB1	-0.0882191	0.00368231	TRUE
KLHDC8B	-0.0882131	0.00368462	TRUE
GPD2	-0.0881983	0.00369041	TRUE
SEPT11	-0.0881495	0.00370946	TRUE
SLC39A7	-0.0880728	0.00373956	TRUE
FAM151B	-0.0880373	0.00375357	TRUE
HS3ST2	-0.0880287	0.00375701	TRUE
MMP28	-0.0879962	0.00376986	TRUE
SORT1	-0.0877699	0.00386071	TRUE
PCDH10	-0.0876811	0.00389691	TRUE
MTFP1	-0.0876333	0.00391651	TRUE
SEPHS2	-0.0876026	0.00392916	TRUE
TFRC	-0.0873816	0.00402122	TRUE
GAL3ST4	-0.0871862	0.00410428	TRUE
FRK	-0.0870935	0.00414419	TRUE
TBC1D2	-0.0866291	0.00434963	TRUE
SH3PXD2B	-0.0866013	0.00436219	TRUE
NDRG1	-0.0865306	0.00439437	TRUE
DCN	-0.0864763	0.00441921	TRUE
SDR16C5	-0.0864361	0.00443767	TRUE
VANGL1	-0.0864088	0.00445024	TRUE
HIST2H2BE	-0.0862628	0.00451812	TRUE
CPQ	-0.0861658	0.0045637	TRUE
PDLIM7	-0.0860835	0.0046027	TRUE
MAP1B	-0.085973	0.00465555	TRUE
AXL	-0.0859683	0.00465783	TRUE
AARS	-0.0859403	0.00467129	TRUE
ALCAM	-0.0858887	0.00469624	TRUE
CALHM3	-0.0858503	0.0047149	TRUE
FHOD1	-0.0857281	0.00477464	TRUE
KCNF1	-0.085497	0.00488953	TRUE
SURF4	-0.0854761	0.00490004	TRUE
KLC2	-0.0854566	0.00490987	TRUE
RGS16	-0.0854552	0.0049106	TRUE
LRRC17	-0.0854533	0.00491156	TRUE
HILPDA	-0.0854376	0.00491948	TRUE
TMX1	-0.085398	0.00493954	TRUE
DBNDD1	-0.0853441	0.00496695	TRUE
KCNJ6	-0.0852058	0.00503788	TRUE
MFSD11	-0.0851695	0.00505664	TRUE
KIAA0196	-0.0851549	0.0050642	TRUE
TBXA2R	-0.0850731	0.0051068	TRUE
CLIC1	-0.0850333	0.00512767	TRUE
PYCR1	-0.0848487	0.00522531	TRUE
KIAA1715	-0.0847593	0.00527323	TRUE
ENPP1	-0.0847169	0.0052961	TRUE
ITFG1	-0.084702	0.00530415	TRUE
FAM180A	-0.0845159	0.00540564	TRUE
PRKAR1A	-0.0844613	0.00543578	TRUE
MYOF	-0.0843532	0.00549582	TRUE
PPP4R1	-0.0841931	0.00558587	TRUE
NBL1	-0.0841869	0.00558938	TRUE
CD109	-0.0840207	0.00568435	TRUE
MYH9	-0.0839791	0.00570838	TRUE
DYNLRB1	-0.0839617	0.00571842	TRUE
PTS	-0.0839216	0.00574166	TRUE
C16orf70	-0.0838316	0.00579418	TRUE
SLC9A3R1	-0.0838175	0.00580241	TRUE
MAFG	-0.0837981	0.0058138	TRUE
FAM214B	-0.0837846	0.00582176	TRUE
MMP16	-0.0836398	0.00590747	TRUE
DMP1	-0.0835772	0.00594493	TRUE
BRI3	-0.0833309	0.00609416	TRUE
DIP2C	-0.0833288	0.00609548	TRUE
TMEM181	-0.0833283	0.0060958	TRUE
ACOT7	-0.0832731	0.00612968	TRUE
NCKAP1	-0.0832333	0.0061543	TRUE
TM4SF1	-0.0832225	0.00616096	TRUE
SPTSSA	-0.0831065	0.00623312	TRUE
HAS2	-0.0830705	0.0062557	TRUE
SERINC3	-0.0830251	0.00628425	TRUE
ENOX1	-0.0830189	0.00628814	TRUE
ALDOC	-0.0828861	0.00637232	TRUE
TPD52	-0.082843	0.00639992	TRUE
HSPB8	-0.0827935	0.00643169	TRUE
PAWR	-0.0827039	0.00648952	TRUE
PAEP	-0.0827001	0.00649202	TRUE
COPS8	-0.0826484	0.00652561	TRUE
CMTM8	-0.0825972	0.00655907	TRUE
NRSN2	-0.0825926	0.00656208	TRUE
WDR61	-0.0825781	0.0065716	TRUE
TMBIM6	-0.082569	0.00657754	TRUE
COX17	-0.0825236	0.00660743	TRUE
HIST2H2BA	-0.0823531	0.00672067	TRUE
BDKRB1	-0.0823292	0.00673671	TRUE
KCNK2	-0.0820905	0.00689845	TRUE
MEIS3	-0.0820514	0.00692532	TRUE
ACMSD	-0.0819608	0.00698783	TRUE
GPR21	-0.0817327	0.00714754	TRUE
LRP12	-0.0815928	0.0072471	TRUE
SETD3	-0.081575	0.00725986	TRUE
TSPAN1	-0.081437	0.00735941	TRUE
VENTX	-0.0813567	0.00741796	TRUE
C16orf72	-0.0812056	0.00752915	TRUE
SORCS2	-0.0811391	0.00757861	TRUE
RGS17	-0.0808986	0.00775975	TRUE
MFAP1	-0.0808425	0.00780255	TRUE
PGRMC2	-0.0808146	0.00782395	TRUE
EFTUD2	-0.0808065	0.00783014	TRUE
LRP10	-0.080769	0.00785898	TRUE
TPST2	-0.0807655	0.00786167	TRUE
GRINA	-0.0807077	0.00790628	TRUE
HM13	-0.0807019	0.00791075	TRUE
NPNT	-0.0806873	0.00792209	TRUE
SGMS2	-0.0806428	0.00795665	TRUE
CCPG1	-0.0805033	0.00806592	TRUE
FNIP1	-0.0804556	0.00810358	TRUE
WFDC3	-0.0804442	0.00811266	TRUE
ALPK3	-0.0802018	0.00830672	TRUE
REP15	-0.0801625	0.00833852	TRUE
CSTB	-0.0801614	0.00833941	TRUE
MEGF10	-0.0801422	0.00835504	TRUE
PNPO	-0.080117	0.00837557	TRUE
TMEM14A	-0.0800916	0.00839627	TRUE
DRP2	-0.0799237	0.0085344	TRUE
DOCK4	-0.079819	0.0086216	TRUE
MRPS7	-0.0798003	0.0086373	TRUE
CCL7	-0.0797515	0.00867824	TRUE
EIF4EBP1	-0.0795215	0.00887362	TRUE
PPP1R1C	-0.079449	0.00893606	TRUE
APLP1	-0.0794206	0.00896067	TRUE
ALDH1L2	-0.0793336	0.00903622	TRUE
TPST1	-0.0792361	0.00912162	TRUE
SLC7A2	-0.0792061	0.00914809	TRUE
CPE	-0.0791396	0.00920685	TRUE
LPPR5	-0.0791089	0.00923408	TRUE
WNT7B	-0.0790729	0.00926614	TRUE
ICMT	-0.0790346	0.0093004	TRUE
AMFR	-0.0789578	0.00936931	TRUE
GOLIM4	-0.0789544	0.00937239	TRUE
WT1	-0.0789113	0.00941129	TRUE
EXT1	-0.0789104	0.00941212	TRUE
CNTN4	-0.0789008	0.00942085	TRUE
SOGA2	-0.0788705	0.00944825	TRUE
HOXD13	-0.0788435	0.00947283	TRUE
CILP2	-0.0788185	0.00949561	TRUE
APEH	-0.0788015	0.00951106	TRUE
ALDH3B1	-0.0787694	0.00954046	TRUE
ACLY	-0.0787465	0.00956141	TRUE
FAM196A	-0.0786627	0.00963858	TRUE
FAM25A	-0.0786455	0.00965448	TRUE
CHMP2B	-0.0784304	0.00985533	TRUE
EIF2B2	-0.0783771	0.00990564	TRUE
GLRB	-0.0782529	0.0100238	TRUE
KIAA1644	-0.0782119	0.0100631	TRUE
CASK	-0.0781722	0.0101012	TRUE
ARFGEF1	-0.0781503	0.0101224	TRUE
DHRSX	-0.0781442	0.0101283	TRUE
LRRC8E	-0.0780377	0.0102316	TRUE
SCG5	-0.0780236	0.0102453	TRUE
GBA	-0.0779513	0.010316	TRUE
DYNC1LI2	-0.077814	0.0104516	TRUE
NOTUM	-0.077711	0.0105543	TRUE
THSD4	-0.0776998	0.0105655	TRUE
HIST2H2BF	-0.0775949	0.0106711	TRUE
ARL6IP1	-0.0775708	0.0106955	TRUE
POMK	-0.0775518	0.0107148	TRUE
SPRY4	-0.0775342	0.0107326	TRUE
PHYH	-0.077521	0.0107461	TRUE
BAG3	-0.0775151	0.0107521	TRUE
TMEM55A	-0.0774062	0.0108634	TRUE
POMGNT1	-0.0773842	0.0108861	TRUE
TVP23B	-0.0773481	0.0109233	TRUE
COL7A1	-0.0772867	0.0109868	TRUE
CCND1	-0.0771912	0.0110864	TRUE
GCLM	-0.0769977	0.0112905	TRUE
DIRAS1	-0.0769804	0.0113089	TRUE
CERS2	-0.0768401	0.0114591	TRUE
SLC19A2	-0.0768322	0.0114676	TRUE
JKAMP	-0.0768188	0.011482	TRUE
ULK4P2	-0.076775	0.0115294	TRUE
ARMC9	-0.0766779	0.0116351	TRUE
VGLL4	-0.0766584	0.0116563	TRUE
PSMA6	-0.0765243	0.0118039	TRUE
NEBL	-0.0765042	0.0118261	TRUE
HAS2-AS1	-0.07647	0.011864	TRUE
ZFPM2	-0.0764663	0.0118681	TRUE
KCNN2	-0.0764394	0.011898	TRUE
PRMT5	-0.0762957	0.012059	TRUE
TMED10	-0.0762632	0.0120957	TRUE
TM9SF1	-0.0762095	0.0121566	TRUE
PPT1	-0.0761868	0.0121824	TRUE
PRR15	-0.0761384	0.0122374	TRUE
TKT	-0.0761357	0.0122405	TRUE
UBE2F	-0.0761354	0.0122409	TRUE
ATP6AP2	-0.0761353	0.012241	TRUE
BNC2	-0.0760405	0.0123497	TRUE
HGSNAT	-0.0759787	0.012421	TRUE
SARS	-0.0759488	0.0124557	TRUE
CKAP4	-0.0759174	0.0124921	TRUE
ZDHHC9	-0.0758697	0.0125478	TRUE
ELOVL6	-0.075854	0.0125661	TRUE
TUBBP6	-0.0757877	0.0126438	TRUE
FAM63B	-0.0757442	0.0126949	TRUE
HCFC1R1	-0.0757137	0.012731	TRUE
ULK2	-0.0755665	0.0129062	TRUE
APOBR	-0.0753509	0.0131665	TRUE
UBFD1	-0.0753107	0.0132155	TRUE
HMGB3	-0.0752759	0.0132581	TRUE
FAM198A	-0.0752479	0.0132924	TRUE
SCN1B	-0.0752271	0.013318	TRUE
CLDN7	-0.0752184	0.0133287	TRUE
FLNB	-0.0751652	0.0133944	TRUE
OS9	-0.0751548	0.0134073	TRUE
HIST1H1D	-0.0751031	0.0134713	TRUE
CYFIP1	-0.0750946	0.0134819	TRUE
EAF1	-0.0750935	0.0134832	TRUE
VPS18	-0.0749704	0.0136371	TRUE
ERLIN2	-0.0749505	0.0136623	TRUE
RIN1	-0.0747806	0.0138775	TRUE
CPB1	-0.0746988	0.0139823	TRUE
SHROOM2	-0.0746872	0.0139972	TRUE
MLX	-0.0746466	0.0140494	TRUE
HS1BP3	-0.0745703	0.0141481	TRUE
APOO	-0.0744998	0.0142399	TRUE
MYL4	-0.0742614	0.0145541	TRUE
AACS	-0.0741536	0.0146981	TRUE
CTNNA1	-0.0740022	0.0149027	TRUE
LMCD1	-0.0739602	0.0149598	TRUE
TUBA1A	-0.0739323	0.0149979	TRUE
FAM210A	-0.0738757	0.0150753	TRUE
AFF3	-0.073742	0.0152599	TRUE
POMGNT2	-0.0736711	0.0153585	TRUE
ZKSCAN2	-0.0735653	0.0155068	TRUE
PPFIA4	-0.0735629	0.0155101	TRUE
CLIC4	-0.0735609	0.0155129	TRUE
YKT6	-0.0735278	0.0155595	TRUE
PAPD5	-0.0734754	0.0156337	TRUE
HSDL1	-0.0734555	0.0156619	TRUE
QPCT	-0.0734489	0.0156713	TRUE
C5orf30	-0.0733815	0.0157673	TRUE
HIST1H4H	-0.0732263	0.0159901	TRUE
TMEM9	-0.0732146	0.016007	TRUE
ACOX2	-0.0729911	0.0163334	TRUE
SLC46A2	-0.0729585	0.0163814	TRUE
KRT19	-0.072841	0.0165557	TRUE
SLC28A1	-0.0728243	0.0165806	TRUE
TMEM59	-0.0727893	0.0166329	TRUE
DPY19L1	-0.0727611	0.0166752	TRUE
PIGU	-0.0726799	0.0167972	TRUE
SLC22A18	-0.0725412	0.0170077	TRUE
AP2M1	-0.0725271	0.0170292	TRUE
MGLL	-0.072502	0.0170676	TRUE
DTNA	-0.0724356	0.0171696	TRUE
PCDH7	-0.0724127	0.0172048	TRUE
MMP1	-0.0722919	0.0173919	TRUE
HK2	-0.0722637	0.0174358	TRUE
KCND2	-0.0722092	0.017521	TRUE
DYNLL2	-0.0721662	0.0175884	TRUE
ACTG1	-0.0720999	0.0176928	TRUE
SNX24	-0.0720324	0.0177998	TRUE
RAB5C	-0.0720045	0.0178441	TRUE
TMED1	-0.0719534	0.0179256	TRUE
SERPINA11	-0.0719111	0.0179933	TRUE
GAP43	-0.0719005	0.0180103	TRUE
SH3RF1	-0.071823	0.0181349	TRUE
FJX1	-0.0717726	0.0182165	TRUE
BCL2L2	-0.0717709	0.0182192	TRUE
SERINC2	-0.0717587	0.018239	TRUE
PKD2L1	-0.0717289	0.0182874	TRUE
LYPD1	-0.0716354	0.0184401	TRUE
NFE2L1	-0.0716019	0.018495	TRUE
WDR66	-0.0715831	0.0185257	TRUE
WWP1	-0.0715654	0.018555	TRUE
DSE	-0.0715639	0.0185575	TRUE
SLC22A15	-0.071531	0.0186116	TRUE
FUT1	-0.0715054	0.018654	TRUE
VDAC1	-0.0713956	0.0188364	TRUE
LINC00654	-0.0713257	0.0189533	TRUE
ATP2C2	-0.0712524	0.0190766	TRUE
SKP1	-0.0712355	0.0191051	TRUE
PSEN1	-0.0711424	0.0192629	TRUE
SPON1	-0.0711254	0.0192919	TRUE
IRF6	-0.0710693	0.0193876	TRUE
SEMA3D	-0.0710169	0.0194776	TRUE
FAM174A	-0.0710108	0.019488	TRUE
VAT1L	-0.0709673	0.0195629	TRUE
ADAM10	-0.0709012	0.0196771	TRUE
PARN	-0.0708921	0.019693	TRUE
NEDD4	-0.0707852	0.0198791	TRUE
TCIRG1	-0.0707815	0.0198855	TRUE
ACKR3	-0.0706852	0.0200546	TRUE
WHSC1L1	-0.0706538	0.02011	TRUE
WWC2	-0.0706191	0.0201715	TRUE
XYLT1	-0.070613	0.0201822	TRUE
FZD1	-0.0705497	0.0202946	TRUE
TCEAL1	-0.070499	0.020385	TRUE
ACVR1	-0.0704981	0.0203866	TRUE
ZFHX3	-0.0704899	0.0204014	TRUE
MRPL33	-0.0704872	0.0204063	TRUE
GJA3	-0.0704205	0.0205258	TRUE
MYO5A	-0.0703894	0.0205819	TRUE
PSME3	-0.0703278	0.0206931	TRUE
SNX4	-0.0703077	0.0207295	TRUE
HIST1H2BD	-0.070293	0.0207562	TRUE
TMEM151A	-0.0701484	0.0210202	TRUE
GABRA2	-0.0700569	0.0211887	TRUE
PTPN12	-0.0700509	0.0211999	TRUE
KIFAP3	-0.0699796	0.021332	TRUE
GARS	-0.069892	0.0214954	TRUE
DYNC1H1	-0.0698515	0.0215715	TRUE
XRCC4	-0.0698201	0.0216305	TRUE
KRT18	-0.0697517	0.0217596	TRUE
AMZ2	-0.0696715	0.0219117	TRUE
MAGEB2	-0.069669	0.0219164	TRUE
NYX	-0.0696376	0.0219763	TRUE
ADRA1D	-0.0696211	0.0220079	TRUE
AAGAB	-0.0696171	0.0220154	TRUE
EIF4A3	-0.0695699	0.0221059	TRUE
PHKA1	-0.0695274	0.0221875	TRUE
COX6C	-0.0694682	0.0223017	TRUE
TGFBR1	-0.0694623	0.0223131	TRUE
HOGA1	-0.0694543	0.0223285	TRUE
PTPN1	-0.0694334	0.0223689	TRUE
MAGEA2	-0.0694312	0.0223732	TRUE
TMEM68	-0.069374	0.0224843	TRUE
CISD1	-0.0693381	0.0225543	TRUE
ANXA2P3	-0.0693103	0.0226086	TRUE
MERTK	-0.0692769	0.022674	TRUE
CAMSAP2	-0.0692086	0.0228083	TRUE
DNAL1	-0.0691482	0.0229275	TRUE
ENTPD7	-0.06904	0.0231426	TRUE
GPR158	-0.0690255	0.0231715	TRUE
GDI1	-0.0690235	0.0231757	TRUE
ACADSB	-0.0690102	0.0232023	TRUE
LINC00704	-0.0689959	0.0232309	TRUE
TMED7	-0.0689595	0.0233038	TRUE
SLC1A2	-0.0689394	0.0233443	TRUE
SLC43A1	-0.0689137	0.023396	TRUE
AIMP2	-0.0688953	0.0234331	TRUE
FGF10	-0.0688231	0.0235791	TRUE
ANO6	-0.0688221	0.023581	TRUE
NDUFS4	-0.0688217	0.0235819	TRUE
DNAJA3	-0.0686874	0.0238558	TRUE
OPCML	-0.0686751	0.023881	TRUE
PKD1L2	-0.0686458	0.0239411	TRUE
RAB1A	-0.0685473	0.0241443	TRUE
RCN2	-0.0685443	0.0241505	TRUE
RAB3B	-0.0684785	0.0242871	TRUE
CACNG4	-0.0683422	0.0245721	TRUE
GINM1	-0.0682879	0.0246865	TRUE
CTSD	-0.0682548	0.0247564	TRUE
SLC4A1	-0.0682073	0.0248571	TRUE
SELT	-0.0681958	0.0248816	TRUE
ATP2A2	-0.0681705	0.0249354	TRUE
PLEKHB2	-0.0681051	0.025075	TRUE
NPEPPS	-0.0680892	0.0251091	TRUE
PHTF2	-0.0680823	0.0251238	TRUE
SLC27A4	-0.0678936	0.025531	TRUE
F2RL1	-0.0678839	0.0255521	TRUE
IGFL1	-0.0678584	0.0256075	TRUE
PTPRN	-0.0676759	0.0260079	TRUE
KRTAP1-5	-0.0676399	0.0260875	TRUE
GSS	-0.0676231	0.0261246	TRUE
TEX264	-0.0675961	0.0261846	TRUE
RMDN3	-0.0675185	0.0263573	TRUE
DSG4	-0.067506	0.0263853	TRUE
ARPP19	-0.0674824	0.0264382	TRUE
KRT8	-0.0674546	0.0265003	TRUE
MAGEA6	-0.0674274	0.0265616	TRUE
RSPH3	-0.0674012	0.0266205	TRUE
ELMOD1	-0.0673329	0.0267748	TRUE
FAM91A1	-0.0671535	0.0271834	TRUE
FURIN	-0.0671423	0.0272092	TRUE
ASH2L	-0.0669972	0.027544	TRUE
TTC7B	-0.0669865	0.027569	TRUE
LSS	-0.0669596	0.0276314	TRUE
YIPF5	-0.0668627	0.0278576	TRUE
UEVLD	-0.0666942	0.0282548	TRUE
SYP	-0.0666801	0.0282882	TRUE
TNFSF9	-0.0666596	0.028337	TRUE
NIPA1	-0.0666533	0.028352	TRUE
GRP	-0.0665651	0.0285622	TRUE
PDCD6IP	-0.0665218	0.0286661	TRUE
TMEM54	-0.0664858	0.0287526	TRUE
GATA3	-0.066418	0.0289162	TRUE
TPM4	-0.0663732	0.0290249	TRUE
PTCHD4	-0.0663604	0.0290558	TRUE
ANGPTL4	-0.0663184	0.0291581	TRUE
MED13	-0.0662851	0.0292395	TRUE
ZDHHC7	-0.0662751	0.0292639	TRUE
ROBO2	-0.0660801	0.0297436	TRUE
MANBA	-0.0659699	0.0300179	TRUE
EXTL1	-0.0658883	0.0302223	TRUE
IL1RAP	-0.065844	0.0303339	TRUE
TNS3	-0.0658279	0.0303745	TRUE
BAIAP2	-0.0658096	0.0304207	TRUE
ZNF217	-0.0657758	0.0305061	TRUE
RBFOX1	-0.0657713	0.0305175	TRUE
LEMD1	-0.0657656	0.030532	TRUE
DYNC1I2	-0.0657622	0.0305407	TRUE
MRPS28	-0.0657101	0.030673	TRUE
INTS2	-0.0656601	0.0308005	TRUE
ACAT1	-0.0656517	0.0308219	TRUE
RTN4	-0.0655813	0.0310022	TRUE
FAM129B	-0.0655727	0.0310241	TRUE
RPL26L1	-0.065528	0.0311394	TRUE
MRPL10	-0.0654261	0.0314028	TRUE
IFITM2	-0.0653499	0.0316014	TRUE
YWHAG	-0.0652985	0.0317356	TRUE
KTN1-AS1	-0.0652801	0.031784	TRUE
VWA5B2	-0.0652454	0.0318752	TRUE
SMOC1	-0.065204	0.031984	TRUE
MAGEA3	-0.0651296	0.0321809	TRUE
LRP2	-0.0650879	0.0322917	TRUE
SLC17A5	-0.0650715	0.0323352	TRUE
ARF3	-0.065043	0.0324111	TRUE
NEGR1	-0.0650267	0.0324548	TRUE
AHCYL1	-0.0649963	0.032536	TRUE
CYP51A1	-0.0649655	0.0326185	TRUE
SIL1	-0.0649408	0.0326848	TRUE
CCDC170	-0.0649374	0.0326939	TRUE
TTC26	-0.0648994	0.0327963	TRUE
UBE2W	-0.0648945	0.0328094	TRUE
MAPK6	-0.0648685	0.0328796	TRUE
MIF4GD	-0.0648053	0.0330508	TRUE
TPRG1	-0.0647702	0.0331461	TRUE
CNTN3	-0.0647665	0.033156	TRUE
LAPTM4B	-0.0647496	0.033202	TRUE
PIFO	-0.0646978	0.0333435	TRUE
BSN	-0.0646006	0.03361	TRUE
DENND1B	-0.0645657	0.0337061	TRUE
CAPZA2	-0.0645585	0.0337259	TRUE
ZFAND6	-0.0645548	0.0337361	TRUE
GDPD3	-0.0644781	0.0339486	TRUE
LDHD	-0.0643964	0.0341758	TRUE
CHCHD2	-0.0642773	0.0345097	TRUE
SPIRE1	-0.0642022	0.0347218	TRUE
GALNT1	-0.0641424	0.0348911	TRUE
QSOX1	-0.0641292	0.0349287	TRUE
CX3CR1	-0.064066	0.0351087	TRUE
CCDC113	-0.0640481	0.03516	TRUE
EIF4E	-0.0640406	0.0351815	TRUE
MAPK3	-0.0640144	0.0352565	TRUE
FBXO22	-0.0640117	0.0352643	TRUE
SEMA6B	-0.0639011	0.0355824	TRUE
ROR2	-0.0638569	0.0357103	TRUE
PKIB	-0.0638406	0.0357576	TRUE
VIMP	-0.0638322	0.0357821	TRUE
MFSD3	-0.0637908	0.0359025	TRUE
SPNS1	-0.0637663	0.0359739	TRUE
SSFA2	-0.063733	0.036071	TRUE
PRTG	-0.0637118	0.036133	TRUE
HIST2H4A	-0.0636598	0.0362855	TRUE
PSMB5	-0.0634038	0.0370441	TRUE
GCLC	-0.0633779	0.0371216	TRUE
MTHFS	-0.0633336	0.0372546	TRUE
TMEM127	-0.0631151	0.0379159	TRUE
RARS	-0.0631086	0.0379356	TRUE
SRXN1	-0.0629931	0.0382896	TRUE
HTR7P1	-0.0628833	0.0386283	TRUE
TNFAIP8L3	-0.0628521	0.0387251	TRUE
FAM83F	-0.0628307	0.0387915	TRUE
IGF2R	-0.0627859	0.038931	TRUE
PFKFB2	-0.0627322	0.0390987	TRUE
PRDX5	-0.0627175	0.0391448	TRUE
TMEM121	-0.0627068	0.0391783	TRUE
ABCD1	-0.0626918	0.0392254	TRUE
SPCS1	-0.0626839	0.0392504	TRUE
NSF	-0.0626612	0.0393216	TRUE
MTDH	-0.0626118	0.039477	TRUE
SLC1A4	-0.0625999	0.0395147	TRUE
SLC25A20	-0.0625141	0.0397864	TRUE
CSMD3	-0.0624858	0.0398766	TRUE
CELSR3	-0.0624801	0.0398946	TRUE
JAG1	-0.0623548	0.0402954	TRUE
ACOT4	-0.0623536	0.0402991	TRUE
HSF2BP	-0.0622803	0.040535	TRUE
WASL	-0.0622781	0.0405422	TRUE
MORF4L2	-0.0622778	0.040543	TRUE
LEPROT	-0.0622712	0.0405644	TRUE
SERPINA1	-0.0621585	0.0409298	TRUE
CCDC51	-0.0620397	0.0413178	TRUE
LAMC2	-0.0619442	0.0416322	TRUE
ZFYVE19	-0.0618975	0.0417865	TRUE
EIF2S1	-0.0618178	0.042051	TRUE
PMFBP1	-0.0617798	0.0421777	TRUE
TACO1	-0.0617042	0.0424306	TRUE
CDIPT	-0.0616664	0.0425574	TRUE
RTCB	-0.0616661	0.0425587	TRUE
TMCO1	-0.0616656	0.0425601	TRUE
SMYD3	-0.0615861	0.0428283	TRUE
DCLK1	-0.0615793	0.0428512	TRUE
EFCAB11	-0.0615559	0.0429306	TRUE
CELSR2	-0.0613228	0.0437264	TRUE
CCDC68	-0.0612576	0.043951	TRUE
STRN3	-0.0611974	0.0441597	TRUE
SETD7	-0.0611561	0.044303	TRUE
ZNF486	-0.0611259	0.0444081	TRUE
CANX	-0.0611189	0.0444325	TRUE
ARL2BP	-0.0610943	0.0445185	TRUE
GLIS1	-0.0610799	0.0445687	TRUE
SAMD13	-0.0610218	0.0447723	TRUE
LETM2	-0.0609822	0.0449114	TRUE
MAGEA12	-0.0609634	0.0449776	TRUE
SPAG1	-0.0609181	0.0451376	TRUE
C12orf66	-0.0607827	0.0456182	TRUE
TMEM135	-0.060713	0.0458672	TRUE
SMOC2	-0.0606003	0.0462725	TRUE
NAGA	-0.060595	0.0462914	TRUE
MSC	-0.0604711	0.0467408	TRUE
SIGLEC12	-0.0604661	0.046759	TRUE
ST3GAL4	-0.0603492	0.047186	TRUE
RUNDC1	-0.0602278	0.0476332	TRUE
LINC00922	-0.060193	0.0477619	TRUE
GINS2	-0.0601465	0.0479343	TRUE
EDA2R	-0.0599613	0.0486269	TRUE
CACNB2	-0.0598869	0.0489075	TRUE
OSBPL10	-0.0598736	0.048958	TRUE
FOXF2	-0.059865	0.0489906	TRUE
NUP62CL	-0.0598233	0.0491486	TRUE
SLC52A2	-0.0596806	0.0496928	TRUE
PDXP	-0.0596136	0.04995	TRUE
RUVBL1	-0.0596018	0.0499952	TRUE
ATL1	-0.0595649	0.0501374	FALSE
AMDHD2	-0.0595137	0.0503354	FALSE
FGFR1	-0.0594652	0.0505237	FALSE
EARS2	-0.0594347	0.0506422	FALSE
LSM1	-0.0594005	0.0507756	FALSE
TRH	-0.0593409	0.0510085	FALSE
SFXN1	-0.059272	0.0512786	FALSE
SLITRK6	-0.0592685	0.0512925	FALSE
PRUNE2	-0.0592015	0.0515566	FALSE
RAB11FIP1	-0.0591752	0.0516607	FALSE
GSTT2	-0.0591619	0.0517134	FALSE
PRSS3	-0.0590447	0.0521792	FALSE
VPS4A	-0.0589802	0.0524372	FALSE
HSD17B7	-0.0588697	0.0528817	FALSE
NDFIP1	-0.0588202	0.0530818	FALSE
CXXC5	-0.0588033	0.0531499	FALSE
SLC39A9	-0.0587813	0.0532391	FALSE
SYTL4	-0.0587813	0.0532391	FALSE
YIPF3	-0.0587145	0.0535108	FALSE
SHISA5	-0.0586558	0.0537504	FALSE
PTGS1	-0.0585739	0.0540864	FALSE
NRIP3	-0.0585368	0.0542393	FALSE
SIAE	-0.0585133	0.054336	FALSE
SHH	-0.0584752	0.0544937	FALSE
AATK	-0.0584369	0.0546522	FALSE
C8orf33	-0.0583969	0.0548183	FALSE
PKD2	-0.0583488	0.0550186	FALSE
BBS12	-0.0582515	0.0554257	FALSE
ALG1L	-0.0582507	0.0554291	FALSE
SEMA4F	-0.0581536	0.055838	FALSE
SLC12A4	-0.0581474	0.0558641	FALSE
RNF13	-0.0581257	0.0559559	FALSE
PLEKHD1	-0.0581066	0.0560368	FALSE
TPH2	-0.0580242	0.0563866	FALSE
LRFN3	-0.0580164	0.0564198	FALSE
KNDC1	-0.0579584	0.0566671	FALSE
ULBP1	-0.0578579	0.0570983	FALSE
ZXDB	-0.0578343	0.0571997	FALSE
MBTPS1	-0.0577437	0.0575912	FALSE
GSKIP	-0.0577191	0.0576977	FALSE
COX6A1	-0.0576552	0.0579755	FALSE
CGB	-0.057481	0.0587387	FALSE
MARVELD2	-0.0574774	0.0587547	FALSE
NOMO2	-0.0574483	0.058883	FALSE
TMEM33	-0.0574062	0.0590687	FALSE
HBA1	-0.057333	0.0593933	FALSE
MDFI	-0.0571754	0.0600972	FALSE
LAMP1	-0.0571076	0.0604025	FALSE
MTSS1L	-0.057104	0.0604184	FALSE
BTBD1	-0.057101	0.0604322	FALSE
SEC61G	-0.0570634	0.0606017	FALSE
DNASE1	-0.057018	0.0608074	FALSE
TCHH	-0.0569943	0.0609145	FALSE
DNAJC6	-0.05698	0.0609798	FALSE
MAP4K5	-0.0569299	0.0612078	FALSE
CACNA2D2	-0.0569221	0.0612432	FALSE
HS6ST2	-0.0569192	0.0612562	FALSE
MAST4	-0.05689	0.0613894	FALSE
FLT1	-0.0568686	0.0614874	FALSE
PLAT	-0.0568635	0.0615108	FALSE
SALL1	-0.0568578	0.0615369	FALSE
KIF6	-0.0568498	0.0615734	FALSE
PPM1J	-0.0568385	0.0616254	FALSE
ST5	-0.0568241	0.0616914	FALSE
COA3	-0.0567448	0.0620558	FALSE
FAM65A	-0.0567381	0.0620867	FALSE
WFDC10B	-0.0567307	0.0621207	FALSE
PLXDC2	-0.0566376	0.0625516	FALSE
MAP2K1	-0.0565765	0.0628357	FALSE
HAPLN1	-0.0565528	0.0629462	FALSE
ZNF703	-0.0565481	0.0629679	FALSE
HSPA1A	-0.0565448	0.0629831	FALSE
TMEM47	-0.0564825	0.0632747	FALSE
EMP2	-0.0564762	0.0633039	FALSE
TMEM165	-0.0564481	0.0634358	FALSE
OLFML3	-0.0564455	0.0634478	FALSE
SEC22C	-0.0564388	0.0634793	FALSE
FSIP1	-0.0563769	0.0637709	FALSE
BSCL2	-0.0563605	0.063848	FALSE
HDC	-0.0563317	0.063984	FALSE
REEP5	-0.0563224	0.0640278	FALSE
MUL1	-0.056263	0.0643095	FALSE
REEP2	-0.0562607	0.0643201	FALSE
UHRF1BP1L	-0.0562583	0.0643319	FALSE
LIMS1	-0.0562056	0.0645825	FALSE
SLC46A1	-0.0561018	0.0650785	FALSE
PLA2G5	-0.0560922	0.0651243	FALSE
EVI5	-0.0560241	0.0654516	FALSE
TM4SF18	-0.0559501	0.0658088	FALSE
C4orf3	-0.0559337	0.065888	FALSE
ATP8B4	-0.0559048	0.0660285	FALSE
SERINC5	-0.0558671	0.0662114	FALSE
MRM1	-0.0558381	0.0663526	FALSE
ILK	-0.0557329	0.0668667	FALSE
CPLX2	-0.0557206	0.0669267	FALSE
PHAX	-0.0557195	0.0669321	FALSE
TCL1B	-0.0557188	0.0669354	FALSE
LYPLA1	-0.0557163	0.066948	FALSE
DIAPH3	-0.0556909	0.0670727	FALSE
MTFR1	-0.0555719	0.0676593	FALSE
SLC25A17	-0.0555417	0.067809	FALSE
AMPH	-0.0555177	0.0679281	FALSE
LCMT2	-0.055497	0.0680311	FALSE
TCF12	-0.0554957	0.0680373	FALSE
SLC39A6	-0.0554759	0.068136	FALSE
DPH6	-0.0554425	0.0683024	FALSE
SLC44A1	-0.0553293	0.0688688	FALSE
C18orf32	-0.0553136	0.0689479	FALSE
PTPRU	-0.0553077	0.0689773	FALSE
CDYL2	-0.0552477	0.0692797	FALSE
PDZD8	-0.0551982	0.0695296	FALSE
YARS	-0.0551098	0.0699784	FALSE
RMND1	-0.0550616	0.0702241	FALSE
AKR7A2	-0.0550603	0.0702307	FALSE
INSIG2	-0.0549508	0.0707914	FALSE
ZBTB42	-0.0549428	0.0708323	FALSE
SKIL	-0.0549316	0.07089	FALSE
CHTF8	-0.0548995	0.0710548	FALSE
TCTN2	-0.0548815	0.071148	FALSE
SNAP25	-0.0548297	0.0714152	FALSE
WNT9A	-0.0548015	0.0715615	FALSE
PLS1	-0.0547581	0.0717866	FALSE
ERCC4	-0.0547429	0.0718658	FALSE
PVALB	-0.0547251	0.0719581	FALSE
TCEB2	-0.0547129	0.0720217	FALSE
SYNGR3	-0.054673	0.0722296	FALSE
PDCD10	-0.0546283	0.0724636	FALSE
RAB3A	-0.0545892	0.0726687	FALSE
MAPK9	-0.0545758	0.0727388	FALSE
RNF170	-0.0545572	0.0728363	FALSE
GNG12	-0.054537	0.0729429	FALSE
MAD2L1BP	-0.054494	0.0731694	FALSE
ATXN10	-0.0544391	0.0734598	FALSE
ANO5	-0.0544207	0.0735571	FALSE
AZIN1	-0.0544113	0.0736067	FALSE
STUB1	-0.0542726	0.0743454	FALSE
SAR1A	-0.0542339	0.0745524	FALSE
KIAA0930	-0.0542268	0.0745906	FALSE
SPINK1	-0.0541584	0.074958	FALSE
LINC00657	-0.0540187	0.075713	FALSE
LINC00310	-0.053964	0.07601	FALSE
GANAB	-0.0539407	0.0761371	FALSE
HK1	-0.0539388	0.0761474	FALSE
CARS	-0.0539062	0.0763254	FALSE
GPR107	-0.0537627	0.0771122	FALSE
TK2	-0.0537398	0.0772386	FALSE
EIF6	-0.0537136	0.077383	FALSE
SENP8	-0.0535514	0.0782836	FALSE
PRKDC	-0.0535162	0.0784798	FALSE
GPN3	-0.0535027	0.0785552	FALSE
DZIP1L	-0.0534898	0.0786276	FALSE
PICALM	-0.0534206	0.0790152	FALSE
UGCG	-0.0533535	0.0793931	FALSE
ATRN	-0.0532369	0.080053	FALSE
TMEM61	-0.0532285	0.0801007	FALSE
MEGF9	-0.0532229	0.0801323	FALSE
C5orf24	-0.0532085	0.0802145	FALSE
YWHAZ	-0.0532043	0.0802379	FALSE
FAM134B	-0.0531958	0.0802868	FALSE
SLC20A2	-0.0531896	0.0803217	FALSE
TRIM59	-0.053178	0.0803879	FALSE
MYADML2	-0.0531646	0.0804641	FALSE
ANO3	-0.0531483	0.0805572	FALSE
GLDN	-0.0531406	0.0806011	FALSE
PIEZO2	-0.0531151	0.0807467	FALSE
DNASE2	-0.0530933	0.0808716	FALSE
LINC00961	-0.0530367	0.081196	FALSE
WDR47	-0.0529743	0.0815553	FALSE
ZBTB47	-0.0529452	0.0817228	FALSE
CA2	-0.0529275	0.0818255	FALSE
UBE2H	-0.0529245	0.0818424	FALSE
FLNA	-0.0529061	0.0819493	FALSE
MICALCL	-0.0528777	0.0821135	FALSE
FAHD1	-0.0527878	0.0826358	FALSE
ABHD4	-0.0527604	0.0827955	FALSE
CD99L2	-0.0527083	0.0831003	FALSE
OSTM1	-0.0526963	0.0831703	FALSE
RASGRF2	-0.0526259	0.0835833	FALSE
REEP3	-0.0526036	0.0837148	FALSE
VTI1B	-0.0525932	0.0837758	FALSE
RNF121	-0.0525301	0.0841485	FALSE
SCNN1G	-0.0525095	0.0842701	FALSE
AP1G1	-0.0525084	0.0842767	FALSE
FMN1	-0.0524912	0.0843783	FALSE
ATL3	-0.0524339	0.0847183	FALSE
RTN4R	-0.052416	0.084825	FALSE
MORF4	-0.0523818	0.0850286	FALSE
SLC35D1	-0.0523653	0.0851271	FALSE
COMMD5	-0.0523301	0.0853373	FALSE
GLUL	-0.0522256	0.0859639	FALSE
RNF14	-0.0522112	0.0860508	FALSE
COG8	-0.0521183	0.0866111	FALSE
SLC7A4	-0.0521171	0.0866184	FALSE
FAM155B	-0.0521047	0.0866939	FALSE
SORD	-0.0521029	0.0867043	FALSE
MAGEA1	-0.0520984	0.0867319	FALSE
CLSTN2	-0.0520558	0.0869903	FALSE
TCP11L1	-0.0519819	0.0874396	FALSE
PARD6B	-0.0518715	0.0881153	FALSE
SLC35B2	-0.0518454	0.0882753	FALSE
EPN2	-0.0518213	0.0884234	FALSE
FABP5	-0.0518013	0.0885465	FALSE
RAMP1	-0.051789	0.0886228	FALSE
DYNLL1	-0.0517501	0.0888628	FALSE
DNAJC13	-0.0517234	0.0890274	FALSE
ELMOD2	-0.0517076	0.0891254	FALSE
OSTC	-0.0516485	0.0894922	FALSE
NCKIPSD	-0.0516234	0.0896478	FALSE
MRFAP1	-0.0515653	0.0900103	FALSE
KIAA0391	-0.0515467	0.090126	FALSE
AGTR1	-0.0515421	0.0901547	FALSE
CA11	-0.0515217	0.0902827	FALSE
RAP1GDS1	-0.0514429	0.0907764	FALSE
GMFB	-0.0514067	0.0910046	FALSE
MSI2	-0.0514025	0.0910311	FALSE
ADRA1B	-0.0513789	0.0911793	FALSE
C15orf61	-0.0512607	0.0919278	FALSE
ATAD1	-0.0512436	0.0920362	FALSE
LPPR3	-0.0511562	0.0925926	FALSE
DNAH17	-0.0511368	0.0927167	FALSE
KRT32	-0.0511367	0.0927173	FALSE
XBP1	-0.0511271	0.0927788	FALSE
HEBP1	-0.0510807	0.0930757	FALSE
CDC42BPB	-0.0510717	0.0931338	FALSE
PLEC	-0.0509943	0.0936309	FALSE
NCOR2	-0.0509919	0.0936464	FALSE
SNX2	-0.0509569	0.0938727	FALSE
UBE2V2	-0.0508981	0.0942528	FALSE
DCTN2	-0.0508928	0.094287	FALSE
AP1AR	-0.0508465	0.0945872	FALSE
TRAM1	-0.0508269	0.0947144	FALSE
CERS1	-0.0508234	0.0947372	FALSE
GLO1	-0.0507385	0.0952905	FALSE
KCNK13	-0.0506546	0.0958402	FALSE
DNER	-0.0506365	0.095959	FALSE
AJUBA	-0.0505887	0.0962734	FALSE
SERPINA6	-0.0504482	0.0972025	FALSE
CHCHD7	-0.0504073	0.0974746	FALSE
PIK3CB	-0.0503826	0.0976391	FALSE
MLH1	-0.0503758	0.0976842	FALSE
ALDH3A2	-0.0502472	0.0985439	FALSE
HSP90AB1	-0.0502422	0.0985776	FALSE
COBLL1	-0.0502353	0.0986238	FALSE
POLD4	-0.0501738	0.0990375	FALSE
TMEM251	-0.050153	0.0991783	FALSE
HTR2C	-0.0500942	0.0995753	FALSE
HES4	-0.050073	0.0997191	FALSE
PLEK2	-0.05006	0.0998066	FALSE
DYNC1LI1	-0.0499864	0.100307	FALSE
PGM2	-0.0499657	0.100447	FALSE
ARMC1	-0.0499306	0.100688	FALSE
NXPH4	-0.0499191	0.100766	FALSE
ATP5B	-0.0497638	0.101831	FALSE
EPO	-0.0497242	0.102104	FALSE
PPP4R2	-0.0496856	0.102371	FALSE
KIF16B	-0.04962	0.102825	FALSE
RBBP8	-0.0495475	0.10333	FALSE
MAGI3	-0.0494949	0.103697	FALSE
SRD5A3	-0.0494609	0.103935	FALSE
BAALC	-0.0494442	0.104052	FALSE
LDLRAD4	-0.0493169	0.104946	FALSE
SLC35E1	-0.0492874	0.105155	FALSE
MGAT4A	-0.049151	0.106123	FALSE
C6orf223	-0.0491221	0.106328	FALSE
PPP3CA	-0.0491206	0.106339	FALSE
SCRG1	-0.0490885	0.106568	FALSE
SEC11A	-0.0490541	0.106814	FALSE
NR0B1	-0.0490165	0.107083	FALSE
NETO2	-0.0490019	0.107188	FALSE
CNTN6	-0.0489882	0.107286	FALSE
CARHSP1	-0.0489845	0.107313	FALSE
TMEM200B	-0.0489817	0.107333	FALSE
TYRP1	-0.0489538	0.107534	FALSE
SYNPO2L	-0.0489318	0.107692	FALSE
LINC00467	-0.048925	0.107741	FALSE
SKA2	-0.0487875	0.108735	FALSE
HCN2	-0.0487858	0.108747	FALSE
GOLGA5	-0.0487287	0.109162	FALSE
KPNA1	-0.0486636	0.109637	FALSE
NLGN4X	-0.0486495	0.10974	FALSE
CHRD	-0.0486317	0.10987	FALSE
SLC22A24	-0.0486215	0.109945	FALSE
BZW1	-0.0485512	0.11046	FALSE
NLRX1	-0.0485289	0.110624	FALSE
JUP	-0.0484371	0.111301	FALSE
HSD3B7	-0.0484053	0.111536	FALSE
VPS35	-0.0483679	0.111814	FALSE
GSTCD	-0.0483465	0.111972	FALSE
WDFY3	-0.048316	0.112199	FALSE
ZCCHC14	-0.0482994	0.112322	FALSE
SRPK2	-0.0482813	0.112457	FALSE
XPR1	-0.0482795	0.112471	FALSE
APP	-0.048262	0.112601	FALSE
SMURF1	-0.048249	0.112698	FALSE
ID3	-0.0482057	0.113022	FALSE
RNF139	-0.048196	0.113094	FALSE
FER1L6	-0.0481718	0.113276	FALSE
SPAG9	-0.0481037	0.113787	FALSE
TTLL12	-0.048085	0.113927	FALSE
CPNE3	-0.0480213	0.114408	FALSE
RNH1	-0.0480094	0.114498	FALSE
BRCA1	-0.0478696	0.115558	FALSE
CERS6	-0.0478634	0.115605	FALSE
SCIN	-0.0478418	0.11577	FALSE
EIF1	-0.0477508	0.116465	FALSE
RNF152	-0.0477026	0.116835	FALSE
MAPK8IP1	-0.0476829	0.116986	FALSE
UBE3C	-0.0476808	0.117002	FALSE
JAKMIP3	-0.0476561	0.117192	FALSE
SNF8	-0.0475095	0.118325	FALSE
SLC19A1	-0.0474738	0.118602	FALSE
EMC2	-0.0474322	0.118926	FALSE
PXDNL	-0.047346	0.119598	FALSE
AKAP10	-0.047301	0.119951	FALSE
LAMTOR5	-0.0472967	0.119985	FALSE
ALPK2	-0.0471866	0.12085	FALSE
ARL2	-0.0471853	0.120861	FALSE
CEACAM16	-0.0471156	0.121411	FALSE
UBE2E1	-0.0470798	0.121694	FALSE
PGR	-0.0470666	0.121799	FALSE
APOC2	-0.0470389	0.122019	FALSE
TMEM64	-0.0470305	0.122086	FALSE
RAPH1	-0.0470195	0.122174	FALSE
CXCL6	-0.0469997	0.122331	FALSE
ELOVL3	-0.0469454	0.122763	FALSE
SULF2	-0.046788	0.124024	FALSE
RTBDN	-0.0467474	0.124352	FALSE
PAM	-0.0467196	0.124576	FALSE
SHISA6	-0.0465715	0.125777	FALSE
CAPN9	-0.0464354	0.126887	FALSE
LRRC59	-0.0463882	0.127274	FALSE
PIGV	-0.0463312	0.127743	FALSE
FAM45B	-0.046306	0.12795	FALSE
STX2	-0.0462415	0.128483	FALSE
MGAT5B	-0.0462047	0.128787	FALSE
MARCO	-0.0461887	0.12892	FALSE
ADAMTS6	-0.0461842	0.128957	FALSE
KIF5B	-0.0461008	0.12965	FALSE
TTC8	-0.0459821	0.130642	FALSE
DCTN5	-0.0459501	0.13091	FALSE
TMEM115	-0.0459231	0.131136	FALSE
AKR7A3	-0.0459218	0.131148	FALSE
DHX32	-0.0458753	0.131539	FALSE
SERPINI1	-0.0458263	0.131952	FALSE
LRP11	-0.0458235	0.131976	FALSE
STX3	-0.0456584	0.133375	FALSE
C1QL1	-0.0455504	0.134297	FALSE
EGLN1	-0.0455223	0.134537	FALSE
GNG13	-0.0454209	0.135409	FALSE
CYC1	-0.0454118	0.135487	FALSE
C11orf87	-0.0454026	0.135567	FALSE
FGF5	-0.0453635	0.135904	FALSE
CHI3L1	-0.0452872	0.136564	FALSE
COQ5	-0.0452811	0.136617	FALSE
CALM1	-0.0452401	0.136973	FALSE
IRF2BPL	-0.0451714	0.137571	FALSE
CTBS	-0.0451407	0.137839	FALSE
SERPINB4	-0.0451136	0.138076	FALSE
COL4A6	-0.0450857	0.13832	FALSE
PTPRH	-0.0450067	0.139013	FALSE
DYNLRB2	-0.045004	0.139037	FALSE
ATF6	-0.0449663	0.139368	FALSE
TMEM70	-0.0447286	0.141473	FALSE
TMEM107	-0.0446988	0.141738	FALSE
DUSP27	-0.0446794	0.141912	FALSE
KCNIP3	-0.0446731	0.141968	FALSE
KIF13A	-0.0446439	0.142229	FALSE
SEC31A	-0.0445198	0.143342	FALSE
STIP1	-0.0445063	0.143464	FALSE
CACNA2D3	-0.0444884	0.143625	FALSE
HCAR1	-0.0444644	0.143842	FALSE
IRX5	-0.0444275	0.144175	FALSE
AP3D1	-0.0443477	0.144897	FALSE
FCRLB	-0.044208	0.146169	FALSE
AGAP1	-0.0441411	0.146781	FALSE
TTPA	-0.0439585	0.148461	FALSE
KNOP1	-0.0438708	0.149273	FALSE
GRPEL2	-0.0438467	0.149498	FALSE
TRIQK	-0.0438382	0.149576	FALSE
ABCC8	-0.0438329	0.149625	FALSE
NSMCE1	-0.0437866	0.150057	FALSE
EFNA3	-0.0436261	0.151557	FALSE
C14orf119	-0.0435741	0.152046	FALSE
MAPKAPK2	-0.0435422	0.152347	FALSE
TPPP3	-0.0435018	0.152728	FALSE
AFAP1L2	-0.0434983	0.152761	FALSE
INPP4B	-0.0434261	0.153445	FALSE
UNC45A	-0.0434099	0.153598	FALSE
TULP4	-0.0433409	0.154254	FALSE
ADIPOR1	-0.0433183	0.154469	FALSE
WWOX	-0.0432534	0.155087	FALSE
IFT43	-0.0430842	0.156711	FALSE
SERPINA12	-0.0430241	0.15729	FALSE
SLC1A1	-0.0430212	0.157319	FALSE
HEPHL1	-0.043011	0.157417	FALSE
IL6ST	-0.0430105	0.157422	FALSE
H2AFY	-0.0429409	0.158095	FALSE
ADORA1	-0.042934	0.158162	FALSE
SNAPC2	-0.0429204	0.158294	FALSE
RELL1	-0.0429195	0.158303	FALSE
SLC20A1	-0.0428844	0.158644	FALSE
GTF2F2	-0.0428134	0.159335	FALSE
CLTC	-0.0427308	0.160142	FALSE
PCYOX1	-0.0427137	0.16031	FALSE
GAS8	-0.0426933	0.160509	FALSE
TSPAN13	-0.0426805	0.160635	FALSE
MAPT	-0.0426802	0.160638	FALSE
UBTD2	-0.0426228	0.161202	FALSE
UNC13A	-0.042581	0.161614	FALSE
ADAMTSL2	-0.0425639	0.161782	FALSE
IYD	-0.0425483	0.161937	FALSE
VIPR2	-0.0424731	0.16268	FALSE
ELOVL5	-0.0424499	0.16291	FALSE
HSPA9	-0.0424285	0.163122	FALSE
VAMP3	-0.0423987	0.163418	FALSE
TSKU	-0.0423638	0.163765	FALSE
FUT8	-0.0423294	0.164107	FALSE
TRAPPC9	-0.0423023	0.164378	FALSE
NIPAL4	-0.0422305	0.165096	FALSE
KCNC2	-0.0422038	0.165364	FALSE
ARNT2	-0.0422029	0.165373	FALSE
TRIM37	-0.0421218	0.166188	FALSE
ADCY8	-0.0421055	0.166351	FALSE
PRKCD	-0.0420677	0.166733	FALSE
ITGAM	-0.0420538	0.166873	FALSE
GSE1	-0.0420253	0.167161	FALSE
ASCL1	-0.0420241	0.167173	FALSE
CHST1	-0.0420028	0.167389	FALSE
HPRT1	-0.0419581	0.167841	FALSE
ZNF185	-0.0419074	0.168356	FALSE
METRN	-0.0418758	0.168678	FALSE
TPP1	-0.041829	0.169155	FALSE
TMEM9B	-0.0417996	0.169455	FALSE
TFAP2A	-0.04179	0.169553	FALSE
LSM11	-0.0417882	0.169571	FALSE
FEM1B	-0.0417764	0.169692	FALSE
IER3IP1	-0.0417167	0.170303	FALSE
CACNG6	-0.0416943	0.170533	FALSE
COQ7	-0.0415585	0.171931	FALSE
SNX19	-0.0413969	0.173606	FALSE
TSG101	-0.0413628	0.173961	FALSE
AKTIP	-0.0412471	0.175169	FALSE
MRGPRE	-0.041198	0.175684	FALSE
MRPS30	-0.0411935	0.175731	FALSE
CALM2	-0.0411203	0.1765	FALSE
ARHGAP36	-0.0410752	0.176975	FALSE
SCOC	-0.0410511	0.17723	FALSE
BMP4	-0.0409547	0.17825	FALSE
RBM11	-0.040949	0.17831	FALSE
AGT	-0.0409136	0.178686	FALSE
UBE2Z	-0.0408576	0.179283	FALSE
MLST8	-0.0407877	0.180028	FALSE
OTUD6B	-0.0407405	0.180533	FALSE
IP6K1	-0.0406903	0.181072	FALSE
CPA6	-0.0406881	0.181095	FALSE
NCOA4	-0.0406262	0.18176	FALSE
SUMF2	-0.0405381	0.18271	FALSE
MAP1LC3B2	-0.0404717	0.183428	FALSE
SERPINB7	-0.0404527	0.183634	FALSE
TRIM9	-0.0404039	0.184165	FALSE
ZDHHC22	-0.0403564	0.184681	FALSE
C18orf54	-0.0403171	0.185109	FALSE
USP32	-0.0403093	0.185194	FALSE
ZNF771	-0.0402206	0.186163	FALSE
ANKRD40	-0.0402103	0.186277	FALSE
FAM84B	-0.0400777	0.187734	FALSE
COPS4	-0.0400616	0.187912	FALSE
SNX6	-0.0400585	0.187946	FALSE
SNX18	-0.0400238	0.188329	FALSE
RTN3	-0.0399655	0.188974	FALSE
CD2BP2	-0.0399498	0.189148	FALSE
TDP2	-0.0398943	0.189763	FALSE
CD1A	-0.039889	0.189822	FALSE
APBB2	-0.0398461	0.190299	FALSE
SCUBE1	-0.0398359	0.190413	FALSE
ARL10	-0.0398242	0.190543	FALSE
CLIP1	-0.0398024	0.190786	FALSE
C8orf76	-0.0397806	0.19103	FALSE
FGF14	-0.0397733	0.191111	FALSE
ENDOV	-0.0396633	0.192343	FALSE
VEZF1	-0.0396626	0.19235	FALSE
PHF20L1	-0.0396498	0.192495	FALSE
RGS5	-0.0395866	0.193205	FALSE
PUF60	-0.0395691	0.193402	FALSE
SUGT1	-0.0395551	0.19356	FALSE
YTHDF3	-0.0395235	0.193916	FALSE
RSRC1	-0.0394825	0.194379	FALSE
ALKBH5	-0.0394368	0.194896	FALSE
SLC39A11	-0.0394112	0.195187	FALSE
RIMS2	-0.0394011	0.195301	FALSE
POLR2G	-0.0393301	0.196108	FALSE
ELOVL2	-0.0393062	0.196381	FALSE
ABCC2	-0.0392377	0.197161	FALSE
GPHN	-0.0392286	0.197266	FALSE
GSK3B	-0.0392011	0.197581	FALSE
AGPAT1	-0.0391921	0.197683	FALSE
CABLES1	-0.0391069	0.198661	FALSE
DCBLD1	-0.0390115	0.199758	FALSE
FBXL16	-0.0389958	0.199939	FALSE
NGRN	-0.038934	0.200654	FALSE
MS4A14	-0.0389153	0.20087	FALSE
C6orf89	-0.0388453	0.201683	FALSE
SLC25A24	-0.0387639	0.20263	FALSE
PADI3	-0.0387348	0.202969	FALSE
SLC2A9	-0.0385349	0.205312	FALSE
SUSD5	-0.0384192	0.206676	FALSE
ZBED1	-0.0384098	0.206787	FALSE
CYB561	-0.0383262	0.207778	FALSE
SRI	-0.0381952	0.209338	FALSE
ASNA1	-0.0381858	0.209449	FALSE
KCNMB4	-0.0381797	0.209522	FALSE
LONP2	-0.0381727	0.209605	FALSE
MAP2K4	-0.0381396	0.210002	FALSE
IGF2BP1	-0.0381251	0.210175	FALSE
RAB1B	-0.0381203	0.210233	FALSE
FBXO33	-0.0380784	0.210734	FALSE
RNF40	-0.0380683	0.210856	FALSE
SCAMP2	-0.0380617	0.210935	FALSE
UGT2B11	-0.0379594	0.212165	FALSE
CACUL1	-0.0379523	0.21225	FALSE
TRPA1	-0.0378797	0.213127	FALSE
LETM1	-0.0377988	0.214107	FALSE
MGAT4B	-0.0377964	0.214136	FALSE
TMED10P1	-0.0377098	0.215188	FALSE
DHRS7	-0.037704	0.215259	FALSE
GLI3	-0.0376546	0.215861	FALSE
PSMC6	-0.0375838	0.216727	FALSE
PAM16	-0.0375603	0.217014	FALSE
TBCA	-0.0374108	0.218851	FALSE
ZNF385D	-0.0373566	0.21952	FALSE
ASB15	-0.0372719	0.220567	FALSE
PAX1	-0.0372684	0.220611	FALSE
TXNDC17	-0.0372329	0.221051	FALSE
NTS	-0.0372211	0.221197	FALSE
OTUD7B	-0.0371988	0.221474	FALSE
BRI3BP	-0.0370149	0.223768	FALSE
RAD51C	-0.0370034	0.223912	FALSE
BMPER	-0.0369454	0.22464	FALSE
FKBP4	-0.0369133	0.225043	FALSE
HAO2	-0.0368763	0.225508	FALSE
MRPS17	-0.0367555	0.227032	FALSE
NMNAT2	-0.0367317	0.227334	FALSE
ACSL3	-0.0367206	0.227475	FALSE
CTNNB1	-0.0366687	0.228132	FALSE
CNEP1R1	-0.0366508	0.22836	FALSE
SLC5A7	-0.0365892	0.229143	FALSE
DHX8	-0.0365827	0.229226	FALSE
GLRX5	-0.0365419	0.229746	FALSE
MPDU1	-0.0365399	0.229771	FALSE
PPP1R3C	-0.036526	0.22995	FALSE
ITGA3	-0.036473	0.230626	FALSE
LMF1	-0.0364095	0.23144	FALSE
FTCD	-0.036405	0.231497	FALSE
RDH11	-0.0363981	0.231586	FALSE
SYT4	-0.0362556	0.233419	FALSE
TBX4	-0.036222	0.233853	FALSE
EPT1	-0.0362181	0.233904	FALSE
MMP10	-0.0362175	0.233911	FALSE
BFAR	-0.0362101	0.234007	FALSE
AHNAK	-0.0361189	0.235187	FALSE
PEX2	-0.0360828	0.235656	FALSE
IGFL2	-0.0360821	0.235665	FALSE
PCMT1	-0.036056	0.236004	FALSE
DDC	-0.0360271	0.236381	FALSE
FAH	-0.0359685	0.237144	FALSE
GOSR2	-0.0359258	0.237702	FALSE
FAM65C	-0.0358821	0.238273	FALSE
RTN4RL1	-0.0358746	0.238372	FALSE
DHRS4-AS1	-0.035856	0.238616	FALSE
PABPC5	-0.0358014	0.239332	FALSE
PINK1	-0.0357443	0.240082	FALSE
HEXIM1	-0.0356936	0.24075	FALSE
MDGA1	-0.0356288	0.241606	FALSE
SATB2-AS1	-0.0355874	0.242154	FALSE
ANKRD52	-0.035583	0.242212	FALSE
ALDH3A1	-0.0355707	0.242374	FALSE
AREG	-0.0355407	0.242772	FALSE
TNR	-0.0354226	0.244343	FALSE
UBE2Q2	-0.0354001	0.244642	FALSE
RGS22	-0.0353972	0.244681	FALSE
RRN3	-0.0352159	0.247107	FALSE
LRBA	-0.03521	0.247187	FALSE
CEACAM5	-0.0351956	0.24738	FALSE
AIG1	-0.0351915	0.247435	FALSE
ABCG4	-0.0351156	0.248457	FALSE
ATP5G1	-0.0351082	0.248557	FALSE
MTCH1	-0.0350919	0.248777	FALSE
SLIT1	-0.0350754	0.248999	FALSE
C16orf58	-0.0350594	0.249216	FALSE
GRPEL1	-0.0350395	0.249485	FALSE
CALHM1	-0.0349182	0.251128	FALSE
PSMD9	-0.0349068	0.251283	FALSE
MAGEF1	-0.0348878	0.251541	FALSE
SLC25A15	-0.0348825	0.251614	FALSE
ADCK2	-0.0348628	0.251881	FALSE
TMEM67	-0.0348464	0.252105	FALSE
TRPC4AP	-0.0347392	0.253568	FALSE
FRG2B	-0.0346595	0.254659	FALSE
SLMAP	-0.0346291	0.255076	FALSE
FSD1L	-0.0346108	0.255327	FALSE
TNFSF11	-0.0344625	0.257371	FALSE
GREB1L	-0.0344347	0.257754	FALSE
SUCLA2	-0.0344247	0.257893	FALSE
NPTX1	-0.0343932	0.258329	FALSE
ACOT2	-0.0343886	0.258393	FALSE
CBX1	-0.0342272	0.260635	FALSE
SMG8	-0.0342	0.261015	FALSE
SORCS1	-0.0341862	0.261208	FALSE
MDM2	-0.0340682	0.262859	FALSE
EIF4A1	-0.0340632	0.262929	FALSE
TERF1	-0.0340586	0.262993	FALSE
WDR1	-0.0340018	0.263791	FALSE
CDH10	-0.0339687	0.264255	FALSE
AP3S2	-0.0339631	0.264335	FALSE
NHLH2	-0.0339018	0.265198	FALSE
NSMCE2	-0.0338395	0.266078	FALSE
PHLPP2	-0.0338226	0.266317	FALSE
SEPT5	-0.0338218	0.266328	FALSE
CTTNBP2	-0.0338134	0.266447	FALSE
DSEL	-0.0337837	0.266867	FALSE
HIAT1	-0.0337453	0.267412	FALSE
UGT2B4	-0.033624	0.269136	FALSE
SOGA1	-0.0335691	0.269919	FALSE
TEKT3	-0.0335689	0.269922	FALSE
IPO7	-0.0335315	0.270456	FALSE
LMBR1	-0.0334821	0.271163	FALSE
TMEM241	-0.0334737	0.271283	FALSE
NAA60	-0.0333746	0.272705	FALSE
MYO1C	-0.0333728	0.272731	FALSE
NLN	-0.0333675	0.272808	FALSE
GRIK3	-0.0333523	0.273026	FALSE
ZNF623	-0.0333318	0.273322	FALSE
FAM171B	-0.0333195	0.273499	FALSE
VGF	-0.0333153	0.273559	FALSE
PROM2	-0.0332301	0.274789	FALSE
LAMP2	-0.0330403	0.277541	FALSE
TRPM8	-0.0329629	0.278669	FALSE
FSTL5	-0.032895	0.279661	FALSE
ANK1	-0.0328602	0.280169	FALSE
ATP8B1	-0.0327704	0.281487	FALSE
NACC2	-0.0327656	0.281558	FALSE
ACTA1	-0.0327235	0.282176	FALSE
HSPA12A	-0.0327149	0.282302	FALSE
CATSPER1	-0.0326982	0.282549	FALSE
GRSF1	-0.0326479	0.283291	FALSE
RAB18	-0.0325854	0.284214	FALSE
EXD2	-0.0325732	0.284394	FALSE
GNB1	-0.0325677	0.284476	FALSE
NAT16	-0.0325631	0.284543	FALSE
GDPD1	-0.0325601	0.284588	FALSE
TIMM17A	-0.0325036	0.285425	FALSE
DISP2	-0.0323465	0.287761	FALSE
CUEDC1	-0.0323123	0.288271	FALSE
PSMD1	-0.0323021	0.288424	FALSE
FKBP9L	-0.032297	0.2885	FALSE
PRKACB	-0.0322815	0.288731	FALSE
CCDC155	-0.0322601	0.289051	FALSE
USP7	-0.0322498	0.289206	FALSE
B3GNT7	-0.0321111	0.291285	FALSE
IGSF9B	-0.0320668	0.291952	FALSE
MPP2	-0.031976	0.293321	FALSE
HIST1H4J	-0.031896	0.294532	FALSE
PLEKHA3	-0.0318671	0.294969	FALSE
CLUAP1	-0.031833	0.295486	FALSE
EYA4	-0.0317761	0.296351	FALSE
ITGA2	-0.0317035	0.297456	FALSE
TMCC1	-0.0316305	0.298571	FALSE
PIN1P1	-0.0316052	0.298958	FALSE
USP14	-0.0315943	0.299124	FALSE
SLCO3A1	-0.031585	0.299267	FALSE
ZFY	-0.0315737	0.29944	FALSE
PTK2	-0.0315589	0.299667	FALSE
CD207	-0.0315529	0.299759	FALSE
ANO4	-0.031451	0.301322	FALSE
RHBDL1	-0.031434	0.301584	FALSE
CBR4	-0.0313917	0.302235	FALSE
CXCR1	-0.0313211	0.303325	FALSE
IBTK	-0.0312809	0.303946	FALSE
CRK	-0.0312296	0.30474	FALSE
PPP2CA	-0.0309609	0.308922	FALSE
ERI2	-0.0308904	0.310026	FALSE
MACROD1	-0.0308192	0.311142	FALSE
PRDX3	-0.0307738	0.311856	FALSE
TOR1AIP2	-0.0307686	0.311938	FALSE
SYT13	-0.0307232	0.312652	FALSE
CHST14	-0.0307169	0.312752	FALSE
GNPTG	-0.0306559	0.313714	FALSE
ZG16	-0.030655	0.313728	FALSE
DSP	-0.0306293	0.314135	FALSE
OCRL	-0.0305926	0.314715	FALSE
SLC29A3	-0.0305784	0.314939	FALSE
DUSP7	-0.0305306	0.315697	FALSE
TMEM132D	-0.0304908	0.316328	FALSE
CAST	-0.0304533	0.316925	FALSE
CDS2	-0.0303443	0.31866	FALSE
GABRG2	-0.0303376	0.318768	FALSE
C15orf54	-0.0301619	0.32158	FALSE
TOM1L1	-0.0301198	0.322256	FALSE
STX8	-0.0300822	0.32286	FALSE
MLLT4	-0.0300774	0.322937	FALSE
TLK2	-0.0300352	0.323617	FALSE
HOOK3	-0.0299102	0.325636	FALSE
TRAF7	-0.0298705	0.326278	FALSE
RILPL1	-0.0298334	0.326881	FALSE
NDNF	-0.0297868	0.327638	FALSE
PAFAH1B1	-0.0297069	0.328936	FALSE
KPNB1	-0.02962	0.330354	FALSE
SEC24B	-0.0295159	0.332058	FALSE
ZNRF3	-0.029446	0.333204	FALSE
BCDIN3D	-0.029395	0.334042	FALSE
IARS2	-0.0293777	0.334327	FALSE
OAZ2	-0.0293173	0.335322	FALSE
EML2	-0.0290879	0.339119	FALSE
ARHGEF12	-0.0290523	0.339711	FALSE
RAB11FIP3	-0.0290209	0.340234	FALSE
ARFIP1	-0.0288294	0.343431	FALSE
NBR1	-0.0287934	0.344035	FALSE
CDH18	-0.0287817	0.34423	FALSE
PEX7	-0.0286922	0.345733	FALSE
C1orf94	-0.0286569	0.346328	FALSE
KRT38	-0.0286372	0.34666	FALSE
SBSPON	-0.0286111	0.347099	FALSE
NLGN4Y	-0.0285948	0.347373	FALSE
GRIA1	-0.0285918	0.347425	FALSE
VPS26A	-0.0285686	0.347817	FALSE
CALCOCO2	-0.0284946	0.349067	FALSE
HPD	-0.0284197	0.350336	FALSE
ABCC1	-0.0283814	0.350985	FALSE
IGF1R	-0.0283548	0.351437	FALSE
FITM2	-0.028313	0.352147	FALSE
PHB	-0.0281788	0.354436	FALSE
SCG2	-0.0281022	0.355746	FALSE
RAD23B	-0.0280951	0.355868	FALSE
CYBRD1	-0.0280804	0.35612	FALSE
TRMT1L	-0.0280368	0.356866	FALSE
SULT1C2	-0.0280072	0.357375	FALSE
FAM9C	-0.0279889	0.357689	FALSE
PIGO	-0.0279875	0.357714	FALSE
ZFX	-0.0279863	0.357734	FALSE
SPANXA2	-0.0279656	0.358091	FALSE
SYBU	-0.0279173	0.358921	FALSE
DDR1	-0.0278252	0.360509	FALSE
POLR2K	-0.0277945	0.36104	FALSE
CST11	-0.0277571	0.361687	FALSE
EXOC5	-0.0274903	0.366321	FALSE
ZNF92	-0.0274754	0.366581	FALSE
IER3	-0.0274473	0.367073	FALSE
RNF141	-0.0273858	0.368148	FALSE
SDHC	-0.0273142	0.3694	FALSE
GDAP1	-0.0273004	0.369643	FALSE
SNX25	-0.0270978	0.373208	FALSE
OCIAD1	-0.0270296	0.374412	FALSE
NUDT9	-0.0269805	0.37528	FALSE
NAPG	-0.0269307	0.376162	FALSE
BOD1	-0.0269093	0.376543	FALSE
TLE3	-0.0269044	0.376628	FALSE
BUB3	-0.0268626	0.377371	FALSE
AMACR	-0.0268567	0.377476	FALSE
PROC	-0.0268424	0.377731	FALSE
MUC2	-0.0267866	0.378724	FALSE
PIGM	-0.0267361	0.379623	FALSE
MAGED2	-0.0266763	0.380691	FALSE
NDUFAF6	-0.0266434	0.381278	FALSE
SLC30A9	-0.0266243	0.381619	FALSE
CEP85	-0.0266065	0.381938	FALSE
MKX	-0.0265855	0.382313	FALSE
CTAGE5	-0.0265814	0.382388	FALSE
INADL	-0.0264562	0.384634	FALSE
NKX6-1	-0.0264114	0.385439	FALSE
RNF5P1	-0.0264022	0.385604	FALSE
TOLLIP	-0.026292	0.387592	FALSE
SUDS3	-0.0262841	0.387735	FALSE
ELP6	-0.0262674	0.388037	FALSE
ZNF396	-0.0261721	0.38976	FALSE
GNB5	-0.0261596	0.389987	FALSE
CADPS	-0.0261281	0.390559	FALSE
SAYSD1	-0.0260436	0.392094	FALSE
XKR7	-0.026004	0.392815	FALSE
SBSN	-0.0259822	0.39321	FALSE
SPATA18	-0.0259048	0.394622	FALSE
MARCH4	-0.0257741	0.397012	FALSE
GSTA3	-0.0257484	0.397483	FALSE
PDHB	-0.0257182	0.398038	FALSE
ACER3	-0.0257022	0.398332	FALSE
SLC6A9	-0.0256902	0.398552	FALSE
PFKFB3	-0.0256901	0.398554	FALSE
AARSD1	-0.0256035	0.400147	FALSE
PTCD2	-0.0255489	0.401152	FALSE
UBQLN2	-0.0255106	0.401859	FALSE
C12orf49	-0.0254537	0.402909	FALSE
FAM102B	-0.0254072	0.403771	FALSE
RET	-0.0253162	0.405456	FALSE
DPY19L2P1	-0.0251904	0.407795	FALSE
CGN	-0.0250409	0.410584	FALSE
EPS15L1	-0.0250252	0.410878	FALSE
RAD21	-0.024955	0.412191	FALSE
C14orf132	-0.0249034	0.41316	FALSE
LCMT1	-0.0248318	0.414504	FALSE
CCDC144B	-0.0247881	0.415327	FALSE
ACTR8	-0.0247514	0.416017	FALSE
APITD1	-0.0247314	0.416394	FALSE
NPTX2	-0.0246814	0.417337	FALSE
UNC79	-0.0246811	0.417343	FALSE
UROS	-0.0246479	0.41797	FALSE
MGAM	-0.0245672	0.419496	FALSE
MAP7	-0.0245081	0.420617	FALSE
KLC1	-0.0244856	0.421044	FALSE
SLC6A10P	-0.0244755	0.421234	FALSE
DERL1	-0.0244531	0.421659	FALSE
SPAG16	-0.0243751	0.423143	FALSE
PTGER3	-0.0243684	0.423271	FALSE
STAU2	-0.0243643	0.423348	FALSE
MT1G	-0.0243335	0.423934	FALSE
RAI1	-0.0243244	0.424107	FALSE
RAB40C	-0.0242641	0.425258	FALSE
KRT33A	-0.0242055	0.426377	FALSE
MACF1	-0.0241699	0.427059	FALSE
PAIP2	-0.0241562	0.42732	FALSE
ORMDL3	-0.0239619	0.431049	FALSE
RNPEP	-0.0239239	0.431779	FALSE
HPS6	-0.0238226	0.433732	FALSE
PGBD5	-0.0238104	0.433968	FALSE
BRMS1L	-0.0237865	0.434431	FALSE
HAT1	-0.0236734	0.436618	FALSE
NRIP1	-0.0236253	0.437551	FALSE
DIO2	-0.0236151	0.43775	FALSE
C9orf129	-0.0235304	0.439394	FALSE
ZNF619	-0.0235014	0.43996	FALSE
AKAP1	-0.0233098	0.443696	FALSE
NELL2	-0.0233005	0.44388	FALSE
BBIP1	-0.0232745	0.444387	FALSE
RAB14	-0.0232386	0.445091	FALSE
TRAM1L1	-0.0230701	0.4484	FALSE
CDH2	-0.0230149	0.449485	FALSE
NCAN	-0.0229925	0.449928	FALSE
KCTD3	-0.0229156	0.451445	FALSE
CNNM4	-0.0229151	0.451454	FALSE
MRPS10	-0.0228371	0.452997	FALSE
SLITRK4	-0.0226811	0.456091	FALSE
FRG2C	-0.0226625	0.456461	FALSE
ZFAND3	-0.0226161	0.457383	FALSE
RMDN1	-0.0225971	0.457761	FALSE
TRMT12	-0.0225621	0.458458	FALSE
IPO11	-0.0225402	0.458895	FALSE
GBAS	-0.0223668	0.462358	FALSE
COX11	-0.0223353	0.462988	FALSE
PEX5L	-0.0223182	0.463331	FALSE
CENPQ	-0.0222582	0.464534	FALSE
HECTD1	-0.0221832	0.466041	FALSE
FAM83G	-0.0221538	0.466632	FALSE
ST13	-0.0221224	0.467265	FALSE
PCDHA6	-0.0220794	0.46813	FALSE
CA10	-0.0220699	0.468322	FALSE
KDSR	-0.0220667	0.468388	FALSE
NAA30	-0.0220493	0.468738	FALSE
SLC13A4	-0.0219717	0.470305	FALSE
QRFPR	-0.0219218	0.471314	FALSE
LINC00589	-0.0219089	0.471575	FALSE
CD46	-0.0216788	0.476244	FALSE
LINC00638	-0.0214266	0.48139	FALSE
CUL7	-0.0214258	0.481407	FALSE
ZNF536	-0.0212571	0.484866	FALSE
SNX9	-0.0212233	0.48556	FALSE
VWA3B	-0.0211519	0.48703	FALSE
TANGO2	-0.0210793	0.488527	FALSE
ITPK1	-0.0208453	0.493368	FALSE
C8orf37	-0.0207014	0.496357	FALSE
CPSF2	-0.0205572	0.499363	FALSE
MUT	-0.0204316	0.501988	FALSE
CTNND2	-0.0204017	0.502615	FALSE
LRTM2	-0.0201516	0.507867	FALSE
CDK12	-0.0200893	0.509179	FALSE
DSTYK	-0.0199355	0.512428	FALSE
SDK2	-0.0198685	0.513848	FALSE
LECT1	-0.0197033	0.517354	FALSE
MIER3	-0.0197023	0.517375	FALSE
SLN	-0.0194362	0.52305	FALSE
COX20	-0.0193097	0.525759	FALSE
AKT1	-0.0192368	0.527323	FALSE
WDR24	-0.0191485	0.52922	FALSE
FPGT	-0.0190988	0.53029	FALSE
LGI1	-0.0190407	0.531541	FALSE
GPATCH2	-0.0189448	0.533613	FALSE
PRMT8	-0.0188592	0.535462	FALSE
AP3B1	-0.0188411	0.535855	FALSE
UHRF1BP1	-0.0188392	0.535895	FALSE
PEPD	-0.0188024	0.536693	FALSE
PDZRN4	-0.0187245	0.538382	FALSE
UBXN2B	-0.0185605	0.541947	FALSE
FOXJ1	-0.0185451	0.542283	FALSE
INPP5F	-0.0184857	0.543577	FALSE
MOB4	-0.018475	0.543811	FALSE
PSKH1	-0.0184573	0.544195	FALSE
AIFM1	-0.0184404	0.544564	FALSE
ADIPOR2	-0.018383	0.545819	FALSE
CRISP3	-0.0180939	0.552152	FALSE
UBE2QL1	-0.0180859	0.552329	FALSE
ANP32C	-0.0180838	0.552374	FALSE
KCNK15	-0.0180597	0.552904	FALSE
ZNF174	-0.0180486	0.553149	FALSE
ZNF252P	-0.0178881	0.556685	FALSE
ZSCAN2	-0.0176392	0.562189	FALSE
NDUFB3	-0.0174677	0.565995	FALSE
NPY	-0.0173076	0.569562	FALSE
C10orf88	-0.0172909	0.569935	FALSE
SVOP	-0.0172317	0.571257	FALSE
USP38	-0.0170958	0.574297	FALSE
OXR1	-0.0170475	0.575378	FALSE
RIMS4	-0.0170387	0.575575	FALSE
MYO15A	-0.0169455	0.577667	FALSE
FAM120A	-0.0168649	0.579478	FALSE
TBC1D10B	-0.0168316	0.580226	FALSE
RABEP1	-0.0167648	0.581731	FALSE
FBXO3	-0.0167271	0.582579	FALSE
TPBG	-0.0166638	0.584007	FALSE
IMPACT	-0.0165333	0.586957	FALSE
SLC30A8	-0.0164852	0.588045	FALSE
RNF2	-0.0164054	0.589855	FALSE
TRAP1	-0.0163323	0.591513	FALSE
MPPED1	-0.0163177	0.591844	FALSE
ARHGEF17	-0.0163119	0.591976	FALSE
ECI1	-0.0162279	0.593884	FALSE
[truncated: 220 more rows]

## Sheet: downregulated overlapping genes
Genes	Pearson correlation	p value
CD5	0.485834	3.60669e-65	TRUE
CD27	0.485462	4.66088e-65	TRUE
SAMD3	0.479704	2.35716e-63	TRUE
RGL4	0.466659	1.30375e-59	TRUE
P2RY8	0.46454	5.10572e-59	TRUE
SEPT1	0.459402	1.34272e-57	TRUE
GFI1	0.459018	1.71072e-57	TRUE
SH2D1A	0.456	1.13558e-56	TRUE
SCML4	0.455969	1.15737e-56	TRUE
PTPRCAP	0.453864	4.28591e-56	TRUE
ZAP70	0.452148	1.23706e-55	TRUE
ACAP1	0.451573	1.76153e-55	TRUE
TBX21	0.450361	3.70748e-55	TRUE
TBC1D10C	0.449343	6.90723e-55	TRUE
S1PR4	0.447335	2.34262e-54	TRUE
CD40LG	0.446702	3.43661e-54	TRUE
CD3G	0.443999	1.75025e-53	TRUE
TNFRSF13B	0.443976	1.77399e-53	TRUE
ZNF831	0.443178	2.86141e-53	TRUE
TIGIT	0.442551	4.16111e-53	TRUE
PYHIN1	0.43843	4.78037e-52	TRUE
GPR171	0.437382	8.84753e-52	TRUE
LTA	0.437357	8.98006e-52	TRUE
ICAM3	0.42835	1.63138e-49	TRUE
CST7	0.425489	8.24283e-49	TRUE
CCL19	0.423589	2.39595e-48	TRUE
CTSW	0.422132	5.40497e-48	TRUE
CD79A	0.420395	1.41868e-47	TRUE
JAK3	0.41983	1.93922e-47	TRUE
SP140	0.419369	2.50217e-47	TRUE
GPR18	0.41848	4.08393e-47	TRUE
CD7	0.417152	8.46451e-47	TRUE
LINC00426	0.417143	8.50764e-47	TRUE
ZNF80	0.412261	1.20706e-45	TRUE
SPOCK2	0.410747	2.72317e-45	TRUE
CXXC11	0.409081	6.63595e-45	TRUE
IL2RG	0.408701	8.12398e-45	TRUE
CRTAM	0.404315	8.24747e-44	TRUE
TMIGD2	0.403729	1.12114e-43	TRUE
TCF7	0.403095	1.56175e-43	TRUE
ARHGAP9	0.397631	2.63838e-42	TRUE
TRAF1	0.393589	2.06518e-41	TRUE
C11orf21	0.390961	7.74852e-41	TRUE
TLR9	0.390007	1.24861e-40	TRUE
RASGRP2	0.38675	6.29214e-40	TRUE
ITGB7	0.386023	9.00257e-40	TRUE
FLT3LG	0.385632	1.09137e-39	TRUE
FCRLA	0.384846	1.60566e-39	TRUE
PRKCQ	0.383463	3.15896e-39	TRUE
CD79B	0.3832	3.59051e-39	TRUE
NUGGC	0.383156	3.66916e-39	TRUE
APOBEC3D	0.383145	3.6884e-39	TRUE
FCRL6	0.381731	7.33729e-39	TRUE
CD37	0.381639	7.67384e-39	TRUE
SNAI3	0.378989	2.75816e-38	TRUE
FAM159A	0.378662	3.2265e-38	TRUE
CD19	0.378486	3.51155e-38	TRUE
CDC42SE2	0.376464	9.23097e-38	TRUE
HMHA1	0.373241	4.24944e-37	TRUE
CCDC69	0.371226	1.09364e-36	TRUE
MFNG	0.37024	1.73308e-36	TRUE
LAX1	0.368413	4.04943e-36	TRUE
SPN	0.366621	9.26061e-36	TRUE
RAB33A	0.365578	1.4956e-35	TRUE
DEF6	0.363855	3.28673e-35	TRUE
CD226	0.362172	7.05836e-35	TRUE
TLR10	0.362148	7.13584e-35	TRUE
LIME1	0.360956	1.2231e-34	TRUE
FOXP3	0.359134	2.77409e-34	TRUE
TNFRSF13C	0.354876	1.84221e-33	TRUE
PIM2	0.353803	2.95485e-33	TRUE
STAMBPL1	0.353346	3.61315e-33	TRUE
PNOC	0.352453	5.34122e-33	TRUE
GIMAP2	0.351616	7.69983e-33	TRUE
HLA-DOB	0.351246	9.04618e-33	TRUE
WAS	0.351022	9.97238e-33	TRUE
FAM78A	0.349366	2.04612e-32	TRUE
SNX20	0.34663	6.64327e-32	TRUE
STAP1	0.346112	8.29223e-32	TRUE
GP1BA	0.344674	1.53084e-31	TRUE
MYO1G	0.344219	1.8579e-31	TRUE
THEMIS	0.344179	1.8895e-31	TRUE
CCR4	0.343037	3.06555e-31	TRUE
CFP	0.341379	6.16421e-31	TRUE
EBI3	0.339147	1.56871e-30	TRUE
APOBEC3H	0.336502	4.69966e-30	TRUE
FUT7	0.335747	6.41411e-30	TRUE
CCDC88B	0.333236	1.79458e-29	TRUE
IRF4	0.332865	2.08775e-29	TRUE
ANXA2R	0.331917	3.06906e-29	TRUE
GIMAP1	0.330817	4.79228e-29	TRUE
SLAMF7	0.328918	1.02957e-28	TRUE
IL12RB1	0.328396	1.26919e-28	TRUE
CXorf65	0.327343	1.93337e-28	TRUE
SLC25A53	0.325234	4.47009e-28	TRUE
GCSAM	0.324045	7.14841e-28	TRUE
LILRA4	0.324018	7.22542e-28	TRUE
GZMH	0.322339	1.39741e-27	TRUE
LIMD2	0.320761	2.58725e-27	TRUE
OR52N4	0.320625	2.72791e-27	TRUE
CLECL1	0.318644	5.87794e-27	TRUE
LGALS2	0.317734	8.34898e-27	TRUE
GPSM3	0.315183	2.21745e-26	TRUE
SELP	0.312657	5.77823e-26	TRUE
FCRL2	0.310802	1.16093e-25	TRUE
LCN10	0.310417	1.34079e-25	TRUE
FAM129C	0.310009	1.56161e-25	TRUE
CD160	0.309588	1.82735e-25	TRUE
BTN3A3	0.306497	5.74771e-25	TRUE
P2RX5	0.305371	8.69645e-25	TRUE
ICAM2	0.303207	1.91754e-24	TRUE
CCR5	0.301619	3.4113e-24	TRUE
MAST3	0.300626	4.88256e-24	TRUE
P2RX1	0.300317	5.45716e-24	TRUE
LTB	0.300211	5.66807e-24	TRUE
CNTRL	0.299933	6.26367e-24	TRUE
CPNE5	0.299738	6.71736e-24	TRUE
RRN3P1	0.299245	8.01758e-24	TRUE
CLDN15	0.298764	9.52336e-24	TRUE
GAB3	0.297667	1.40841e-23	TRUE
SH2D2A	0.297665	1.40971e-23	TRUE
RHOF	0.297401	1.54857e-23	TRUE
IGFLR1	0.297192	1.66813e-23	TRUE
DGKA	0.297188	1.67009e-23	TRUE
BIRC3	0.295482	3.05573e-23	TRUE
GZMB	0.294325	4.59294e-23	TRUE
COL4A3	0.293294	6.59423e-23	TRUE
IL18BP	0.291017	1.45721e-22	TRUE
AGAP2	0.289104	2.82186e-22	TRUE
HLA-DOA	0.287496	4.89926e-22	TRUE
DNASE1L3	0.284158	1.52167e-21	TRUE
RLTPR	0.281833	3.32146e-21	TRUE
FCER2	0.280142	5.8323e-21	TRUE
HCST	0.279978	6.15884e-21	TRUE
BTN2A2	0.277476	1.40581e-20	TRUE
TNFSF14	0.276018	2.26551e-20	TRUE
FOXD4L3	0.274909	3.25045e-20	TRUE
HEMGN	0.273182	5.68238e-20	TRUE
C10orf54	0.272758	6.51386e-20	TRUE
LIPT1	0.272391	7.32967e-20	TRUE
NCF1	0.264553	8.73224e-19	TRUE
CTRL	0.262786	1.50964e-18	TRUE
IL21	0.262476	1.66096e-18	TRUE
HLA-DMA	0.261684	2.11943e-18	TRUE
ZBTB32	0.261612	2.16705e-18	TRUE
ACRC	0.259847	3.71795e-18	TRUE
ARRDC5	0.258459	5.66799e-18	TRUE
TNFRSF25	0.254858	1.67238e-17	TRUE
SH2D3C	0.254544	1.83673e-17	TRUE
CCR7	0.253924	2.20859e-17	TRUE
ADPRM	0.253356	2.61353e-17	TRUE
ZCCHC18	0.252534	3.333e-17	TRUE
GYPE	0.252263	3.61075e-17	TRUE
CR2	0.251794	4.14498e-17	TRUE
ZNF394	0.249803	7.42794e-17	TRUE
NCR1	0.249608	7.86038e-17	TRUE
NFKBID	0.249575	7.93825e-17	TRUE
FOXD4L6	0.248502	1.08436e-16	TRUE
GPR25	0.247955	1.27038e-16	TRUE
LYL1	0.2472	1.58e-16	TRUE
RASSF2	0.246882	1.73147e-16	TRUE
ZBP1	0.245358	2.68067e-16	TRUE
IL3RA	0.242912	5.37386e-16	TRUE
BTK	0.241978	6.99622e-16	TRUE
RBM6	0.24151	7.97866e-16	TRUE
FAM13A-AS1	0.241137	8.86062e-16	TRUE
HLA-DMB	0.240898	9.475e-16	TRUE
TLDC2	0.23883	1.68666e-15	TRUE
PPWD1	0.238581	1.80757e-15	TRUE
PTCRA	0.23817	2.02543e-15	TRUE
PTGER4	0.236996	2.80063e-15	TRUE
STK17A	0.236778	2.97378e-15	TRUE
SPNS3	0.235841	3.84513e-15	TRUE
MEF2B	0.235781	3.90976e-15	TRUE
AGER	0.233796	6.71458e-15	TRUE
ZNF767	0.232849	8.67622e-15	TRUE
KCNN3	0.232802	8.78761e-15	TRUE
GNGT2	0.231537	1.23531e-14	TRUE
OR56B1	0.230443	1.6555e-14	TRUE
PDE6G	0.229453	2.15488e-14	TRUE
RCSD1	0.229263	2.26661e-14	TRUE
SP140L	0.229076	2.38194e-14	TRUE
OCM	0.228928	2.47718e-14	TRUE
GPA33	0.228617	2.68998e-14	TRUE
ISCU	0.228279	2.94161e-14	TRUE
C9orf78	0.227892	3.25811e-14	TRUE
GMIP	0.226628	4.54375e-14	TRUE
UTS2B	0.224872	7.1882e-14	TRUE
NCF4	0.224186	8.58958e-14	TRUE
RAB8B	0.224047	8.90332e-14	TRUE
LINC00852	0.22331	1.07743e-13	TRUE
DUSP22	0.223281	1.08554e-13	TRUE
CROCCP2	0.222816	1.22388e-13	TRUE
TNFSF8	0.222595	1.29546e-13	TRUE
TMEM88	0.222485	1.33245e-13	TRUE
NIPSNAP3B	0.222327	1.38791e-13	TRUE
KLRC1	0.221659	1.6473e-13	TRUE
PLD4	0.221535	1.70046e-13	TRUE
C9orf139	0.221432	1.74568e-13	TRUE
INPP4A	0.221292	1.80923e-13	TRUE
ARID3B	0.220734	2.08663e-13	TRUE
PIK3CG	0.220267	2.35016e-13	TRUE
ZNF10	0.219809	2.63977e-13	TRUE
UTS2R	0.218415	3.75629e-13	TRUE
DFFB	0.218216	3.94909e-13	TRUE
DOK2	0.218001	4.16863e-13	TRUE
CRB2	0.217678	4.5214e-13	TRUE
RNF166	0.217444	4.79487e-13	TRUE
KIR2DS4	0.215098	8.60929e-13	TRUE
SEC31B	0.213836	1.17628e-12	TRUE
DENND4B	0.212831	1.50609e-12	TRUE
DTX1	0.212394	1.6765e-12	TRUE
LINC00264	0.211167	2.26147e-12	TRUE
LINC00341	0.210392	2.72996e-12	TRUE
ABCA10	0.210213	2.85044e-12	TRUE
LPXN	0.208238	4.58712e-12	TRUE
DNTT	0.208069	4.77751e-12	TRUE
FAM122C	0.206142	7.56192e-12	TRUE
MIR600HG	0.206062	7.70612e-12	TRUE
LY6G5B	0.205107	9.65875e-12	TRUE
DNM1P46	0.204689	1.06598e-11	TRUE
NLRP4	0.20278	1.66731e-11	TRUE
AIRE	0.202738	1.6835e-11	TRUE
ANKDD1A	0.20267	1.7104e-11	TRUE
SYT15	0.20196	2.01765e-11	TRUE
KCND1	0.201639	2.17342e-11	TRUE
KLRAP1	0.201375	2.31028e-11	TRUE
ITFG2	0.198838	4.13994e-11	TRUE
KLHL33	0.198108	4.8895e-11	TRUE
MTERFD2	0.197768	5.28326e-11	TRUE
C6orf163	0.197612	5.47386e-11	TRUE
TOE1	0.197118	6.12239e-11	TRUE
GLI1	0.196444	7.1294e-11	TRUE
GNG8	0.196257	7.43563e-11	TRUE
HLA-DRB6	0.195168	9.49578e-11	TRUE
ITPRIPL1	0.194873	1.01459e-10	TRUE
ADM5	0.194823	1.02584e-10	TRUE
TNFAIP8L2	0.194084	1.2098e-10	TRUE
ZNF226	0.193342	1.42675e-10	TRUE
U2AF1L4	0.19299	1.54269e-10	TRUE
JSRP1	0.19187	1.97521e-10	TRUE
ZNF540	0.190773	2.51304e-10	TRUE
CCDC152	0.190678	2.5659e-10	TRUE
DPEP1	0.190657	2.57757e-10	TRUE
GPR182	0.190449	2.69737e-10	TRUE
ARHGAP4	0.190088	2.91838e-10	TRUE
TAPBPL	0.189987	2.9834e-10	TRUE
RBP5	0.189642	3.21608e-10	TRUE
AVPR2	0.189628	3.22626e-10	TRUE
DHX34	0.189597	3.2481e-10	TRUE
SELL	0.189476	3.3349e-10	TRUE
GDF7	0.189166	3.56692e-10	TRUE
TAS2R14	0.188793	3.86737e-10	TRUE
WNT1	0.188581	4.04827e-10	TRUE
SHE	0.188055	4.53565e-10	TRUE
APOL1	0.188023	4.56722e-10	TRUE
SLC25A42	0.187856	4.73401e-10	TRUE
GUCY2C	0.187296	5.34024e-10	TRUE
ZNF600	0.187075	5.59933e-10	TRUE
LPAR6	0.186609	6.18761e-10	TRUE
CHRDL1	0.185549	7.75615e-10	TRUE
DNHD1	0.185291	8.19384e-10	TRUE
KLF2	0.184844	9.00929e-10	TRUE
DOK3	0.184836	9.02464e-10	TRUE
ZRSR2	0.184392	9.91345e-10	TRUE
SMARCD1	0.184354	9.99224e-10	TRUE
NOD1	0.183923	1.09442e-09	TRUE
TRMT10B	0.183857	1.10968e-09	TRUE
OR5K2	0.183591	1.1736e-09	TRUE
PPIEL	0.18356	1.18139e-09	TRUE
SLC25A45	0.182399	1.50694e-09	TRUE
ADCY4	0.182219	1.56466e-09	TRUE
RAD52	0.181991	1.64089e-09	TRUE
IL15	0.181929	1.66227e-09	TRUE
KLRC4	0.181898	1.67284e-09	TRUE
PCSK7	0.181195	1.9364e-09	TRUE
PSMD5-AS1	0.181052	1.99475e-09	TRUE
PPM1M	0.180901	2.05796e-09	TRUE
ZNF789	0.180789	2.10649e-09	TRUE
SERPINA9	0.180116	2.42086e-09	TRUE
ARID5A	0.18008	2.43876e-09	TRUE
PIK3C2B	0.179957	2.50159e-09	TRUE
PM20D1	0.179654	2.66293e-09	TRUE
C10orf105	0.179547	2.7217e-09	TRUE
TUBE1	0.179492	2.75307e-09	TRUE
RUNDC3B	0.179378	2.8184e-09	TRUE
UIMC1	0.177883	3.8267e-09	TRUE
RGS13	0.177794	3.89648e-09	TRUE
PHC1	0.17767	3.99625e-09	TRUE
TYK2	0.177018	4.56179e-09	TRUE
TPO	0.177007	4.57177e-09	TRUE
SETD5-AS1	0.176926	4.6476e-09	TRUE
STAT5A	0.176849	4.72038e-09	TRUE
RNF207	0.176813	4.75516e-09	TRUE
SRGN	0.176802	4.76624e-09	TRUE
FAM73B	0.176777	4.7902e-09	TRUE
THYN1	0.176606	4.95825e-09	TRUE
TDRD10	0.17649	5.07604e-09	TRUE
ABCA7	0.176257	5.32154e-09	TRUE
DXO	0.176203	5.37937e-09	TRUE
RBM48	0.176096	5.49691e-09	TRUE
VCPKMT	0.176083	5.51062e-09	TRUE
SYNE3	0.175827	5.80262e-09	TRUE
UCP3	0.175783	5.85498e-09	TRUE
MOB3C	0.175386	6.34051e-09	TRUE
DPH7	0.175141	6.66095e-09	TRUE
CCDC146	0.174363	7.7824e-09	TRUE
TIGD1	0.174	8.36647e-09	TRUE
NPFFR1	0.173804	8.69971e-09	TRUE
USPL1	0.173721	8.84464e-09	TRUE
LINC00909	0.173443	9.34706e-09	TRUE
PER1	0.173286	9.64204e-09	TRUE
FXYD7	0.173272	9.67053e-09	TRUE
TRIM52	0.172938	1.03322e-08	TRUE
FAM209A	0.17199	1.24593e-08	TRUE
KPNA5	0.171771	1.30075e-08	TRUE
PRR3	0.171329	1.41867e-08	TRUE
UBQLNL	0.171289	1.42977e-08	TRUE
CC2D2B	0.17117	1.46355e-08	TRUE
APOL2	0.170874	1.55103e-08	TRUE
SHD	0.170669	1.61442e-08	TRUE
NXF1	0.170118	1.79733e-08	TRUE
CH25H	0.169781	1.91944e-08	TRUE
CCDC66	0.169308	2.10399e-08	TRUE
EAF2	0.169269	2.11958e-08	TRUE
VAMP5	0.169099	2.19055e-08	TRUE
FMNL3	0.168404	2.5054e-08	TRUE
GRASP	0.167828	2.79931e-08	TRUE
RAPGEF3	0.167671	2.88488e-08	TRUE
CPT1B	0.167586	2.93222e-08	TRUE
PLCG1	0.167565	2.94401e-08	TRUE
GALT	0.167321	3.08532e-08	TRUE
ABCA8	0.166741	3.44684e-08	TRUE
FCHSD1	0.166103	3.89284e-08	TRUE
DPEP2	0.166014	3.95908e-08	TRUE
TNN	0.165959	4.00039e-08	TRUE
PIWIL4	0.165921	4.02972e-08	TRUE
TNFRSF4	0.165099	4.70886e-08	TRUE
SUPT7L	0.164487	5.2848e-08	TRUE
CDK3	0.164328	5.44558e-08	TRUE
CASP9	0.164322	5.45177e-08	TRUE
TRAPPC3L	0.164109	5.67391e-08	TRUE
PSMB10	0.164003	5.78805e-08	TRUE
ZNF137P	0.163429	6.44639e-08	TRUE
MMRN2	0.163249	6.66647e-08	TRUE
FNDC9	0.162989	6.99835e-08	TRUE
ADRB2	0.162787	7.26632e-08	TRUE
VILL	0.162648	7.45758e-08	TRUE
SLC7A3	0.162587	7.54216e-08	TRUE
USHBP1	0.162258	8.01903e-08	TRUE
FERMT3	0.16218	8.13608e-08	TRUE
GP5	0.161622	9.02215e-08	TRUE
KLRF1	0.160496	1.11039e-07	TRUE
RPL21P44	0.159793	1.26323e-07	TRUE
MYO15B	0.159493	1.33445e-07	TRUE
C10orf111	0.159134	1.42479e-07	TRUE
C1orf162	0.159093	1.43544e-07	TRUE
ZNF215	0.15906	1.44416e-07	TRUE
NPAT	0.158669	1.55041e-07	TRUE
EML4	0.15852	1.593e-07	TRUE
LCN6	0.158304	1.65681e-07	TRUE
RNPC3	0.15738	1.95772e-07	TRUE
MTERF	0.156641	2.23593e-07	TRUE
SOWAHD	0.156416	2.32816e-07	TRUE
TAP2	0.15617	2.43287e-07	TRUE
HLA-L	0.156096	2.4654e-07	TRUE
BTN2A3P	0.156076	2.47399e-07	TRUE
C19orf35	0.155853	2.57455e-07	TRUE
ANAPC16	0.155635	2.67688e-07	TRUE
LINC01011	0.155504	2.74001e-07	TRUE
C6orf201	0.154964	3.01641e-07	TRUE
PIP5K1B	0.154858	3.07369e-07	TRUE
ZNF354B	0.154467	3.29411e-07	TRUE
TECPR1	0.154368	3.35209e-07	TRUE
ERAP2	0.154266	3.41327e-07	TRUE
INPP5E	0.153914	3.63206e-07	TRUE
SNAPC4	0.153674	3.78851e-07	TRUE
LHX6	0.153598	3.83999e-07	TRUE
SPDYE7P	0.153317	4.03399e-07	TRUE
SEC14L1P1	0.153246	4.08477e-07	TRUE
OFD1	0.153176	4.13563e-07	TRUE
HPS5	0.152869	4.36407e-07	TRUE
FAM76B	0.152726	4.47464e-07	TRUE
FAM117A	0.152317	4.80625e-07	TRUE
ZNF3	0.152096	4.99532e-07	TRUE
NXPE4	0.151585	5.46001e-07	TRUE
HNRNPU-AS1	0.151336	5.70044e-07	TRUE
CCDC42	0.151018	6.02387e-07	TRUE
GEMIN7	0.150769	6.28855e-07	TRUE
CCDC120	0.150442	6.654e-07	TRUE
PABPC1L	0.150422	6.67695e-07	TRUE
C17orf99	0.150195	6.94363e-07	TRUE
NDUFAF7	0.149947	7.24603e-07	TRUE
TTLL4	0.149763	7.47798e-07	TRUE
NMRK1	0.14899	8.53645e-07	TRUE
ZC3H12B	0.148172	9.81297e-07	TRUE
GPR75	0.148083	9.96345e-07	TRUE
LCN8	0.147907	1.02655e-06	TRUE
TCTE3	0.147842	1.03783e-06	TRUE
USP42	0.147756	1.05308e-06	TRUE
EID3	0.147728	1.0581e-06	TRUE
TSSK3	0.147728	1.05813e-06	TRUE
LINC00324	0.147467	1.10597e-06	TRUE
FFAR3	0.146851	1.22699e-06	TRUE
PLAGL2	0.146501	1.3015e-06	TRUE
MAS1L	0.146338	1.33766e-06	TRUE
GBP1P1	0.146273	1.35228e-06	TRUE
H1FNT	0.146223	1.3636e-06	TRUE
CRTC1	0.145981	1.42008e-06	TRUE
ATXN7L2	0.145941	1.42948e-06	TRUE
EFCAB4A	0.145716	1.48445e-06	TRUE
TEX12	0.145679	1.49367e-06	TRUE
PDCD4-AS1	0.145647	1.50157e-06	TRUE
NAALAD2	0.145537	1.52943e-06	TRUE
BMX	0.145477	1.54482e-06	TRUE
TREML1	0.145252	1.60408e-06	TRUE
ASXL1	0.144886	1.7047e-06	TRUE
FIGF	0.144574	1.79519e-06	TRUE
LIX1L	0.144447	1.83344e-06	TRUE
SH3KBP1	0.144293	1.88099e-06	TRUE
MCM9	0.144101	1.94165e-06	TRUE
FCAMR	0.143846	2.02507e-06	TRUE
SMYD4	0.143836	2.02842e-06	TRUE
MIXL1	0.143822	2.03318e-06	TRUE
PNKD	0.143464	2.1569e-06	TRUE
METTL18	0.143455	2.16017e-06	TRUE
TRMT1	0.14335	2.1976e-06	TRUE
FAM111A	0.142867	2.37899e-06	TRUE
CHMP7	0.142857	2.38302e-06	TRUE
PRCD	0.142825	2.39568e-06	TRUE
C2CD2	0.1426	2.4853e-06	TRUE
UPF3B	0.142503	2.52506e-06	TRUE
DBH	0.142407	2.56532e-06	TRUE
GNRH1	0.14175	2.85543e-06	TRUE
MSTO2P	0.141298	3.07316e-06	TRUE
WHAMM	0.141289	3.07752e-06	TRUE
C1S	0.141186	3.12943e-06	TRUE
CCDC130	0.141183	3.13093e-06	TRUE
ZBTB48	0.140716	3.37649e-06	TRUE
FAM133B	0.140626	3.4259e-06	TRUE
TMEM86B	0.14049	3.50192e-06	TRUE
TMEM71	0.14046	3.51945e-06	TRUE
ATP6V0E2-AS1	0.140274	3.62646e-06	TRUE
OSBPL7	0.140148	3.70079e-06	TRUE
C17orf66	0.139624	4.02581e-06	TRUE
FOXF1	0.139478	4.12123e-06	TRUE
ANKRD53	0.13907	4.39909e-06	TRUE
CRIP3	0.138974	4.46686e-06	TRUE
AHSA2	0.138903	4.51827e-06	TRUE
LINC00847	0.138849	4.5568e-06	TRUE
LRRC55	0.138685	4.67762e-06	TRUE
SNHG1	0.138598	4.74316e-06	TRUE
C22orf43	0.138523	4.80014e-06	TRUE
FAM53C	0.138443	4.8612e-06	TRUE
PRPF38A	0.137849	5.34205e-06	TRUE
PAQR8	0.13778	5.40076e-06	TRUE
PRRT1	0.137769	5.41078e-06	TRUE
MMRN1	0.137721	5.45175e-06	TRUE
SCLT1	0.137546	5.60452e-06	TRUE
EPB41L4A	0.136919	6.18782e-06	TRUE
NSUN5P1	0.136517	6.59155e-06	TRUE
DAPP1	0.136328	6.7899e-06	TRUE
FAM181A	0.135808	7.36472e-06	TRUE
APOL4	0.135055	8.28171e-06	TRUE
MMP23B	0.134801	8.6146e-06	TRUE
INE1	0.134458	9.08464e-06	TRUE
HLA-F-AS1	0.134417	9.14213e-06	TRUE
IZUMO4	0.134307	9.29936e-06	TRUE
RFXAP	0.134295	9.31709e-06	TRUE
AKAP8L	0.134195	9.46118e-06	TRUE
KCNS2	0.134038	9.69443e-06	TRUE
SAMD10	0.133632	1.03193e-05	TRUE
FCHO1	0.133389	1.07114e-05	TRUE
SH3BP2	0.133345	1.07839e-05	TRUE
GTDC1	0.13304	1.13001e-05	TRUE
PHF11	0.13253	1.22163e-05	TRUE
GHRLOS	0.132519	1.22382e-05	TRUE
ZNF596	0.132448	1.23715e-05	TRUE
TRIM74	0.131649	1.39693e-05	TRUE
LETMD1	0.131455	1.43855e-05	TRUE
MIR143HG	0.131357	1.46001e-05	TRUE
ZNF548	0.131346	1.46243e-05	TRUE
NME8	0.131185	1.4986e-05	TRUE
UBOX5	0.130755	1.59899e-05	TRUE
HEXDC	0.13075	1.6001e-05	TRUE
MCF2L2	0.130605	1.63562e-05	TRUE
LINC00982	0.130529	1.65423e-05	TRUE
COL6A6	0.130515	1.6579e-05	TRUE
CLDN19	0.130295	1.71355e-05	TRUE
MTMR9LP	0.129759	1.85695e-05	TRUE
KIAA1683	0.129534	1.92044e-05	TRUE
ACAD11	0.129467	1.93975e-05	TRUE
LYRM7	0.129408	1.95684e-05	TRUE
ZNF780B	0.129287	1.99237e-05	TRUE
APBB3	0.128538	2.22716e-05	TRUE
ATAD3B	0.128285	2.31214e-05	TRUE
HAUS5	0.128093	2.37877e-05	TRUE
MTHFR	0.127987	2.41614e-05	TRUE
IL23A	0.127925	2.43856e-05	TRUE
SLC5A4	0.127561	2.57297e-05	TRUE
CCDC154	0.12752	2.58826e-05	TRUE
MZF1	0.127514	2.59067e-05	TRUE
OVCH2	0.127465	2.60957e-05	TRUE
LAT2	0.127357	2.65137e-05	TRUE
CD1B	0.127311	2.66901e-05	TRUE
KMT2E-AS1	0.127179	2.72123e-05	TRUE
USP21	0.127118	2.74598e-05	TRUE
NOP2	0.127015	2.78775e-05	TRUE
IFITM4P	0.126678	2.92857e-05	TRUE
SOX18	0.126668	2.93302e-05	TRUE
RNF165	0.126268	3.10937e-05	TRUE
LILRP2	0.125952	3.25575e-05	TRUE
ASB12	0.125806	3.32564e-05	TRUE
FBXO6	0.125715	3.36956e-05	TRUE
ZNF530	0.12562	3.41665e-05	TRUE
PHF19	0.125346	3.55483e-05	TRUE
PLEKHG7	0.124891	3.79678e-05	TRUE
PRH2	0.124859	3.81398e-05	TRUE
BATF2	0.124472	4.03267e-05	TRUE
RELB	0.123919	4.3656e-05	TRUE
IGSF5	0.123821	4.42766e-05	TRUE
FBLN5	0.123801	4.44011e-05	TRUE
CXorf38	0.123749	4.47365e-05	TRUE
CYP2D6	0.123716	4.49428e-05	TRUE
ZNF586	0.123665	4.52747e-05	TRUE
SLC22A11	0.123471	4.65477e-05	TRUE
MUTYH	0.123377	4.71782e-05	TRUE
ANGPTL6	0.123319	4.75684e-05	TRUE
CD34	0.123274	4.78733e-05	TRUE
CCL17	0.123272	4.78854e-05	TRUE
GPR20	0.123042	4.94811e-05	TRUE
RHNO1	0.12286	5.07759e-05	TRUE
LINC00115	0.122439	5.39047e-05	TRUE
FBXO10	0.122316	5.48482e-05	TRUE
CELF6	0.122315	5.4861e-05	TRUE
RAMP2	0.122243	5.54223e-05	TRUE
RTTN	0.121675	6.00471e-05	TRUE
ZNF419	0.121488	6.16404e-05	TRUE
LINC00032	0.12109	6.519e-05	TRUE
POPDC2	0.121024	6.57886e-05	TRUE
C14orf39	0.120987	6.61312e-05	TRUE
TJP2	0.120978	6.62166e-05	TRUE
FAM180B	0.12073	6.8554e-05	TRUE
LINC00685	0.119706	7.90576e-05	TRUE
CD274	0.119611	8.01107e-05	TRUE
AMT	0.119458	8.18238e-05	TRUE
LYAR	0.119409	8.2378e-05	TRUE
PIDD	0.119374	8.27826e-05	TRUE
FAM206A	0.119151	8.53699e-05	TRUE
RHD	0.118656	9.14034e-05	TRUE
C12orf45	0.118534	9.29405e-05	TRUE
TTLL10	0.118216	9.70954e-05	TRUE
ABCA11P	0.118121	9.83636e-05	TRUE
DBF4	0.117996	0.000100057	TRUE
MATN2	0.117576	0.000105969	TRUE
ITGA7	0.117492	0.000107187	TRUE
LEPR	0.117248	0.000110817	TRUE
GALNT16	0.117117	0.000112798	TRUE
SLC5A6	0.116712	0.000119181	TRUE
RPL13AP20	0.116474	0.000123073	TRUE
LTB4R	0.116151	0.000128571	TRUE
ZNF549	0.116055	0.000130229	TRUE
ELAC1	0.11579	0.000134974	TRUE
FANCE	0.115427	0.0001417	TRUE
CCDC82	0.115035	0.000149338	TRUE
FAM71F2	0.114965	0.000150739	TRUE
SPIC	0.114917	0.000151717	TRUE
TAS2R10	0.11478	0.000154526	TRUE
CRYBG3	0.114613	0.000157996	TRUE
ZDHHC18	0.114386	0.000162838	TRUE
NR1H3	0.114318	0.000164324	TRUE
TP53AIP1	0.114318	0.000164326	TRUE
CRHBP	0.114217	0.00016655	TRUE
CMA1	0.114034	0.000170625	TRUE
NRL	0.11389	0.000173919	TRUE
CDC14B	0.113876	0.000174248	TRUE
TTC16	0.113843	0.000175012	TRUE
C12orf74	0.113412	0.000185259	TRUE
CD300LG	0.112637	0.000205157	TRUE
TMEM156	0.112434	0.000210669	TRUE
TNFRSF6B	0.112397	0.000211696	TRUE
EGFL8	0.112339	0.000213305	TRUE
P2RY12	0.112251	0.000215785	TRUE
TRIM5	0.112233	0.000216298	TRUE
CHRNA10	0.111895	0.000226044	TRUE
LINC00598	0.111874	0.000226657	TRUE
HNRNPA1P33	0.111761	0.000230011	TRUE
NR2C1	0.111759	0.000230074	TRUE
AGAP5	0.111668	0.000232833	TRUE
FAM124A	0.111499	0.000237986	TRUE
TMCO6	0.111434	0.000240011	TRUE
LRRTM2	0.111381	0.000241677	TRUE
CCDC77	0.111181	0.000248013	TRUE
MUSTN1	0.111167	0.000248454	TRUE
SNORA7B	0.111096	0.000250755	TRUE
ZNF154	0.110673	0.000264864	TRUE
ZNF418	0.110446	0.000272705	TRUE
EPHB6	0.110252	0.000279616	TRUE
CCL23	0.110075	0.000286043	TRUE
ADAM22	0.109961	0.000290259	TRUE
TLR6	0.109824	0.000295415	TRUE
ZGLP1	0.109656	0.000301831	TRUE
HEPACAM	0.109298	0.000315935	TRUE
CAPZA3	0.109232	0.000318615	TRUE
C4orf50	0.108909	0.000331995	TRUE
NPPA	0.108805	0.000336391	TRUE
ACSBG2	0.108758	0.00033843	TRUE
ZNF773	0.1086	0.000345261	TRUE
LINC00338	0.108457	0.000351581	TRUE
FGF17	0.108383	0.000354899	TRUE
SH3TC1	0.108262	0.00036037	TRUE
KIAA1875	0.108194	0.00036351	TRUE
CXCL2	0.107621	0.000390716	TRUE
SLC32A1	0.107242	0.000409773	TRUE
ZC3H12A	0.107155	0.000414245	TRUE
CYYR1	0.107107	0.000416778	TRUE
SPATA32	0.107102	0.000417001	TRUE
INPP1	0.106908	0.000427284	TRUE
TEPP	0.106676	0.000439812	TRUE
HOXD10	0.106657	0.000440884	TRUE
GOLGA6L5	0.106422	0.000453967	TRUE
LCNL1	0.106143	0.000469995	TRUE
HMGN5	0.106044	0.00047585	TRUE
FAM167B	0.106036	0.000476267	TRUE
IGLL3P	0.10578	0.00049167	TRUE
ELK1	0.105541	0.000506411	TRUE
ATG16L2	0.105323	0.000520209	TRUE
TMED6	0.105154	0.000531152	TRUE
PRICKLE4	0.105026	0.00053959	TRUE
AGBL3	0.104995	0.000541696	TRUE
KCNV2	0.10478	0.000556167	TRUE
ZNF79	0.10471	0.000560988	TRUE
NSG1	0.104446	0.000579398	TRUE
RERGL	0.104415	0.000581612	TRUE
CARNS1	0.104386	0.00058371	TRUE
ZNF416	0.104178	0.000598725	TRUE
FAM170B	0.10344	0.000655024	TRUE
IRGM	0.103114	0.000681394	TRUE
GH1	0.102901	0.000699163	TRUE
CALML4	0.102765	0.000710785	TRUE
ZNF222	0.102758	0.000711345	TRUE
NPFF	0.102603	0.000724796	TRUE
IMPG2	0.102577	0.000727072	TRUE
HGFAC	0.102228	0.00075829	TRUE
SPNS2	0.102131	0.000767124	TRUE
PTGDR2	0.10202	0.000777397	TRUE
HESX1	0.102001	0.000779182	TRUE
COLCA1	0.101844	0.000793979	TRUE
TUSC5	0.101576	0.000819816	TRUE
PLEKHF1	0.101492	0.000828068	TRUE
SRF	0.101439	0.000833347	TRUE
LINC00893	0.101328	0.000844394	TRUE
CRYBB3	0.101323	0.000844923	TRUE
GLMN	0.101184	0.000859076	TRUE
QPCTL	0.101034	0.000874508	TRUE
H2AFY2	0.100942	0.000884132	TRUE
MTF2	0.100842	0.000894685	TRUE
FAM221B	0.100699	0.000910013	TRUE
RRP1B	0.100477	0.000934192	TRUE
CAPN3	0.100318	0.000951882	TRUE
SLC35G5	0.100164	0.000969401	TRUE
GTPBP8	0.100053	0.000982129	TRUE
DLL1	0.0995802	0.00103831	TRUE
MAP2K6	0.0995181	0.00104589	TRUE
FAM105B	0.0992811	0.00107534	TRUE
APOM	0.0992465	0.0010797	TRUE
SEC1P	0.0990631	0.00110309	TRUE
HSPB6	0.0988222	0.00113453	TRUE
CHST7	0.0985946	0.001165	TRUE
BORA	0.0985026	0.00117753	TRUE
ASMT	0.0983812	0.00119424	TRUE
PTPRVP	0.0982925	0.0012066	TRUE
HPCAL4	0.0981417	0.00122787	TRUE
TMEM178A	0.0978487	0.00127021	TRUE
HOXD9	0.0975448	0.00131553	TRUE
ZNF879	0.0974955	0.00132302	TRUE
PLIN1	0.0974322	0.00133269	TRUE
SLC18B1	0.09732	0.00135	TRUE
LMOD1	0.0970028	0.00140007	TRUE
HS3ST3B1	0.0969434	0.00140963	TRUE
PITPNM3	0.0968255	0.00142879	TRUE
HOXA1	0.0966562	0.00145673	TRUE
THEMIS2	0.0965666	0.00147173	TRUE
PARP12	0.096263	0.00152356	TRUE
CLDND2	0.096205	0.00153365	TRUE
SCARF1	0.0959852	0.00157247	TRUE
KCNIP2	0.0959709	0.00157503	TRUE
PI16	0.095714	0.00162159	TRUE
CCL22	0.0956076	0.00164126	TRUE
EQTN	0.095461	0.00166869	TRUE
FOXD4L5	0.0951355	0.00173115	TRUE
BHLHE22	0.0950439	0.0017491	TRUE
C15orf62	0.0948567	0.00178633	TRUE
SRL	0.0947062	0.00181679	TRUE
OR1L8	0.0938153	0.00200705	TRUE
TFEC	0.0936775	0.00203807	TRUE
CETP	0.0936774	0.00203807	TRUE
C20orf203	0.0935864	0.00205879	TRUE
RPL36A	0.0934882	0.00208137	TRUE
ADH1A	0.0931837	0.00215281	TRUE
FAM92B	0.0929234	0.00221567	TRUE
FITM1	0.0928807	0.00222612	TRUE
ADAM33	0.0926947	0.00227226	TRUE
MX2	0.0921923	0.00240126	TRUE
CSRNP3	0.0921111	0.00242272	TRUE
RUSC1-AS1	0.0919792	0.00245798	TRUE
EXOSC8	0.0917998	0.00250666	TRUE
NAT8	0.0917251	0.00252719	TRUE
MAML2	0.0915545	0.00257468	TRUE
EFNB2	0.0907846	0.00279918	TRUE
ADHFE1	0.0907105	0.00282173	TRUE
ANKRD26P3	0.0905424	0.00287344	TRUE
RASSF4	0.0899557	0.00306078	TRUE
DNAJC2	0.0898874	0.00308329	TRUE
LRRD1	0.0898841	0.00308439	TRUE
RNF183	0.0898026	0.00311144	TRUE
PCDHGB1	0.0897375	0.00313322	TRUE
C5orf58	0.08952	0.00320702	TRUE
RPS26P11	0.0891312	0.00334285	TRUE
MADCAM1	0.0889254	0.00341688	TRUE
CDH22	0.0880019	0.00376763	TRUE
AOC4P	0.0874959	0.00397336	TRUE
PAX6	0.0873285	0.00404364	TRUE
AGBL2	0.0872398	0.00408136	TRUE
KIAA1984-AS1	0.0870017	0.0041841	TRUE
BCL2L15	0.0869405	0.00421089	TRUE
PROCA1	0.0867588	0.00429134	TRUE
PIF1	0.0865927	0.00436609	TRUE
MEFV	0.086535	0.00439236	TRUE
C9orf66	0.0864286	0.00444112	TRUE
CDKL4	0.0863896	0.00445911	TRUE
TAC3	0.0861836	0.0045553	TRUE
ZBED6CL	0.0861362	0.00457771	TRUE
SLC23A3	0.0860256	0.00463035	TRUE
ZNF814	0.0858991	0.00469119	TRUE
ZNF524	0.085704	0.00478652	TRUE
ZNF667	0.0856623	0.00480711	TRUE
ANGPT4	0.0855643	0.00485583	TRUE
GPX3	0.0853929	0.0049421	TRUE
TAS2R19	0.0850157	0.0051369	TRUE
PRPS1L1	0.084649	0.00533289	TRUE
CARD9	0.0846137	0.00535208	TRUE
SPATC1	0.0846106	0.00535377	TRUE
RAD51AP2	0.0845166	0.00540527	TRUE
GPIHBP1	0.0845111	0.0054083	TRUE
IGDCC4	0.0843814	0.0054801	TRUE
SGK2	0.0840477	0.00566886	TRUE
ZNF580	0.0839662	0.0057158	TRUE
GSDMA	0.0833978	0.00605332	TRUE
RNF186	0.0828956	0.00636626	TRUE
CALML6	0.0828634	0.00638685	TRUE
C1QA	0.0828457	0.00639818	TRUE
ALS2CR12	0.0827283	0.00647375	TRUE
PSMA8	0.0824642	0.0066467	TRUE
SLFNL1	0.0824269	0.00667145	TRUE
KDM4E	0.0823309	0.00673551	TRUE
GLA	0.0808994	0.00775916	TRUE
SCRT2	0.0808336	0.00780937	TRUE
COX6B2	0.0805719	0.00801201	TRUE
TAS1R3	0.0804273	0.00812601	TRUE
STX19	0.0799947	0.00847576	TRUE
FAM26D	0.0794359	0.00894741	TRUE
ATG2A	0.0793293	0.00904001	TRUE
CMTM7	0.0791218	0.00922268	TRUE
NAPSA	0.0791071	0.00923573	TRUE
SYCP2L	0.0790923	0.00924885	TRUE
GNB3	0.0784625	0.00982507	TRUE
KIAA0408	0.0783741	0.00990848	TRUE
HPCAL1	0.0781941	0.0100802	TRUE
GABRG1	0.0780227	0.0102462	TRUE
MASP2	0.0777584	0.0105069	TRUE
FAM71E2	0.0777493	0.010516	TRUE
INTS10	0.0775193	0.0107478	TRUE
CIDEC	0.0775049	0.0107625	TRUE
IGLL1	0.0774117	0.0108578	TRUE
GPD1	0.0770268	0.0112595	TRUE
HSF2	0.0764497	0.0118866	TRUE
DMRTA1	0.0763809	0.0119633	TRUE
HAPLN3	0.0761331	0.0122435	TRUE
PGM5P2	0.0755654	0.0129075	TRUE
LINC00896	0.0755464	0.0129301	TRUE
TPTE2P3	0.075492	0.0129955	TRUE
MMP21	0.0752042	0.0133462	TRUE
TMEM151B	0.0751579	0.0134034	TRUE
GCGR	0.0750746	0.0135069	TRUE
AQP7P1	0.0747677	0.013894	TRUE
REC8	0.0746867	0.0139978	TRUE
SLFN12	0.0745895	0.0141232	TRUE
C6	0.0745473	0.014178	TRUE
SCARNA9	0.0741824	0.0146596	TRUE
RDH5	0.0740542	0.0148321	TRUE
WNT16	0.0736476	0.0153913	TRUE
SLC7A14	0.0736468	0.0153924	TRUE
NODAL	0.0732196	0.0159999	TRUE
CCKAR	0.0731139	0.0161534	TRUE
ESPNL	0.0729006	0.0164671	TRUE
QRICH2	0.0726657	0.0168187	TRUE
INSL3	0.0723091	0.0173652	TRUE
NRG4	0.0722814	0.0174083	TRUE
HTR3E	0.0721641	0.0175917	TRUE
MPL	0.0721174	0.0176652	TRUE
CPA5	0.0720898	0.0177089	TRUE
HOXA3	0.0718649	0.0180674	TRUE
HPX	0.071635	0.0184406	TRUE
BOC	0.0710721	0.0193828	TRUE
DPYS	0.070481	0.0204173	TRUE
JPH4	0.0704211	0.0205248	TRUE
CLEC4M	0.0702019	0.0209223	TRUE
GPC2	0.070058	0.0211867	TRUE
TAL1	0.0700008	0.0212928	TRUE
HOXA2	0.0698978	0.0214846	TRUE
TLR8	0.0696837	0.0218886	TRUE
FAM166A	0.0691049	0.0230135	TRUE
CCDC163P	0.0687295	0.0237696	TRUE
AANAT	0.0686951	0.0238399	TRUE
C20orf197	0.0686879	0.0238548	TRUE
MST1	0.0678871	0.0255451	TRUE
DPRXP4	0.0678175	0.0256968	TRUE
SLC25A2	0.0677694	0.0258022	TRUE
B3GALT1	0.0677423	0.0258616	TRUE
TMEM35	0.0677342	0.0258795	TRUE
RNU12-2P	0.0676936	0.0259688	TRUE
WNT8B	0.0673983	0.0266271	TRUE
NIPAL1	0.0673875	0.0266513	TRUE
CDCP2	0.06725	0.026963	TRUE
ANGPTL1	0.0669876	0.0275663	TRUE
ZC3H12C	0.0666369	0.0283911	TRUE
CCL16	0.0664825	0.0287607	TRUE
AVPR1B	0.0663285	0.0291336	TRUE
FCN3	0.0663241	0.0291441	TRUE
LINC00937	0.0661659	0.0295317	TRUE
KLRC2	0.0658423	0.030338	TRUE
DRAXIN	0.0657835	0.0304867	TRUE
PGM5-AS1	0.065734	0.0306122	TRUE
FGFR4	0.0657246	0.0306359	TRUE
AFAP1-AS1	0.0656111	0.0309258	TRUE
KCNC3	0.0655969	0.0309622	TRUE
PLAC9	0.0655729	0.0310238	TRUE
GPR17	0.0655305	0.0311329	TRUE
BMP6	0.0654529	0.0313334	TRUE
RHEBL1	0.0650979	0.0322651	TRUE
PKD1L3	0.0650273	0.0324531	TRUE
OTP	0.0647038	0.0333269	TRUE
CBR3	0.0637605	0.0359908	TRUE
SLC9A4	0.0635645	0.0365663	TRUE
VSX2	0.0635485	0.0366136	TRUE
PTCHD3	0.0635317	0.0366634	TRUE
CECR7	0.0634971	0.036766	TRUE
PPARA	0.0631852	0.0377027	TRUE
ARID3C	0.0631557	0.0377923	TRUE
ENAM	0.0631284	0.0378752	TRUE
RNF150	0.0628805	0.0386369	TRUE
FOXD4	0.0626543	0.0393431	TRUE
GDF9	0.0625238	0.0397556	TRUE
ABCC6P1	0.0624355	0.0400368	TRUE
ACSM3	0.0622951	0.0404873	TRUE
PCDHGC4	0.0621608	0.0409222	TRUE
FAM71E1	0.0620631	0.041241	TRUE
ADAMTS8	0.0611836	0.0442076	TRUE
GPLD1	0.0611568	0.0443005	TRUE
EDAR	0.0610372	0.0447185	TRUE
SPATA21	0.0604681	0.0467517	TRUE
ABCB11	0.0603117	0.0473238	TRUE
SAA4	0.0602017	0.0477298	TRUE
MYO7B	0.0601952	0.0477537	TRUE
CPSF4L	0.0594699	0.0505052	FALSE
LGALS4	0.0594368	0.0506339	FALSE
OR51B5	0.0592951	0.0511879	FALSE
FAM71F1	0.0585932	0.0540071	FALSE
C4orf40	0.0580506	0.0562743	FALSE
GP6	0.0576808	0.0578643	FALSE
STEAP1	0.0576708	0.0579079	FALSE
PIGA	0.0568689	0.061486	FALSE
KCNG2	0.056828	0.0616735	FALSE
GABRA4	0.0566931	0.0622944	FALSE
MASP1	0.0565791	0.0628233	FALSE
NUTM1	0.056446	0.0634456	FALSE
KLRC3	0.0564135	0.0635983	FALSE
OR51B4	0.0563978	0.0636721	FALSE
PCDHB11	0.0562442	0.0643985	FALSE
HMSD	0.055737	0.0668465	FALSE
GHRL	0.0555369	0.0678329	FALSE
SPACA5	0.0552109	0.0694653	FALSE
CABP1	0.055203	0.0695057	FALSE
NKAPL	0.0549252	0.0709226	FALSE
MEP1A	0.0546789	0.0721989	FALSE
LZTS3	0.0545953	0.0726365	FALSE
NPHS1	0.0544869	0.0732067	FALSE
NXF5	0.054181	0.0748363	FALSE
LRRC18	0.0541195	0.0751673	FALSE
ZAN	0.0540978	0.0752846	FALSE
FEZF2	0.0540091	0.0757652	FALSE
WDR64	0.0538863	0.0764342	FALSE
OGN	0.0538603	0.0765764	FALSE
MIOX	0.0538308	0.0767379	FALSE
MBOAT4	0.0536845	0.0775442	FALSE
FAM19A1	0.0532774	0.0798231	FALSE
ENDOU	0.053259	0.0799273	FALSE
F5	0.0532559	0.0799448	FALSE
SFTA3	0.0531802	0.0803751	FALSE
KCNK10	0.053156	0.0805133	FALSE
CPLX3	0.0530013	0.0813998	FALSE
IL22RA2	0.0527147	0.0830629	FALSE
ASXL3	0.0525407	0.0840857	FALSE
EMID1	0.0520534	0.0870048	FALSE
HPR	0.0516787	0.0893044	FALSE
TTI1	0.0516048	0.0897641	FALSE
SLC3A1	0.0501827	0.0989777	FALSE
MPZ	0.0497394	0.101999	FALSE
RSPO3	0.0492721	0.105264	FALSE
TRIM10	0.0491787	0.105925	FALSE
GABARAPL3	0.048881	0.108058	FALSE
GMNC	0.0488756	0.108098	FALSE
SPATA31C1	0.0486172	0.109976	FALSE
HSD3B1	0.0484785	0.110995	FALSE
SMTNL1	0.0476975	0.116874	FALSE
LINC00636	0.047553	0.117988	FALSE
AIF1L	0.0473898	0.119256	FALSE
COL6A4P1	0.0473217	0.119789	FALSE
TULP2	0.0465424	0.126013	FALSE
LINC01018	0.0465226	0.126174	FALSE
MPO	0.0461017	0.129643	FALSE
SLC4A11	0.0457728	0.132404	FALSE
DENND2C	0.0456055	0.133827	FALSE
CEACAM3	0.0452708	0.136706	FALSE
CYP17A1	0.0452424	0.136953	FALSE
TCTE1	0.04472	0.14155	FALSE
KCNIP1	0.0444121	0.144314	FALSE
PIRT	0.0432633	0.154993	FALSE
FBP2	0.0428423	0.159054	FALSE
IL34	0.0425282	0.162134	FALSE
LTK	0.0425229	0.162187	FALSE
DMBX1	0.0423175	0.164227	FALSE
DACH2	0.0421223	0.166183	FALSE
NLRP11	0.0417042	0.170431	FALSE
GKN2	0.0415672	0.171841	FALSE
TMEM213	0.0415493	0.172026	FALSE
HSD17B13	0.0408651	0.179203	FALSE
LHX3	0.0405366	0.182727	FALSE
SLC13A3	0.0404426	0.183744	FALSE
NKPD1	0.0390053	0.19983	FALSE
NEFH	0.038683	0.203575	FALSE
TBX10	0.038358	0.2074	FALSE
PTX4	0.0382453	0.20874	FALSE
EFCAB10	0.0381024	0.210447	FALSE
ARMS2	0.0380999	0.210476	FALSE
LRRIQ4	0.0378509	0.213476	FALSE
SLC51A	0.0375543	0.217087	FALSE
SPATA3	0.0362748	0.233171	FALSE
NSMCE4A	0.0359852	0.236927	FALSE
GPR50	0.0357623	0.239846	FALSE
PLCZ1	0.0357504	0.240002	FALSE
OMG	0.0353689	0.245058	FALSE
AMBP	0.0352144	0.247128	FALSE
MAGEA4	0.0351731	0.247683	FALSE
HPDL	0.0351689	0.247739	FALSE
INA	0.0351612	0.247842	FALSE
RSPO4	0.0347568	0.253327	FALSE
DDX43	0.0342337	0.260545	FALSE
C12orf39	0.0333877	0.272517	FALSE
ANXA10	0.0332192	0.274946	FALSE
CTCFL	0.0332191	0.274947	FALSE
PAPOLB	0.0332123	0.275046	FALSE
RNF222	0.0329313	0.27913	FALSE
FMO6P	0.0327953	0.281121	FALSE
ITIH2	0.0323622	0.287527	FALSE
STAG3	0.0312251	0.304809	FALSE
KIR3DL3	0.0308419	0.310786	FALSE
ETV3L	0.0304895	0.31635	FALSE
C8orf47	0.029308	0.335475	FALSE
TAC1	0.0284358	0.350062	FALSE
TMEM100	0.0284298	0.350163	FALSE
NPY4R	0.0279664	0.358076	FALSE
SCGB3A1	0.0273126	0.36943	FALSE
ZCCHC12	0.0271345	0.37256	FALSE
VSIG1	0.0267093	0.3801	FALSE
SCGB1B2P	0.0265965	0.382117	FALSE
FIGLA	0.0251486	0.408574	FALSE
MYOC	0.0251467	0.408609	FALSE
SEC14L4	0.0243082	0.424417	FALSE
XPNPEP2	0.0237884	0.434394	FALSE
LCN2	0.0236463	0.437144	FALSE
NR0B2	0.0233915	0.442101	FALSE
LEAP2	0.0233345	0.443214	FALSE
OVCH1	0.0233089	0.443715	FALSE
SHISA3	0.0225725	0.458251	FALSE
PYY2	0.0216197	0.477447	FALSE
ITIH3	0.0216188	0.477466	FALSE
C1orf105	0.0215721	0.478418	FALSE
CYP3A4	0.0206837	0.496726	FALSE
B3GAT1	0.0200621	0.509754	FALSE
AGMO	0.0191036	0.530187	FALSE
KCNJ16	0.0189475	0.533554	FALSE
PCDHGA8	0.0188202	0.536307	FALSE
ADAD2	0.0185147	0.542945	FALSE
HULC	0.0183452	0.546644	FALSE
C8G	0.018211	0.549583	FALSE
XAGE3	0.0181294	0.551373	FALSE
RAD21L1	0.0180399	0.553339	FALSE
CAPN11	0.0180304	0.553549	FALSE
TKTL1	0.0172326	0.571236	FALSE
KLK13	0.0165696	0.586136	FALSE
MUC13	0.0155839	0.608614	FALSE
PROKR1	0.0150711	0.62046	FALSE
ITIH1	0.0146923	0.629272	FALSE
WDR87	0.0140028	0.645448	FALSE
FABP7	0.0139469	0.646766	FALSE
CYP2C9	0.0138309	0.649506	FALSE
APOA1	0.0138194	0.649779	FALSE
SLC26A4-AS1	0.0137511	0.651396	FALSE
BRD7P3	0.0137371	0.651727	FALSE
GJD4	0.0129046	0.671559	FALSE
KCNT1	0.0122806	0.686578	FALSE
CREB3L3	0.012077	0.691504	FALSE
SERHL2	0.0119439	0.694733	FALSE
MLC1	0.0117794	0.69873	FALSE
COL28A1	0.0116016	0.703061	FALSE
SLC24A4	0.011542	0.704515	FALSE
CCL25	0.0113102	0.710178	FALSE
AGXT	0.0111501	0.714099	FALSE
AQP4	0.0105331	0.729282	FALSE
DPEP3	0.0103748	0.733194	FALSE
LOC440461	0.00993237	0.744164	FALSE
ARG1	0.00967768	0.750504	FALSE
F2	0.00959026	0.752684	FALSE
APOC3	0.00926196	0.760888	FALSE
APOA2	0.00902906	0.766724	FALSE
C9	0.00902363	0.76686	FALSE
GBP7	0.00799529	0.792785	FALSE
ASPRV1	0.00714813	0.814317	FALSE
IL1R2	0.00629101	0.836246	FALSE
COL9A3	0.00580876	0.848641	FALSE
C3orf35	0.00504254	0.868411	FALSE
H2AFB1	0.0050378	0.868533	FALSE
PYGM	0.00476329	0.875637	FALSE
SLC5A11	0.00450301	0.882382	FALSE
IGFBP1	0.00353229	0.907608	FALSE
AKR1B15	0.00327389	0.91434	FALSE
MAGEA8	0.00282132	0.926144	FALSE
CERS3	0.0017108	0.955175	FALSE
GPR179	0.00117853	0.969112	FALSE
PMP2	0.000513723	0.986533	FALSE
FBXO40	-0.000139624	0.99634	FALSE
CYP24A1	-0.00109787	0.971226	FALSE
SFTPB	-0.00255329	0.933144	FALSE
CSF3	-0.00276794	0.927538	FALSE
AICDA	-0.00318042	0.916776	FALSE
LEFTY1	-0.00361167	0.905541	FALSE
EPHX3	-0.00489883	0.872128	FALSE
SERHL	-0.00493678	0.871146	FALSE
OR13A1	-0.00559745	0.854084	FALSE
GSDMB	-0.00722607	0.81233	FALSE
ANKS4B	-0.00862733	0.776822	FALSE
KRT2	-0.00975024	0.748696	FALSE
MET	-0.0113606	0.708946	FALSE
MIA2	-0.0127706	0.674774	FALSE
C17orf64	-0.0152876	0.615447	FALSE
LHFPL3	-0.0158971	0.60143	FALSE
ZBTB8B	-0.0190609	0.531107	FALSE
SIAH3	-0.019061	0.531106	FALSE
MYH8	-0.02289	0.45195	FALSE
TNMD	-0.0291794	0.337601	FALSE
MYBPC3	-0.0316679	0.297999	FALSE
C22orf31	-0.0348657	0.251843	FALSE
ENPP7	-0.0360347	0.236282	FALSE
VCX3B	-0.0416049	0.171452	FALSE
