# Supplementary material for: TCGA RNA-Seq and Tumor-Infiltrating Lymphocyte Imaging Data Reveal Cold Tumor Signatures of Invasive Ductal Carcinomas and Estrogen Receptor-Positive Human Breast Tumors
Source: Int J Mol Sci. 2023 May 27;24(11):9355. doi: 10.3390/ijms24119355 (PMC10253224; doi:10.3390/ijms24119355)
Supplement: Supplementary file 1 [file ijms-24-09355-s001.zip › Supplementary file 5.xlsx]

## Sheet: down in cold_positive lymph
Pathway	Pathway ID	P-value	Corrected P-value	Annotated Genes Quantity	Annotated Genes	Genome Frequency
Immune System	REACT:R-HSA-168256	7.4e-25	9.51e-22	137	ADCY4|AGER|ARG1|ARHGAP9|ASB12|ATAD3B|BIRC3|BTK|BTN2A2|BTN3A3|C1QA|C1S|C6|C8G|C9|CARD9|CASP9|CCL19|CCL22|CCR5|CD160|CD19|CD1B|CD226|CD27|CD274|CD300LG|CD34|CD3G|CD40LG|CD79A|CD79B|CEACAM3|CFP|CRTAM|CSF3|CXCL2|DAPP1|DOK3|EBI3|EDAR|ELK1|ERAP2|FBXL19|FBXO10|FBXO40|FBXO6|FCER2|FCN3|FGF17|FGFR4|FLT3LG|GBP7|GH1|GLA|HCST|HLA-DMA|HLA-DMB|HLA-DOA|HLA-DOB|ICAM2|ICAM3|IL12RB1|IL15|IL18BP|IL1R2|IL22RA2|IL23A|…	2118/43112 genes: 4.91%
GPCR ligand binding	REACT:R-HSA-500792	1.87e-16	2.4e-13	47	ADRB2|AVPR1B|AVPR2|CCKAR|CCL16|CCL19|CCL23|CCL25|CCR4|CCR5|CCR7|CRHBP|CXCL2|F2|FFAR3|GCGR|GHRL|GNB3|GNG8|GNGT2|GNRH1|GPR17|GPR18|INSL3|LPAR6|LTB4R|NPFF|NPFFR1|NPY4R|P2RY12|PNOC|PROKR1|PTGDR2|PTGER4|RAMP2|S1PR4|TAC1|TAC3|TAS1R3|TAS2R10|TAS2R14|TAS2R19|UTS2B|UTS2R|WNT1|WNT16|WNT8B	454/43112 genes: 1.05%
Cytokine-cytokine receptor interaction	KEGG:hsa04060	2.47e-16	3.17e-13	36	CCL16|CCL17|CCL19|CCL22|CCL23|CCL25|CCR4|CCR5|CCR7|CD27|CD40LG|CSF3|CXCL2|EDAR|FLT3LG|GH1|IL12RB1|IL15|IL1R2|IL21|IL22RA2|IL23A|IL2RG|IL3RA|LEPR|LTA|LTB|MET|MPL|TNFRSF13B|TNFRSF13C|TNFRSF25|TNFRSF4|TNFRSF6B|TNFSF14|TNFSF8	270/43112 genes: 0.63%
Signal Transduction	REACT:R-HSA-162582	2.67e-14	3.44e-11	129	ADCY4|ADH1A|ADRB2|APOA1|APOA2|APOC3|APOM|ARHGAP4|ARHGAP9|AVPR1B|AVPR2|BIRC3|BOC|BTK|CASP9|CCKAR|CCL16|CCL19|CCL23|CCL25|CCR4|CCR5|CCR7|CD19|CDC14B|CHRDL1|CMA1|COL4A3|COL6A6|COL9A3|CPT1B|CRHBP|CXCL2|DGKA|DLL1|DTX1|ELK1|F2|FCER2|FFAR3|FGF17|FGFR4|FMNL3|GCGR|GHRL|GLI1|GMIP|GNB3|GNG8|GNGT2|GNRH1|GPC2|GPIHBP1|GPR17|GPR18|GPR20|GPR25|GZMB|H2AFB1|HGFAC|IL2RG|IL3RA|INSL3|JAK3|LEPR|LPAR6|LTB4R|MAML2|MET|M…	2587/43112 genes: 6.00%
Primary immunodeficiency	KEGG:hsa05340	6.63e-14	8.53e-11	14	AICDA|AIRE|BTK|CD19|CD40LG|CD79A|IGLL1|IL2RG|JAK3|RFXAP|TAP2|TNFRSF13B|TNFRSF13C|ZAP70	36/43112 genes: 0.08%
Hematopoietic cell lineage	KEGG:hsa04640	2.21e-13	2.84e-10	20	CD19|CD1B|CD34|CD37|CD3G|CD5|CD7|CR2|CSF3|DNTT|FCER2|FLT3LG|GP1BA|GP5|HLA-DMA|HLA-DMB|HLA-DOA|HLA-DOB|IL1R2|IL3RA	96/43112 genes: 0.22%
Adaptive Immune System	REACT:R-HSA-1280218	3.57e-13	4.59e-10	59	ASB12|BTK|BTN2A2|BTN3A3|CASP9|CD160|CD19|CD1B|CD226|CD274|CD300LG|CD34|CD3G|CD40LG|CD79A|CD79B|CRTAM|DAPP1|ERAP2|FBXL19|FBXO10|FBXO40|FBXO6|FGF17|FGFR4|HCST|HLA-DMA|HLA-DMB|HLA-DOA|HLA-DOB|ICAM2|ICAM3|ITGB7|KLRC1|KLRF1|LILRA4|MADCAM1|MET|NCF1|NCF4|NCR1|NRG4|PIP5K1B|PLCG1|PRKCQ|PSMA8|PSMB10|RAPGEF3|RASGRP2|SELL|SH2D1A|SH3KBP1|SLAMF7|TAP2|TLR6|TREML1|UBOX5|WAS|ZAP70	818/43112 genes: 1.90%
Class A/1 (Rhodopsin-like receptors)	REACT:R-HSA-373076	1.58e-12	2.03e-09	34	ADRB2|AVPR1B|AVPR2|CCKAR|CCL16|CCL19|CCL23|CCL25|CCR4|CCR5|CCR7|CXCL2|F2|FFAR3|GHRL|GNRH1|GPR17|GPR18|INSL3|LPAR6|LTB4R|NPFF|NPFFR1|NPY4R|P2RY12|PNOC|PROKR1|PTGDR2|PTGER4|S1PR4|TAC1|TAC3|UTS2B|UTS2R	322/43112 genes: 0.75%
Immunoregulatory interactions between a Lymphoid and a non-Lymphoid cell	REACT:R-HSA-198933	1.69e-12	2.17e-09	22	CD160|CD19|CD1B|CD226|CD300LG|CD34|CD3G|CD40LG|CRTAM|HCST|ICAM2|ICAM3|ITGB7|KLRC1|KLRF1|LILRA4|MADCAM1|NCR1|SELL|SH2D1A|SLAMF7|TREML1	132/43112 genes: 0.31%
G alpha (q) signalling events	REACT:R-HSA-416476	9.15e-11	1.18e-07	24	AVPR1B|CCKAR|CCL23|DGKA|F2|FFAR3|GCGR|GHRL|GNB3|GNG8|GNGT2|GNRH1|GPR17|LPAR6|LTB4R|NPFF|NPFFR1|PRKCQ|PROKR1|RASGRP2|TAC1|TAC3|UTS2B|UTS2R	192/43112 genes: 0.45%
Th17 cell differentiation	KEGG:hsa04659	1.5e-10	1.92e-07	18	CD3G|FOXP3|HLA-DMA|HLA-DMB|HLA-DOA|HLA-DOB|IL12RB1|IL21|IL23A|IL2RG|IRF4|JAK3|PLCG1|PRKCQ|STAT5A|TBX21|TYK2|ZAP70	107/43112 genes: 0.25%
Cytokine Signaling in Immune system	REACT:R-HSA-1280215	1.89e-10	2.43e-07	51	BIRC3|CCL19|CCL22|CCR5|CD27|CD40LG|CSF3|CXCL2|EBI3|EDAR|FCER2|FGF17|FGFR4|FLT3LG|GBP7|GH1|IL12RB1|IL15|IL18BP|IL1R2|IL22RA2|IL23A|IL2RG|IL34|IL3RA|IRF4|JAK3|KPNA5|LCN2|LTA|LTB|MAP2K6|MET|MX2|NOD1|NRG4|PLCG1|PSMA8|PSMB10|RELB|STAT5A|TNFRSF13B|TNFRSF13C|TNFRSF25|TNFRSF4|TNFRSF6B|TNFSF14|TNFSF8|TRIM10|TRIM5|TYK2	760/43112 genes: 1.76%
Peptide ligand-binding receptors	REACT:R-HSA-375276	3.46e-10	4.45e-07	23	AVPR1B|AVPR2|CCKAR|CCL16|CCL19|CCL23|CCL25|CCR4|CCR5|CCR7|CXCL2|F2|GHRL|INSL3|NPFF|NPFFR1|NPY4R|PNOC|PROKR1|TAC1|TAC3|UTS2B|UTS2R	188/43112 genes: 0.44%
GPCR downstream signaling	REACT:R-HSA-388396	7.2e-10	9.26e-07	60	ADCY4|ADRB2|AVPR1B|AVPR2|CCKAR|CCL16|CCL19|CCL23|CCL25|CCR4|CCR5|CCR7|CXCL2|DGKA|F2|FFAR3|GCGR|GHRL|GNB3|GNG8|GNGT2|GNRH1|GPR17|GPR18|GPR20|GPR25|IL2RG|IL3RA|INSL3|JAK3|LPAR6|LTB4R|NPFF|NPFFR1|NPY4R|OR13A1|OR1L8|OR51B4|OR51B5|OR52N4|OR56B1|OR5K2|P2RY12|PIK3CG|PNOC|PRKCQ|PROKR1|PTGDR2|PTGER4|RAMP2|RASGRP2|RGS13|S1PR4|TAC1|TAC3|TAS2R10|TAS2R14|TAS2R19|UTS2B|UTS2R	1016/43112 genes: 2.36%
Th1 and Th2 cell differentiation	KEGG:hsa04658	9.37e-10	1.2e-06	16	CD3G|DLL1|HLA-DMA|HLA-DMB|HLA-DOA|HLA-DOB|IL12RB1|IL2RG|JAK3|MAML2|PLCG1|PRKCQ|STAT5A|TBX21|TYK2|ZAP70	92/43112 genes: 0.21%
Intestinal immune network for IgA production	KEGG:hsa04672	1.14e-09	1.47e-06	12	AICDA|CCL25|CD40LG|HLA-DMA|HLA-DMB|HLA-DOA|HLA-DOB|IL15|ITGB7|MADCAM1|TNFRSF13B|TNFRSF13C	47/43112 genes: 0.11%
Signaling by GPCR	REACT:R-HSA-372790	2.14e-09	2.75e-06	71	ADCY4|ADRB2|AVPR1B|AVPR2|CCKAR|CCL16|CCL19|CCL23|CCL25|CCR4|CCR5|CCR7|CRHBP|CXCL2|DGKA|F2|FFAR3|FGF17|FGFR4|GCGR|GHRL|GNB3|GNG8|GNGT2|GNRH1|GPR17|GPR18|GPR20|GPR25|IL2RG|IL3RA|INSL3|JAK3|LPAR6|LTB4R|MET|NPFF|NPFFR1|NPY4R|NRG4|OR13A1|OR1L8|OR51B4|OR51B5|OR52N4|OR56B1|OR5K2|P2RY12|PIK3CG|PNOC|PRKCQ|PROKR1|PSMA8|PSMB10|PTGDR2|PTGER4|RAMP2|RASGRP2|RGS13|S1PR4|TAC1|TAC3|TAS1R3|TAS2R10|TAS2R14|TAS2R19|…	1341/43112 genes: 3.11%
Cell adhesion molecules (CAMs)	KEGG:hsa04514	2.91e-09	3.74e-06	19	CD226|CD274|CD34|CD40LG|CLDN15|CLDN19|HLA-DMA|HLA-DMB|HLA-DOA|HLA-DOB|ICAM2|ICAM3|ITGB7|MADCAM1|MPZ|SELL|SELP|SPN|TIGIT	143/43112 genes: 0.33%
TNFR2 non-canonical NF-kB pathway	REACT:R-HSA-5668541	5.98e-09	7.69e-06	16	BIRC3|CD27|CD40LG|EDAR|LTA|LTB|PSMA8|PSMB10|RELB|TNFRSF13B|TNFRSF13C|TNFRSF25|TNFRSF4|TNFRSF6B|TNFSF14|TNFSF8	104/43112 genes: 0.24%
NF-kappa B signaling pathway	KEGG:hsa04064	1.06e-08	1.37e-05	15	BIRC3|BTK|CCL19|CD40LG|CXCL2|LTA|LTB|PIDD1|PLCG1|PRKCQ|RELB|TNFRSF13C|TNFSF14|TRAF1|ZAP70	94/43112 genes: 0.22%
Gastrin-CREB signalling pathway via PKC and MAPK	REACT:R-HSA-881907	2.65e-08	3.41e-05	33	AVPR1B|CCKAR|CCL23|DGKA|F2|FFAR3|FGF17|FGFR4|GCGR|GHRL|GNB3|GNG8|GNGT2|GNRH1|GPR17|IL2RG|IL3RA|JAK3|LPAR6|LTB4R|MET|NPFF|NPFFR1|NRG4|PRKCQ|PROKR1|PSMA8|PSMB10|RASGRP2|TAC1|TAC3|UTS2B|UTS2R	443/43112 genes: 1.03%
TNFs bind their physiological receptors	REACT:R-HSA-5669034	2.97e-08	3.82e-05	9	CD27|EDAR|LTA|TNFRSF13B|TNFRSF25|TNFRSF4|TNFRSF6B|TNFSF14|TNFSF8	30/43112 genes: 0.07%
Platelet activation, signaling and aggregation	REACT:R-HSA-76002	4.72e-08	6.06e-05	25	APOA1|CTSW|DGKA|F2|F5|FERMT3|GNB3|GNG8|GNGT2|GP1BA|GP5|GP6|IL2RG|IL3RA|ITIH3|JAK3|MMRN1|MPL|P2RY12|PIK3CG|PRKCQ|RAPGEF3|RASGRP2|SELP|SRGN	282/43112 genes: 0.65%
G alpha (i) signalling events	REACT:R-HSA-418594	4.87e-08	6.26e-05	23	ADCY4|CCL16|CCL19|CCL23|CCL25|CCR4|CCR5|CCR7|CXCL2|GNB3|GNG8|GNGT2|GPR17|GPR18|NPY4R|P2RY12|PNOC|PTGDR2|RGS13|S1PR4|TAS2R10|TAS2R14|TAS2R19	243/43112 genes: 0.56%
Innate Immune System	REACT:R-HSA-168249	1.78e-07	0.000228	64	ADCY4|AGER|ARG1|ARHGAP9|ATAD3B|BIRC3|BTK|C1QA|C1S|C6|C8G|C9|CARD9|CASP9|CD19|CD3G|CEACAM3|CFP|DOK3|ELK1|FCN3|FGF17|FGFR4|GLA|ICAM2|ICAM3|IL2RG|IL3RA|JAK3|KIR2DS4|KLRC2|LAT2|LCN2|LEAP2|MAP2K6|MASP1|MASP2|MEFV|MET|MPO|MUC13|NCF1|NCF4|NLRP4|NOD1|NRG4|P2RX1|PIP5K1B|PLCG1|PLD4|PRKCQ|PSMA8|PSMB10|RASGRP2|RELB|RHOF|SELL|TBC1D10C|TLR10|TLR6|TLR8|TLR9|WAS|ZBP1	1298/43112 genes: 3.01%
Metabolism	REACT:R-HSA-1430728	2.2e-07	0.000282	93	AANAT|ABCB11|ACAD11|ACSBG2|ACSM3|ADCY4|ADH1A|ADHFE1|ADPRM|AGMO|AGXT|AKR1B15|AMT|APOA1|APOA2|APOC3|APOM|ARG1|ASMT|B3GAT1|BMX|CARNS1|CBR3|CERS3|CETP|CH25H|CHST7|CIDEC|CPT1B|CREB3L3|CYP17A1|CYP24A1|CYP2C9|CYP2D6|CYP3A4|DBH|DPEP1|DPEP2|DPEP3|DPYS|ENPP7|FABP7|FBP2|FITM1|GALT|GCGR|GLA|GNB3|GNG8|GNGT2|GPC2|GPD1|GPIHBP1|GUCY2C|HS3ST3B1|HSD17B13|HSD3B1|INPP1|INPP4A|INPP5E|ISCU|KCNG2|LIPT1|MTHFR|NAALAD2|ND…	2172/43112 genes: 5.04%
Antigen processing and presentation	KEGG:hsa04612	4.08e-07	0.000525	12	HLA-DMA|HLA-DMB|HLA-DOA|HLA-DOB|KIR2DS4|KIR3DL3|KLRC1|KLRC2|KLRC3|KLRC4|RFXAP|TAP2	77/43112 genes: 0.18%
Chemokine signaling pathway	KEGG:hsa04062	7.15e-07	0.00092	18	ADCY4|CCL16|CCL17|CCL19|CCL22|CCL23|CCL25|CCR4|CCR5|CCR7|CXCL2|GNB3|GNG8|GNGT2|JAK3|NCF1|RASGRP2|WAS	182/43112 genes: 0.42%
Neuroactive ligand-receptor interaction	KEGG:hsa04080	1.89e-06	0.00243	22	ADRB2|AVPR1B|AVPR2|CCKAR|CHRNA10|F2|GABRA4|GABRG1|GCGR|GH1|GPR50|LEPR|LPAR6|LTB4R|NPFFR1|NPY4R|P2RX1|P2RX5|P2RY8|PTGER4|S1PR4|UTS2R	277/43112 genes: 0.64%
TNF receptor superfamily (TNFSF) members mediating non-canonical NF-kB pathway	REACT:R-HSA-5676594	3.23e-06	0.00415	6	BIRC3|CD40LG|LTA|LTB|TNFRSF13C|TNFSF14	18/43112 genes: 0.04%
Metabolism of lipids and lipoproteins	REACT:R-HSA-556833	3.43e-06	0.00442	43	ABCB11|ACAD11|ACSBG2|ACSM3|AGMO|AKR1B15|APOA1|APOA2|APOC3|BMX|CERS3|CETP|CH25H|CIDEC|CPT1B|CREB3L3|CYP17A1|CYP2C9|DPEP1|DPEP2|DPEP3|ENPP7|FABP7|FITM1|GLA|GPD1|GPIHBP1|HSD17B13|HSD3B1|INPP4A|INPP5E|NR1H3|OSBPL7|PIK3C2B|PIK3CG|PIP5K1B|PITPNM3|PLD4|PLIN1|PPARA|SH3KBP1|TMEM86B|TNFAIP8L2	814/43112 genes: 1.89%
Inflammatory bowel disease (IBD)	KEGG:hsa05321	4.24e-06	0.00546	10	FOXP3|HLA-DMA|HLA-DMB|HLA-DOA|HLA-DOB|IL12RB1|IL21|IL23A|IL2RG|TBX21	65/43112 genes: 0.15%
PI3K-Akt signaling pathway	KEGG:hsa04151	5.38e-06	0.00692	24	ANGPT4|CASP9|CD19|COL4A3|COL6A6|COL9A3|CREB3L3|CSF3|FGF17|FGFR4|GH1|GNB3|GNG8|GNGT2|IL2RG|IL3RA|ITGA7|ITGB7|JAK3|LPAR6|MET|PIK3CG|SGK2|TNN	341/43112 genes: 0.79%
Lipid digestion, mobilization, and transport	REACT:R-HSA-73923	5.67e-06	0.00729	13	APOA1|APOA2|APOC3|CETP|CIDEC|CREB3L3|FABP7|FITM1|GPIHBP1|HSD17B13|NR1H3|PLIN1|SH3KBP1	115/43112 genes: 0.27%
HTLV-I infection	KEGG:hsa05166	6.98e-06	0.00898	20	ADCY4|CD3G|CRTC1|ELK1|HLA-DMA|HLA-DMB|HLA-DOA|HLA-DOB|IL15|IL1R2|IL2RG|JAK3|LTA|RELB|SRF|STAT5A|TNFRSF13C|WNT1|WNT16|WNT8B	256/43112 genes: 0.59%
Staphylococcus aureus infection	KEGG:hsa05150	7.6e-06	0.00977	9	C1QA|C1S|HLA-DMA|HLA-DMB|HLA-DOA|HLA-DOB|MASP1|MASP2|SELP	55/43112 genes: 0.13%

## Sheet: up in cold_negative lymph
Pathway	Pathway ID	P-value	Corrected P-value	Annotated Genes Quantity	Annotated Genes	Genome Frequency
Metabolism	REACT:R-HSA-1430728	5.24e-61	9.78e-58	308	AACS|ABCC1|ABCC8|ABCD1|ABHD4|ACADSB|ACAT1|ACER3|ACLY|ACMSD|ACOT2|ACOT4|ACOT7|ACOX2|ACP5|ACSL3|ADCY8|ADIPOR1|ADIPOR2|AGL|AGPAT1|AGT|AHCYL1|AIMP2|AKR7A2|AKR7A3|AKT1|ALDH1B1|ALDH1L2|ALDH3A1|ALDH3A2|ALDH3B1|ALDOA|ALDOC|AMACR|ANGPTL4|AP2M1|APOBR|APOC2|ARF3|ARL2|ARL2BP|ARNT2|ARSB|ARSF|AWAT1|AZIN1|B3GNT7|B4GALT4|BCAT1|BGN|BMP1|BPHL|CA2|CA6|CACNA2D2|CACNB2|CALM1|CALM2|CBR4|CDIPT|CDS2|CERS1|CERS2|CERS6|CG…	2172/43112 genes: 5.04%
Extracellular matrix organization	REACT:R-HSA-1474244	1.02e-57	1.9e-54	104	ACTN1|ADAM10|ADAM9|ADAMTS14|ADAMTS16|ADAMTS2|BGN|BMP1|BMP4|CAPN1|CAPN9|CASK|CAST|CDH1|COL10A1|COL11A1|COL12A1|COL13A1|COL18A1|COL1A1|COL1A2|COL24A1|COL2A1|COL3A1|COL4A2|COL4A6|COL5A1|COL5A2|COL5A3|COL6A1|COL6A2|COL6A3|COL7A1|COL8A1|COLGALT1|CRTAP|CTSB|CTSD|CTSK|CTSL|DAG1|DCN|DDR1|DMP1|EFEMP2|FBN1|FBN2|FN1|FURIN|HAPLN1|HTRA1|IBSP|ITGA11|ITGA2|ITGA3|ITGA5|ITGAM|ITGAV|ITGB1|ITGB3|ITGB5|LAMA4|LAMB1|L…	297/43112 genes: 0.69%
Metabolism of proteins	REACT:R-HSA-392499	1.03e-53	1.93e-50	246	ABCA3|ACTR8|ADAMTS12|ADAMTS14|ADAMTS16|ADAMTS2|ADAMTS6|ADAMTSL2|AGT|ALG1|ALG8|AMDHD2|AMFR|ANK1|APEH|APP|AREG|ARF3|ARF4|ARL2|ARSB|ARSF|ASNA1|ATF6|ATP6AP2|ATP6V0D1|B3GNT7|B4GALT4|BRCA1|CALM1|CALM2|CANX|CD109|CD55|CEACAM5|CGA|CHCHD2|CHCHD7|CKAP4|CNIH1|CNIH3|CNTN3|CNTN4|COG7|COG8|COL7A1|COPG1|COPZ2|COX17|CPB1|CPE|CTNNB1|CTSA|CTSD|CTSZ|CUL7|CYC1|DAD1|DAG1|DCTN1|DCTN2|DCTN5|DERL1|DPH6|DPP4|DYNC1H1|DYNC…	1623/43112 genes: 3.76%
Immune System	REACT:R-HSA-168256	4.74e-51	8.85e-48	284	ACLY|ACTG1|ACTR1A|ADAM10|ADCY8|AGL|AHCYL1|AKT1|ALDH3B1|ALDOA|ALDOC|ANO6|ANXA2|AP1G1|AP1M2|AP2M1|APEH|APP|ARSB|ARTN|ASB15|ATP6AP2|ATP6V0A1|ATP6V0B|ATP6V0C|ATP6V0D1|ATP6V0D2|ATP6V1A|ATP6V1B2|ATP6V1C1|ATP6V1D|ATP6V1H|ATP8B4|BAIAP2|BRI3|BTBD1|C5AR1|C8B|CALM1|CALM2|CANX|CAPN1|CAPZA2|CCND1|CD14|CD177|CD1A|CD207|CD300A|CD300C|CD46|CD55|CD63|CD68|CDC27|CDH1|CDKN1A|CHI3L1|CHUK|CKAP4|CLEC5A|CLTC|COL1A2|CPN…	2118/43112 genes: 4.91%
Vesicle-mediated transport	REACT:R-HSA-5653656	8.49e-47	1.58e-43	139	AGTR1|AKT1|AMPH|ANK1|AP1G1|AP1M2|AP2M1|AP3B1|APP|AREG|ARF3|ARF4|CALM1|CALM2|CD55|CHMP2B|CLTC|CNIH1|CNIH3|COG7|COG8|COL1A1|COL1A2|COL3A1|COL4A2|COL7A1|COLEC12|COPG1|COPS4|COPS8|COPZ2|CTSZ|CTTN|CUX1|DCTN1|DCTN2|DCTN5|DENND1B|DNAJC6|DNASE2|DYNC1H1|DYNC1I2|DYNC1LI1|DYNC1LI2|DYNLL1|DYNLL2|EPN2|EPS15L1|EXOC5|FTH1|FTL|GABARAPL2|GALNT1|GBF1|GDI1|GJA1|GJA3|GJB2|GNS|GOLGA5|GOLIM4|GOSR2|GPR21|GRIA1|HBA1|HSP…	659/43112 genes: 1.53%
Membrane Trafficking	REACT:R-HSA-199991	1.18e-42	2.2e-39	128	AGTR1|AKT1|AMPH|ANK1|AP1G1|AP1M2|AP2M1|AP3B1|APP|AREG|ARF3|ARF4|CALM1|CALM2|CD55|CHMP2B|CLTC|CNIH1|CNIH3|COG7|COG8|COL7A1|COPG1|COPS4|COPS8|COPZ2|CTSZ|CTTN|CUX1|DCTN1|DCTN2|DCTN5|DENND1B|DNAJC6|DNASE2|DYNC1H1|DYNC1I2|DYNC1LI1|DYNC1LI2|DYNLL1|DYNLL2|EPN2|EPS15L1|EXOC5|FTH1|FTL|GABARAPL2|GALNT1|GBF1|GDI1|GJA1|GJA3|GJB2|GNS|GOLGA5|GOLIM4|GOSR2|GPR21|GRIA1|HSPA8|IGF2R|KIF16B|KIF26B|KIF5B|KIF6|KIFAP3|…	613/43112 genes: 1.42%
Post-translational protein modification	REACT:R-HSA-597592	4.1e-42	7.66e-39	171	ACTR8|ADAMTS12|ADAMTS14|ADAMTS16|ADAMTS2|ADAMTS6|ADAMTSL2|ALG1|ALG8|AMDHD2|AMFR|ANK1|AREG|ARF3|ARF4|ARSB|ARSF|B3GNT7|B4GALT4|BRCA1|CALM1|CALM2|CANX|CD109|CD55|CEACAM5|CGA|CNIH1|CNIH3|CNTN3|CNTN4|COG7|COG8|COL7A1|COPG1|COPZ2|CTSA|CTSZ|DAD1|DAG1|DCTN1|DCTN2|DCTN5|DERL1|DPH6|DYNC1H1|DYNC1I2|DYNC1LI1|DYNC1LI2|DYNLL1|DYNLL2|ESR1|FPGT|FURIN|FUT8|GALNT1|GALNT5|GANAB|GATA3|GBF1|GOSR2|GRIA1|HIST1H2BD|HIST…	1037/43112 genes: 2.41%
Innate Immune System	REACT:R-HSA-168249	1.08e-38	2.02e-35	189	ACLY|ACTG1|ADAM10|ADCY8|AGL|AHCYL1|AKT1|ALDH3B1|ALDOA|ALDOC|ANO6|ANXA2|APEH|APP|ARSB|ARTN|ATP6AP2|ATP6V0A1|ATP6V0B|ATP6V0C|ATP6V0D1|ATP6V0D2|ATP6V1A|ATP6V1B2|ATP6V1C1|ATP6V1D|ATP6V1H|ATP8B4|BAIAP2|BRI3|C5AR1|C8B|CALM1|CALM2|CAPN1|CAPZA2|CD14|CD177|CD300A|CD46|CD55|CD63|CD68|CDKN1A|CHI3L1|CHUK|CKAP4|CLEC5A|CPNE3|CRISP3|CRK|CSTB|CTNNB1|CTSA|CTSB|CTSD|CTSK|CTSL|CTSZ|CXCR1|CYFIP1|CYSTM1|DNAJC13|DSG1|…	1298/43112 genes: 3.01%
Neutrophil degranulation	REACT:R-HSA-6798695	4.23e-37	7.9e-34	106	ACLY|ADAM10|AGL|ALDH3B1|ALDOA|ALDOC|ANO6|ANXA2|APEH|ARSB|ATP6AP2|ATP6V0A1|ATP6V0C|ATP6V1D|ATP8B4|BRI3|C5AR1|CAPN1|CD14|CD177|CD300A|CD55|CD63|CD68|CHI3L1|CKAP4|CLEC5A|CPNE3|CRISP3|CSTB|CTSA|CTSB|CTSD|CTSZ|CXCR1|CYFIP1|CYSTM1|DNAJC13|DSG1|DSP|DYNC1H1|DYNC1LI1|DYNLL1|FABP5|FCGR2A|FOLR3|FRK|FTH1|FTL|GAA|GNS|GRN|HEXB|HGSNAT|HSP90AA1|HSP90AB1|HSPA1A|HSPA8|IGF2R|ITGAM|ITGAV|JUP|KPNB1|KRT1|LAMP1|LAMP2|M…	488/43112 genes: 1.13%
Metabolic pathways	KEGG:hsa01100	8.58e-34	1.6e-30	177	ACADSB|ACAT1|ACLY|ACMSD|ACOT2|ACOT4|ACOX2|ACP5|ACSL3|AGL|AGPAT1|AHCYL1|ALDH1B1|ALDH3A1|ALDH3A2|ALDH3B1|ALDOA|ALDOC|ALG1|ALG8|AMACR|ARSB|ATP6V0A1|ATP6V0B|ATP6V0C|ATP6V0D1|ATP6V0D2|ATP6V1A|ATP6V1B2|ATP6V1C1|ATP6V1D|ATP6V1H|B4GALT4|BCAT1|CDIPT|CDS2|CERS1|CERS2|CERS6|CHPF|CHSY3|CKB|COMT|COQ5|COQ7|COX11|COX17|COX6A1|COX6C|CSGALNACT2|CYC1|CYP2A6|CYP51A1|DAD1|DCT|DDC|DSE|EARS2|ENO1|ENPP1|EXT1|EXTL1|FAH|…	1270/43112 genes: 2.95%
Signal Transduction	REACT:R-HSA-162582	1.98e-33	3.69e-30	281	ABHD12|ACKR3|ACKR4|ACTG1|ADAM10|ADAM12|ADCY8|ADCYAP1|ADORA1|ADORA3|ADRA1B|ADRA1D|AGT|AGTR1|AHCYL1|AKT1|AP2M1|APOC2|APP|ARHGAP36|ARHGAP5|ARHGEF12|ARHGEF17|ARHGEF35|ARTN|ASH2L|ATP2A1|ATP2A2|ATP6V0A1|ATP6V0B|ATP6V0C|ATP6V0D1|ATP6V0D2|ATP6V1A|ATP6V1B2|ATP6V1C1|ATP6V1D|ATP6V1H|AXL|BAG4|BAIAP2|BCAR1|BDKRB1|BMPR1B|BUB3|C5AR1|CALM1|CALM2|CCK|CCND1|CD55|CDH1|CDKN1A|CENPQ|CGA|CGN|CHUK|CLIP1|CLTC|COL4A2|COL…	2587/43112 genes: 6.00%
Lysosome	KEGG:hsa04142	6.3e-31	1.18e-27	49	ACP5|AP1G1|AP1M2|AP3B1|AP3D1|AP3S2|ARSB|ATP6V0A1|ATP6V0B|ATP6V0C|ATP6V0D1|ATP6V0D2|ATP6V1H|CD63|CD68|CLTC|CTSA|CTSB|CTSD|CTSE|CTSK|CTSL|CTSZ|DNASE2|GAA|GBA|GNPTG|GNS|HEXA|HEXB|HGSNAT|IGF2R|LAMP1|LAMP2|LAPTM4A|LAPTM4B|LIPA|MANBA|NAGA|NAGLU|NEU1|PLA2G15|PPT1|PSAP|SLC17A5|SORT1|SUMF1|TCIRG1|TPP1	123/43112 genes: 0.29%
Transmembrane transport of small molecules	REACT:R-HSA-382551	8.24e-30	1.54e-26	115	ABCA3|ABCC1|ABCC2|ABCC8|ABCD1|ABCG4|ADCY8|ANKH|ANO10|ANO3|ANO4|ANO5|ANO6|AQP9|ASPH|ATP10A|ATP2A1|ATP2A2|ATP2C2|ATP6V0A1|ATP6V0B|ATP6V0C|ATP6V0D1|ATP6V0D2|ATP6V1A|ATP6V1B2|ATP6V1C1|ATP6V1D|ATP6V1H|ATP8A2|ATP8B1|ATP8B4|CALM1|CALM2|CLCN7|CYBRD1|DERL1|EIF2S1|ERLIN2|FTH1|FTL|GABRA2|GABRB2|GABRG2|GLRA2|GLRB|GNB1|GNB5|GNG10|GNG12|GNG13|HEPH|HK1|HK2|LCN1|NIPA1|NIPAL4|OS9|OSTM1|PRKACB|PRKAR1A|PSMA6|PSMB5|…	676/43112 genes: 1.57%
Hemostasis	REACT:R-HSA-109582	8.07e-28	1.51e-24	108	ABHD12|ACTN1|AKAP1|AKAP10|AKT1|ALDOA|ANGPT2|ANXA2|ANXA5|APLP2|APP|ATP2A1|ATP2A2|BCAR1|CABLES1|CALM1|CALM2|CALU|CAPZA2|CD109|CD177|CD63|CD99|CD99L2|CEACAM5|CRK|DOCK4|ECM1|F13A1|FLNA|FN1|GATA3|GNA15|GNB1|GNB5|GNG10|GNG12|GNG13|GPC1|ISLR|ITGA2|ITGA3|ITGA5|ITGAM|ITGAV|ITGB1|ITGB3|ITPK1|KCNMB4|KIF16B|KIF26B|KIF5B|KIF6|KIFAP3|KLC1|KLC2|LAMP2|LHFPL2|MAFG|MAGED2|MAPK3|MERTK|MGLL|MMP1|NOS2|OLR1|PCDH7|PDGF…	639/43112 genes: 1.48%
Asparagine N-linked glycosylation	REACT:R-HSA-446203	7.06e-27	1.32e-23	68	ALG1|ALG8|AMDHD2|AMFR|ANK1|AREG|ARF3|ARF4|B4GALT4|CANX|CD55|CGA|CNIH1|CNIH3|COG7|COG8|COL7A1|COPG1|COPZ2|CTSA|CTSZ|DAD1|DCTN1|DCTN2|DCTN5|DERL1|DYNC1H1|DYNC1I2|DYNC1LI1|DYNC1LI2|DYNLL1|DYNLL2|FPGT|FUT8|GANAB|GBF1|GOSR2|GRIA1|MGAT2|MGAT4A|MGAT4B|MPDU1|NAPB|NAPG|NEU1|NSF|OS9|RAB1A|RAB1B|RAD23B|RNF139|SEC22C|SEC23A|SEC24B|SEC31A|SERPINA1|SLC17A5|SRD5A3|ST3GAL4|ST6GAL2|TMED10|TMED3|TMED7|TMED9|TMEM11…	284/43112 genes: 0.66%
Collagen formation	REACT:R-HSA-1474290	6.55e-26	1.22e-22	39	ADAMTS14|ADAMTS2|BMP1|COL10A1|COL11A1|COL12A1|COL13A1|COL18A1|COL1A1|COL1A2|COL24A1|COL2A1|COL3A1|COL4A2|COL4A6|COL5A1|COL5A2|COL5A3|COL6A1|COL6A2|COL6A3|COL7A1|COL8A1|COLGALT1|CRTAP|CTSB|CTSL|LAMC2|LOX|LOXL2|MMP13|MMP9|P4HA1|P4HA2|P4HA3|P4HB|PCOLCE|PLEC|SERPINH1	93/43112 genes: 0.22%
Focal adhesion	KEGG:hsa04510	2.75e-25	5.12e-22	55	ACTG1|ACTN1|AKT1|ARHGAP5|BCAR1|CCND1|COL1A1|COL1A2|COL2A1|COL4A2|COL4A6|COL6A1|COL6A2|COL6A3|CRK|CTNNB1|FLNA|FLNB|FLT1|FN1|GSK3B|IBSP|IGF1R|ILK|ITGA11|ITGA2|ITGA3|ITGA5|ITGAV|ITGB1|ITGB3|ITGB5|LAMA4|LAMB1|LAMB2|LAMC1|LAMC2|MAP2K1|MAPK3|MAPK9|PARVA|PDGFB|PDGFC|PDGFRB|PDPK1|PIK3CB|PTK2|RHOA|SHC1|SPP1|THBS1|THBS2|TNC|TNR|VEGFA	199/43112 genes: 0.46%
Transport to the Golgi and subsequent modification	REACT:R-HSA-948021	2.95e-25	5.5e-22	50	ANK1|AREG|ARF3|ARF4|B4GALT4|CD55|CGA|CNIH1|CNIH3|COG7|COG8|COL7A1|COPG1|COPZ2|CTSZ|DCTN1|DCTN2|DCTN5|DYNC1H1|DYNC1I2|DYNC1LI1|DYNC1LI2|DYNLL1|DYNLL2|FUT8|GBF1|GOSR2|GRIA1|MGAT2|MGAT4A|MGAT4B|NAPB|NAPG|NSF|RAB1A|RAB1B|SEC22C|SEC23A|SEC24B|SEC31A|SERPINA1|ST3GAL4|TMED10|TMED3|TMED7|TMED9|TMEM115|TRAPPC4|TRAPPC9|YKT6	164/43112 genes: 0.38%
PI3K-Akt signaling pathway	KEGG:hsa04151	2.05e-23	3.82e-20	70	AKT1|ANGPT2|BRCA1|CCND1|CDKN1A|CHUK|COL1A1|COL1A2|COL2A1|COL4A2|COL4A6|COL6A1|COL6A2|COL6A3|CSF1R|EFNA3|EIF4E|EIF4EBP1|EPO|FGF10|FGF14|FGF5|FGFR1|FLT1|FN1|GNB1|GNB5|GNG10|GNG12|GNG13|GSK3B|HSP90AA1|HSP90AB1|IBSP|IGF1R|ITGA11|ITGA2|ITGA3|ITGA5|ITGAV|ITGB1|ITGB3|ITGB5|LAMA4|LAMB1|LAMB2|LAMC1|LAMC2|MAP2K1|MAPK3|MDM2|MLST8|PDGFB|PDGFC|PDGFRB|PDPK1|PHLPP2|PIK3CB|PPP2CA|PTK2|SPP1|TCL1B|THBS1|THBS2|TNC|…	341/43112 genes: 0.79%
Phagosome	KEGG:hsa04145	4.55e-23	8.5e-20	46	ACTG1|ATP6V0A1|ATP6V0B|ATP6V0C|ATP6V0D1|ATP6V0D2|ATP6V1A|ATP6V1B2|ATP6V1C1|ATP6V1D|ATP6V1H|CANX|CD14|COLEC12|CTSL|DYNC1H1|DYNC1I2|DYNC1LI1|DYNC1LI2|FCGR2A|ITGA2|ITGA5|ITGAM|ITGAV|ITGB1|ITGB3|ITGB5|LAMP1|LAMP2|MARCO|MBL2|MRC2|MSR1|NCF2|OLR1|RAB5C|RAB7A|SEC61A1|SEC61G|TCIRG1|TFRC|THBS1|THBS2|TUBA1A|TUBB3|VAMP3	153/43112 genes: 0.35%
ER to Golgi Anterograde Transport	REACT:R-HSA-199977	4.67e-23	8.71e-20	43	ANK1|AREG|ARF3|ARF4|CD55|CNIH1|CNIH3|COG7|COG8|COL7A1|COPG1|COPZ2|CTSZ|DCTN1|DCTN2|DCTN5|DYNC1H1|DYNC1I2|DYNC1LI1|DYNC1LI2|DYNLL1|DYNLL2|GBF1|GOSR2|GRIA1|NAPB|NAPG|NSF|RAB1A|RAB1B|SEC22C|SEC23A|SEC24B|SEC31A|SERPINA1|TMED10|TMED3|TMED7|TMED9|TMEM115|TRAPPC4|TRAPPC9|YKT6	133/43112 genes: 0.31%
Metabolism of carbohydrates	REACT:R-HSA-71387	8.46e-23	1.58e-19	64	AGL|ALDOA|ALDOC|ARSB|B3GNT7|B4GALT4|BGN|CALM1|CALM2|CHPF|CHST1|CHST13|CHST14|CHST6|CHSY3|CSGALNACT2|CSPG4|DCN|DSE|DSEL|ENO1|EXT1|GAA|GBE1|GNPDA1|GNS|GOT2|GPC1|GPC6|HAS2|HEXA|HEXB|HK1|HK2|HS3ST2|HS3ST5|HS6ST2|MANBA|MGAM|NAGLU|NCAN|NDST4|PFKFB2|PFKFB3|PFKFB4|PGAM1|PGK1|PGM2|PHKA1|PKM|PPP1R3C|PPP2CA|PRKACB|PYGL|SDC1|SDC2|SLC2A1|SLC2A5|SLC35B2|SORD|ST3GAL4|TKT|VCAN|XYLT1	296/43112 genes: 0.69%
Metabolism of lipids and lipoproteins	REACT:R-HSA-556833	9.47e-23	1.77e-19	115	AACS|ABCC1|ABCD1|ABHD4|ACAT1|ACER3|ACLY|ACOT2|ACOT4|ACOT7|ACOX2|ACSL3|AGPAT1|AGT|ALDH3A2|ALDH3B1|AMACR|ANGPTL4|AP2M1|APOBR|APOC2|ARF3|ARNT2|ARSB|ARSF|AWAT1|BMP1|CBR4|CDIPT|CDS2|CERS1|CERS2|CERS6|CGA|CLTC|COQ5|COQ7|CPNE3|CTSA|CYP51A1|DGAT2L6|ECI1|ELOVL2|ELOVL3|ELOVL5|ELOVL6|FABP5|FHL2|FITM2|FURIN|GBA|GDPD1|GDPD3|GPD2|HAO2|HEXA|HEXB|HILPDA|HPGDS|HSD17B7|HSD3B7|INPP4B|INPP5F|INSIG2|KDSR|KPNB1|LIPA|L…	814/43112 genes: 1.89%
Adaptive Immune System	REACT:R-HSA-1280218	4.45e-22	8.31e-19	114	ACTR1A|AHCYL1|AKT1|AP1G1|AP1M2|AP2M1|ASB15|BTBD1|CALM1|CALM2|CANX|CD14|CD1A|CD207|CD300A|CD300C|CDC27|CDH1|CDKN1A|CHUK|CLTC|CTSA|CTSB|CTSD|CTSE|CTSK|CTSL|CUL7|DCTN1|DCTN2|DCTN5|DYNC1H1|DYNC1I2|DYNC1LI1|DYNC1LI2|DYNLL1|DYNLL2|FBXL16|FBXO22|FGF10|FGF5|FGFR1|GSK3B|HECTD1|IER3|ITGAV|ITGB1|ITGB5|KIF5B|KIFAP3|KLC1|KLC2|LILRA2|LILRA6|LMO7|MAPK3|MDM2|MLST8|MRC2|NCF2|NEDD4|NPEPPS|PDGFB|PDGFRB|PDPK1|PHLPP2…	818/43112 genes: 1.90%
Collagen biosynthesis and modifying enzymes	REACT:R-HSA-1650814	9.36e-22	1.75e-18	31	ADAMTS14|ADAMTS2|BMP1|COL10A1|COL11A1|COL12A1|COL13A1|COL18A1|COL1A1|COL1A2|COL24A1|COL2A1|COL3A1|COL4A2|COL4A6|COL5A1|COL5A2|COL5A3|COL6A1|COL6A2|COL6A3|COL7A1|COL8A1|COLGALT1|CRTAP|P4HA1|P4HA2|P4HA3|P4HB|PCOLCE|SERPINH1	70/43112 genes: 0.16%
Pathways in cancer	KEGG:hsa05200	1.58e-21	2.96e-18	73	ADCY8|AGTR1|AKT1|ARHGEF12|ARNT2|BDKRB1|BIRC7|BMP4|CCND1|CDH1|CDKN1A|CHUK|COL4A2|COL4A6|CRK|CSF1R|CTNNA1|CTNNB1|EDNRA|EGLN1|FGF10|FGF14|FGF5|FGFR1|FN1|FZD1|GLI3|GNB1|GNB5|GNG10|GNG12|GNG13|GSK3B|HSP90AA1|HSP90AB1|IGF1R|ITGA2|ITGA3|ITGAV|ITGB1|JUP|LAMA4|LAMB1|LAMB2|LAMC1|LAMC2|MAP2K1|MAPK3|MAPK9|MDM2|MITF|MLH1|MMP1|MMP2|MMP9|NCOA4|NOS2|PDGFB|PDGFRB|PIK3CB|PRKACB|PTGER3|PTK2|RET|RHOA|SHH|SLC2A1|TGFB…	395/43112 genes: 0.92%
Intra-Golgi and retrograde Golgi-to-ER traffic	REACT:R-HSA-6811442	1.08e-20	2.02e-17	47	ARF3|ARF4|COG7|COG8|COPG1|COPZ2|CUX1|DCTN1|DCTN2|DCTN5|DYNC1H1|DYNC1I2|DYNC1LI1|DYNC1LI2|DYNLL1|DYNLL2|GALNT1|GBF1|GOLGA5|GOLIM4|GOSR2|IGF2R|KIF16B|KIF26B|KIF5B|KIF6|KIFAP3|KLC1|KLC2|NAA30|NAPB|NAPG|NSF|PAFAH1B1|PLIN3|RAB18|RAB1A|RAB1B|RHOBTB3|SCOC|SURF4|TMED10|TMED3|TMED7|TMED9|VAMP3|YKT6	180/43112 genes: 0.42%
Assembly of collagen fibrils and other multimeric structures	REACT:R-HSA-2022090	1.48e-20	2.76e-17	28	BMP1|COL10A1|COL11A1|COL18A1|COL1A1|COL1A2|COL24A1|COL2A1|COL3A1|COL4A2|COL4A6|COL5A1|COL5A2|COL5A3|COL6A1|COL6A2|COL6A3|COL7A1|COL8A1|CTSB|CTSL|LAMC2|LOX|LOXL2|MMP13|MMP9|PCOLCE|PLEC	60/43112 genes: 0.14%
COPI-mediated anterograde transport	REACT:R-HSA-6807878	8.66e-19	1.62e-15	30	ANK1|ARF3|ARF4|CD55|COG7|COG8|COPG1|COPZ2|DCTN1|DCTN2|DCTN5|DYNC1H1|DYNC1I2|DYNC1LI1|DYNC1LI2|DYNLL1|DYNLL2|GBF1|GOSR2|NAPB|NAPG|NSF|RAB1A|RAB1B|TMED10|TMED3|TMED7|TMED9|TMEM115|YKT6	79/43112 genes: 0.18%
Degradation of the extracellular matrix	REACT:R-HSA-1474228	1.67e-18	3.12e-15	35	ADAM10|ADAM9|ADAMTS16|BMP1|CAPN1|CAPN9|CAST|CDH1|COL12A1|COL13A1|COL18A1|CTSB|CTSD|CTSK|CTSL|DCN|FURIN|HTRA1|LAMB1|LAMC1|LAMC2|MMP1|MMP10|MMP11|MMP12|MMP13|MMP14|MMP16|MMP2|MMP9|NID1|PSEN1|SPP1|TIMP2|TMPRSS6	112/43112 genes: 0.26%
Proteoglycans in cancer	KEGG:hsa05205	2.17e-18	4.06e-15	47	ACTG1|AKT1|ANK1|ARHGEF12|CCND1|CD63|CDKN1A|CTNNB1|CTSL|CTTN|DCN|ESR1|FGFR1|FLNA|FLNB|FN1|FZD1|GPC1|IGF1R|ITGA2|ITGA5|ITGAV|ITGB1|ITGB3|ITGB5|MAP2K1|MAPK3|MDM2|MMP2|MMP9|PDPK1|PIK3CB|PLAU|PLAUR|PRKACB|PTK2|RHOA|SDC1|SDC2|SHH|THBS1|TIMP3|VEGFA|WNT2|WNT3|WNT7B|WNT9A	203/43112 genes: 0.47%
Platelet activation, signaling and aggregation	REACT:R-HSA-76002	2.55e-18	4.75e-15	56	ABHD12|ACTN1|AKT1|ALDOA|ANXA5|APLP2|APP|BCAR1|CALM1|CALM2|CALU|CD109|CD63|CRK|ECM1|F13A1|FLNA|FN1|GNA15|GNB1|GNB5|GNG10|GNG12|GNG13|ISLR|ITGB3|LAMP2|LHFPL2|MAGED2|MAPK3|MGLL|PCDH7|PDGFB|PDPK1|PDPN|PIK3CB|PRKCD|PSAP|PTK2|PTPN1|QSOX1|RARRES2|RHOA|SCG3|SERPINA1|SHC1|SPARC|SYTL4|TBXA2R|TEX264|THBS1|TIMP3|VEGFA|VTI1B|WDR1|YWHAZ	282/43112 genes: 0.65%
ECM-receptor interaction	KEGG:hsa04512	2.98e-18	5.57e-15	30	COL1A1|COL1A2|COL2A1|COL4A2|COL4A6|COL6A1|COL6A2|COL6A3|DAG1|FN1|IBSP|ITGA11|ITGA2|ITGA3|ITGA5|ITGAV|ITGB1|ITGB3|ITGB5|LAMA4|LAMB1|LAMB2|LAMC1|LAMC2|SDC1|SPP1|THBS1|THBS2|TNC|TNR	82/43112 genes: 0.19%
Golgi-to-ER retrograde transport	REACT:R-HSA-8856688	1.03e-17	1.93e-14	34	ARF3|ARF4|COPG1|COPZ2|DCTN1|DCTN2|DCTN5|DYNC1H1|DYNC1I2|DYNC1LI1|DYNC1LI2|DYNLL1|DYNLL2|GALNT1|GBF1|KIF16B|KIF26B|KIF5B|KIF6|KIFAP3|KLC1|KLC2|NAPB|NAPG|NSF|PAFAH1B1|RAB18|RAB1A|RAB1B|SURF4|TMED10|TMED3|TMED7|TMED9	111/43112 genes: 0.26%
Neuronal System	REACT:R-HSA-112316	1.27e-17	2.38e-14	62	ABCC8|ADCY8|AP2M1|CACNA2D2|CACNA2D3|CACNB2|CACNG4|CALM1|CALM2|CASK|CHRNA1|CHRNA9|COMT|GABRA2|GABRB2|GABRG2|GAD1|GLUL|GNB1|GNB5|GNG10|GNG12|GNG13|GRIA1|GRIA3|GRIK2|GRIK3|GRM1|HCN2|HSPA8|KCNC2|KCND2|KCNF1|KCNJ15|KCNJ6|KCNK13|KCNK2|KCNMB4|KCNN2|KCNS3|LRFN3|MDM2|NCALD|NLGN4X|NLGN4Y|NSF|PDLIM5|PDPK1|PPFIA1|PPFIA4|PRKACB|PTPRD|RAB3A|RASGRF2|RTN3|SLC1A1|SLC1A2|SLC5A7|SLC6A1|SLC6A12|SNAP25|SYT7	349/43112 genes: 0.81%
Developmental Biology	REACT:R-HSA-1266738	1.19e-16	2.22e-13	123	ACTG1|ADAM10|AJUBA|AKT1|ALCAM|ANGPTL4|ANK1|AP2M1|ARHGEF12|ARTN|ASH2L|CACNB2|CACNG4|CALM1|CALM2|CAPN1|CASP14|CDH2|CLTC|CNTN6|COL4A2|COL6A1|COL6A2|COL6A3|CRMP1|CTNNA1|CTNNB1|DPYSL3|DSG1|DSG4|DSP|DUSP7|EFNA3|EPHA3|FGF10|FGF5|FGFR1|FN1|FURIN|GAP43|GPC1|GSK3B|HIST1H2BD|HIST1H4H|HIST1H4J|HIST2H2BE|HIST2H4A|HSP90AA1|HSP90AB1|HSPA8|ITGA2|ITGA5|ITGAV|ITGB1|ITGB3|JUP|KRT1|KRT18|KRT19|KRT31|KRT32|KRT33A|KRT…	1076/43112 genes: 2.50%
Glycosaminoglycan metabolism	REACT:R-HSA-1630316	4.48e-16	8.36e-13	34	ARSB|B3GNT7|B4GALT4|BGN|CHPF|CHST1|CHST13|CHST14|CHST6|CHSY3|CSGALNACT2|CSPG4|DCN|DSE|DSEL|EXT1|GNS|GPC1|GPC6|HAS2|HEXA|HEXB|HS3ST2|HS3ST5|HS6ST2|NAGLU|NCAN|NDST4|SDC1|SDC2|SLC35B2|ST3GAL4|VCAN|XYLT1	124/43112 genes: 0.29%
Endocytosis	KEGG:hsa04144	6.4e-16	1.19e-12	50	AGAP1|AMPH|AP2M1|ARF3|ARFGEF1|CAPZA2|CHMP2B|CLTC|CSF1R|CXCR1|DNAJC6|EPN2|EPS15L1|FLT1|FOLR3|GBF1|HSPA1A|HSPA8|IGF1R|IGF2R|IQSEC2|KIF5B|MDM2|NEDD4|PARD6B|PDCD6IP|RAB11FIP1|RAB11FIP3|RAB11FIP5|RAB31|RAB5C|RAB7A|RABEP1|RET|RHOA|SMURF1|SNF8|SNX2|SNX4|SNX6|TFRC|TGFBR1|TSG101|VPS25|VPS26A|VPS35|VPS4A|WASHC5|WASL|WWP1	260/43112 genes: 0.60%
Arrhythmogenic right ventricular cardiomyopathy (ARVC)	KEGG:hsa05412	7.55e-16	1.41e-12	26	ACTG1|ATP2A2|CACNA2D2|CACNA2D3|CACNA2D4|CACNB2|CACNG4|CACNG6|CDH2|CTNNA1|CTNNB1|DAG1|DSP|GJA1|ITGA11|ITGA2|ITGA3|ITGA5|ITGAV|ITGB1|ITGB3|ITGB5|JUP|SGCB|SGCD|SGCG	72/43112 genes: 0.17%
Platelet degranulation	REACT:R-HSA-114608	3.5e-15	6.54e-12	34	ACTN1|ALDOA|ANXA5|APLP2|APP|CALM1|CALM2|CALU|CD109|CD63|ECM1|F13A1|FLNA|FN1|ISLR|ITGB3|LAMP2|LHFPL2|MAGED2|PCDH7|PDGFB|PSAP|QSOX1|RARRES2|SCG3|SERPINA1|SPARC|SYTL4|TEX264|THBS1|TIMP3|VEGFA|VTI1B|WDR1	132/43112 genes: 0.31%
Transmission across Chemical Synapses	REACT:R-HSA-112315	4.73e-15	8.82e-12	44	ADCY8|AP2M1|CACNA2D2|CACNA2D3|CACNB2|CACNG4|CALM1|CALM2|CASK|CHRNA1|CHRNA9|COMT|GABRA2|GABRB2|GABRG2|GAD1|GLUL|GNB1|GNB5|GNG10|GNG12|GNG13|GRIA1|GRIA3|GRIK2|GRIK3|HSPA8|KCNJ15|KCNJ6|MDM2|NCALD|NSF|PDPK1|PPFIA1|PPFIA4|PRKACB|RAB3A|RASGRF2|SLC1A1|SLC1A2|SLC5A7|SLC6A1|SLC6A12|SNAP25	217/43112 genes: 0.50%
Axon guidance	REACT:R-HSA-422475	5.88e-15	1.1e-11	76	ACTG1|ADAM10|ALCAM|ANK1|AP2M1|ARHGEF12|ARTN|CACNB2|CALM1|CALM2|CLTC|CNTN6|COL4A2|COL6A1|COL6A2|COL6A3|CRMP1|DPYSL3|DUSP7|EFNA3|EPHA3|FGF10|FGF5|FGFR1|FN1|GAP43|GPC1|GSK3B|HSP90AA1|HSP90AB1|HSPA8|ITGA2|ITGA5|ITGAV|ITGB1|ITGB3|LAMB1|LAMC1|MAP2K1|MAPK3|MMP2|MMP9|MYH9|NCAM1|NCAN|NRCAM|NRP2|PDGFB|PDGFRB|PDLIM7|PHB|PIK3CB|PPP2CA|PRKACB|PSMA6|PSMB5|PSMC6|PSMD1|PSMD9|PSME3|PTK2|RASGRF2|RET|RHOA|RHOC|ROBO…	550/43112 genes: 1.28%
Response to elevated platelet cytosolic Ca2+	REACT:R-HSA-76005	1.16e-14	2.17e-11	34	ACTN1|ALDOA|ANXA5|APLP2|APP|CALM1|CALM2|CALU|CD109|CD63|ECM1|F13A1|FLNA|FN1|ISLR|ITGB3|LAMP2|LHFPL2|MAGED2|PCDH7|PDGFB|PSAP|QSOX1|RARRES2|SCG3|SERPINA1|SPARC|SYTL4|TEX264|THBS1|TIMP3|VEGFA|VTI1B|WDR1	137/43112 genes: 0.32%
Disease	REACT:R-HSA-1643685	1.22e-14	2.27e-11	101	ABCC8|ADAM10|ADAMTS12|ADAMTS14|ADAMTS16|ADAMTS2|ADAMTS6|ADAMTSL2|AKT1|ANTXR1|AP1G1|AP1M2|AP2M1|AP3B1|APP|ATP6V1H|BAG4|BGN|CALM1|CALM2|CANX|CAPN1|CAST|CD14|CDH1|CDKN1A|CHMP2B|CHUK|CLTC|CSPG4|CTNNB1|CTNND1|CUX1|DAG1|DCN|DERL1|ERLIN2|FGF10|FGF5|FGFR1|FN1|FURIN|GPC1|GPC6|GRSF1|GSK3B|GTF2F2|HEYL|HSP90AA1|HSP90AB1|HSPA1A|ITGB3|JAG1|KPNA1|KPNB1|LRRFIP1|MACF1|MAP2K1|MAP2K4|MAPK3|MDM2|MLST8|MUC2|NCAN|NCOR…	860/43112 genes: 1.99%
Non-integrin membrane-ECM interactions	REACT:R-HSA-3000171	1.43e-14	2.68e-11	20	ACTN1|CASK|DAG1|DDR1|ITGA2|ITGAV|ITGB1|ITGB3|ITGB5|LAMA4|LAMB1|LAMB2|LAMC1|LAMC2|PDGFB|SDC1|SDC2|THBS1|TNC|TRAPPC4	45/43112 genes: 0.10%
Collagen degradation	REACT:R-HSA-1442490	2.52e-14	4.71e-11	19	ADAM10|ADAM9|COL12A1|COL13A1|COL18A1|CTSB|CTSD|CTSK|CTSL|FURIN|MMP1|MMP10|MMP11|MMP12|MMP13|MMP14|MMP2|MMP9|TMPRSS6	41/43112 genes: 0.10%
Ion channel transport	REACT:R-HSA-983712	2.71e-14	5.06e-11	42	ANO10|ANO3|ANO4|ANO5|ANO6|ASPH|ATP10A|ATP2A1|ATP2A2|ATP2C2|ATP6V0A1|ATP6V0B|ATP6V0C|ATP6V0D1|ATP6V0D2|ATP6V1A|ATP6V1B2|ATP6V1C1|ATP6V1D|ATP6V1H|ATP8A2|ATP8B1|ATP8B4|CALM1|CALM2|CLCN7|GABRA2|GABRB2|GABRG2|GLRA2|GLRB|OSTM1|SCNN1G|SLN|SRI|TCIRG1|TRPA1|TRPC4AP|TRPM8|UNC79|UNC80|WWP1	209/43112 genes: 0.48%
MHC class II antigen presentation	REACT:R-HSA-2132295	2.97e-14	5.54e-11	29	ACTR1A|AP1G1|AP1M2|AP2M1|CANX|CLTC|CTSA|CTSB|CTSD|CTSE|CTSK|CTSL|DCTN1|DCTN2|DCTN5|DYNC1H1|DYNC1I2|DYNC1LI1|DYNC1LI2|DYNLL1|DYNLL2|KIF5B|KIFAP3|KLC1|KLC2|RAB7A|SEC23A|SEC24B|SEC31A	103/43112 genes: 0.24%
Fluid shear stress and atherosclerosis	KEGG:hsa05418	3.63e-14	6.77e-11	34	ACTG1|ACVR1|AKT1|BMP4|BMPR1B|CALM1|CALM2|CALML3|CHUK|CTNNB1|CTSL|GPC1|GSTA3|GSTO1|GSTT2|HSP90AA1|HSP90AB1|IL1B|ITGAV|ITGB3|MAP2K4|MAPK9|MMP2|MMP9|NCF2|PDGFB|PIK3CB|PLAT|PTK2|RHOA|SDC1|SDC2|SQSTM1|VEGFA	142/43112 genes: 0.33%
Collagen chain trimerization	REACT:R-HSA-8948216	4e-14	7.46e-11	20	COL10A1|COL11A1|COL12A1|COL13A1|COL18A1|COL1A1|COL1A2|COL24A1|COL2A1|COL3A1|COL4A2|COL4A6|COL5A1|COL5A2|COL5A3|COL6A1|COL6A2|COL6A3|COL7A1|COL8A1	47/43112 genes: 0.11%
Chondroitin sulfate/dermatan sulfate metabolism	REACT:R-HSA-1793185	2.6e-13	4.86e-10	20	ARSB|BGN|CHPF|CHST13|CHST14|CHSY3|CSGALNACT2|CSPG4|DCN|DSE|DSEL|GPC1|GPC6|HEXA|HEXB|NCAN|SDC1|SDC2|VCAN|XYLT1	51/43112 genes: 0.12%
ECM proteoglycans	REACT:R-HSA-3000178	2.84e-13	5.3e-10	21	BGN|DAG1|DCN|DMP1|HAPLN1|IBSP|ITGA2|ITGAV|ITGB1|ITGB3|ITGB5|LAMA4|LAMB1|LAMB2|LAMC1|NCAM1|NCAN|SPARC|TNC|TNR|VCAN	57/43112 genes: 0.13%
Protein digestion and absorption	KEGG:hsa04974	3.22e-13	6.02e-10	26	COL10A1|COL11A1|COL12A1|COL13A1|COL18A1|COL1A1|COL1A2|COL24A1|COL2A1|COL3A1|COL4A2|COL4A6|COL5A1|COL5A2|COL5A3|COL6A1|COL6A2|COL6A3|COL7A1|CPB1|DPP4|KCNE3|KCNK5|PRSS3|SLC1A1|SLC36A1	90/43112 genes: 0.21%
Clathrin derived vesicle budding	REACT:R-HSA-421837	9.73e-13	1.82e-09	23	AP1G1|AP1M2|AP3B1|APP|CLTC|CTSZ|DNAJC6|DNASE2|FTH1|FTL|GBF1|GNS|HSPA8|IGF2R|OCRL|PICALM|RAB5C|SNX2|SNX9|SORT1|TFRC|TPD52|YIPF6	73/43112 genes: 0.17%
trans-Golgi Network Vesicle Budding	REACT:R-HSA-199992	9.73e-13	1.82e-09	23	AP1G1|AP1M2|AP3B1|APP|CLTC|CTSZ|DNAJC6|DNASE2|FTH1|FTL|GBF1|GNS|HSPA8|IGF2R|OCRL|PICALM|RAB5C|SNX2|SNX9|SORT1|TFRC|TPD52|YIPF6	73/43112 genes: 0.17%
Amoebiasis	KEGG:hsa05146	1.29e-12	2.42e-09	26	ACTN1|C8B|CD14|COL1A1|COL1A2|COL3A1|COL4A2|COL4A6|FN1|GNA15|HSPB1|IL1B|ITGAM|LAMA4|LAMB1|LAMB2|LAMC1|LAMC2|MUC2|NOS2|PIK3CB|PRKACB|PTK2|RAB5C|RAB7A|SERPINB4	95/43112 genes: 0.22%
Glucose metabolism	REACT:R-HSA-70326	1.41e-12	2.64e-09	24	AGL|ALDOA|ALDOC|CALM1|CALM2|ENO1|GAA|GBE1|GNPDA1|GOT2|HK1|HK2|PFKFB2|PFKFB3|PFKFB4|PGAM1|PGK1|PGM2|PHKA1|PKM|PPP1R3C|PPP2CA|PRKACB|PYGL	81/43112 genes: 0.19%
Signaling by VEGF	REACT:R-HSA-194138	1.83e-12	3.42e-09	52	AHCYL1|AKT1|ARTN|AXL|BAIAP2|BCAR1|CALM1|CALM2|CRK|CTNNA1|CTNNB1|CTNND1|CYFIP1|DUSP7|FGF10|FGF5|FGFR1|FLT1|FN1|HSP90AA1|HSPB1|ITGAV|ITGB3|JUP|MAP2K1|MAPK3|MAPKAPK2|MLST8|NCAM1|NCF2|NCKAP1|NRP2|PDGFB|PDGFRB|PDPK1|PHB|PIK3CB|PPP2CA|PRKACB|PRKCD|PSMA6|PSMB5|PSMC6|PSMD1|PSMD9|PSME3|PTK2|RASGRF2|RET|RHOA|SHC1|VEGFA	338/43112 genes: 0.78%
Dilated cardiomyopathy	KEGG:hsa05414	1.84e-12	3.43e-09	25	ACTC1|ACTG1|ADCY8|ATP2A2|CACNA2D2|CACNA2D3|CACNA2D4|CACNB2|CACNG4|CACNG6|DAG1|ITGA11|ITGA2|ITGA3|ITGA5|ITGAV|ITGB1|ITGB3|ITGB5|PRKACB|SGCB|SGCD|SGCG|TPM1|TPM4	89/43112 genes: 0.21%
Protein processing in endoplasmic reticulum	KEGG:hsa04141	4.29e-12	8e-09	34	AMFR|ATF6|BCAP31|CANX|CAPN1|CKAP4|DAD1|DERL1|EIF2S1|GANAB|HSP90AA1|HSP90AB1|HSPA1A|HSPA8|MAPK9|MBTPS1|MBTPS2|OS9|P4HB|RAD23B|SAR1A|SEC23A|SEC24B|SEC31A|SEC61A1|SEC61G|SELENOS|SIL1|SKP1|STUB1|TRAM1|UBE2G1|UBQLN2|XBP1	166/43112 genes: 0.39%
Class I MHC mediated antigen processing & presentation	REACT:R-HSA-983169	7.9e-12	1.47e-08	54	ASB15|BTBD1|CANX|CD14|CD207|CDC27|CHUK|CTSL|CUL7|FBXL16|FBXO22|HECTD1|ITGAV|ITGB5|LMO7|MRC2|NCF2|NEDD4|NPEPPS|PSMA6|PSMB5|PSMC6|PSMD1|PSMD9|PSME3|RNF123|RNF14|SEC23A|SEC24B|SEC31A|SEC61A1|SEC61G|SH3RF1|SKP1|SMURF1|SPSB1|STUB1|TIRAP|TRAF7|TRIM37|TRIM4|TRIM9|UBE2B|UBE2E1|UBE2F|UBE2G1|UBE2H|UBE2Q2|UBE2V2|UBE2W|UBE2Z|UBE3C|VAMP3|WWP1	373/43112 genes: 0.87%
VEGFA-VEGFR2 Pathway	REACT:R-HSA-4420097	8.62e-12	1.61e-08	50	AHCYL1|AKT1|ARTN|AXL|BAIAP2|BCAR1|CALM1|CALM2|CRK|CTNNA1|CTNNB1|CTNND1|CYFIP1|DUSP7|FGF10|FGF5|FGFR1|FN1|HSP90AA1|HSPB1|ITGAV|ITGB3|JUP|MAP2K1|MAPK3|MAPKAPK2|MLST8|NCAM1|NCF2|NCKAP1|PDGFB|PDGFRB|PDPK1|PHB|PIK3CB|PPP2CA|PRKACB|PRKCD|PSMA6|PSMB5|PSMC6|PSMD1|PSMD9|PSME3|PTK2|RASGRF2|RET|RHOA|SHC1|VEGFA	330/43112 genes: 0.77%
Signaling by PDGF	REACT:R-HSA-186797	1.08e-11	2.02e-08	54	ADCY8|AHCYL1|AKT1|ARTN|BCAR1|CALM1|CALM2|CDKN1A|CHUK|COL4A2|COL6A1|COL6A2|COL6A3|CRK|DUSP7|FGF10|FGF5|FGFR1|FN1|FURIN|GSK3B|IER3|ITGB3|MAP2K1|MAPK3|MDM2|MLST8|NCAM1|PDGFB|PDGFC|PDGFRB|PDPK1|PHB|PHLPP2|PIK3CB|PLAT|PPP2CA|PRKACB|PRKAR1A|PRKCD|PSMA6|PSMB5|PSMC6|PSMD1|PSMD9|PSME3|PTK2|PTPN12|RASGRF2|RET|SHC1|SPP1|THBS1|THBS2	376/43112 genes: 0.87%
Regulation of actin cytoskeleton	KEGG:hsa04810	1.74e-11	3.24e-08	38	ACTG1|ACTN1|ARHGEF12|BAIAP2|BCAR1|BDKRB1|CD14|CRK|CYFIP1|DIAPH3|FGD3|FGF10|FGF14|FGF5|FGFR1|FN1|GNG12|ITGA11|ITGA2|ITGA3|ITGA5|ITGAM|ITGAV|ITGB1|ITGB3|ITGB5|MAP2K1|MAPK3|MYH9|NCKAP1|PDGFB|PDGFC|PDGFRB|PIK3CB|PTK2|RHOA|SCIN|WASL	212/43112 genes: 0.49%
Hypertrophic cardiomyopathy (HCM)	KEGG:hsa05410	1.91e-11	3.56e-08	23	ACTC1|ACTG1|ATP2A2|CACNA2D2|CACNA2D3|CACNA2D4|CACNB2|CACNG4|CACNG6|DAG1|ITGA11|ITGA2|ITGA3|ITGA5|ITGAV|ITGB1|ITGB3|ITGB5|SGCB|SGCD|SGCG|TPM1|TPM4	83/43112 genes: 0.19%
COPII (Coat Protein 2) Mediated Vesicle Transport	REACT:R-HSA-204005	1.98e-11	3.69e-08	21	AREG|CNIH1|CNIH3|COL7A1|CTSZ|GOSR2|GRIA1|NAPB|NAPG|NSF|RAB1A|RAB1B|SEC22C|SEC23A|SEC24B|SEC31A|SERPINA1|TMED10|TRAPPC4|TRAPPC9|YKT6	69/43112 genes: 0.16%
Iron uptake and transport	REACT:R-HSA-917937	2.13e-11	3.98e-08	17	ATP6V0A1|ATP6V0B|ATP6V0C|ATP6V0D1|ATP6V0D2|ATP6V1A|ATP6V1B2|ATP6V1C1|ATP6V1D|ATP6V1H|CYBRD1|FTH1|FTL|HEPH|SLC46A1|TCIRG1|TFRC	44/43112 genes: 0.10%
Synaptic vesicle cycle	KEGG:hsa04721	2.5e-11	4.66e-08	20	AP2M1|ATP6V0A1|ATP6V0B|ATP6V0C|ATP6V0D1|ATP6V0D2|ATP6V1A|ATP6V1B2|ATP6V1C1|ATP6V1D|ATP6V1H|CLTC|CPLX2|NSF|RAB3A|SNAP25|STX2|STX3|TCIRG1|UNC13A	63/43112 genes: 0.15%
Syndecan interactions	REACT:R-HSA-3000170	2.87e-11	5.36e-08	12	ACTN1|CASK|ITGA2|ITGAV|ITGB1|ITGB3|ITGB5|SDC1|SDC2|THBS1|TNC|TRAPPC4	20/43112 genes: 0.05%
Diseases of glycosylation	REACT:R-HSA-3781865	4.23e-11	7.9e-08	23	ADAMTS12|ADAMTS14|ADAMTS16|ADAMTS2|ADAMTS6|ADAMTSL2|BGN|CSPG4|DAG1|DCN|GPC1|GPC6|MUC2|NCAN|SBSPON|SDC1|SDC2|SPON1|SPON2|THBS1|THBS2|THSD4|VCAN	86/43112 genes: 0.20%
Integration of energy metabolism	REACT:R-HSA-163685	6.03e-11	1.12e-07	26	ABCC8|ACLY|ADCY8|ADIPOR1|ADIPOR2|AGPAT1|AHCYL1|ARL2|ARL2BP|CACNA2D2|CACNB2|GNA15|GNB1|GNB5|GNG10|GNG12|GNG13|KCNC2|KCNS3|MLX|PPP2CA|PRKACB|PRKAR1A|SLC2A1|SNAP25|TKT	111/43112 genes: 0.26%
Sphingolipid metabolism	REACT:R-HSA-428157	1.16e-10	2.16e-07	23	ACER3|ALDH3A2|ALDH3B1|ARSB|ARSF|CERS1|CERS2|CERS6|CTSA|GBA|HEXA|HEXB|KDSR|NEU1|ORMDL3|PSAP|SGMS2|SMPD3|SPTSSA|SUMF1|SUMF2|UGCG|VAPB	90/43112 genes: 0.21%
Integrin cell surface interactions	REACT:R-HSA-216083	1.19e-10	2.21e-07	20	CDH1|COL13A1|COL18A1|COL4A2|DAG1|FBN1|FN1|IBSP|ITGA11|ITGA2|ITGA3|ITGA5|ITGAM|ITGAV|ITGB1|ITGB3|ITGB5|SPP1|THBS1|TNC	68/43112 genes: 0.16%
COPI-dependent Golgi-to-ER retrograde traffic	REACT:R-HSA-6811434	1.35e-10	2.52e-07	22	ARF3|ARF4|COPG1|COPZ2|GBF1|KIF16B|KIF26B|KIF5B|KIF6|KIFAP3|KLC1|KLC2|NAPB|NAPG|NSF|RAB1A|RAB1B|SURF4|TMED10|TMED3|TMED7|TMED9	83/43112 genes: 0.19%
Cell-Cell communication	REACT:R-HSA-1500931	1.98e-10	3.7e-07	28	ACTN1|CASK|CD2AP|CDH1|CDH10|CDH11|CDH13|CDH18|CDH2|CLDN14|CLDN7|CTNNA1|CTNNB1|CTNND1|FLNA|ILK|ITGB1|JUP|LAMC2|LIMS1|MAGI2|PARD6B|PARVA|PATJ|PIK3CB|PLEC|PTK2|WASL	134/43112 genes: 0.31%
Rap1 signaling pathway	KEGG:hsa04015	2.14e-10	4e-07	36	ACTG1|ADCY8|AKT1|ANGPT2|BCAR1|CALM1|CALM2|CALML3|CDH1|CRK|CSF1R|CTNNB1|CTNND1|DOCK4|EFNA3|FGF10|FGF14|FGF5|FGFR1|FLT1|IGF1R|ITGAM|ITGB1|ITGB3|MAGI2|MAGI3|MAP2K1|MAPK3|PARD6B|PDGFB|PDGFC|PDGFRB|PIK3CB|RHOA|THBS1|VEGFA	210/43112 genes: 0.49%
HIF-1 signaling pathway	KEGG:hsa04066	2.36e-10	4.41e-07	24	AKT1|ALDOA|ANGPT2|CDKN1A|EGLN1|EIF4E|EIF4EBP1|ENO1|EPO|FLT1|HK1|HK2|IGF1R|LDHA|MAP2K1|MAPK3|NOS2|PDHB|PFKFB3|PGK1|PIK3CB|SLC2A1|TFRC|VEGFA	101/43112 genes: 0.23%
Golgi Associated Vesicle Biogenesis	REACT:R-HSA-432722	2.71e-10	5.06e-07	18	AP1G1|AP1M2|AP3B1|CLTC|DNAJC6|FTH1|FTL|HSPA8|IGF2R|OCRL|PICALM|RAB5C|SNX2|SNX9|SORT1|TFRC|TPD52|YIPF6	57/43112 genes: 0.13%
SLC-mediated transmembrane transport	REACT:R-HSA-425407	3.08e-10	5.76e-07	43	CALM1|CALM2|HEPH|HK1|HK2|LCN1|SLC12A4|SLC13A4|SLC15A4|SLC17A5|SLC1A1|SLC1A2|SLC1A4|SLC20A1|SLC20A2|SLC22A15|SLC22A18|SLC24A2|SLC27A4|SLC28A1|SLC29A3|SLC2A1|SLC2A5|SLC2A9|SLC30A8|SLC35B2|SLC35D1|SLC36A1|SLC39A1|SLC39A14|SLC39A6|SLC39A7|SLC39A8|SLC43A1|SLC44A1|SLC4A1|SLC5A7|SLC6A1|SLC6A12|SLC6A9|SLC7A2|SLCO3A1|SRI	286/43112 genes: 0.66%
Muscle contraction	REACT:R-HSA-397014	3.71e-10	6.92e-07	35	AHCYL1|ANXA2|ASPH|ATP2A1|ATP2A2|CACNA2D2|CACNA2D3|CACNA2D4|CACNB2|CACNG4|CACNG6|CALD1|CALM1|CALM2|CORIN|FGF14|ITGB5|KCND2|KCNE3|KCNE4|KCNIP3|KCNK13|KCNK15|KCNK2|KCNK5|MYL4|SCN10A|SCN1B|SLN|SRI|TNNT1|TPM1|TPM4|TRIM72|VIM	204/43112 genes: 0.47%
Signaling by Insulin receptor	REACT:R-HSA-74752	4.24e-10	7.91e-07	46	AKT1|ARTN|ATP6V0A1|ATP6V0B|ATP6V0C|ATP6V0D1|ATP6V0D2|ATP6V1A|ATP6V1B2|ATP6V1C1|ATP6V1D|ATP6V1H|CALM1|CALM2|DUSP7|EIF4E|EIF4EBP1|FGF10|FGF5|FGFR1|FN1|ITGB3|LAMTOR5|MAP2K1|MAPK3|MLST8|NCAM1|PDGFB|PDGFRB|PDPK1|PHB|PIK3CB|PIK3R4|PPM1A|PPP2CA|PSMA6|PSMB5|PSMC6|PSMD1|PSMD9|PSME3|PTK2|RASGRF2|RET|SHC1|TCIRG1	322/43112 genes: 0.75%
Cell junction organization	REACT:R-HSA-446728	5.83e-10	1.09e-06	22	ACTN1|CDH1|CDH10|CDH11|CDH13|CDH18|CDH2|CLDN14|CLDN7|CTNNA1|CTNNB1|CTNND1|FLNA|ILK|ITGB1|JUP|LAMC2|LIMS1|PARD6B|PARVA|PATJ|PLEC	89/43112 genes: 0.21%
Rheumatoid arthritis	KEGG:hsa05323	5.83e-10	1.09e-06	22	ACP5|ATP6V0A1|ATP6V0B|ATP6V0C|ATP6V0D1|ATP6V0D2|ATP6V1A|ATP6V1B2|ATP6V1C1|ATP6V1D|ATP6V1H|CTSK|CTSL|CXCL5|CXCL6|FLT1|IL11|IL1B|MMP1|TCIRG1|TNFSF11|VEGFA	89/43112 genes: 0.21%
Laminin interactions	REACT:R-HSA-3000157	9.32e-10	1.74e-06	12	COL18A1|ITGA2|ITGA3|ITGAV|ITGB1|LAMA4|LAMB1|LAMB2|LAMC1|LAMC2|NID1|NID2	25/43112 genes: 0.06%
Bacterial invasion of epithelial cells	KEGG:hsa05100	1.06e-09	1.98e-06	20	ACTG1|BCAR1|CD2AP|CDH1|CLTC|CRK|CTNNA1|CTNNB1|CTTN|ELMO3|FN1|ILK|ITGA5|ITGB1|PIK3CB|PTK2|RHOA|SEPT11|SHC1|WASL	76/43112 genes: 0.18%
Elastic fibre formation	REACT:R-HSA-1566948	1.18e-09	2.21e-06	15	BMP4|EFEMP2|FBN1|FBN2|FURIN|ITGA5|ITGAV|ITGB1|ITGB3|ITGB5|LOX|LOXL2|MFAP1|MFAP2|MFAP5	42/43112 genes: 0.10%
MAPK signaling pathway	KEGG:hsa04010	1.23e-09	2.29e-06	39	AKT1|CACNA2D2|CACNA2D3|CACNA2D4|CACNB2|CACNG4|CACNG6|CD14|CHUK|CRK|DUSP3|DUSP7|FGF10|FGF14|FGF5|FGFR1|FLNA|FLNB|GNG12|HSPA1A|HSPA8|HSPB1|IL1B|MAP2K1|MAP2K4|MAPK3|MAPK8IP1|MAPK9|MAPKAPK2|MAPT|NTRK2|PDGFB|PDGFRB|PPM1A|PPP3CA|PRKACB|RASGRF2|TAOK2|TGFBR1	255/43112 genes: 0.59%
L1CAM interactions	REACT:R-HSA-373760	1.37e-09	2.55e-06	23	ALCAM|ANK1|AP2M1|CLTC|CNTN6|FGFR1|GAP43|HSPA8|ITGA2|ITGA5|ITGAV|ITGB1|ITGB3|LAMB1|LAMC1|MAP2K1|MAPK3|NCAM1|NCAN|NRCAM|NRP2|SCN10A|SCN1B	101/43112 genes: 0.23%
GPCR ligand binding	REACT:R-HSA-500792	1.63e-09	3.05e-06	56	ACKR3|ACKR4|ADCYAP1|ADORA1|ADORA3|ADRA1B|ADRA1D|AGT|AGTR1|APP|BDKRB1|C5AR1|CCK|CD55|CGA|CX3CR1|CXCL5|CXCL6|CXCR1|EDNRA|F2RL1|FZD1|GALR1|GNB1|GNB5|GNG10|GNG12|GNG13|GPR68|GRM1|GRM8|GRP|HCAR1|HEBP1|HRH1|HTR1B|HTR2C|MC1R|NLN|NPY|NTS|OPRL1|PLPPR3|PLPPR5|PSAP|PTGER3|QRFPR|RAMP1|S1PR3|SHH|TBXA2R|TRH|WNT2|WNT3|WNT7B|WNT9A	454/43112 genes: 1.05%
Vibrio cholerae infection	KEGG:hsa05110	2.96e-09	5.52e-06	16	ACTG1|ATP6V0A1|ATP6V0B|ATP6V0C|ATP6V0D1|ATP6V0D2|ATP6V1A|ATP6V1B2|ATP6V1C1|ATP6V1D|ATP6V1H|MUC2|PRKACB|SEC61A1|SEC61G|TCIRG1	51/43112 genes: 0.12%
mTOR signaling pathway	KEGG:hsa04150	3.46e-09	6.46e-06	28	AKT1|ATP6V1A|ATP6V1B2|ATP6V1C1|ATP6V1D|ATP6V1H|CHUK|CLIP1|EIF4E|EIF4EBP1|FNIP1|FZD1|GSK3B|IGF1R|LAMTOR5|MAP2K1|MAPK3|MLST8|PDPK1|PIK3CB|RHOA|RNF152|ULK2|WDR24|WNT2|WNT3|WNT7B|WNT9A	151/43112 genes: 0.35%
ROS, RNS production in phagocytes	REACT:R-HSA-1222556	3.73e-09	6.97e-06	13	ATP6V0A1|ATP6V0B|ATP6V0C|ATP6V0D1|ATP6V0D2|ATP6V1A|ATP6V1B2|ATP6V1C1|ATP6V1D|ATP6V1H|NCF2|NOS2|TCIRG1	33/43112 genes: 0.08%
Cilium Assembly	REACT:R-HSA-5617833	4.32e-09	8.07e-06	32	ACTR1A|ARF4|ARL3|BBIP1|BBS12|CEP63|CLUAP1|CYS1|DCTN1|DCTN2|DYNC1H1|DYNC1I2|DYNLL1|DYNLL2|DYNLRB1|DYNLRB2|EXOC5|GBF1|HSP90AA1|IFT43|KIFAP3|PAFAH1B1|PKD2|RAB11FIP3|TCTN2|TMEM67|TNPO1|TTC26|TTC8|TUBA1A|TUBG1|YWHAG	192/43112 genes: 0.45%
COPI-independent Golgi-to-ER retrograde traffic	REACT:R-HSA-6811436	4.72e-09	8.81e-06	12	DCTN1|DCTN2|DCTN5|DYNC1H1|DYNC1I2|DYNC1LI1|DYNC1LI2|DYNLL1|DYNLL2|GALNT1|PAFAH1B1|RAB18	28/43112 genes: 0.06%
Neurotransmitter Receptor Binding And Downstream Transmission In The Postsynaptic Cell	REACT:R-HSA-112314	6.95e-09	1.3e-05	27	ADCY8|AP2M1|CACNG4|CALM1|CALM2|CHRNA1|CHRNA9|GABRA2|GABRB2|GABRG2|GNB1|GNB5|GNG10|GNG12|GNG13|GRIA1|GRIA3|GRIK2|GRIK3|KCNJ15|KCNJ6|MDM2|NCALD|NSF|PDPK1|PRKACB|RASGRF2	146/43112 genes: 0.34%
Dermatan sulfate biosynthesis	REACT:R-HSA-2022923	6.98e-09	1.3e-05	8	BGN|CHST14|CSPG4|DCN|DSE|DSEL|NCAN|VCAN	11/43112 genes: 0.03%
NGF signalling via TRKA from the plasma membrane	REACT:R-HSA-187037	7.13e-09	1.33e-05	49	ADCY8|ADCYAP1|AHCYL1|AKT1|AP2M1|ARTN|CALM1|CALM2|CDKN1A|CHUK|CLTC|CRK|DUSP3|DUSP7|FGF10|FGF5|FGFR1|FN1|GSK3B|IER3|ITGB3|MAP2K1|MAPK3|MAPKAPK2|MDM2|MLST8|NCAM1|NTRK2|PDGFB|PDGFRB|PDPK1|PHB|PHLPP2|PIK3CB|PPP2CA|PRKACB|PRKAR1A|PRKCD|PSMA6|PSMB5|PSMC6|PSMD1|PSMD9|PSME3|PTK2|RASGRF2|RET|RHOA|SHC1	387/43112 genes: 0.90%
RHO GTPase Effectors	REACT:R-HSA-195258	7.51e-09	1.4e-05	41	ACTG1|BAIAP2|BUB3|CALM1|CALM2|CDH1|CENPQ|CLIP1|CTNNA1|CTNNB1|CTTN|CYFIP1|DIAPH3|FLNA|HIST1H2BD|HIST1H4H|HIST1H4J|HIST2H2BE|HIST2H4A|ITGB1|KIF5B|KLC1|KLC2|KTN1|MAPK3|MYH9|NCF2|NCKAP1|NCKIPSD|PAFAH1B1|PDPK1|PIK3R4|PPP2CA|PTK2|RHOA|RHOC|SKA2|WASL|YWHAG|YWHAH|YWHAZ	294/43112 genes: 0.68%
Heparan sulfate/heparin (HS-GAG) metabolism	REACT:R-HSA-1638091	7.51e-09	1.4e-05	16	BGN|CSPG4|DCN|EXT1|GPC1|GPC6|HS3ST2|HS3ST5|HS6ST2|NAGLU|NCAN|NDST4|SDC1|SDC2|VCAN|XYLT1	54/43112 genes: 0.13%
V-type ATPase, eukaryotes	KEGG:hsa_M00160	8.77e-09	1.64e-05	11	ATP6V0A1|ATP6V0B|ATP6V0C|ATP6V0D1|ATP6V0D2|ATP6V1A|ATP6V1B2|ATP6V1C1|ATP6V1D|ATP6V1H|TCIRG1	24/43112 genes: 0.06%
Cellular responses to stress	REACT:R-HSA-2262752	8.99e-09	1.68e-05	54	AJUBA|BAG3|BAG4|CDC27|CDKN1A|CHMP2B|DYNLL1|DYNLL2|EGLN1|EPO|FKBP4|GABARAPL2|GPX8|GSK3B|H1F0|HIGD1A|HIST1H1D|HIST1H2BD|HIST1H4H|HIST1H4J|HIST2H2BE|HIST2H4A|HSBP1|HSP90AA1|HSP90AB1|HSPA12A|HSPA13|HSPA1A|HSPA8|HSPA9|LAMTOR5|MAP2K4|MAPK3|MAPK9|MAPKAPK2|MDM2|MLST8|NCF2|NOX4|P4HB|PIK3R4|PRDX3|PRDX5|PSMA6|PSMB5|PSMC6|PSMD1|PSMD9|PSME3|RNF2|ST13|TERF1|UBE2E1|VEGFA	451/43112 genes: 1.05%
Signalling by NGF	REACT:R-HSA-166520	9.71e-09	1.81e-05	56	ADCY8|ADCYAP1|AHCYL1|AKT1|AP2M1|ARHGEF12|ARHGEF17|ARHGEF35|ARTN|CALM1|CALM2|CDKN1A|CHUK|CLTC|CRK|DUSP3|DUSP7|FGD3|FGF10|FGF5|FGFR1|FN1|FURIN|GSK3B|IER3|ITGB3|MAP2K1|MAPK3|MAPKAPK2|MDM2|MLST8|NCAM1|NTRK2|PDGFB|PDGFRB|PDPK1|PHB|PHLPP2|PIK3CB|PPP2CA|PRKACB|PRKAR1A|PRKCD|PSMA6|PSMB5|PSMC6|PSMD1|PSMD9|PSME3|PTK2|RASGRF2|RET|RHOA|RTN4|SHC1|SQSTM1	477/43112 genes: 1.11%
Transferrin endocytosis and recycling	REACT:R-HSA-917977	1.22e-08	2.27e-05	12	ATP6V0A1|ATP6V0B|ATP6V0C|ATP6V0D1|ATP6V0D2|ATP6V1A|ATP6V1B2|ATP6V1C1|ATP6V1D|ATP6V1H|TCIRG1|TFRC	30/43112 genes: 0.07%
Gastrin-CREB signalling pathway via PKC and MAPK	REACT:R-HSA-881907	1.26e-08	2.36e-05	53	ABHD12|ADRA1B|ADRA1D|AGT|AGTR1|APP|ARTN|BDKRB1|CALM1|CALM2|CCK|DUSP7|EDNRA|F2RL1|FGF10|FGF5|FGFR1|FN1|GNA15|GNB1|GNB5|GNG10|GNG12|GNG13|GPR68|GRM1|GRP|HRH1|HTR2C|ITGB3|MAP2K1|MAPK3|MGLL|NCAM1|NTS|PDGFB|PDGFRB|PHB|PPP2CA|PRKCD|PSMA6|PSMB5|PSMC6|PSMD1|PSMD9|PSME3|PTK2|QRFPR|RASGRF2|RET|SHC1|TBXA2R|TRH	443/43112 genes: 1.03%
Signaling by Wnt	REACT:R-HSA-195721	1.5e-08	2.79e-05	44	AKT1|AP2M1|ASH2L|CALM1|CALM2|CLTC|CTNNB1|DACT1|FZD1|GNB1|GNB5|GNG10|GNG12|GNG13|GSK3B|HECW1|HIST1H2BD|HIST1H4H|HIST1H4J|HIST2H2BE|HIST2H4A|PPP2CA|PPP3CA|PRKG1|PSMA6|PSMB5|PSMC6|PSMD1|PSMD9|PSME3|RHOA|ROR2|RUVBL1|SKP1|SMURF1|TLE3|VPS26A|VPS35|WNT2|WNT3|WNT7B|WNT9A|YWHAZ|ZNRF3	336/43112 genes: 0.78%
Cardiac conduction	REACT:R-HSA-5576891	1.63e-08	3.04e-05	26	AHCYL1|ASPH|ATP2A1|ATP2A2|CACNA2D2|CACNA2D3|CACNA2D4|CACNB2|CACNG4|CACNG6|CALM1|CALM2|CORIN|FGF14|KCND2|KCNE3|KCNE4|KCNIP3|KCNK13|KCNK15|KCNK2|KCNK5|SCN10A|SCN1B|SLN|SRI	142/43112 genes: 0.33%
Regulation of insulin secretion	REACT:R-HSA-422356	1.74e-08	3.24e-05	19	ABCC8|ADCY8|AHCYL1|ARL2|ARL2BP|CACNA2D2|CACNB2|GNA15|GNB1|GNB5|GNG10|GNG12|GNG13|KCNC2|KCNS3|PRKACB|PRKAR1A|SLC2A1|SNAP25	80/43112 genes: 0.19%
Signaling by Rho GTPases	REACT:R-HSA-194315	2.14e-08	3.99e-05	51	ACTG1|ARHGAP36|ARHGAP5|ARHGEF12|ARHGEF17|ARHGEF35|BAIAP2|BUB3|CALM1|CALM2|CDH1|CENPQ|CLIP1|CTNNA1|CTNNB1|CTTN|CYFIP1|DIAPH3|FGD3|FLNA|GDI1|HIST1H2BD|HIST1H4H|HIST1H4J|HIST2H2BE|HIST2H4A|ITGB1|KIF5B|KLC1|KLC2|KTN1|MAPK3|MYH9|NCF2|NCKAP1|NCKIPSD|OCRL|PAFAH1B1|PDPK1|PIK3R4|PPP2CA|PTK2|RASGRF2|RHOA|RHOC|SKA2|SRGAP1|WASL|YWHAG|YWHAH|YWHAZ	425/43112 genes: 0.99%
Estrogen signaling pathway	KEGG:hsa04915	2.21e-08	4.13e-05	21	ADCY8|AKT1|CALM1|CALM2|CALML3|ESR1|FKBP4|GRM1|HSP90AA1|HSP90AB1|HSPA1A|HSPA8|KCNJ6|MAP2K1|MAPK3|MMP2|MMP9|PIK3CB|PRKACB|PRKCD|SHC1	98/43112 genes: 0.23%
Ras signaling pathway	KEGG:hsa04014	2.34e-08	4.37e-05	34	AKT1|ANGPT2|CALM1|CALM2|CALML3|CHUK|CSF1R|EFNA3|FGF10|FGF14|FGF5|FGFR1|FLT1|GNB1|GNB5|GNG10|GNG12|GNG13|IGF1R|MAP2K1|MAPK3|MAPK9|PDGFB|PDGFC|PDGFRB|PIK3CB|PLA2G5|PRKACB|RAB5C|RASGRF2|RHOA|RIN1|SHC1|VEGFA	227/43112 genes: 0.53%
Glycolysis	REACT:R-HSA-70171	2.89e-08	5.39e-05	12	ALDOA|ALDOC|ENO1|HK1|HK2|PFKFB2|PFKFB3|PFKFB4|PGAM1|PGK1|PKM|PPP2CA	32/43112 genes: 0.07%
Tuberculosis	KEGG:hsa05152	3.78e-08	7.06e-05	29	AKT1|ARHGEF12|ATP6V0A1|ATP6V0B|ATP6V0C|ATP6V0D1|ATP6V0D2|ATP6V1H|CALM1|CALM2|CALML3|CD14|CTSD|FCGR2A|HSPA9|IL1B|ITGAM|LAMP1|LAMP2|MAPK3|MAPK9|MRC2|NOS2|PPP3CA|RAB5C|RAB7A|RHOA|TCIRG1|TIRAP	178/43112 genes: 0.41%
Apelin signaling pathway	KEGG:hsa04371	3.8e-08	7.09e-05	25	ADCY8|AGTR1|AKT1|CALM1|CALM2|CALML3|CCND1|CDH1|GABARAPL2|GNB1|GNB5|GNG10|GNG12|GNG13|JAG1|MAP2K1|MAPK3|MYL4|NOS2|PIK3R4|PLAT|PRKACB|SPP1|TGFBR1|UCP1	138/43112 genes: 0.32%
Collecting duct acid secretion	KEGG:hsa04966	3.97e-08	7.41e-05	11	ATP6V0A1|ATP6V0C|ATP6V0D1|ATP6V0D2|ATP6V1A|ATP6V1B2|ATP6V1C1|ATP6V1D|CA2|SLC4A1|TCIRG1	27/43112 genes: 0.06%
Insulin receptor recycling	REACT:R-HSA-77387	3.97e-08	7.41e-05	11	ATP6V0A1|ATP6V0B|ATP6V0C|ATP6V0D1|ATP6V0D2|ATP6V1A|ATP6V1B2|ATP6V1C1|ATP6V1D|ATP6V1H|TCIRG1	27/43112 genes: 0.06%
Small cell lung cancer	KEGG:hsa05222	4.06e-08	7.58e-05	19	AKT1|BIRC7|CCND1|CHUK|COL4A2|COL4A6|FN1|ITGA2|ITGA3|ITGAV|ITGB1|LAMA4|LAMB1|LAMB2|LAMC1|LAMC2|NOS2|PIK3CB|PTK2	84/43112 genes: 0.19%
Activation of Matrix Metalloproteinases	REACT:R-HSA-1592389	4.33e-08	8.07e-05	12	COL18A1|CTSK|FURIN|MMP1|MMP10|MMP11|MMP13|MMP14|MMP16|MMP2|MMP9|TIMP2	33/43112 genes: 0.08%
Melanoma	KEGG:hsa05218	5.42e-08	0.000101	17	AKT1|CCND1|CDH1|CDKN1A|FGF10|FGF14|FGF5|FGFR1|IGF1R|MAP2K1|MAPK3|MDM2|MITF|PDGFB|PDGFC|PDGFRB|PIK3CB	69/43112 genes: 0.16%
Signaling by EGFR	REACT:R-HSA-177929	5.88e-08	0.00011	45	ADAM10|ADAM12|ADCY8|AHCYL1|AKT1|ARTN|CALM1|CALM2|CDKN1A|CHUK|DUSP7|EPS15L1|FGF10|FGF5|FGFR1|FN1|GSK3B|IER3|ITGB3|MAP2K1|MAPK3|MDM2|MLST8|NCAM1|PDGFB|PDGFRB|PDPK1|PHB|PHLPP2|PIK3CB|PPP2CA|PRKACB|PRKAR1A|PRKCD|PSMA6|PSMB5|PSMC6|PSMD1|PSMD9|PSME3|PTK2|PTPN12|RASGRF2|RET|SHC1	364/43112 genes: 0.84%
Apoptosis	REACT:R-HSA-109581	6.56e-08	0.000122	28	AKT1|BCAP31|CD14|CDH1|CTNNB1|DSG1|DSP|DYNLL1|DYNLL2|H1F0|HIST1H1D|KPNA1|KPNB1|MAPT|PLEC|PRKCD|PSMA6|PSMB5|PSMC6|PSMD1|PSMD9|PSME3|PTK2|UNC5B|VIM|YWHAG|YWHAH|YWHAZ	172/43112 genes: 0.40%
Hippo signaling pathway	KEGG:hsa04390	9.03e-08	0.000168	26	ACTG1|AJUBA|AREG|BMP4|BMP8A|BMP8B|BMPR1B|CCND1|CDH1|CTNNA1|CTNNB1|FRMD6|FZD1|GSK3B|PARD6B|PATJ|PPP2CA|SNAI2|TGFBR1|WNT2|WNT3|WNT7B|WNT9A|YWHAG|YWHAH|YWHAZ	154/43112 genes: 0.36%
Breast cancer	KEGG:hsa05224	9.05e-08	0.000169	25	AKT1|BRCA1|CCND1|CDKN1A|CTNNB1|ESR1|FGF10|FGF14|FGF5|FGFR1|FZD1|GSK3B|HEYL|IGF1R|JAG1|MAP2K1|MAPK3|PGR|PIK3CB|SHC1|TNFSF11|WNT2|WNT3|WNT7B|WNT9A	144/43112 genes: 0.33%
Diseases of signal transduction	REACT:R-HSA-5663202	9.51e-08	0.000177	45	ADAM10|AKT1|AP3B1|BAG4|CDKN1A|CHUK|CTNNB1|CUX1|ERLIN2|FGF10|FGF5|FGFR1|FN1|GSK3B|GTF2F2|HEYL|HSP90AA1|ITGB3|JAG1|LRRFIP1|MACF1|MAP2K1|MAPK3|MDM2|MLST8|NCOR2|OS9|PDGFB|PDGFRB|PDPK1|PHB|PIK3CB|POLR2G|POLR2K|PPP2CA|PSMA6|PSMB5|PSMC6|PSMD1|PSMD9|PSME3|SHC1|SHH|SKP1|TGFBR1	370/43112 genes: 0.86%
Programmed Cell Death	REACT:R-HSA-5357801	9.56e-08	0.000178	28	AKT1|BCAP31|CD14|CDH1|CTNNB1|DSG1|DSP|DYNLL1|DYNLL2|H1F0|HIST1H1D|KPNA1|KPNB1|MAPT|PLEC|PRKCD|PSMA6|PSMB5|PSMC6|PSMD1|PSMD9|PSME3|PTK2|UNC5B|VIM|YWHAG|YWHAH|YWHAZ	175/43112 genes: 0.41%
CS/DS degradation	REACT:R-HSA-2024101	1.11e-07	0.000206	8	ARSB|BGN|CSPG4|DCN|HEXA|HEXB|NCAN|VCAN	14/43112 genes: 0.03%
Signaling by Interleukins	REACT:R-HSA-449147	1.33e-07	0.000249	57	AKT1|ARTN|CALM1|CALM2|CCND1|CDKN1A|CHUK|COL1A2|CRK|CSF1R|DUSP7|F13A1|FGF10|FGF5|FGFR1|FN1|GATA3|HSP90AA1|HSPA8|IL11|IL13RA2|IL1B|IL1RAP|IL6ST|ITGAM|ITGB1|ITGB3|MAP2K1|MAP2K4|MAPK3|MMP1|MMP2|MMP9|NCAM1|NOS2|PDGFB|PDGFRB|PHB|PIK3CB|PPP2CA|PSMA6|PSMB5|PSMC6|PSMD1|PSMD9|PSME3|PTK2|RASGRF2|RET|SHC1|SKP1|SQSTM1|STX3|TOLLIP|VEGFA|VIM|YWHAZ	528/43112 genes: 1.22%
Defective B3GALT6 causes EDSP2 and SEMDJL1	REACT:R-HSA-4420332	1.44e-07	0.000269	9	BGN|CSPG4|DCN|GPC1|GPC6|NCAN|SDC1|SDC2|VCAN	19/43112 genes: 0.04%
Defective B3GAT3 causes JDSSDHD	REACT:R-HSA-3560801	1.44e-07	0.000269	9	BGN|CSPG4|DCN|GPC1|GPC6|NCAN|SDC1|SDC2|VCAN	19/43112 genes: 0.04%
Defective B4GALT7 causes EDS, progeroid type	REACT:R-HSA-3560783	1.44e-07	0.000269	9	BGN|CSPG4|DCN|GPC1|GPC6|NCAN|SDC1|SDC2|VCAN	19/43112 genes: 0.04%
Autophagy - animal	KEGG:hsa04140	1.53e-07	0.000286	23	AKT1|BNIP3|CTSB|CTSD|CTSL|EIF2S1|GABARAPL2|IGF1R|LAMP1|LAMP2|MAP2K1|MAPK3|MAPK9|MLST8|PDPK1|PIK3CB|PIK3R4|PPP2CA|PRKACB|PRKCD|RAB7A|ULK2|ZFYVE1	128/43112 genes: 0.30%
Peptide hormone metabolism	REACT:R-HSA-2980736	1.58e-07	0.000295	19	AGT|ATP6AP2|CGA|CPB1|CPE|CTNNB1|CTSD|CTSZ|DPP4|ENPEP|EXOC5|GNG13|GRP|INHBA|KIF5B|MYO5A|SEC11A|SLC30A8|SPCS1	91/43112 genes: 0.21%
Downstream signal transduction	REACT:R-HSA-186763	1.6e-07	0.000299	43	ADCY8|AHCYL1|AKT1|ARTN|BCAR1|CALM1|CALM2|CDKN1A|CHUK|CRK|DUSP7|FGF10|FGF5|FGFR1|FN1|GSK3B|IER3|ITGB3|MAP2K1|MAPK3|MDM2|MLST8|NCAM1|PDGFB|PDGFRB|PDPK1|PHB|PHLPP2|PIK3CB|PPP2CA|PRKACB|PRKAR1A|PRKCD|PSMA6|PSMB5|PSMC6|PSMD1|PSMD9|PSME3|PTK2|RASGRF2|RET|SHC1	352/43112 genes: 0.82%
Defective B3GALTL causes Peters-plus syndrome (PpS)	REACT:R-HSA-5083635	1.86e-07	0.000348	12	ADAMTS12|ADAMTS14|ADAMTS16|ADAMTS2|ADAMTS6|ADAMTSL2|SBSPON|SPON1|SPON2|THBS1|THBS2|THSD4	37/43112 genes: 0.09%
Post-translational modification: synthesis of GPI-anchored proteins	REACT:R-HSA-163125	1.9e-07	0.000354	19	CD109|CEACAM5|CNTN3|CNTN4|LYPD1|MDGA1|NEGR1|NTM|OPCML|PIGH|PIGM|PIGO|PIGU|PIGV|PLAUR|PRND|PSCA|RTN4RL1|THY1	92/43112 genes: 0.21%
Glycolysis / Gluconeogenesis	KEGG:hsa00010	2.12e-07	0.000395	16	ALDH1B1|ALDH3A1|ALDH3A2|ALDH3B1|ALDOA|ALDOC|ENO1|HK1|HK2|LDHA|MINPP1|PDHB|PGAM1|PGK1|PGM2|PKM	67/43112 genes: 0.16%
Alzheimer's disease	KEGG:hsa05010	2.12e-07	0.000395	27	ADAM10|APP|ATF6|ATP2A1|ATP2A2|CALM1|CALM2|CALML3|CAPN1|COX6A1|COX6C|CYC1|GSK3B|IL1B|LRP1|MAPK3|MAPT|NDUFA4L2|NDUFAB1|NDUFB3|NDUFS4|PPP3CA|PSEN1|RTN3|RTN4|SDHC|UQCRC1	171/43112 genes: 0.40%
MET promotes cell motility	REACT:R-HSA-8875878	2.13e-07	0.000397	11	CRK|ITGA2|ITGA3|ITGB1|LAMA4|LAMB1|LAMB2|LAMC1|LAMC2|PTK2|TNS3	31/43112 genes: 0.07%
MET activates PTK2 signaling	REACT:R-HSA-8874081	2.5e-07	0.000466	9	ITGA2|ITGA3|ITGB1|LAMA4|LAMB1|LAMB2|LAMC1|LAMC2|PTK2	20/43112 genes: 0.05%
Epithelial cell signaling in Helicobacter pylori infection	KEGG:hsa05120	2.64e-07	0.000492	16	ADAM10|ATP6V0A1|ATP6V0B|ATP6V0C|ATP6V0D1|ATP6V0D2|ATP6V1A|ATP6V1B2|ATP6V1C1|ATP6V1D|ATP6V1H|CHUK|CXCR1|MAP2K4|MAPK9|TCIRG1	68/43112 genes: 0.16%
DAP12 interactions	REACT:R-HSA-2172127	2.68e-07	0.0005	44	ADCY8|AHCYL1|AKT1|ARTN|CALM1|CALM2|CDKN1A|CHUK|CLEC5A|DUSP7|FGF10|FGF5|FGFR1|FN1|GSK3B|IER3|ITGB3|MAP2K1|MAPK3|MDM2|MLST8|NCAM1|PDGFB|PDGFRB|PDPK1|PHB|PHLPP2|PIK3CB|PPP2CA|PRKACB|PRKAR1A|PRKCD|PSMA6|PSMB5|PSMC6|PSMD1|PSMD9|PSME3|PTK2|RASGRF2|RET|SHC1|TREM1|TREM2	371/43112 genes: 0.86%
Cell surface interactions at the vascular wall	REACT:R-HSA-202733	2.72e-07	0.000508	24	ANGPT2|CD177|CD99|CD99L2|CEACAM5|FN1|GPC1|ITGA3|ITGA5|ITGAM|ITGAV|ITGB1|ITGB3|MERTK|MMP1|OLR1|PIK3CB|PROC|PROCR|PSG9|SDC1|SDC2|SHC1|TREM1	142/43112 genes: 0.33%
Class A/1 (Rhodopsin-like receptors)	REACT:R-HSA-373076	2.74e-07	0.000512	40	ACKR3|ACKR4|ADORA1|ADORA3|ADRA1B|ADRA1D|AGT|AGTR1|APP|BDKRB1|C5AR1|CCK|CGA|CX3CR1|CXCL5|CXCL6|CXCR1|EDNRA|F2RL1|GALR1|GPR68|GRP|HCAR1|HEBP1|HRH1|HTR1B|HTR2C|MC1R|NLN|NPY|NTS|OPRL1|PLPPR3|PLPPR5|PSAP|PTGER3|QRFPR|S1PR3|TBXA2R|TRH	322/43112 genes: 0.75%
Cytokine Signaling in Immune system	REACT:R-HSA-1280215	2.83e-07	0.000528	73	AKT1|ARTN|CALM1|CALM2|CCND1|CDKN1A|CHUK|COL1A2|CRK|CSF1R|DUSP7|EDA2R|EIF4A1|EIF4A3|EIF4E|F13A1|FGF10|FGF5|FGFR1|FLNB|FN1|GATA3|HSP90AA1|HSPA8|IFITM2|IL11|IL13RA2|IL1B|IL1RAP|IL6ST|IRF6|ITGAM|ITGB1|ITGB3|KPNA1|KPNB1|MAP2K1|MAP2K4|MAPK3|MMP1|MMP2|MMP9|NCAM1|NEDD4|NOS2|PDGFB|PDGFRB|PHB|PIK3CB|PPP2CA|PRKCD|PSMA6|PSMB5|PSMC6|PSMD1|PSMD9|PSME3|PTK2|PTPN1|RASGRF2|RET|SHC1|SKP1|SQSTM1|STX3|TNFSF11|TNFSF4…	760/43112 genes: 1.76%
Metabolism of vitamins and cofactors	REACT:R-HSA-196854	3.04e-07	0.000567	27	ABCC1|ACP5|ALDH1L2|APOC2|ENPP1|GPC1|GPC6|GPHN|GSTO1|LMBRD1|LRP1|LRP10|LRP12|LRP2|MTHFS|NMNAT2|PNPO|PRSS3|RDH11|SDC1|SDC2|SLC19A1|SLC19A2|SLC2A1|SLC46A1|SLC52A2|TCN1	174/43112 genes: 0.40%
Apoptotic execution phase	REACT:R-HSA-75153	3.17e-07	0.000591	14	BCAP31|CDH1|CTNNB1|DSG1|DSP|H1F0|HIST1H1D|KPNA1|KPNB1|MAPT|PLEC|PRKCD|PTK2|VIM	53/43112 genes: 0.12%
A tetrasaccharide linker sequence is required for GAG synthesis	REACT:R-HSA-1971475	3.18e-07	0.000593	10	BGN|CSPG4|DCN|GPC1|GPC6|NCAN|SDC1|SDC2|VCAN|XYLT1	26/43112 genes: 0.06%
Fcgamma receptor (FCGR) dependent phagocytosis	REACT:R-HSA-2029480	3.22e-07	0.000601	19	ACTG1|AHCYL1|BAIAP2|CRK|CYFIP1|FCGR2A|HSP90AA1|HSP90AB1|MAPK3|MYH9|MYO1C|MYO5A|NCKAP1|NCKIPSD|PIK3CB|PLPP4|PRKCD|PTK2|WASL	95/43112 genes: 0.22%
O-glycosylation of TSR domain-containing proteins	REACT:R-HSA-5173214	3.57e-07	0.000667	12	ADAMTS12|ADAMTS14|ADAMTS16|ADAMTS2|ADAMTS6|ADAMTSL2|SBSPON|SPON1|SPON2|THBS1|THBS2|THSD4	39/43112 genes: 0.09%
Prostate cancer	KEGG:hsa05215	3.84e-07	0.000717	18	AKT1|CCND1|CDKN1A|CHUK|CTNNB1|FGFR1|GSK3B|HSP90AA1|HSP90AB1|IGF1R|MAP2K1|MAPK3|MDM2|PDGFB|PDGFC|PDGFRB|PDPK1|PIK3CB	87/43112 genes: 0.20%
Chondroitin sulfate biosynthesis	REACT:R-HSA-2022870	4.17e-07	0.000778	9	BGN|CHPF|CHST13|CHSY3|CSGALNACT2|CSPG4|DCN|NCAN|VCAN	21/43112 genes: 0.05%
Scavenging by Class A Receptors	REACT:R-HSA-3000480	4.17e-07	0.000778	9	COL1A1|COL1A2|COL3A1|COL4A2|COLEC12|FTH1|FTL|MARCO|MSR1	21/43112 genes: 0.05%
O-linked glycosylation	REACT:R-HSA-5173105	4.59e-07	0.000857	21	ADAMTS12|ADAMTS14|ADAMTS16|ADAMTS2|ADAMTS6|ADAMTSL2|B3GNT7|DAG1|GALNT1|GALNT5|MUC2|POMGNT1|POMGNT2|POMK|SBSPON|SPON1|SPON2|ST3GAL4|THBS1|THBS2|THSD4	116/43112 genes: 0.27%
GABAergic synapse	KEGG:hsa04727	4.6e-07	0.000858	18	ADCY8|GABARAPL2|GABRA2|GABRB2|GABRD|GABRG2|GAD1|GLUL|GNB1|GNB5|GNG10|GNG12|GNG13|GPHN|KCNJ6|NSF|PRKACB|SLC6A1	88/43112 genes: 0.20%
Clathrin-mediated endocytosis	REACT:R-HSA-8856828	5.41e-07	0.00101	23	AGTR1|AMPH|AP2M1|CLTC|COPS4|COPS8|CTTN|DNAJC6|EPN2|EPS15L1|HSPA8|IGF2R|LRP2|OCRL|PICALM|RAB5C|SGIP1|SNX18|SNX9|TFRC|UBQLN2|VAMP3|WASL	137/43112 genes: 0.32%
Ubiquitin mediated proteolysis	KEGG:hsa04120	5.41e-07	0.00101	23	BIRC7|BRCA1|CDC27|CUL7|DDB1|MDM2|NEDD4|SKP1|SMURF1|STUB1|TRIM37|UBE2B|UBE2E1|UBE2F|UBE2G1|UBE2H|UBE2Q2|UBE2QL1|UBE2W|UBE2Z|UBE3C|UBR5|WWP1	137/43112 genes: 0.32%
DAP12 signaling	REACT:R-HSA-2424491	5.7e-07	0.00106	42	ADCY8|AHCYL1|AKT1|ARTN|CALM1|CALM2|CDKN1A|CHUK|DUSP7|FGF10|FGF5|FGFR1|FN1|GSK3B|IER3|ITGB3|MAP2K1|MAPK3|MDM2|MLST8|NCAM1|PDGFB|PDGFRB|PDPK1|PHB|PHLPP2|PIK3CB|PPP2CA|PRKACB|PRKAR1A|PRKCD|PSMA6|PSMB5|PSMC6|PSMD1|PSMD9|PSME3|PTK2|RASGRF2|RET|SHC1|TREM2	356/43112 genes: 0.83%
Adherens junction	KEGG:hsa04520	6.08e-07	0.00113	16	ACTG1|ACTN1|BAIAP2|CDH1|CTNNA1|CTNNB1|CTNND1|FGFR1|IGF1R|LMO7|MAPK3|PTPN1|RHOA|SNAI2|TGFBR1|WASL	72/43112 genes: 0.17%
Insulin signaling pathway	KEGG:hsa04910	6.18e-07	0.00115	23	AKT1|CALM1|CALM2|CALML3|CRK|EIF4E|EIF4EBP1|GSK3B|HK1|HK2|MAP2K1|MAPK3|MAPK9|PDPK1|PHKA1|PIK3CB|PPP1R3C|PRKACB|PRKAR1A|PTPN1|PYGL|SHC1|SREBF1	138/43112 genes: 0.32%
Cargo concentration in the ER	REACT:R-HSA-5694530	6.24e-07	0.00116	11	AREG|CNIH1|CNIH3|COL7A1|CTSZ|GOSR2|GRIA1|SEC23A|SEC24B|SERPINA1|TMED10	34/43112 genes: 0.08%
Signaling by GPCR	REACT:R-HSA-372790	6.53e-07	0.00122	111	ABHD12|ACKR3|ACKR4|ADCY8|ADCYAP1|ADORA1|ADORA3|ADRA1B|ADRA1D|AGT|AGTR1|AHCYL1|AKT1|APP|ARHGEF12|ARHGEF17|ARHGEF35|ARTN|BDKRB1|C5AR1|CALM1|CALM2|CCK|CD55|CGA|CX3CR1|CXCL5|CXCL6|CXCR1|DUSP7|EDNRA|F2RL1|FGD3|FGF10|FGF5|FGFR1|FN1|FZD1|GALR1|GNA15|GNB1|GNB5|GNG10|GNG12|GNG13|GPR68|GRM1|GRM8|GRP|HCAR1|HEBP1|HRH1|HTR1B|HTR2C|ITGB3|MAP2K1|MAPK3|MC1R|MGLL|NCAM1|NLN|NPY|NTS|OPRL1|OR51E1|OR51E2|PDGFB|PDGFRB…	1341/43112 genes: 3.11%
Osteoclast differentiation	KEGG:hsa04380	7.19e-07	0.00134	22	ACP5|AKT1|CHUK|CSF1R|CTSK|FCGR2A|FHL2|IL1B|ITGB3|LILRA2|LILRA6|MAP2K1|MAPK3|MAPK9|MITF|NCF2|PIK3CB|PPP3CA|SQSTM1|TGFBR1|TNFSF11|TREM2	129/43112 genes: 0.30%
Binding and Uptake of Ligands by Scavenger Receptors	REACT:R-HSA-2173782	7.89e-07	0.00147	13	COL1A1|COL1A2|COL3A1|COL4A2|COLEC12|FTH1|FTL|HBA1|HSP90AA1|LRP1|MARCO|MSR1|SPARC	49/43112 genes: 0.11%
Antigen processing: Ubiquitination & Proteasome degradation	REACT:R-HSA-983168	8.14e-07	0.00152	38	ASB15|BTBD1|CDC27|CUL7|FBXL16|FBXO22|HECTD1|LMO7|NEDD4|NPEPPS|PSMA6|PSMB5|PSMC6|PSMD1|PSMD9|PSME3|RNF123|RNF14|SH3RF1|SKP1|SMURF1|SPSB1|STUB1|TRAF7|TRIM37|TRIM4|TRIM9|UBE2B|UBE2E1|UBE2F|UBE2G1|UBE2H|UBE2Q2|UBE2V2|UBE2W|UBE2Z|UBE3C|WWP1	311/43112 genes: 0.72%
Neuroactive ligand-receptor interaction	KEGG:hsa04080	9.96e-07	0.00186	35	ADORA1|ADORA3|ADRA1B|ADRA1D|AGTR1|BDKRB1|C5AR1|CGA|CHRNA1|CHRNA9|EDNRA|F2RL1|GABRA2|GABRB2|GABRD|GABRG2|GALR1|GLRA2|GLRB|GRIA1|GRIA3|GRIK2|GRIK3|GRM1|GRM8|HRH1|HTR1B|HTR2C|MC1R|OPRL1|PRSS3|PTGER3|S1PR3|TBXA2R|VIPR2	277/43112 genes: 0.64%
VEGFR2 mediated vascular permeability	REACT:R-HSA-5218920	1.04e-06	0.00194	10	AKT1|CALM1|CALM2|CTNNA1|CTNNB1|CTNND1|HSP90AA1|JUP|MLST8|PDPK1	29/43112 genes: 0.07%
TGF-beta signaling pathway	KEGG:hsa04350	1.11e-06	0.00208	17	ACVR1|BMP4|BMP8A|BMP8B|BMPR1B|CHRD|DCN|ID3|INHBA|MAPK3|NBL1|PPP2CA|RHOA|SKP1|SMURF1|TGFBR1|THBS1	84/43112 genes: 0.19%
Organelle biogenesis and maintenance	REACT:R-HSA-1852241	1.12e-06	0.0021	40	ACTR1A|ARF4|ARL3|BBIP1|BBS12|CEP63|CLUAP1|CYS1|DCTN1|DCTN2|DYNC1H1|DYNC1I2|DYNLL1|DYNLL2|DYNLRB1|DYNLRB2|EXOC5|GBF1|HSP90AA1|IFT43|KIFAP3|MRPL10|MRPL33|MRPS10|MRPS14|MRPS17|MRPS28|MRPS30|MRPS7|PAFAH1B1|PKD2|RAB11FIP3|TCTN2|TMEM67|TNPO1|TTC26|TTC8|TUBA1A|TUBG1|YWHAG	340/43112 genes: 0.79%
Oxidative phosphorylation	KEGG:hsa00190	1.23e-06	0.00229	22	ATP6V0A1|ATP6V0B|ATP6V0C|ATP6V0D1|ATP6V0D2|ATP6V1A|ATP6V1B2|ATP6V1C1|ATP6V1D|ATP6V1H|COX11|COX17|COX6A1|COX6C|CYC1|NDUFA4L2|NDUFAB1|NDUFB3|NDUFS4|SDHC|TCIRG1|UQCRC1	133/43112 genes: 0.31%
Uptake and function of anthrax toxins	REACT:R-HSA-5210891	1.24e-06	0.00231	7	ANTXR1|CALM1|CALM2|FURIN|MAP2K1|MAP2K4|PDCD6IP	13/43112 genes: 0.03%
Adrenergic signaling in cardiomyocytes	KEGG:hsa04261	1.33e-06	0.00249	23	ACTC1|ADCY8|ADRA1B|ADRA1D|AGTR1|AKT1|ATP2A2|CACNA2D2|CACNA2D3|CACNA2D4|CACNB2|CACNG4|CACNG6|CALM1|CALM2|CALML3|MAPK3|MYL4|PPP2CA|PRKACB|SCN1B|TPM1|TPM4	144/43112 genes: 0.33%
Vasopressin-regulated water reabsorption	KEGG:hsa04962	1.52e-06	0.00283	12	DCTN1|DCTN2|DCTN5|DYNC1H1|DYNC1I2|DYNC1LI1|DYNC1LI2|DYNLL1|DYNLL2|NSF|PRKACB|RAB5C	44/43112 genes: 0.10%
Salmonella infection	KEGG:hsa05132	1.57e-06	0.00294	17	ACTG1|CD14|DYNC1H1|DYNC1I2|DYNC1LI1|DYNC1LI2|FLNA|FLNB|IL1B|KLC1|KLC2|MAPK3|MAPK9|MYH9|NOS2|RAB7A|WASL	86/43112 genes: 0.20%
Diseases associated with O-glycosylation of proteins	REACT:R-HSA-3906995	1.63e-06	0.00304	14	ADAMTS12|ADAMTS14|ADAMTS16|ADAMTS2|ADAMTS6|ADAMTSL2|DAG1|MUC2|SBSPON|SPON1|SPON2|THBS1|THBS2|THSD4	60/43112 genes: 0.14%
Thyroid hormone signaling pathway	KEGG:hsa04919	1.9e-06	0.00354	20	ACTG1|AKT1|ATP2A2|BMP4|CCND1|CTNNB1|DIO2|ESR1|GSK3B|ITGAV|ITGB3|MAP2K1|MAPK3|MDM2|MED13|PDPK1|PFKFB2|PIK3CB|PRKACB|SLC2A1	116/43112 genes: 0.27%
IGF1R signaling cascade	REACT:R-HSA-2428924	2.04e-06	0.00381	36	AKT1|ARTN|CALM1|CALM2|DUSP7|EIF4E|EIF4EBP1|FGF10|FGF5|FGFR1|FN1|IGF1R|ITGB3|LAMTOR5|MAP2K1|MAPK3|MLST8|NCAM1|PDGFB|PDGFRB|PDPK1|PHB|PIK3CB|PIK3R4|PPM1A|PPP2CA|PSMA6|PSMB5|PSMC6|PSMD1|PSMD9|PSME3|PTK2|RASGRF2|RET|SHC1	298/43112 genes: 0.69%
IRS-related events triggered by IGF1R	REACT:R-HSA-2428928	2.04e-06	0.00381	36	AKT1|ARTN|CALM1|CALM2|DUSP7|EIF4E|EIF4EBP1|FGF10|FGF5|FGFR1|FN1|IGF1R|ITGB3|LAMTOR5|MAP2K1|MAPK3|MLST8|NCAM1|PDGFB|PDGFRB|PDPK1|PHB|PIK3CB|PIK3R4|PPM1A|PPP2CA|PSMA6|PSMB5|PSMC6|PSMD1|PSMD9|PSME3|PTK2|RASGRF2|RET|SHC1	298/43112 genes: 0.69%
Adherens junctions interactions	REACT:R-HSA-418990	2.09e-06	0.00391	10	CDH1|CDH10|CDH11|CDH13|CDH18|CDH2|CTNNA1|CTNNB1|CTNND1|JUP	31/43112 genes: 0.07%
Uptake and actions of bacterial toxins	REACT:R-HSA-5339562	2.09e-06	0.00391	10	ANTXR1|CALM1|CALM2|FURIN|HSP90AA1|HSP90AB1|MAP2K1|MAP2K4|PDCD6IP|SNAP25	31/43112 genes: 0.07%
G alpha (q) signalling events	REACT:R-HSA-416476	2.18e-06	0.00407	27	ABHD12|ADRA1B|ADRA1D|AGT|AGTR1|APP|BDKRB1|CCK|EDNRA|F2RL1|GNA15|GNB1|GNB5|GNG10|GNG12|GNG13|GPR68|GRM1|GRP|HRH1|HTR2C|MGLL|NTS|PRKCD|QRFPR|TBXA2R|TRH	192/43112 genes: 0.45%
Signaling by Type 1 Insulin-like Growth Factor 1 Receptor (IGF1R)	REACT:R-HSA-2404192	2.21e-06	0.00412	36	AKT1|ARTN|CALM1|CALM2|DUSP7|EIF4E|EIF4EBP1|FGF10|FGF5|FGFR1|FN1|IGF1R|ITGB3|LAMTOR5|MAP2K1|MAPK3|MLST8|NCAM1|PDGFB|PDGFRB|PDPK1|PHB|PIK3CB|PIK3R4|PPM1A|PPP2CA|PSMA6|PSMB5|PSMC6|PSMD1|PSMD9|PSME3|PTK2|RASGRF2|RET|SHC1	299/43112 genes: 0.69%
Regulation of actin dynamics for phagocytic cup formation	REACT:R-HSA-2029482	2.21e-06	0.00413	15	ACTG1|BAIAP2|CRK|CYFIP1|FCGR2A|HSP90AA1|HSP90AB1|MAPK3|MYH9|MYO1C|MYO5A|NCKAP1|NCKIPSD|PTK2|WASL	70/43112 genes: 0.16%
Signaling by SCF-KIT	REACT:R-HSA-1433557	2.28e-06	0.00426	39	AKT1|ARTN|CALM1|CALM2|CDKN1A|CHUK|DUSP7|FGF10|FGF5|FGFR1|FN1|GSK3B|IER3|ITGB3|MAP2K1|MAPK3|MDM2|MLST8|MMP9|NCAM1|PDGFB|PDGFRB|PDPK1|PHB|PHLPP2|PIK3CB|PPP2CA|PSMA6|PSMB5|PSMC6|PSMD1|PSMD9|PSME3|PTK2|PTPRU|RASGRF2|RET|SHC1|SOCS6	337/43112 genes: 0.78%
Cell-cell junction organization	REACT:R-HSA-421270	2.48e-06	0.00462	14	CDH1|CDH10|CDH11|CDH13|CDH18|CDH2|CLDN14|CLDN7|CTNNA1|CTNNB1|CTNND1|JUP|PARD6B|PATJ	62/43112 genes: 0.14%
Glycosphingolipid metabolism	REACT:R-HSA-1660662	2.54e-06	0.00474	12	ARSB|ARSF|CTSA|GBA|HEXA|HEXB|NEU1|PSAP|SMPD3|SUMF1|SUMF2|UGCG	46/43112 genes: 0.11%
Activation of Kainate Receptors upon glutamate binding	REACT:R-HSA-451326	2.9e-06	0.00542	10	CALM1|CALM2|GNB1|GNB5|GNG10|GNG12|GNG13|GRIK2|GRIK3|NCALD	32/43112 genes: 0.07%
RAB GEFs exchange GTP for GDP on RABs	REACT:R-HSA-8876198	3.04e-06	0.00567	17	AKT1|DENND1B|GDI1|RAB14|RAB18|RAB1A|RAB1B|RAB31|RAB3A|RAB3IL1|RAB5C|RAB7A|RIN1|RIN2|ST5|TRAPPC4|TRAPPC9	90/43112 genes: 0.21%
Diseases associated with glycosaminoglycan metabolism	REACT:R-HSA-3560782	3.51e-06	0.00654	9	BGN|CSPG4|DCN|GPC1|GPC6|NCAN|SDC1|SDC2|VCAN	26/43112 genes: 0.06%
Glioma	KEGG:hsa05214	3.7e-06	0.00691	14	AKT1|CALM1|CALM2|CALML3|CCND1|CDKN1A|IGF1R|MAP2K1|MAPK3|MDM2|PDGFB|PDGFRB|PIK3CB|SHC1	64/43112 genes: 0.15%
Antigen processing-Cross presentation	REACT:R-HSA-1236975	3.75e-06	0.007	18	CD14|CD207|CHUK|CTSL|ITGAV|ITGB5|MRC2|NCF2|PSMA6|PSMB5|PSMC6|PSMD1|PSMD9|PSME3|SEC61A1|SEC61G|TIRAP|VAMP3	101/43112 genes: 0.23%
Melanogenesis	KEGG:hsa04916	3.75e-06	0.007	18	ADCY8|CALM1|CALM2|CALML3|CTNNB1|DCT|FZD1|GSK3B|MAP2K1|MAPK3|MC1R|MITF|PRKACB|TYRP1|WNT2|WNT3|WNT7B|WNT9A	101/43112 genes: 0.23%
Retrograde endocannabinoid signaling	KEGG:hsa04723	3.75e-06	0.007	18	ADCY8|GABRA2|GABRB2|GABRD|GABRG2|GNB1|GNB5|GNG10|GNG12|GNG13|GRIA1|GRIA3|GRM1|KCNJ6|MAPK3|MAPK9|MGLL|PRKACB	101/43112 genes: 0.23%
IRS-mediated signalling	REACT:R-HSA-112399	3.92e-06	0.00731	35	AKT1|ARTN|CALM1|CALM2|DUSP7|EIF4E|EIF4EBP1|FGF10|FGF5|FGFR1|FN1|ITGB3|LAMTOR5|MAP2K1|MAPK3|MLST8|NCAM1|PDGFB|PDGFRB|PDPK1|PHB|PIK3CB|PIK3R4|PPM1A|PPP2CA|PSMA6|PSMB5|PSMC6|PSMD1|PSMD9|PSME3|PTK2|RASGRF2|RET|SHC1	294/43112 genes: 0.68%
Unfolded Protein Response (UPR)	REACT:R-HSA-381119	4.16e-06	0.00776	17	ASNA1|ATF6|ATP6V0D1|CUL7|DCTN1|EIF2S1|GOSR2|MBTPS1|MBTPS2|PARN|SEC31A|SEC61A1|SEC61G|SHC1|TPP1|XBP1|YIF1A	92/43112 genes: 0.21%
Central carbon metabolism in cancer	KEGG:hsa05230	4.49e-06	0.00839	14	AKT1|FGFR1|HK1|HK2|LDHA|MAP2K1|MAPK3|PDGFRB|PDHB|PGAM1|PIK3CB|PKM|RET|SLC2A1	65/43112 genes: 0.15%
Insulin receptor signalling cascade	REACT:R-HSA-74751	4.92e-06	0.00917	35	AKT1|ARTN|CALM1|CALM2|DUSP7|EIF4E|EIF4EBP1|FGF10|FGF5|FGFR1|FN1|ITGB3|LAMTOR5|MAP2K1|MAPK3|MLST8|NCAM1|PDGFB|PDGFRB|PDPK1|PHB|PIK3CB|PIK3R4|PPM1A|PPP2CA|PSMA6|PSMB5|PSMC6|PSMD1|PSMD9|PSME3|PTK2|RASGRF2|RET|SHC1	297/43112 genes: 0.69%
Bladder cancer	KEGG:hsa05219	4.93e-06	0.0092	11	CCND1|CDH1|CDKN1A|MAP2K1|MAPK3|MDM2|MMP1|MMP2|MMP9|THBS1|VEGFA	41/43112 genes: 0.10%
Metabolism of amino acids and derivatives	REACT:R-HSA-71291	5.32e-06	0.00993	40	ACADSB|ACAT1|ACMSD|AIMP2|AZIN1|BCAT1|CGA|CKB|DCT|DDC|DIO2|FAH|FTCD|GCLC|GCLM|GLUL|GOT2|HDC|HPD|IYD|NDUFAB1|OAZ2|PDHB|PSMA6|PSMB5|PSMC6|PSMD1|PSMD9|PSME3|PYCR1|RARS|RPL26L1|SARS|SERINC2|SERINC3|SERINC5|SLC25A15|SLC6A12|TPH2|TYRP1	362/43112 genes: 0.84%
