# Supplementary material for: TCGA RNA-Seq and Tumor-Infiltrating Lymphocyte Imaging Data Reveal Cold Tumor Signatures of Invasive Ductal Carcinomas and Estrogen Receptor-Positive Human Breast Tumors
Source: Int J Mol Sci. 2023 May 27;24(11):9355. doi: 10.3390/ijms24119355 (PMC10253224; doi:10.3390/ijms24119355)
Supplement: Supplementary file 1 [file ijms-24-09355-s001.zip › Supplementary file 6.xlsx]

## Sheet: TIL Map
	Hot (BD)	Cold (None+NBF)	Total	Hot%	Cold%						Hot (BD)	Cold (None+NBF)	Total	Hot%	Cold%						Hot (BD)	Cold (None+NBF)	Total	Hot%	Cold%						Hot (BD)	Cold (None+NBF)	Total	Hot%	Cold%						Hot (BD)	Cold (None+NBF)	Total	Hot%	Cold%
LC	30	87	117	0.25641	0.74359					IDLC	10	12	22	0.454545	0.545455					IDC	173	239	412	0.419903	0.580097					MC	1	8	9	0.111111	0.888889					ER+	153	318	471	0.324841	0.675159
Others	195	288	483	0.403727	0.596273					Others	215	363	578	0.371972	0.628028					Others	52	136	188	0.276596	0.723404					Others	224	367	591	0.379019	0.620981					ER-	72	57	129	0.55814	0.44186
Total	225	375	600	0.375	0.625					Total	225	375	600	0.375	0.625					Total	225	375	600	0.375	0.625					Total	225	375	600	0.375	0.625					Total	225	375	600	0.375	0.625
*Brisk, Diffuse (BD); Non-brisk, Focal (NBF)										*Brisk, Diffuse (BD); Non-brisk, Focal (NBF)										*Brisk, Diffuse (BD); Non-brisk, Focal (NBF)										*Brisk, Diffuse (BD); Non-brisk, Focal (NBF)										*Brisk, Diffuse (BD); Non-brisk, Focal (NBF)
Fisher's Exact Test for Count Data										Fisher's Exact Test for Count Data										Fisher's Exact Test for Count Data										Fisher's Exact Test for Count Data
																																								Fisher's Exact Test for Count Data
data: LC										data: IDLC										data: IDC										data: MC
p-value = 0.002908										p-value = 0.5024										p-value = 0.0007647										p-value = 0.164										data: er
alternative hypothesis: true odds ratio is not equal to 1										alternative hypothesis: true odds ratio is not equal to 1										alternative hypothesis: true odds ratio is not equal to 1										alternative hypothesis: true odds ratio is not equal to 1										p-value = 1.968e-06
95 percent confidence interval:										95 percent confidence interval:										95 percent confidence interval:										95 percent confidence interval:										alternative hypothesis: true odds ratio is not equal to 1
0.3122836 0.8148310										0.5343343 3.6191376										1.283128 2.813561										0.004599471 1.547505092										95 percent confidence interval:
sample estimates:										sample estimates:										sample estimates:										sample estimates:										0.2508351 0.5780141
odds ratio										odds ratio										odds ratio										odds ratio										sample estimates:
0.509828										1.40611										1.89116										0.205192										odds ratio
																																								0.381554
[truncated: 12 more columns]

## Sheet: RNA-Seq
	Hot (BD)	Cold (None+NBF)	Total	Hot%	Cold%						Hot (BD)	Cold (None+NBF)	Total	Hot%	Cold%						Hot (BD)	Cold (None+NBF)	Total	Hot%	Cold%						Hot (BD)	Cold (None+NBF)	Total	Hot%	Cold%						Hot (BD)	Cold (None+NBF)	Total	Hot%	Cold%
LC	111	89	200	0.555	0.445					IDC	308	462	770	0.4	0.6					MC	1	16	17	0.0588235	0.941176					ER+	317	475	792	0.400253	0.599747					HER2+	64	97	161	0.397516	0.602484
Others	344	532	876	0.392694	0.607306					Others	147	159	306	0.480392	0.519608					Others	454	605	1059	0.428706	0.571294					ER-	116	119	235	0.493617	0.506383					HER2-	227	324	551	0.411978	0.588022
Total	455	621	1076	0.422862	0.577138					Total	455	621	1076	0.422862	0.577138					Total	455	621	1076	0.422862	0.577138					Total	433	594	1027							Total	291	421	712
Others = Any other BRCA histology										Others = Any other BRCA histology										Others = Any other BRCA histology
Fisher's Exact Test for Count Data										Fisher's Exact Test for Count Data										Fisher's Exact Test for Count Data										Fisher's Exact Test for Count Data										Fisher's Exact Test for Count Data
data: RNA_LC										data: RNA_IDC										data: RNA_MC										data: RNA_ER										data: RNA_HER2
p-value = 3.483e-05										p-value = 0.01678										p-value = 0.001913										p-value = 0.01297										p-value = 0.7848
alternative hypothesis: true odds ratio is not equal to 1										alternative hypothesis: true odds ratio is not equal to 1										alternative hypothesis: true odds ratio is not equal to 1										alternative hypothesis: true odds ratio is not equal to 1										alternative hypothesis: true odds ratio is not equal to 1
95 percent confidence interval:										95 percent confidence interval:										95 percent confidence interval:										95 percent confidence interval:										95 percent confidence interval:
1.397838 2.663688										0.5475743 0.9502724										0.001986134 0.540716423										0.5055824 0.9277030										0.6461076 1.3669683
sample estimates:										sample estimates:										sample estimates:										sample estimates:										sample estimates:
odds ratio										odds ratio										odds ratio										odds ratio										odds ratio
1.92762										0.721326										0.0833974										0.684903										0.941793
[truncated: 6 more columns]

## Sheet: Summary
				Table: Association between Histology/Hormone Receptor Status with the Hot/Cold Status
							Tumor Type	RNA-Seq	TIL Map
							LC	Significant	Significant
							IDLC	Not Calculated	Non-Significant
							IDC	Significant	Significant
							MC	Significant	Non-Significant
							ER	Significant	Significant
							HER2	Non-Significant	Non-Significant
							TNBC	Non-Significant	Significant
							Significant	with higher Hot%
							Significant	with higher Cold%
