# Supplementary material for: TCGA RNA-Seq and Tumor-Infiltrating Lymphocyte Imaging Data Reveal Cold Tumor Signatures of Invasive Ductal Carcinomas and Estrogen Receptor-Positive Human Breast Tumors
Source: Int J Mol Sci. 2023 May 27;24(11):9355. doi: 10.3390/ijms24119355 (PMC10253224; doi:10.3390/ijms24119355)
Supplement: Supplementary file 1 [file ijms-24-09355-s001.zip › Supplementary file 7.xlsx]

## Sheet: BRCA_hot_cold_Pathway_up
V1	p.geomean	stat.mean	p.val	q.val	set.size	exp1
hsa04650 Natural killer cell mediated cytotoxicity	3.99831609152042e-08	5.73825252242123	3.9983160915204e-08	7.59680057388875e-07	60	3.99831609152042e-08
hsa04672 Intestinal immune network for IgA production	3.79177512053631e-07	5.48320713701225	3.79177512053628e-07	2.60479726988681e-06	33	3.79177512053631e-07
hsa04658 Th1 and Th2 cell differentiation	4.11283779455814e-07	5.27561411893428	4.11283779455813e-07	2.60479726988681e-06	49	4.11283779455814e-07
hsa04659 Th17 cell differentiation	7.74580813093336e-07	5.07063098423117	7.74580813093338e-07	3.67925886219335e-06	59	7.74580813093336e-07
hsa04660 T cell receptor signaling pathway	1.45076742571239e-06	5.00379578341158	1.4507674257124e-06	5.51291621770711e-06	46	1.45076742571239e-06
hsa04640 Hematopoietic cell lineage	5.45796532169339e-06	4.58710546809137	5.4579653216934e-06	1.72835568520291e-05	71	5.45796532169339e-06
hsa04612 Antigen processing and presentation	8.49394493245457e-06	4.5084751613714	8.49394493245458e-06	2.3054993388091e-05	54	8.49394493245457e-06
hsa04062 Chemokine signaling pathway	0.000719767688094168	3.23982109087686	0.000719767688094167	0.00170944825922365	91	0.000719767688094168
hsa04662 B cell receptor signaling pathway	0.00239242134512908	2.94008408682679	0.00239242134512908	0.00505066728416138	32	0.00239242134512908
hsa04621 NOD-like receptor signaling pathway	0.0522920824416441	1.63828833685167	0.0522920824416441	0.0993549566391238	55	0.0522920824416441
hsa04666 Fc gamma R-mediated phagocytosis	0.0649576977803859	1.53653181159369	0.0649576977803859	0.107656657512363	31	0.0649576977803859
hsa04623 Cytosolic DNA-sensing pathway	0.0679936784288607	1.5315428209444	0.0679936784288607	0.107656657512363	17	0.0679936784288608
hsa04664 Fc epsilon RI signaling pathway	0.0804801159557886	1.43077660843116	0.0804801159557887	0.11762478485846	24	0.0804801159557887
hsa04620 Toll-like receptor signaling pathway	0.118506985305384	1.19188841173476	0.118506985305384	0.160830908628735	39	0.118506985305384
hsa04670 Leukocyte transendothelial migration	0.126992245344554	1.14735143767748	0.126992245344554	0.160856844103102	51	0.126992245344554
hsa04622 RIG-I-like receptor signaling pathway	0.246262095612089	0.694062756612682	0.246262095612089	0.292436238539356	18	0.246262095612089
hsa04610 Complement and coagulation cascades	0.287320502403162	0.563741691826488	0.287320502403162	0.321122914450592	39	0.287320502403162
hsa04611 Platelet activation	0.307440476193193	0.505003437799254	0.307440476193192	0.32452050264837	43	0.307440476193192
hsa04657 IL-17 signaling pathway	0.574593850009559	-0.188999885990474	0.574593850009559	0.574593850009559	28	0.574593850009559

## Sheet: BRCA_hot_cold_Pathway_down
V1	p.geomean	stat.mean	p.val	q.val	set.size	exp1
hsa04657 IL-17 signaling pathway	0.425406149990441	-0.188999885990474	0.425406149990441	0.999999960016839	28	0.425406149990441
hsa04611 Platelet activation	0.692559523806808	0.505003437799254	0.692559523806808	0.999999960016839	43	0.692559523806808
hsa04610 Complement and coagulation cascades	0.712679497596838	0.563741691826488	0.712679497596838	0.999999960016839	39	0.712679497596838
hsa04622 RIG-I-like receptor signaling pathway	0.753737904387911	0.694062756612682	0.753737904387911	0.999999960016839	18	0.753737904387911
hsa04670 Leukocyte transendothelial migration	0.873007754655446	1.14735143767748	0.873007754655446	0.999999960016839	51	0.873007754655446
hsa04620 Toll-like receptor signaling pathway	0.881493014694616	1.19188841173476	0.881493014694616	0.999999960016839	39	0.881493014694616
hsa04664 Fc epsilon RI signaling pathway	0.919519884044211	1.43077660843116	0.919519884044211	0.999999960016839	24	0.919519884044211
hsa04623 Cytosolic DNA-sensing pathway	0.932006321571139	1.5315428209444	0.932006321571139	0.999999960016839	17	0.932006321571139
hsa04666 Fc gamma R-mediated phagocytosis	0.935042302219614	1.53653181159369	0.935042302219614	0.999999960016839	31	0.935042302219614
hsa04621 NOD-like receptor signaling pathway	0.947707917558356	1.63828833685167	0.947707917558356	0.999999960016839	55	0.947707917558356
hsa04662 B cell receptor signaling pathway	0.997607578654871	2.94008408682679	0.997607578654871	0.999999960016839	32	0.997607578654871
hsa04062 Chemokine signaling pathway	0.999280232311906	3.23982109087686	0.999280232311906	0.999999960016839	91	0.999280232311906
hsa04612 Antigen processing and presentation	0.999991506055067	4.5084751613714	0.999991506055067	0.999999960016839	54	0.999991506055067
hsa04640 Hematopoietic cell lineage	0.999994542034678	4.58710546809137	0.999994542034678	0.999999960016839	71	0.999994542034678
hsa04660 T cell receptor signaling pathway	0.999998549232574	5.00379578341158	0.999998549232574	0.999999960016839	46	0.999998549232574
hsa04659 Th17 cell differentiation	0.999999225419187	5.07063098423117	0.999999225419187	0.999999960016839	59	0.999999225419187
hsa04658 Th1 and Th2 cell differentiation	0.999999588716221	5.27561411893428	0.999999588716221	0.999999960016839	49	0.999999588716221
hsa04672 Intestinal immune network for IgA production	0.999999620822488	5.48320713701225	0.999999620822488	0.999999960016839	33	0.999999620822488
hsa04650 Natural killer cell mediated cytotoxicity	0.999999960016839	5.73825252242123	0.999999960016839	0.999999960016839	60	0.999999960016839

## Sheet: BRCA_hot_hotNAT_Pathway_up
V1	p.geomean	stat.mean	p.val	q.val	set.size	exp1
hsa04612 Antigen processing and presentation	0.000605874775528107	3.32553312795062	0.000605874775528107	0.011511620735034	69	0.000605874775528107
hsa04650 Natural killer cell mediated cytotoxicity	0.034053335439115	1.83307360946355	0.034053335439115	0.323506686671592	122	0.034053335439115
hsa04672 Intestinal immune network for IgA production	0.0900694590926314	1.35107231147015	0.0900694590926313	0.570439907586665	45	0.0900694590926314
hsa04640 Hematopoietic cell lineage	0.168316406514918	0.963472304990522	0.168316406514918	0.61470508703129	92	0.168316406514918
hsa04657 IL-17 signaling pathway	0.183580472194368	0.904585984607297	0.183580472194368	0.61470508703129	91	0.183580472194368
hsa04623 Cytosolic DNA-sensing pathway	0.212685008370215	0.799832141013958	0.212685008370215	0.61470508703129	62	0.212685008370215
hsa04662 B cell receptor signaling pathway	0.246095314950164	0.688750046108848	0.246095314950164	0.61470508703129	70	0.246095314950164
hsa04062 Chemokine signaling pathway	0.299993450590834	0.524882618121245	0.299993450590834	0.61470508703129	189	0.299993450590834
hsa04660 T cell receptor signaling pathway	0.300073146006071	0.525071971403661	0.300073146006071	0.61470508703129	100	0.300073146006071
hsa04658 Th1 and Th2 cell differentiation	0.326112875288668	0.451449508206221	0.326112875288668	0.61470508703129	90	0.326112875288668
hsa04621 NOD-like receptor signaling pathway	0.408883783799402	0.230596317427313	0.408883783799402	0.61470508703129	172	0.408883783799402
hsa04666 Fc gamma R-mediated phagocytosis	0.414001106352794	0.217613577549607	0.414001106352794	0.61470508703129	89	0.414001106352794
hsa04622 RIG-I-like receptor signaling pathway	0.420587691126672	0.20077991503292	0.420587691126672	0.61470508703129	69	0.420587691126672
hsa04659 Th17 cell differentiation	0.45966716699045	0.101395784867651	0.45966716699045	0.623834012344182	105	0.45966716699045
hsa04620 Toll-like receptor signaling pathway	0.51017346464635	-0.0255352421298144	0.51017346464635	0.646219721885376	103	0.51017346464635
hsa04664 Fc epsilon RI signaling pathway	0.652214539575914	-0.392334529443841	0.652214539575914	0.756851360903762	65	0.652214539575914
hsa04611 Platelet activation	0.694788786574069	-0.510165400652302	0.694788786574069	0.756851360903762	121	0.694788786574069
hsa04670 Leukocyte transendothelial migration	0.747347634154258	-0.667291938074187	0.747347634154258	0.756851360903762	108	0.747347634154258
hsa04610 Complement and coagulation cascades	0.756851360903762	-0.697973583350406	0.756851360903762	0.756851360903762	78	0.756851360903762

## Sheet: BRCA_hot_hotNAT_Pathway_down
V1	p.geomean	stat.mean	p.val	q.val	set.size	exp1
hsa04610 Complement and coagulation cascades	0.243148639096238	-0.697973583350406	0.243148639096238	0.987624267263534	78	0.243148639096238
hsa04670 Leukocyte transendothelial migration	0.252652365845742	-0.667291938074187	0.252652365845742	0.987624267263534	108	0.252652365845742
hsa04611 Platelet activation	0.305211213425931	-0.510165400652302	0.305211213425931	0.987624267263534	121	0.305211213425931
hsa04664 Fc epsilon RI signaling pathway	0.347785460424086	-0.392334529443841	0.347785460424086	0.987624267263534	65	0.347785460424086
hsa04620 Toll-like receptor signaling pathway	0.48982653535365	-0.0255352421298144	0.48982653535365	0.987624267263534	103	0.48982653535365
hsa04659 Th17 cell differentiation	0.54033283300955	0.101395784867651	0.54033283300955	0.987624267263534	105	0.54033283300955
hsa04622 RIG-I-like receptor signaling pathway	0.579412308873328	0.20077991503292	0.579412308873328	0.987624267263534	69	0.579412308873328
hsa04666 Fc gamma R-mediated phagocytosis	0.585998893647206	0.217613577549607	0.585998893647206	0.987624267263534	89	0.585998893647206
hsa04621 NOD-like receptor signaling pathway	0.591116216200598	0.230596317427313	0.591116216200598	0.987624267263534	172	0.591116216200598
hsa04658 Th1 and Th2 cell differentiation	0.673887124711332	0.451449508206221	0.673887124711332	0.987624267263534	90	0.673887124711332
hsa04660 T cell receptor signaling pathway	0.699926853993929	0.525071971403661	0.699926853993929	0.987624267263534	100	0.699926853993929
hsa04062 Chemokine signaling pathway	0.700006549409166	0.524882618121245	0.700006549409166	0.987624267263534	189	0.700006549409166
hsa04662 B cell receptor signaling pathway	0.753904685049836	0.688750046108848	0.753904685049836	0.987624267263534	70	0.753904685049836
hsa04623 Cytosolic DNA-sensing pathway	0.787314991629785	0.799832141013958	0.787314991629785	0.987624267263534	62	0.787314991629785
hsa04657 IL-17 signaling pathway	0.816419527805632	0.904585984607297	0.816419527805632	0.987624267263534	91	0.816419527805632
hsa04640 Hematopoietic cell lineage	0.831683593485082	0.963472304990522	0.831683593485082	0.987624267263534	92	0.831683593485082
hsa04672 Intestinal immune network for IgA production	0.909930540907369	1.35107231147015	0.909930540907369	0.999394125224472	45	0.909930540907369
hsa04650 Natural killer cell mediated cytotoxicity	0.965946664560885	1.83307360946355	0.965946664560885	0.999394125224472	122	0.965946664560885
hsa04612 Antigen processing and presentation	0.999394125224472	3.32553312795062	0.999394125224472	0.999394125224472	69	0.999394125224472

## Sheet: BRCA_cold_coldNAT_Pathway_up
V1	p.geomean	stat.mean	p.val	q.val	set.size	exp1
hsa04612 Antigen processing and presentation	0.206639324123296	0.821473149260191	0.206639324123296	0.976123701801935	69	0.206639324123296
hsa04657 IL-17 signaling pathway	0.227418995713195	0.749189364841178	0.227418995713195	0.976123701801935	91	0.227418995713195
hsa04623 Cytosolic DNA-sensing pathway	0.304165927777882	0.513854376645003	0.304165927777882	0.976123701801935	62	0.304165927777882
hsa04622 RIG-I-like receptor signaling pathway	0.530758658379768	-0.0773285139350884	0.530758658379768	0.976123701801935	69	0.530758658379768
hsa04621 NOD-like receptor signaling pathway	0.695264671578057	-0.511322095472804	0.695264671578057	0.976123701801935	172	0.695264671578057
hsa04620 Toll-like receptor signaling pathway	0.703611481509099	-0.53570392826274	0.703611481509099	0.976123701801935	103	0.703611481509099
hsa04666 Fc gamma R-mediated phagocytosis	0.733331854760594	-0.624236727988305	0.733331854760594	0.976123701801935	89	0.733331854760594
hsa04650 Natural killer cell mediated cytotoxicity	0.802840950707972	-0.853540229707045	0.802840950707972	0.976123701801935	122	0.802840950707972
hsa04662 B cell receptor signaling pathway	0.825021249818132	-0.938530061679663	0.825021249818132	0.976123701801935	70	0.825021249818132
hsa04664 Fc epsilon RI signaling pathway	0.831456013058874	-0.964065151749057	0.831456013058874	0.976123701801935	65	0.831456013058874
hsa04672 Intestinal immune network for IgA production	0.862146602905318	-1.09715430452446	0.862146602905318	0.976123701801935	45	0.862146602905318
hsa04062 Chemokine signaling pathway	0.864039383088761	-1.10026887391907	0.864039383088761	0.976123701801935	189	0.864039383088761
hsa04611 Platelet activation	0.877227990248123	-1.16425802708406	0.877227990248123	0.976123701801935	121	0.877227990248123
hsa04670 Leukocyte transendothelial migration	0.900974131078351	-1.29113587355394	0.900974131078351	0.976123701801935	108	0.900974131078351
hsa04610 Complement and coagulation cascades	0.91371159027657	-1.37058134620145	0.91371159027657	0.976123701801935	78	0.91371159027657
hsa04640 Hematopoietic cell lineage	0.932297610346943	-1.49977830048541	0.932297610346943	0.976123701801935	92	0.932297610346943
hsa04660 T cell receptor signaling pathway	0.93563384345932	-1.5264659741088	0.93563384345932	0.976123701801935	100	0.93563384345932
hsa04658 Th1 and Th2 cell differentiation	0.954431658066	-1.69972395441151	0.954431658066	0.976123701801935	90	0.954431658066
hsa04659 Th17 cell differentiation	0.976123701801935	-1.99236153684331	0.976123701801935	0.976123701801935	105	0.976123701801935

## Sheet: BRCA_cold_coldNAT_Pathway_down
V1	p.geomean	stat.mean	p.val	q.val	set.size	exp1
hsa04659 Th17 cell differentiation	0.0238762981980648	-1.99236153684331	0.0238762981980648	0.291023838310995	105	0.0238762981980648
hsa04658 Th1 and Th2 cell differentiation	0.0455683419339999	-1.69972395441151	0.0455683419339999	0.291023838310995	90	0.0455683419339999
hsa04660 T cell receptor signaling pathway	0.0643661565406803	-1.5264659741088	0.0643661565406804	0.291023838310995	100	0.0643661565406803
hsa04640 Hematopoietic cell lineage	0.0677023896530571	-1.49977830048541	0.0677023896530572	0.291023838310995	92	0.0677023896530571
hsa04610 Complement and coagulation cascades	0.0862884097234295	-1.37058134620145	0.0862884097234295	0.291023838310995	78	0.0862884097234295
hsa04670 Leukocyte transendothelial migration	0.0990258689216486	-1.29113587355394	0.0990258689216486	0.291023838310995	108	0.0990258689216486
hsa04611 Platelet activation	0.122772009751877	-1.16425802708406	0.122772009751877	0.291023838310995	121	0.122772009751877
hsa04062 Chemokine signaling pathway	0.135960616911239	-1.10026887391907	0.135960616911239	0.291023838310995	189	0.135960616911239
hsa04672 Intestinal immune network for IgA production	0.137853397094682	-1.09715430452446	0.137853397094682	0.291023838310995	45	0.137853397094682
hsa04664 Fc epsilon RI signaling pathway	0.168543986941126	-0.964065151749057	0.168543986941126	0.302236023041409	65	0.168543986941126
hsa04662 B cell receptor signaling pathway	0.174978750181868	-0.938530061679663	0.174978750181868	0.302236023041409	70	0.174978750181868
hsa04650 Natural killer cell mediated cytotoxicity	0.197159049292028	-0.853540229707045	0.197159049292028	0.312168494712378	122	0.197159049292028
hsa04666 Fc gamma R-mediated phagocytosis	0.266668145239406	-0.624236727988305	0.266668145239406	0.385998082667795	89	0.266668145239406
hsa04620 Toll-like receptor signaling pathway	0.296388518490901	-0.53570392826274	0.296388518490901	0.385998082667795	103	0.296388518490901
hsa04621 NOD-like receptor signaling pathway	0.304735328421943	-0.511322095472804	0.304735328421943	0.385998082667795	172	0.304735328421943
hsa04622 RIG-I-like receptor signaling pathway	0.469241341620232	-0.0773285139350884	0.469241341620232	0.557224093174025	69	0.469241341620232
hsa04623 Cytosolic DNA-sensing pathway	0.695834072222118	0.513854376645003	0.695834072222118	0.77769690424825	62	0.695834072222118
hsa04657 IL-17 signaling pathway	0.772581004286805	0.749189364841178	0.772581004286805	0.793360675876704	91	0.772581004286805
hsa04612 Antigen processing and presentation	0.793360675876704	0.821473149260191	0.793360675876704	0.793360675876704	69	0.793360675876704

## Sheet: BRCA_hot_GTEx_Pathway_up
V1	p.geomean	stat.mean	p.val	q.val	set.size	exp1
hsa04660 T cell receptor signaling pathway	0.000167523234244775	3.65145249312304	0.000167523234244775	0.00318294145065072	100	0.000167523234244775
hsa04670 Leukocyte transendothelial migration	0.000919609112201726	3.15444298752496	0.000919609112201724	0.00873628656591638	108	0.000919609112201725
hsa04666 Fc gamma R-mediated phagocytosis	0.00242217771727797	2.85357538673466	0.00242217771727797	0.0124485938006064	89	0.00242217771727797
hsa04662 B cell receptor signaling pathway	0.00262075658960135	2.83772517606752	0.00262075658960135	0.0124485938006064	70	0.00262075658960135
hsa04062 Chemokine signaling pathway	0.00573256388896298	2.54067795603941	0.00573256388896298	0.0217837427780593	189	0.00573256388896298
hsa04611 Platelet activation	0.010098952215475	2.33841408453303	0.0100989522154751	0.0319800153490043	121	0.010098952215475
hsa04659 Th17 cell differentiation	0.0149846321662044	2.18549464506016	0.0149846321662044	0.0406725730225549	105	0.0149846321662044
hsa04620 Toll-like receptor signaling pathway	0.033857692747747	1.83675286476041	0.033857692747747	0.0804120202758991	103	0.033857692747747
hsa04621 NOD-like receptor signaling pathway	0.0443720311593767	1.70692652384853	0.0443720311593767	0.0936742880031287	172	0.0443720311593767
hsa04650 Natural killer cell mediated cytotoxicity	0.0621796873195355	1.54218284252511	0.0621796873195355	0.118141405907117	122	0.0621796873195355
hsa04658 Th1 and Th2 cell differentiation	0.084543765848548	1.38079091349553	0.0845437658485481	0.140319545330358	90	0.084543765848548
hsa04657 IL-17 signaling pathway	0.0945427916640143	1.31827983739764	0.0945427916640143	0.140319545330358	91	0.0945427916640143
hsa04664 Fc epsilon RI signaling pathway	0.0960081099628766	1.31156875271504	0.0960081099628766	0.140319545330358	65	0.0960081099628765
hsa04612 Antigen processing and presentation	0.135467713998809	1.10552812848404	0.135467713998808	0.183849040426954	69	0.135467713998809
hsa04622 RIG-I-like receptor signaling pathway	0.346275237481274	0.396241874668379	0.346275237481274	0.438615300809613	69	0.346275237481274
hsa04623 Cytosolic DNA-sensing pathway	0.381252920586538	0.302871675345916	0.381252920586538	0.452737843196514	62	0.381252920586538
hsa04672 Intestinal immune network for IgA production	0.565866833803479	-0.166346103490648	0.565866833803479	0.632439402486241	45	0.565866833803479
hsa04640 Hematopoietic cell lineage	0.62414236866352	-0.316857500377178	0.62414236866352	0.658816944700382	92	0.62414236866352
hsa04610 Complement and coagulation cascades	0.827592862980607	-0.947618933584372	0.827592862980608	0.827592862980608	78	0.827592862980607

## Sheet: BRCA_hot_GTEx_Pathway_down
V1	p.geomean	stat.mean	p.val	q.val	set.size	exp1
hsa04610 Complement and coagulation cascades	0.172407137019393	-0.947618933584372	0.172407137019393	0.999832476765755	78	0.172407137019393
hsa04640 Hematopoietic cell lineage	0.37585763133648	-0.316857500377178	0.37585763133648	0.999832476765755	92	0.37585763133648
hsa04672 Intestinal immune network for IgA production	0.434133166196521	-0.166346103490648	0.434133166196521	0.999832476765755	45	0.434133166196521
hsa04623 Cytosolic DNA-sensing pathway	0.618747079413462	0.302871675345916	0.618747079413462	0.999832476765755	62	0.618747079413462
hsa04622 RIG-I-like receptor signaling pathway	0.653724762518726	0.396241874668379	0.653724762518726	0.999832476765755	69	0.653724762518726
hsa04612 Antigen processing and presentation	0.864532286001191	1.10552812848404	0.864532286001191	0.999832476765755	69	0.864532286001191
hsa04664 Fc epsilon RI signaling pathway	0.903991890037123	1.31156875271504	0.903991890037123	0.999832476765755	65	0.903991890037123
hsa04657 IL-17 signaling pathway	0.905457208335986	1.31827983739764	0.905457208335986	0.999832476765755	91	0.905457208335986
hsa04658 Th1 and Th2 cell differentiation	0.915456234151452	1.38079091349553	0.915456234151452	0.999832476765755	90	0.915456234151452
hsa04650 Natural killer cell mediated cytotoxicity	0.937820312680465	1.54218284252511	0.937820312680465	0.999832476765755	122	0.937820312680465
hsa04621 NOD-like receptor signaling pathway	0.955627968840623	1.70692652384853	0.955627968840623	0.999832476765755	172	0.955627968840623
hsa04620 Toll-like receptor signaling pathway	0.966142307252253	1.83675286476041	0.966142307252253	0.999832476765755	103	0.966142307252253
hsa04659 Th17 cell differentiation	0.985015367833796	2.18549464506016	0.985015367833796	0.999832476765755	105	0.985015367833796
hsa04611 Platelet activation	0.989901047784525	2.33841408453303	0.989901047784525	0.999832476765755	121	0.989901047784525
hsa04062 Chemokine signaling pathway	0.994267436111037	2.54067795603941	0.994267436111037	0.999832476765755	189	0.994267436111037
hsa04662 B cell receptor signaling pathway	0.997379243410399	2.83772517606752	0.997379243410399	0.999832476765755	70	0.997379243410399
hsa04666 Fc gamma R-mediated phagocytosis	0.997577822282722	2.85357538673466	0.997577822282722	0.999832476765755	89	0.997577822282722
hsa04670 Leukocyte transendothelial migration	0.999080390887798	3.15444298752496	0.999080390887798	0.999832476765755	108	0.999080390887798
hsa04660 T cell receptor signaling pathway	0.999832476765755	3.65145249312304	0.999832476765755	0.999832476765755	100	0.999832476765755

## Sheet: BRCA_cold_GTEx_Pathway_up
	p.geomean	stat.mean	p.val	q.val	set.size	exp1
hsa04622 RIG-I-like receptor signaling pathway	0.146717171087835	1.0547475447813	0.146717171087835	0.997277378874931	69	0.146717171087835
hsa04623 Cytosolic DNA-sensing pathway	0.222881404688034	0.764989891514996	0.222881404688034	0.997277378874931	62	0.222881404688034
hsa04650 Natural killer cell mediated cytotoxicity	0.314266072025586	0.484421607889042	0.314266072025586	0.997277378874931	122	0.314266072025586
hsa04610 Complement and coagulation cascades	0.370201261698376	0.331920273460744	0.370201261698376	0.997277378874931	78	0.370201261698376
hsa04664 Fc epsilon RI signaling pathway	0.383739363186144	0.296304296862612	0.383739363186144	0.997277378874931	65	0.383739363186144
hsa04612 Antigen processing and presentation	0.521851151038321	-0.054902147661682	0.521851151038321	0.997277378874931	69	0.521851151038321
hsa04621 NOD-like receptor signaling pathway	0.529293384598921	-0.0735477669648002	0.529293384598921	0.997277378874931	172	0.529293384598921
hsa04657 IL-17 signaling pathway	0.534046538732476	-0.0855657801483523	0.534046538732476	0.997277378874931	91	0.534046538732476
hsa04662 B cell receptor signaling pathway	0.691324471194999	-0.500741987957616	0.691324471194999	0.997277378874931	70	0.691324471194999
hsa04640 Hematopoietic cell lineage	0.710382266831934	-0.555499358648828	0.710382266831934	0.997277378874931	92	0.710382266831934
hsa04672 Intestinal immune network for IgA production	0.711857008072831	-0.5610701249883	0.711857008072831	0.997277378874931	45	0.711857008072831
hsa04658 Th1 and Th2 cell differentiation	0.71465193985909	-0.568084608059818	0.71465193985909	0.997277378874931	90	0.71465193985909
hsa04620 Toll-like receptor signaling pathway	0.742166561323076	-0.651175815582461	0.742166561323076	0.997277378874931	103	0.742166561323076
hsa04659 Th17 cell differentiation	0.85046573679173	-1.04103491070191	0.85046573679173	0.997277378874931	105	0.85046573679173
hsa04062 Chemokine signaling pathway	0.887418043336383	-1.21490706554718	0.887418043336383	0.997277378874931	189	0.887418043336383
hsa04660 T cell receptor signaling pathway	0.913670674931386	-1.36869133581771	0.913670674931386	0.997277378874931	100	0.913670674931386
hsa04670 Leukocyte transendothelial migration	0.929833908433994	-1.48004509259039	0.929833908433994	0.997277378874931	108	0.929833908433994
hsa04666 Fc gamma R-mediated phagocytosis	0.965786076635085	-1.83343032218276	0.965786076635085	0.997277378874931	89	0.965786076635085
hsa04611 Platelet activation	0.997277378874931	-2.80492344742409	0.997277378874931	0.997277378874931	121	0.997277378874931

## Sheet: BRCA_cold_GTEx_Pathway_down
V1	p.geomean	stat.mean	p.val	q.val	set.size	exp1
hsa04611 Platelet activation	0.00272262112506875	-2.80492344742409	0.00272262112506875	0.0517298013763063	121	0.00272262112506875
hsa04666 Fc gamma R-mediated phagocytosis	0.034213923364915	-1.83343032218276	0.0342139233649151	0.325032271966693	89	0.034213923364915
hsa04670 Leukocyte transendothelial migration	0.0701660915660056	-1.48004509259039	0.0701660915660056	0.410064294075917	108	0.0701660915660056
hsa04660 T cell receptor signaling pathway	0.0863293250686141	-1.36869133581771	0.0863293250686141	0.410064294075917	100	0.0863293250686141
hsa04062 Chemokine signaling pathway	0.112581956663617	-1.21490706554718	0.112581956663617	0.427811435321745	189	0.112581956663617
hsa04659 Th17 cell differentiation	0.14953426320827	-1.04103491070191	0.14953426320827	0.473525166826189	105	0.14953426320827
hsa04620 Toll-like receptor signaling pathway	0.257833438676924	-0.651175815582461	0.257833438676924	0.533166822481366	103	0.257833438676924
hsa04658 Th1 and Th2 cell differentiation	0.28534806014091	-0.568084608059818	0.28534806014091	0.533166822481366	90	0.28534806014091
hsa04672 Intestinal immune network for IgA production	0.288142991927169	-0.5610701249883	0.288142991927169	0.533166822481366	45	0.288142991927169
hsa04640 Hematopoietic cell lineage	0.289617733168066	-0.555499358648828	0.289617733168066	0.533166822481366	92	0.289617733168066
hsa04662 B cell receptor signaling pathway	0.308675528805001	-0.500741987957616	0.308675528805001	0.533166822481366	70	0.308675528805001
hsa04657 IL-17 signaling pathway	0.465953461267524	-0.0855657801483523	0.465953461267524	0.648916295019422	91	0.465953461267524
hsa04621 NOD-like receptor signaling pathway	0.470706615401079	-0.0735477669648002	0.470706615401079	0.648916295019422	172	0.470706615401079
hsa04612 Antigen processing and presentation	0.478148848961679	-0.054902147661682	0.478148848961679	0.648916295019422	69	0.478148848961679
hsa04664 Fc epsilon RI signaling pathway	0.616260636813855	0.296304296862612	0.616260636813855	0.747886001733179	65	0.616260636813855
hsa04610 Complement and coagulation cascades	0.629798738301624	0.331920273460744	0.629798738301624	0.747886001733179	78	0.629798738301624
hsa04650 Natural killer cell mediated cytotoxicity	0.685733927974414	0.484421607889042	0.685733927974414	0.76640850773611	122	0.685733927974414
hsa04623 Cytosolic DNA-sensing pathway	0.777118595311966	0.764989891514996	0.777118595311966	0.820291850607075	62	0.777118595311966
hsa04622 RIG-I-like receptor signaling pathway	0.853282828912165	1.0547475447813	0.853282828912165	0.853282828912165	69	0.853282828912165

[truncated: 6 more sheets: BRCA_hotNAT_GTEx_Pathway_up, BRCA_hotNAT_GTEx_Pathway_down, BRCA_coldNAT_GTEx_Pathway_up, BRCA_coldNAT_GTEx_Pathway_down, BRCA_hotNAT_coldNAT_up, BRCA_hotNAT_coldNAT_down]
