# Supplementary material for: TCGA RNA-Seq and Tumor-Infiltrating Lymphocyte Imaging Data Reveal Cold Tumor Signatures of Invasive Ductal Carcinomas and Estrogen Receptor-Positive Human Breast Tumors
Source: Int J Mol Sci. 2023 May 27;24(11):9355. doi: 10.3390/ijms24119355 (PMC10253224; doi:10.3390/ijms24119355)
Supplement: Supplementary file 1 [file ijms-24-09355-s001.zip › Supplementary file 8.xlsx]

## Sheet: BRCA_hot_cold_GO_up
V1	p.geomean	stat.mean	p.val	q.val	set.size	exp1
GO:0050776 regulation of immune response	2.09992983935382e-19	9.29982048713562	2.0999298393538e-19	2.14192843614088e-17	270	2.09992983935382e-19
GO:0002682 regulation of immune system process	1.5908903891496e-18	8.92197881129951	1.5908903891496e-18	8.11354098466296e-17	418	1.59089038914961e-18
GO:0045321 leukocyte activation	1.74798545442923e-15	8.10600089638035	1.74798545442924e-15	5.94315054505942e-14	296	1.74798545442923e-15
GO:0002684 positive regulation of immune system process	3.55400561268601e-15	8.02201126158194	3.55400561268599e-15	9.06271431234927e-14	272	3.55400561268601e-15
GO:0002694 regulation of leukocyte activation	2.67111747217796e-13	7.49604614222576	2.67111747217797e-13	5.44907964324306e-12	184	2.67111747217796e-13
GO:0050778 positive regulation of immune response	3.60584426914611e-13	7.45499049448104	3.60584426914614e-13	6.12993525754843e-12	185	3.6058442691461e-13
GO:0002252 immune effector process	4.46825112332364e-11	6.67811080677522	4.46825112332367e-11	6.51088020827163e-10	199	4.46825112332364e-11
GO:0002696 positive regulation of leukocyte activation	5.73889467516549e-11	6.72559027844031	5.73889467516551e-11	7.31709071083603e-10	132	5.7388946751655e-11
GO:0002697 regulation of immune effector process	6.72321061403185e-11	6.80968858006418	6.72321061403192e-11	7.61963869590284e-10	96	6.72321061403185e-11
GO:0002768 immune response-regulating cell surface receptor signaling pathway	1.00496740890588e-10	6.80772570775799	1.00496740890589e-10	1.02506675708401e-09	82	1.00496740890588e-10
GO:0002250 adaptive immune response	1.74869218501076e-10	6.59298743111156	1.74869218501079e-10	1.62151457155546e-09	109	1.74869218501076e-10
GO:0002764 immune response-regulating signaling pathway	6.02152280702527e-10	6.32828114457929	6.02152280702529e-10	5.1182943859715e-09	124	6.02152280702527e-10
GO:0002429 immune response-activating cell surface receptor signaling pathway	6.74169514620859e-10	6.47971079119268	6.74169514620864e-10	5.28963773010216e-09	76	6.7416951462086e-10
GO:0002460 adaptive immune response based on somatic recombination of immune receptors built from immunoglobulin superfamily domains	9.8642586610085e-10	6.31400524967091	9.86425866100853e-10	7.18681702444907e-09	97	9.8642586610085e-10
GO:0002449 lymphocyte mediated immunity	2.88766151513778e-09	6.15451535030425	2.88766151513778e-09	1.96360983029369e-08	87	2.88766151513779e-09
GO:0002757 immune response-activating signal transduction	3.28677856528877e-09	6.03049456115229	3.28677856528877e-09	2.09532133537159e-08	117	3.28677856528877e-09
GO:0002253 activation of immune response	1.54317636287008e-08	5.70285113684508	1.54317636287007e-08	9.25905817722042e-08	143	1.54317636287008e-08
GO:0002706 regulation of lymphocyte mediated immunity	4.76105308092165e-08	5.85288104488476	4.76105308092168e-08	2.69793007918895e-07	44	4.76105308092165e-08
GO:0002443 leukocyte mediated immunity	1.94176086339815e-07	5.2578244759983	1.94176086339815e-07	1.04241898982427e-06	109	1.94176086339815e-07
GO:0045087 innate immune response	2.59765996611103e-07	5.09211199071969	2.59765996611104e-07	1.32480658271663e-06	229	2.59765996611103e-07
GO:0002703 regulation of leukocyte mediated immunity	3.07968264776314e-07	5.34987230282113	3.07968264776315e-07	1.49584585748496e-06	51	3.07968264776314e-07
GO:0002699 positive regulation of immune effector process	3.41405617863714e-07	5.34282172149613	3.41405617863714e-07	1.58288059191358e-06	49	3.41405617863715e-07
GO:0002822 regulation of adaptive immune response based on somatic recombination of immune receptors built from immunoglobulin superfamily domains	4.84770113236743e-07	5.27417626276829	4.84770113236743e-07	2.14985006739773e-06	46	4.84770113236743e-07
GO:0002819 regulation of adaptive immune response	6.8938586986977e-07	5.15667863019241	6.89385869869772e-07	2.92988994694653e-06	50	6.8938586986977e-07
GO:0002520 immune system development	1.57447642548571e-06	4.71703965391171	1.5744764254857e-06	6.42386381598168e-06	250	1.57447642548571e-06
GO:0002521 leukocyte differentiation	3.13158602296299e-06	4.59566757500336	3.13158602296298e-06	1.22854528593163e-05	169	3.13158602296299e-06
GO:0002440 production of molecular mediator of immune response	5.18955632652927e-06	4.67136817065649	5.18955632652929e-06	1.96049905668884e-05	48	5.18955632652927e-06
GO:0002705 positive regulation of leukocyte mediated immunity	6.68210428806189e-06	4.80162006410112	6.68210428806189e-06	2.35025737028384e-05	29	6.68210428806189e-06
GO:0002708 positive regulation of lymphocyte mediated immunity	6.68210428806189e-06	4.80162006410112	6.68210428806189e-06	2.35025737028384e-05	29	6.68210428806189e-06
GO:0001909 leukocyte mediated cytotoxicity	9.09769895776611e-06	4.69324998293172	9.09769895776612e-06	3.09321764564048e-05	29	9.09769895776611e-06
GO:0019724 B cell mediated immunity	1.15624931100806e-05	4.44274502158372	1.15624931100806e-05	3.80443321686524e-05	55	1.15624931100806e-05
GO:0002700 regulation of production of molecular mediator of immune response	1.80763837927992e-05	4.49040721318363	1.80763837927992e-05	5.76184733395476e-05	30	1.80763837927992e-05
GO:0001910 regulation of leukocyte mediated cytotoxicity	2.17316851421843e-05	4.53037928536674	2.17316851421844e-05	6.61414194418284e-05	24	2.17316851421843e-05
GO:0002228 natural killer cell mediated immunity	2.20471398139427e-05	4.84344290246649	2.20471398139428e-05	6.61414194418284e-05	15	2.20471398139427e-05
GO:0045088 regulation of innate immune response	2.30270362489312e-05	4.17910536158441	2.30270362489314e-05	6.71073627825999e-05	89	2.30270362489312e-05
GO:0016064 immunoglobulin mediated immune response	2.60637083014486e-05	4.24286224712187	2.60637083014486e-05	7.3847173520771e-05	52	2.60637083014486e-05
GO:0019221 cytokine-mediated signaling pathway	3.16839145012203e-05	4.05822702919796	3.16839145012203e-05	8.73448453817424e-05	149	3.16839145012203e-05
GO:0002715 regulation of natural killer cell mediated immunity	5.50996746434902e-05	4.5701411890062	5.50996746434903e-05	0.000147899126674632	14	5.50996746434902e-05
GO:0002683 negative regulation of immune system process	9.53226142570152e-05	3.8067736627681	9.53226142570154e-05	0.00024930529882604	97	9.53226142570152e-05
GO:0002285 lymphocyte activation involved in immune response	0.000104632798794295	3.90085586462601	0.000104632798794295	0.000266813636925453	40	0.000104632798794295
GO:0002717 positive regulation of natural killer cell mediated immunity	0.000115086682566664	4.41503786386714	0.000115086682566664	0.000286313210287798	12	0.000115086682566663
GO:0071346 cellular response to interferon-gamma	0.000175163097265358	3.69043257291223	0.000175163097265358	0.000416799360163858	58	0.000175163097265358
GO:0002824 positive regulation of adaptive immune response based on somatic recombination of immune receptors built from immunoglobulin superfamily domains	0.000175709534186724	3.82718964291604	0.000175709534186724	0.000416799360163858	28	0.000175709534186724
GO:0001912 positive regulation of leukocyte mediated cytotoxicity	0.00020967692698768	3.88177638234444	0.000209676926987681	0.000486069239835079	20	0.00020967692698768
GO:0002695 negative regulation of leukocyte activation	0.000268307214558412	3.55608432912664	0.000268307214558412	0.000608163019665733	64	0.000268307214558412
GO:0002821 positive regulation of adaptive immune response	0.000322259173459176	3.62651661876472	0.000322259173459176	0.000714574688974695	29	0.000322259173459176
GO:0006959 humoral immune response	0.000341125224703715	3.51852167661752	0.000341125224703715	0.000740314317442104	56	0.000341125224703715
GO:0002712 regulation of B cell mediated immunity	0.000504147896769798	3.59062613532467	0.000504147896769797	0.00107131428063582	20	0.000504147896769798
GO:0045089 positive regulation of innate immune response	0.000527069601825345	3.35397329752213	0.000527069601825344	0.00109716529359561	64	0.000527069601825345
GO:0002889 regulation of immunoglobulin mediated immune response	0.000580676002590842	3.56058324970064	0.000580676002590842	0.00118457904528532	19	0.000580676002590842
GO:0034341 response to interferon-gamma	0.0011563572944234	3.108511277889	0.0011563572944234	0.00231271458884679	66	0.0011563572944234
GO:0002381 immunoglobulin production involved in immunoglobulin mediated immune response	0.00127514328762599	3.25350461466636	0.00127514328762599	0.00250124260265099	19	0.00127514328762599
GO:0001776 leukocyte homeostasis	0.00142602290777537	3.14394153676861	0.00142602290777538	0.00274442144515261	26	0.00142602290777537
GO:0002709 regulation of T cell mediated immunity	0.00146404017365251	3.20891725241659	0.00146404017365251	0.00276540921689919	18	0.00146404017365251
GO:0060333 interferon-gamma-mediated signaling pathway	0.00177913323715407	2.99671799890568	0.00177913323715407	0.00323528488543179	47	0.00177913323715407
GO:0002263 cell activation involved in immune response	0.00180795331832952	2.97938213006923	0.00180795331832953	0.00323528488543179	60	0.00180795331832952
GO:0002366 leukocyte activation involved in immune response	0.00180795331832952	2.97938213006923	0.00180795331832953	0.00323528488543179	60	0.00180795331832952
GO:0002287 alpha-beta T cell activation involved in immune response	0.00199242464828656	3.13616938693547	0.00199242464828656	0.00338712190208715	16	0.00199242464828656
GO:0002293 alpha-beta T cell differentiation involved in immune response	0.00199242464828656	3.13616938693547	0.00199242464828656	0.00338712190208715	16	0.00199242464828656
GO:0002292 T cell differentiation involved in immune response	0.00199242464828656	3.13616938693547	0.00199242464828656	0.00338712190208715	16	0.00199242464828656
GO:0002286 T cell activation involved in immune response	0.00255079157859887	2.95061429279518	0.00255079157859888	0.00426525804946042	24	0.00255079157859887
GO:0050900 leukocyte migration	0.00285102852680522	2.78791484288277	0.00285102852680523	0.00469040176990537	134	0.00285102852680523
GO:0002456 T cell mediated immunity	0.00291517691271643	2.88614346363594	0.00291517691271643	0.00471981023963613	25	0.00291517691271643
GO:0042088 T-helper 1 type immune response	0.00313689649988881	2.8955827670773	0.00313689649988882	0.0049994287966978	20	0.00313689649988881
GO:0002920 regulation of humoral immune response	0.0042172965524573	2.85255487641375	0.00421729655245731	0.00661791151308685	16	0.0042172965524573
GO:0002562 somatic diversification of immune receptors via germline recombination within a single locus	0.00438748800806929	2.78282761823466	0.0043874880080693	0.006780663285198	19	0.00438748800806929
GO:0002200 somatic diversification of immune receptors	0.004754056616385	2.74100881289359	0.00475405661638501	0.00723751902792941	20	0.00475405661638499
GO:0002312 B cell activation involved in immune response	0.00666866770433482	2.61284291017653	0.00666866770433483	0.00983008436586979	19	0.00666866770433482
GO:0002208 somatic diversification of immunoglobulins involved in immune response	0.00674613632951847	2.67200197164784	0.00674613632951848	0.00983008436586979	14	0.00674613632951848
GO:0002204 somatic recombination of immunoglobulin genes involved in immune response	0.00674613632951847	2.67200197164784	0.00674613632951848	0.00983008436586979	14	0.00674613632951848
GO:0002687 positive regulation of leukocyte migration	0.00700332080326671	2.52531813518122	0.00700332080326673	0.0100611087596226	35	0.00700332080326672
GO:0030595 leukocyte chemotaxis	0.00875227601867276	2.40942344347568	0.00875227601867278	0.0123990576931198	63	0.00875227601867276
GO:0002825 regulation of T-helper 1 type immune response	0.0092608046660235	2.56099248489177	0.00926080466602352	0.0128882061138783	12	0.00926080466602349
GO:0002718 regulation of cytokine production involved in immune response	0.00935026718065683	2.51659795052778	0.00935026718065683	0.0128882061138783	15	0.00935026718065683
GO:0002294 CD4-positive, alpha-beta T cell differentiation involved in immune response	0.00959937823998766	2.50342843896044	0.00959937823998765	0.0130551544063832	14	0.00959937823998766
GO:0002711 positive regulation of T cell mediated immunity	0.00978668901538094	2.48969327467174	0.00978668901538095	0.0131347668364323	14	0.00978668901538094
GO:0002690 positive regulation of leukocyte chemotaxis	0.0111549550340416	2.35473198973918	0.0111549550340416	0.0147766936814577	29	0.0111549550340416
GO:0070098 chemokine-mediated signaling pathway	0.0133944515959422	2.32919552490814	0.0133944515959422	0.0175158213177706	17	0.0133944515959422
GO:0002455 humoral immune response mediated by circulating immunoglobulin	0.015802197884533	2.2212952533802	0.0158021978845331	0.020224923622056	26	0.015802197884533
GO:0002685 regulation of leukocyte migration	0.0158626851937694	2.18292851225172	0.0158626851937694	0.020224923622056	46	0.0158626851937694
GO:0050777 negative regulation of immune response	0.0173426603055739	2.17145321677081	0.0173426603055739	0.0218389055699819	26	0.0173426603055739
GO:0002367 cytokine production involved in immune response	0.0179798443739733	2.2043126314721	0.0179798443739733	0.0223651722700644	17	0.0179798443739733
GO:0002688 regulation of leukocyte chemotaxis	0.0197270646078896	2.10864914799222	0.0197270646078897	0.024242898674756	31	0.0197270646078896
GO:0045123 cellular extravasation	0.0228133774804821	2.13502902192237	0.0228133774804821	0.0277019583691568	12	0.0228133774804821
GO:0002698 negative regulation of immune effector process	0.0293005486424499	1.95359456621639	0.0293005486424499	0.0351606583709399	19	0.0293005486424499
GO:0001961 positive regulation of cytokine-mediated signaling pathway	0.0381235425724687	1.8697615090912	0.0381235425724687	0.0452162946789746	11	0.0381235425724687
GO:0001959 regulation of cytokine-mediated signaling pathway	0.044751084526117	1.72341485306304	0.044751084526117	0.0524667887547579	34	0.044751084526117
GO:0060334 regulation of interferon-gamma-mediated signaling pathway	0.0542150272752844	1.66257960835939	0.0542150272752844	0.062134076203135	14	0.0542150272752844
GO:0060330 regulation of response to interferon-gamma	0.0542150272752844	1.66257960835939	0.0542150272752844	0.062134076203135	14	0.0542150272752844
GO:0002828 regulation of type 2 immune response	0.0728004430092343	1.52230720163049	0.0728004430092343	0.0825071687437988	10	0.0728004430092342
GO:0002218 activation of innate immune response	0.0789835101068353	1.42384628884157	0.0789835101068353	0.0885309673724967	49	0.0789835101068353
GO:0042092 type 2 immune response	0.0809251208597171	1.44346793627226	0.0809251208597172	0.0897213296488169	13	0.0809251208597172
GO:0002758 innate immune response-activating signal transduction	0.0990532506800213	1.29697881909494	0.0990532506800214	0.108639049132927	47	0.0990532506800213
GO:0032722 positive regulation of chemokine production	0.119826804431789	1.21088492080754	0.119826804431789	0.130024830340877	12	0.119826804431789
GO:0032642 regulation of chemokine production	0.123139402148064	1.17584594833575	0.123139402148064	0.132212831780026	22	0.123139402148064
GO:0032602 chemokine production	0.146453201106133	1.06450653599861	0.146453201106133	0.155606526175266	23	0.146453201106133
GO:0001960 negative regulation of cytokine-mediated signaling pathway	0.330897002490459	0.444174994525173	0.330897002490459	0.347953549010586	11	0.330897002490459
GO:0002444 myeloid leukocyte mediated immunity	0.388772592352525	0.284692725460459	0.388772592352525	0.404640861428138	23	0.388772592352525
GO:0002275 myeloid cell activation involved in immune response	0.491172561356757	0.0223182323956497	0.491172561356757	0.506056578367567	20	0.491172561356757
GO:0043299 leukocyte degranulation	0.582514417941583	-0.210632034483298	0.582514417941583	0.594164706300415	17	0.582514417941583
GO:0002448 mast cell mediated immunity	0.610524765915023	-0.284810515873937	0.610524765915023	0.616569565577548	14	0.610524765915023
GO:0002279 mast cell activation involved in immune response	0.6552602815699	-0.406517210031569	0.6552602815699	0.6552602815699	13	0.6552602815699
GO:0035419 activation of MAPK activity involved in innate immune response		NaN			0
GO:0046732 active induction of host immune response by virus		NaN			0
GO:0002276 basophil activation involved in immune response		NaN			1
GO:0002560 basophil mediated immunity		NaN			1
GO:0002302 CD8-positive, alpha-beta T cell differentiation involved in immune response		NaN			2
GO:0002430 complement receptor mediated signaling pathway		NaN			2
GO:0002374 cytokine secretion involved in immune response		NaN			4
GO:0002278 eosinophil activation involved in immune response		NaN			2
GO:0002447 eosinophil mediated immunity		NaN			2
GO:0030683 evasion or tolerance by virus of host immune response		NaN			0
GO:0020012 evasion or tolerance of host immune response		NaN			0
GO:0051805 evasion or tolerance of immune response of other organism involved in symbiotic interaction		NaN			0
GO:0002290 gamma-delta T cell activation involved in immune response		NaN			1
GO:0035397 helper T cell enhancement of adaptive immune response		NaN			0
GO:0002384 hepatic immune response		NaN			2
GO:0002434 immune complex clearance		NaN			1
GO:0002436 immune complex clearance by monocytes and macrophages		NaN			1
GO:0006955 immune response		NaN			513
GO:0002767 immune response-inhibiting cell surface receptor signaling pathway		NaN			3
GO:0002765 immune response-inhibiting signal transduction		NaN			3
GO:0002386 immune response in mucosal-associated lymphoid tissue		NaN			0
GO:0002418 immune response to tumor cell		NaN			6
GO:0002376 immune system process		NaN			806
GO:0002380 immunoglobulin secretion involved in immune response		NaN			1
GO:0052558 induction by organism of immune response of other organism involved in symbiotic interaction		NaN			0
GO:0052559 induction by symbiont of host immune response		NaN			0
GO:0046730 induction of host immune response by virus		NaN			0
GO:0002220 innate immune response activating cell surface receptor signaling pathway		NaN			0
GO:0002227 innate immune response in mucosa		NaN			1
GO:0070486 leukocyte aggregation		NaN			5
GO:0002232 leukocyte chemotaxis involved in inflammatory response		NaN			1
GO:0002522 leukocyte migration involved in immune response		NaN			1
GO:0002523 leukocyte migration involved in inflammatory response		NaN			2
GO:0002281 macrophage activation involved in immune response		NaN			3
GO:0002313 mature B cell differentiation involved in immune response		NaN			5
GO:0002282 microglial cell activation involved in immune response		NaN			1
GO:0052552 modulation by organism of immune response of other organism involved in symbiotic interaction		NaN			1
GO:0052306 modulation by organism of innate immune response in other organism involved in symbiotic interaction		NaN			1
GO:0052553 modulation by symbiont of host immune response		NaN			1
GO:0052167 modulation by symbiont of host innate immune response		NaN			1
GO:0002385 mucosal immune response		NaN			3
GO:0002277 myeloid dendritic cell activation involved in immune response		NaN			1
GO:0002323 natural killer cell activation involved in immune response		NaN			0
GO:0002325 natural killer cell differentiation involved in immune response		NaN			0
GO:0002423 natural killer cell mediated immune response to tumor cell		NaN			4
GO:0002820 negative regulation of adaptive immune response		NaN			9
GO:0002823 negative regulation of adaptive immune response based on somatic recombination of immune receptors built from immunoglobulin superfamily domains		NaN			8
GO:0002713 negative regulation of B cell mediated immunity		NaN			1
GO:0002719 negative regulation of cytokine production involved in immune response		NaN			4
GO:0002740 negative regulation of cytokine secretion involved in immune response		NaN			3
GO:0002921 negative regulation of humoral immune response		NaN			6
GO:0002924 negative regulation of humoral immune response mediated by circulating immunoglobulin		NaN			1
GO:0002890 negative regulation of immunoglobulin mediated immune response		NaN			1
GO:0045824 negative regulation of innate immune response		NaN			4
GO:0060336 negative regulation of interferon-gamma-mediated signaling pathway		NaN			2
GO:0002689 negative regulation of leukocyte chemotaxis		NaN			2
GO:0043301 negative regulation of leukocyte degranulation		NaN			3
GO:0001911 negative regulation of leukocyte mediated cytotoxicity		NaN			3
GO:0002704 negative regulation of leukocyte mediated immunity		NaN			7
GO:0002686 negative regulation of leukocyte migration		NaN			9
GO:0002707 negative regulation of lymphocyte mediated immunity		NaN			7
GO:0033007 negative regulation of mast cell activation involved in immune response		NaN			2
GO:0032827 negative regulation of natural killer cell differentiation involved in immune response		NaN			0
GO:0002716 negative regulation of natural killer cell mediated immunity		NaN			1
GO:0002701 negative regulation of production of molecular mediator of immune response		NaN			4
GO:0060331 negative regulation of response to interferon-gamma		NaN			2
GO:0002710 negative regulation of T cell mediated immunity		NaN			6
GO:0002826 negative regulation of T-helper 1 type immune response		NaN			2
GO:0002829 negative regulation of type 2 immune response		NaN			3
GO:0002283 neutrophil activation involved in immune response		NaN			2
GO:0002446 neutrophil mediated immunity		NaN			7
GO:0002251 organ or tissue specific immune response		NaN			5
GO:0052257 pathogen-associated molecular pattern dependent induction by organism of innate immune response of other organism involved in symbiotic interaction		NaN			1
GO:0052033 pathogen-associated molecular pattern dependent induction by symbiont of host innate immune response		NaN			1
GO:0052308 pathogen-associated molecular pattern dependent modulation by organism of innate immune response in other organism involved in symbiotic interaction		NaN			1
GO:0052169 pathogen-associated molecular pattern dependent modulation by symbiont of host innate immune response		NaN			1
GO:0052555 positive regulation by organism of immune response of other organism involved in symbiotic interaction		NaN			1
GO:0052305 positive regulation by organism of innate immune response in other organism involved in symbiotic interaction		NaN			1
GO:0052556 positive regulation by symbiont of host immune response		NaN			1
GO:0052166 positive regulation by symbiont of host innate immune response		NaN			1
GO:0002714 positive regulation of B cell mediated immunity		NaN			8
GO:0002720 positive regulation of cytokine production involved in immune response		NaN			7
GO:0002741 positive regulation of cytokine secretion involved in immune response		NaN			1
GO:2001193 positive regulation of gamma-delta T cell activation involved in immune response		NaN			1
GO:0002922 positive regulation of humoral immune response		NaN			7
GO:0002925 positive regulation of humoral immune response mediated by circulating immunoglobulin		NaN			4
GO:0090265 positive regulation of immune complex clearance by monocytes and macrophages		NaN			1
GO:0002839 positive regulation of immune response to tumor cell		NaN			5
GO:0002891 positive regulation of immunoglobulin mediated immune response		NaN			8
GO:0060335 positive regulation of interferon-gamma-mediated signaling pathway		NaN			3
GO:0043302 positive regulation of leukocyte degranulation		NaN			4
GO:0033008 positive regulation of mast cell activation involved in immune response		NaN			3
GO:0061081 positive regulation of myeloid leukocyte cytokine production involved in immune response		NaN			1
GO:0002888 positive regulation of myeloid leukocyte mediated immunity		NaN			1
GO:0002857 positive regulation of natural killer cell mediated immune response to tumor cell		NaN			4
GO:0002702 positive regulation of production of molecular mediator of immune response		NaN			9
GO:0061078 positive regulation of prostaglandin secretion involved in immune response		NaN			0
GO:0060332 positive regulation of response to interferon-gamma		NaN			3
GO:0002842 positive regulation of T cell mediated immune response to tumor cell		NaN			0
GO:2000318 positive regulation of T-helper 17 type immune response		NaN			5
GO:0002827 positive regulation of T-helper 1 type immune response		NaN			7
GO:0002654 positive regulation of tolerance induction dependent upon immune response		NaN			1
GO:0002830 positive regulation of type 2 immune response		NaN			4
GO:0090323 prostaglandin secretion involved in immune response		NaN			0
GO:0002739 regulation of cytokine secretion involved in immune response		NaN			4
GO:2001191 regulation of gamma-delta T cell activation involved in immune response		NaN			1
GO:0002923 regulation of humoral immune response mediated by circulating immunoglobulin		NaN			6
GO:0090264 regulation of immune complex clearance by monocytes and macrophages		NaN			1
GO:0002837 regulation of immune response to tumor cell		NaN			5
GO:0043300 regulation of leukocyte degranulation		NaN			8
GO:0033006 regulation of mast cell activation involved in immune response		NaN			6
GO:0002886 regulation of myeloid leukocyte mediated immunity		NaN			9
GO:0032826 regulation of natural killer cell differentiation involved in immune response		NaN			0
GO:0002855 regulation of natural killer cell mediated immune response to tumor cell		NaN			4
GO:0002840 regulation of T cell mediated immune response to tumor cell		NaN			0
GO:2000316 regulation of T-helper 17 type immune response		NaN			5
GO:0002652 regulation of tolerance induction dependent upon immune response		NaN			1
GO:0052572 response to host immune response		NaN			1
GO:0052564 response to immune response of other organism involved in symbiotic interaction		NaN			1
GO:0002566 somatic diversification of immune receptors via somatic mutation		NaN			2
GO:0002424 T cell mediated immune response to tumor cell		NaN			0
GO:0002309 T cell proliferation involved in immune response		NaN			3
GO:0072538 T-helper 17 type immune response		NaN			7
GO:0002461 tolerance induction dependent upon immune response		NaN			1
GO:0042033 chemokine biosynthetic process		NaN			5
GO:0050755 chemokine metabolic process		NaN			6
GO:0032600 chemokine receptor transport out of membrane raft		NaN			0
GO:0033606 chemokine receptor transport within lipid bilayer		NaN			0
GO:0090195 chemokine secretion		NaN			3
GO:0045079 negative regulation of chemokine biosynthetic process		NaN			1
GO:0070100 negative regulation of chemokine-mediated signaling pathway		NaN			1
GO:0032682 negative regulation of chemokine production		NaN			5
GO:0090198 negative regulation of chemokine secretion		NaN			1
GO:0045080 positive regulation of chemokine biosynthetic process		NaN			3
GO:0070101 positive regulation of chemokine-mediated signaling pathway		NaN			1
GO:0090197 positive regulation of chemokine secretion		NaN			2
GO:2001263 regulation of C-C chemokine binding		NaN			1
GO:0045073 regulation of chemokine biosynthetic process		NaN			4
GO:0070099 regulation of chemokine-mediated signaling pathway		NaN			2
GO:0090196 regulation of chemokine secretion		NaN			3
GO:0002249 lymphocyte anergy		NaN			3
GO:0002913 positive regulation of lymphocyte anergy		NaN			2
GO:0002669 positive regulation of T cell anergy		NaN			2
GO:0002911 regulation of lymphocyte anergy		NaN			3
GO:0002667 regulation of T cell anergy		NaN			3
GO:0002870 T cell anergy		NaN			3

## Sheet: BRCA_hot_cold_new_GO_down
V1	p.geomean	stat.mean	p.val	q.val	set.size	exp1
GO:0002279 mast cell activation involved in immune response	0.3447397184301	-0.406517210031569	0.3447397184301	1	13	0.3447397184301
GO:0002448 mast cell mediated immunity	0.389475234084977	-0.284810515873937	0.389475234084977	1	14	0.389475234084977
GO:0043299 leukocyte degranulation	0.417485582058417	-0.210632034483298	0.417485582058417	1	17	0.417485582058417
GO:0002275 myeloid cell activation involved in immune response	0.508827438643243	0.0223182323956497	0.508827438643243	1	20	0.508827438643243
GO:0002444 myeloid leukocyte mediated immunity	0.611227407647475	0.284692725460459	0.611227407647475	1	23	0.611227407647475
GO:0001960 negative regulation of cytokine-mediated signaling pathway	0.669102997509541	0.444174994525173	0.669102997509541	1	11	0.669102997509541
GO:0032602 chemokine production	0.853546798893867	1.06450653599861	0.853546798893867	1	23	0.853546798893867
GO:0032642 regulation of chemokine production	0.876860597851936	1.17584594833575	0.876860597851936	1	22	0.876860597851936
GO:0032722 positive regulation of chemokine production	0.880173195568211	1.21088492080754	0.880173195568211	1	12	0.880173195568211
GO:0002758 innate immune response-activating signal transduction	0.900946749319979	1.29697881909494	0.900946749319979	1	47	0.900946749319979
GO:0042092 type 2 immune response	0.919074879140283	1.44346793627226	0.919074879140283	1	13	0.919074879140283
GO:0002218 activation of innate immune response	0.921016489893165	1.42384628884157	0.921016489893165	1	49	0.921016489893165
GO:0002828 regulation of type 2 immune response	0.927199556990766	1.52230720163049	0.927199556990766	1	10	0.927199556990766
GO:0060334 regulation of interferon-gamma-mediated signaling pathway	0.945784972724716	1.66257960835939	0.945784972724716	1	14	0.945784972724716
GO:0060330 regulation of response to interferon-gamma	0.945784972724716	1.66257960835939	0.945784972724716	1	14	0.945784972724716
GO:0001959 regulation of cytokine-mediated signaling pathway	0.955248915473883	1.72341485306304	0.955248915473883	1	34	0.955248915473883
GO:0001961 positive regulation of cytokine-mediated signaling pathway	0.961876457427531	1.8697615090912	0.961876457427531	1	11	0.961876457427531
GO:0002698 negative regulation of immune effector process	0.97069945135755	1.95359456621639	0.97069945135755	1	19	0.97069945135755
GO:0045123 cellular extravasation	0.977186622519518	2.13502902192237	0.977186622519518	1	12	0.977186622519518
GO:0002688 regulation of leukocyte chemotaxis	0.98027293539211	2.10864914799222	0.98027293539211	1	31	0.98027293539211
GO:0002367 cytokine production involved in immune response	0.982020155626027	2.2043126314721	0.982020155626027	1	17	0.982020155626027
GO:0050777 negative regulation of immune response	0.982657339694426	2.17145321677081	0.982657339694426	1	26	0.982657339694426
GO:0002685 regulation of leukocyte migration	0.984137314806231	2.18292851225172	0.984137314806231	1	46	0.984137314806231
GO:0002455 humoral immune response mediated by circulating immunoglobulin	0.984197802115467	2.2212952533802	0.984197802115467	1	26	0.984197802115467
GO:0070098 chemokine-mediated signaling pathway	0.986605548404058	2.32919552490814	0.986605548404058	1	17	0.986605548404058
GO:0002690 positive regulation of leukocyte chemotaxis	0.988845044965958	2.35473198973918	0.988845044965958	1	29	0.988845044965958
GO:0002711 positive regulation of T cell mediated immunity	0.990213310984619	2.48969327467174	0.990213310984619	1	14	0.990213310984619
GO:0002294 CD4-positive, alpha-beta T cell differentiation involved in immune response	0.990400621760012	2.50342843896044	0.990400621760012	1	14	0.990400621760012
GO:0002718 regulation of cytokine production involved in immune response	0.990649732819343	2.51659795052778	0.990649732819343	1	15	0.990649732819343
GO:0002825 regulation of T-helper 1 type immune response	0.990739195333977	2.56099248489177	0.990739195333977	1	12	0.990739195333977
GO:0030595 leukocyte chemotaxis	0.991247723981327	2.40942344347568	0.991247723981327	1	63	0.991247723981327
GO:0002687 positive regulation of leukocyte migration	0.992996679196733	2.52531813518122	0.992996679196733	1	35	0.992996679196733
GO:0002208 somatic diversification of immunoglobulins involved in immune response	0.993253863670482	2.67200197164784	0.993253863670482	1	14	0.993253863670482
GO:0002204 somatic recombination of immunoglobulin genes involved in immune response	0.993253863670482	2.67200197164784	0.993253863670482	1	14	0.993253863670482
GO:0002312 B cell activation involved in immune response	0.993331332295665	2.61284291017653	0.993331332295665	1	19	0.993331332295665
GO:0002200 somatic diversification of immune receptors	0.995245943383615	2.74100881289359	0.995245943383615	1	20	0.995245943383615
GO:0002562 somatic diversification of immune receptors via germline recombination within a single locus	0.995612511991931	2.78282761823466	0.995612511991931	1	19	0.995612511991931
GO:0002920 regulation of humoral immune response	0.995782703447543	2.85255487641375	0.995782703447543	1	16	0.995782703447543
GO:0042088 T-helper 1 type immune response	0.996863103500111	2.8955827670773	0.996863103500111	1	20	0.996863103500111
GO:0002456 T cell mediated immunity	0.997084823087284	2.88614346363594	0.997084823087284	1	25	0.997084823087284
GO:0050900 leukocyte migration	0.997148971473195	2.78791484288277	0.997148971473195	1	134	0.997148971473195
GO:0002286 T cell activation involved in immune response	0.997449208421401	2.95061429279518	0.997449208421401	1	24	0.997449208421401
GO:0002287 alpha-beta T cell activation involved in immune response	0.998007575351713	3.13616938693547	0.998007575351713	1	16	0.998007575351713
GO:0002293 alpha-beta T cell differentiation involved in immune response	0.998007575351713	3.13616938693547	0.998007575351713	1	16	0.998007575351713
GO:0002292 T cell differentiation involved in immune response	0.998007575351713	3.13616938693547	0.998007575351713	1	16	0.998007575351713
GO:0002263 cell activation involved in immune response	0.99819204668167	2.97938213006923	0.99819204668167	1	60	0.99819204668167
GO:0002366 leukocyte activation involved in immune response	0.99819204668167	2.97938213006923	0.99819204668167	1	60	0.99819204668167
GO:0060333 interferon-gamma-mediated signaling pathway	0.998220866762846	2.99671799890568	0.998220866762846	1	47	0.998220866762846
GO:0002709 regulation of T cell mediated immunity	0.998535959826347	3.20891725241659	0.998535959826347	1	18	0.998535959826347
GO:0001776 leukocyte homeostasis	0.998573977092225	3.14394153676861	0.998573977092225	1	26	0.998573977092225
GO:0002381 immunoglobulin production involved in immunoglobulin mediated immune response	0.998724856712374	3.25350461466636	0.998724856712374	1	19	0.998724856712374
GO:0034341 response to interferon-gamma	0.998843642705577	3.108511277889	0.998843642705577	1	66	0.998843642705577
GO:0002889 regulation of immunoglobulin mediated immune response	0.999419323997409	3.56058324970064	0.999419323997409	1	19	0.999419323997409
GO:0045089 positive regulation of innate immune response	0.999472930398175	3.35397329752213	0.999472930398175	1	64	0.999472930398175
GO:0002712 regulation of B cell mediated immunity	0.99949585210323	3.59062613532467	0.99949585210323	1	20	0.99949585210323
GO:0006959 humoral immune response	0.999658874775296	3.51852167661752	0.999658874775296	1	56	0.999658874775296
GO:0002821 positive regulation of adaptive immune response	0.999677740826541	3.62651661876472	0.999677740826541	1	29	0.999677740826541
GO:0002695 negative regulation of leukocyte activation	0.999731692785442	3.55608432912664	0.999731692785442	1	64	0.999731692785442
GO:0001912 positive regulation of leukocyte mediated cytotoxicity	0.999790323073012	3.88177638234444	0.999790323073012	1	20	0.999790323073012
GO:0002824 positive regulation of adaptive immune response based on somatic recombination of immune receptors built from immunoglobulin superfamily domains	0.999824290465813	3.82718964291604	0.999824290465813	1	28	0.999824290465813
GO:0071346 cellular response to interferon-gamma	0.999824836902735	3.69043257291223	0.999824836902735	1	58	0.999824836902735
GO:0002717 positive regulation of natural killer cell mediated immunity	0.999884913317433	4.41503786386714	0.999884913317433	1	12	0.999884913317433
GO:0002285 lymphocyte activation involved in immune response	0.999895367201206	3.90085586462601	0.999895367201206	1	40	0.999895367201206
GO:0002683 negative regulation of immune system process	0.999904677385743	3.8067736627681	0.999904677385743	1	97	0.999904677385743
GO:0002715 regulation of natural killer cell mediated immunity	0.999944900325356	4.5701411890062	0.999944900325356	1	14	0.999944900325356
GO:0019221 cytokine-mediated signaling pathway	0.999968316085499	4.05822702919796	0.999968316085499	1	149	0.999968316085499
GO:0016064 immunoglobulin mediated immune response	0.999973936291699	4.24286224712187	0.999973936291699	1	52	0.999973936291699
GO:0045088 regulation of innate immune response	0.999976972963751	4.17910536158441	0.999976972963751	1	89	0.999976972963751
GO:0002228 natural killer cell mediated immunity	0.999977952860186	4.84344290246649	0.999977952860186	1	15	0.999977952860186
GO:0001910 regulation of leukocyte mediated cytotoxicity	0.999978268314858	4.53037928536674	0.999978268314858	1	24	0.999978268314858
GO:0002700 regulation of production of molecular mediator of immune response	0.999981923616207	4.49040721318363	0.999981923616207	1	30	0.999981923616207
GO:0019724 B cell mediated immunity	0.99998843750689	4.44274502158372	0.99998843750689	1	55	0.99998843750689
GO:0001909 leukocyte mediated cytotoxicity	0.999990902301042	4.69324998293172	0.999990902301042	1	29	0.999990902301042
GO:0002705 positive regulation of leukocyte mediated immunity	0.999993317895712	4.80162006410112	0.999993317895712	1	29	0.999993317895712
GO:0002708 positive regulation of lymphocyte mediated immunity	0.999993317895712	4.80162006410112	0.999993317895712	1	29	0.999993317895712
GO:0002440 production of molecular mediator of immune response	0.999994810443673	4.67136817065649	0.999994810443673	1	48	0.999994810443673
GO:0002521 leukocyte differentiation	0.999996868413977	4.59566757500336	0.999996868413977	1	169	0.999996868413977
GO:0002520 immune system development	0.999998425523575	4.71703965391171	0.999998425523575	1	250	0.999998425523575
GO:0002819 regulation of adaptive immune response	0.99999931061413	5.15667863019241	0.99999931061413	1	50	0.99999931061413
GO:0002822 regulation of adaptive immune response based on somatic recombination of immune receptors built from immunoglobulin superfamily domains	0.999999515229887	5.27417626276829	0.999999515229887	1	46	0.999999515229887
GO:0002699 positive regulation of immune effector process	0.999999658594382	5.34282172149613	0.999999658594382	1	49	0.999999658594382
GO:0002703 regulation of leukocyte mediated immunity	0.999999692031735	5.34987230282113	0.999999692031735	1	51	0.999999692031735
GO:0045087 innate immune response	0.999999740234003	5.09211199071969	0.999999740234003	1	229	0.999999740234003
GO:0002443 leukocyte mediated immunity	0.999999805823914	5.2578244759983	0.999999805823914	1	109	0.999999805823914
GO:0002706 regulation of lymphocyte mediated immunity	0.999999952389469	5.85288104488476	0.999999952389469	1	44	0.999999952389469
GO:0002253 activation of immune response	0.999999984568236	5.70285113684508	0.999999984568236	1	143	0.999999984568236
GO:0002757 immune response-activating signal transduction	0.999999996713221	6.03049456115229	0.999999996713221	1	117	0.999999996713221
GO:0002449 lymphocyte mediated immunity	0.999999997112339	6.15451535030425	0.999999997112339	1	87	0.999999997112339
GO:0002460 adaptive immune response based on somatic recombination of immune receptors built from immunoglobulin superfamily domains	0.999999999013574	6.31400524967091	0.999999999013574	1	97	0.999999999013574
GO:0002429 immune response-activating cell surface receptor signaling pathway	0.999999999325831	6.47971079119268	0.999999999325831	1	76	0.999999999325831
GO:0002764 immune response-regulating signaling pathway	0.999999999397848	6.32828114457929	0.999999999397848	1	124	0.999999999397848
GO:0002250 adaptive immune response	0.999999999825131	6.59298743111156	0.999999999825131	1	109	0.999999999825131
GO:0002768 immune response-regulating cell surface receptor signaling pathway	0.999999999899503	6.80772570775799	0.999999999899503	1	82	0.999999999899503
GO:0002697 regulation of immune effector process	0.999999999932768	6.80968858006418	0.999999999932768	1	96	0.999999999932768
GO:0002696 positive regulation of leukocyte activation	0.999999999942611	6.72559027844031	0.999999999942611	1	132	0.999999999942611
GO:0002252 immune effector process	0.999999999955318	6.67811080677522	0.999999999955318	1	199	0.999999999955318
GO:0050778 positive regulation of immune response	0.999999999999639	7.45499049448104	0.999999999999639	1	185	0.999999999999639
GO:0002694 regulation of leukocyte activation	0.999999999999733	7.49604614222576	0.999999999999733	1	184	0.999999999999733
GO:0002684 positive regulation of immune system process	0.999999999999996	8.02201126158194	0.999999999999996	1	272	0.999999999999996
GO:0045321 leukocyte activation	0.999999999999998	8.10600089638035	0.999999999999998	1	296	0.999999999999998
GO:0050776 regulation of immune response	1	9.29982048713562	1	1	270	1
GO:0002682 regulation of immune system process	1	8.92197881129951	1	1	418	1
GO:0035419 activation of MAPK activity involved in innate immune response		NaN			0
GO:0046732 active induction of host immune response by virus		NaN			0
GO:0002276 basophil activation involved in immune response		NaN			1
GO:0002560 basophil mediated immunity		NaN			1
GO:0002302 CD8-positive, alpha-beta T cell differentiation involved in immune response		NaN			2
GO:0002430 complement receptor mediated signaling pathway		NaN			2
GO:0002374 cytokine secretion involved in immune response		NaN			4
GO:0002278 eosinophil activation involved in immune response		NaN			2
GO:0002447 eosinophil mediated immunity		NaN			2
GO:0030683 evasion or tolerance by virus of host immune response		NaN			0
GO:0020012 evasion or tolerance of host immune response		NaN			0
GO:0051805 evasion or tolerance of immune response of other organism involved in symbiotic interaction		NaN			0
GO:0002290 gamma-delta T cell activation involved in immune response		NaN			1
GO:0035397 helper T cell enhancement of adaptive immune response		NaN			0
GO:0002384 hepatic immune response		NaN			2
GO:0002434 immune complex clearance		NaN			1
GO:0002436 immune complex clearance by monocytes and macrophages		NaN			1
GO:0006955 immune response		NaN			513
GO:0002767 immune response-inhibiting cell surface receptor signaling pathway		NaN			3
GO:0002765 immune response-inhibiting signal transduction		NaN			3
GO:0002386 immune response in mucosal-associated lymphoid tissue		NaN			0
GO:0002418 immune response to tumor cell		NaN			6
GO:0002376 immune system process		NaN			806
GO:0002380 immunoglobulin secretion involved in immune response		NaN			1
GO:0052558 induction by organism of immune response of other organism involved in symbiotic interaction		NaN			0
GO:0052559 induction by symbiont of host immune response		NaN			0
GO:0046730 induction of host immune response by virus		NaN			0
GO:0002220 innate immune response activating cell surface receptor signaling pathway		NaN			0
GO:0002227 innate immune response in mucosa		NaN			1
GO:0070486 leukocyte aggregation		NaN			5
GO:0002232 leukocyte chemotaxis involved in inflammatory response		NaN			1
GO:0002522 leukocyte migration involved in immune response		NaN			1
GO:0002523 leukocyte migration involved in inflammatory response		NaN			2
GO:0002281 macrophage activation involved in immune response		NaN			3
GO:0002313 mature B cell differentiation involved in immune response		NaN			5
GO:0002282 microglial cell activation involved in immune response		NaN			1
GO:0052552 modulation by organism of immune response of other organism involved in symbiotic interaction		NaN			1
GO:0052306 modulation by organism of innate immune response in other organism involved in symbiotic interaction		NaN			1
GO:0052553 modulation by symbiont of host immune response		NaN			1
GO:0052167 modulation by symbiont of host innate immune response		NaN			1
GO:0002385 mucosal immune response		NaN			3
GO:0002277 myeloid dendritic cell activation involved in immune response		NaN			1
GO:0002323 natural killer cell activation involved in immune response		NaN			0
GO:0002325 natural killer cell differentiation involved in immune response		NaN			0
GO:0002423 natural killer cell mediated immune response to tumor cell		NaN			4
GO:0002820 negative regulation of adaptive immune response		NaN			9
GO:0002823 negative regulation of adaptive immune response based on somatic recombination of immune receptors built from immunoglobulin superfamily domains		NaN			8
GO:0002713 negative regulation of B cell mediated immunity		NaN			1
GO:0002719 negative regulation of cytokine production involved in immune response		NaN			4
GO:0002740 negative regulation of cytokine secretion involved in immune response		NaN			3
GO:0002921 negative regulation of humoral immune response		NaN			6
GO:0002924 negative regulation of humoral immune response mediated by circulating immunoglobulin		NaN			1
GO:0002890 negative regulation of immunoglobulin mediated immune response		NaN			1
GO:0045824 negative regulation of innate immune response		NaN			4
GO:0060336 negative regulation of interferon-gamma-mediated signaling pathway		NaN			2
GO:0002689 negative regulation of leukocyte chemotaxis		NaN			2
GO:0043301 negative regulation of leukocyte degranulation		NaN			3
GO:0001911 negative regulation of leukocyte mediated cytotoxicity		NaN			3
GO:0002704 negative regulation of leukocyte mediated immunity		NaN			7
GO:0002686 negative regulation of leukocyte migration		NaN			9
GO:0002707 negative regulation of lymphocyte mediated immunity		NaN			7
GO:0033007 negative regulation of mast cell activation involved in immune response		NaN			2
GO:0032827 negative regulation of natural killer cell differentiation involved in immune response		NaN			0
GO:0002716 negative regulation of natural killer cell mediated immunity		NaN			1
GO:0002701 negative regulation of production of molecular mediator of immune response		NaN			4
GO:0060331 negative regulation of response to interferon-gamma		NaN			2
GO:0002710 negative regulation of T cell mediated immunity		NaN			6
GO:0002826 negative regulation of T-helper 1 type immune response		NaN			2
GO:0002829 negative regulation of type 2 immune response		NaN			3
GO:0002283 neutrophil activation involved in immune response		NaN			2
GO:0002446 neutrophil mediated immunity		NaN			7
GO:0002251 organ or tissue specific immune response		NaN			5
GO:0052257 pathogen-associated molecular pattern dependent induction by organism of innate immune response of other organism involved in symbiotic interaction		NaN			1
GO:0052033 pathogen-associated molecular pattern dependent induction by symbiont of host innate immune response		NaN			1
GO:0052308 pathogen-associated molecular pattern dependent modulation by organism of innate immune response in other organism involved in symbiotic interaction		NaN			1
GO:0052169 pathogen-associated molecular pattern dependent modulation by symbiont of host innate immune response		NaN			1
GO:0052555 positive regulation by organism of immune response of other organism involved in symbiotic interaction		NaN			1
GO:0052305 positive regulation by organism of innate immune response in other organism involved in symbiotic interaction		NaN			1
GO:0052556 positive regulation by symbiont of host immune response		NaN			1
GO:0052166 positive regulation by symbiont of host innate immune response		NaN			1
GO:0002714 positive regulation of B cell mediated immunity		NaN			8
GO:0002720 positive regulation of cytokine production involved in immune response		NaN			7
GO:0002741 positive regulation of cytokine secretion involved in immune response		NaN			1
GO:2001193 positive regulation of gamma-delta T cell activation involved in immune response		NaN			1
GO:0002922 positive regulation of humoral immune response		NaN			7
GO:0002925 positive regulation of humoral immune response mediated by circulating immunoglobulin		NaN			4
GO:0090265 positive regulation of immune complex clearance by monocytes and macrophages		NaN			1
GO:0002839 positive regulation of immune response to tumor cell		NaN			5
GO:0002891 positive regulation of immunoglobulin mediated immune response		NaN			8
GO:0060335 positive regulation of interferon-gamma-mediated signaling pathway		NaN			3
GO:0043302 positive regulation of leukocyte degranulation		NaN			4
GO:0033008 positive regulation of mast cell activation involved in immune response		NaN			3
GO:0061081 positive regulation of myeloid leukocyte cytokine production involved in immune response		NaN			1
GO:0002888 positive regulation of myeloid leukocyte mediated immunity		NaN			1
GO:0002857 positive regulation of natural killer cell mediated immune response to tumor cell		NaN			4
GO:0002702 positive regulation of production of molecular mediator of immune response		NaN			9
GO:0061078 positive regulation of prostaglandin secretion involved in immune response		NaN			0
GO:0060332 positive regulation of response to interferon-gamma		NaN			3
GO:0002842 positive regulation of T cell mediated immune response to tumor cell		NaN			0
GO:2000318 positive regulation of T-helper 17 type immune response		NaN			5
GO:0002827 positive regulation of T-helper 1 type immune response		NaN			7
GO:0002654 positive regulation of tolerance induction dependent upon immune response		NaN			1
GO:0002830 positive regulation of type 2 immune response		NaN			4
GO:0090323 prostaglandin secretion involved in immune response		NaN			0
GO:0002739 regulation of cytokine secretion involved in immune response		NaN			4
GO:2001191 regulation of gamma-delta T cell activation involved in immune response		NaN			1
GO:0002923 regulation of humoral immune response mediated by circulating immunoglobulin		NaN			6
GO:0090264 regulation of immune complex clearance by monocytes and macrophages		NaN			1
GO:0002837 regulation of immune response to tumor cell		NaN			5
GO:0043300 regulation of leukocyte degranulation		NaN			8
GO:0033006 regulation of mast cell activation involved in immune response		NaN			6
GO:0002886 regulation of myeloid leukocyte mediated immunity		NaN			9
GO:0032826 regulation of natural killer cell differentiation involved in immune response		NaN			0
GO:0002855 regulation of natural killer cell mediated immune response to tumor cell		NaN			4
GO:0002840 regulation of T cell mediated immune response to tumor cell		NaN			0
GO:2000316 regulation of T-helper 17 type immune response		NaN			5
GO:0002652 regulation of tolerance induction dependent upon immune response		NaN			1
GO:0052572 response to host immune response		NaN			1
GO:0052564 response to immune response of other organism involved in symbiotic interaction		NaN			1
GO:0002566 somatic diversification of immune receptors via somatic mutation		NaN			2
GO:0002424 T cell mediated immune response to tumor cell		NaN			0
GO:0002309 T cell proliferation involved in immune response		NaN			3
GO:0072538 T-helper 17 type immune response		NaN			7
GO:0002461 tolerance induction dependent upon immune response		NaN			1
GO:0042033 chemokine biosynthetic process		NaN			5
GO:0050755 chemokine metabolic process		NaN			6
GO:0032600 chemokine receptor transport out of membrane raft		NaN			0
GO:0033606 chemokine receptor transport within lipid bilayer		NaN			0
GO:0090195 chemokine secretion		NaN			3
GO:0045079 negative regulation of chemokine biosynthetic process		NaN			1
GO:0070100 negative regulation of chemokine-mediated signaling pathway		NaN			1
GO:0032682 negative regulation of chemokine production		NaN			5
GO:0090198 negative regulation of chemokine secretion		NaN			1
GO:0045080 positive regulation of chemokine biosynthetic process		NaN			3
GO:0070101 positive regulation of chemokine-mediated signaling pathway		NaN			1
GO:0090197 positive regulation of chemokine secretion		NaN			2
GO:2001263 regulation of C-C chemokine binding		NaN			1
GO:0045073 regulation of chemokine biosynthetic process		NaN			4
GO:0070099 regulation of chemokine-mediated signaling pathway		NaN			2
GO:0090196 regulation of chemokine secretion		NaN			3
GO:0002249 lymphocyte anergy		NaN			3
GO:0002913 positive regulation of lymphocyte anergy		NaN			2
GO:0002669 positive regulation of T cell anergy		NaN			2
GO:0002911 regulation of lymphocyte anergy		NaN			3
GO:0002667 regulation of T cell anergy		NaN			3
GO:0002870 T cell anergy		NaN			3

## Sheet: BRCA_hot_hotNAT_GO_up
V1	p.geomean	stat.mean	p.val	q.val	set.size	exp1
GO:0002285 lymphocyte activation involved in immune response	0.00150136094991955	3.00983087800477	0.00150136094991955	0.0614396219997749	88	0.00150136094991955
GO:0002694 regulation of leukocyte activation	0.00319445963945445	2.73589458604312	0.00319445963945445	0.0614396219997749	330	0.00319445963945445
GO:0002252 immune effector process	0.00409581588144947	2.65001518949655	0.00409581588144948	0.0614396219997749	446	0.00409581588144947
GO:0002706 regulation of lymphocyte mediated immunity	0.00426424154961061	2.66654057468308	0.00426424154961061	0.0614396219997749	74	0.00426424154961061
GO:0002429 immune response-activating cell surface receptor signaling pathway	0.00446069051718363	2.63800999930492	0.00446069051718363	0.0614396219997749	125	0.00446069051718363
GO:0002449 lymphocyte mediated immunity	0.00550750440192803	2.5580375362687	0.00550750440192803	0.0614396219997749	153	0.00550750440192803
GO:0002250 adaptive immune response	0.00551501411330077	2.55472700730132	0.00551501411330078	0.0614396219997749	187	0.00551501411330078
GO:0002819 regulation of adaptive immune response	0.00572061391548689	2.55526779117401	0.0057206139154869	0.0614396219997749	91	0.00572061391548689
GO:0002263 cell activation involved in immune response	0.00583097518102049	2.53997695052638	0.0058309751810205	0.0614396219997749	133	0.00583097518102049
GO:0002366 leukocyte activation involved in immune response	0.00583097518102049	2.53997695052638	0.0058309751810205	0.0614396219997749	133	0.00583097518102049
GO:0002460 adaptive immune response based on somatic recombination of immune receptors built from immunoglobulin superfamily domains	0.0061379326886404	2.51785802751127	0.00613793268864041	0.0614396219997749	169	0.0061379326886404
GO:0002768 immune response-regulating cell surface receptor signaling pathway	0.0067406964274175	2.48853429775825	0.0067406964274175	0.0614396219997749	135	0.0067406964274175
GO:0002695 negative regulation of leukocyte activation	0.00716765944719019	2.46891125641799	0.00716765944719017	0.0614396219997749	109	0.00716765944719019
GO:0002705 positive regulation of leukocyte mediated immunity	0.00794099243024272	2.4591867106771	0.00794099243024272	0.0614396219997749	45	0.00794099243024272
GO:0002708 positive regulation of lymphocyte mediated immunity	0.00794099243024272	2.4591867106771	0.00794099243024272	0.0614396219997749	45	0.00794099243024272
GO:0034341 response to interferon-gamma	0.00801375068761679	2.42740833221795	0.00801375068761681	0.0614396219997749	110	0.00801375068761679
GO:0002822 regulation of adaptive immune response based on somatic recombination of immune receptors built from immunoglobulin superfamily domains	0.00884088410560625	2.39647641485344	0.00884088410560624	0.0614396219997749	83	0.00884088410560624
GO:0002824 positive regulation of adaptive immune response based on somatic recombination of immune receptors built from immunoglobulin superfamily domains	0.008991164195089	2.4114742713451	0.00899116419508901	0.0614396219997749	46	0.008991164195089
GO:0002821 positive regulation of adaptive immune response	0.0102517669363059	2.35707434534128	0.010251766936306	0.0636759867641965	49	0.0102517669363059
GO:0002703 regulation of leukocyte mediated immunity	0.0103538189860482	2.33354264438033	0.0103538189860482	0.0636759867641965	93	0.0103538189860482
GO:0002709 regulation of T cell mediated immunity	0.0125736339322392	2.29042598233057	0.0125736339322392	0.0711943699836252	35	0.0125736339322392
GO:0071346 cellular response to interferon-gamma	0.0127339523547948	2.2534338089897	0.0127339523547948	0.0711943699836252	92	0.0127339523547948
GO:0002286 T cell activation involved in immune response	0.0137842809154378	2.23821389000921	0.0137842809154378	0.0737159370695152	48	0.0137842809154378
GO:0002456 T cell mediated immunity	0.0148839404625827	2.20811217564219	0.0148839404625827	0.0762801948707366	48	0.0148839404625827
GO:0060333 interferon-gamma-mediated signaling pathway	0.0190364155255762	2.09451185537247	0.0190364155255762	0.0936591643858348	73	0.0190364155255762
GO:0001909 leukocyte mediated cytotoxicity	0.0212374963248246	2.05796648340269	0.0212374963248246	0.0983428828456662	47	0.0212374963248246
GO:0002292 T cell differentiation involved in immune response	0.0215874620880731	2.05977886051008	0.0215874620880731	0.0983428828456662	36	0.0215874620880731
GO:0002443 leukocyte mediated immunity	0.0240061045157477	1.98358042075293	0.0240061045157477	0.105455387694177	195	0.0240061045157477
GO:0002697 regulation of immune effector process	0.0260539829169191	1.94763548120129	0.0260539829169192	0.110504824095899	217	0.0260539829169191
GO:0002711 positive regulation of T cell mediated immunity	0.0300188491005158	1.92695565839763	0.0300188491005158	0.123077281312115	25	0.0300188491005158
GO:0002381 immunoglobulin production involved in immunoglobulin mediated immune response	0.0320631212020415	1.87844417851589	0.0320631212020415	0.127218190575842	41	0.0320631212020415
GO:0002287 alpha-beta T cell activation involved in immune response	0.0359931408218443	1.82774291983256	0.0359931408218444	0.134156252154147	35	0.0359931408218443
GO:0002293 alpha-beta T cell differentiation involved in immune response	0.0359931408218443	1.82774291983256	0.0359931408218444	0.134156252154147	35	0.0359931408218443
GO:0001910 regulation of leukocyte mediated cytotoxicity	0.0394932383391055	1.78610590736369	0.0394932383391055	0.139347602856544	32	0.0394932383391055
GO:0002704 negative regulation of leukocyte mediated immunity	0.0413576327382268	1.8136007847371	0.0413576327382269	0.139347602856544	13	0.0413576327382269
GO:0002707 negative regulation of lymphocyte mediated immunity	0.0413576327382268	1.8136007847371	0.0413576327382269	0.139347602856544	13	0.0413576327382269
GO:0002228 natural killer cell mediated immunity	0.041917571590993	1.76270750733748	0.041917571590993	0.139347602856544	27	0.041917571590993
GO:0002696 positive regulation of leukocyte activation	0.0433757074503613	1.71658248935058	0.0433757074503613	0.140400316220906	224	0.0433757074503613
GO:0002718 regulation of cytokine production involved in immune response	0.048779596249839	1.67737038516518	0.048779596249839	0.153843342018723	41	0.048779596249839
GO:0002312 B cell activation involved in immune response	0.050534939089691	1.65847421644823	0.050534939089691	0.155055329085535	42	0.050534939089691
GO:0001912 positive regulation of leukocyte mediated cytotoxicity	0.0525203128830489	1.65217984049803	0.052520312883049	0.155055329085535	25	0.0525203128830489
GO:0002712 regulation of B cell mediated immunity	0.0529457221267679	1.64009945762303	0.0529457221267679	0.155055329085535	33	0.0529457221267679
GO:0002889 regulation of immunoglobulin mediated immune response	0.0576929716878716	1.59685649194045	0.0576929716878716	0.165028732967633	32	0.0576929716878716
GO:0002683 negative regulation of immune system process	0.0612292611356505	1.54826386502273	0.0612292611356505	0.171163616356478	177	0.0612292611356505
GO:0002757 immune response-activating signal transduction	0.0647754242969702	1.51876072383248	0.0647754242969702	0.173636256033127	231	0.0647754242969702
GO:0002715 regulation of natural killer cell mediated immunity	0.0686648996357163	1.52228642462979	0.0686648996357163	0.173636256033127	18	0.0686648996357163
GO:0002440 production of molecular mediator of immune response	0.0688671922772858	1.4898512823938	0.0688671922772859	0.173636256033127	109	0.0688671922772858
GO:0002699 positive regulation of immune effector process	0.0728435521783584	1.46075655020362	0.0728435521783584	0.173636256033127	99	0.0728435521783584
GO:0042088 T-helper 1 type immune response	0.072931515078042	1.47168007870581	0.072931515078042	0.173636256033127	34	0.072931515078042
GO:0002764 immune response-regulating signaling pathway	0.0729976542542593	1.45628983511236	0.0729976542542594	0.173636256033127	243	0.0729976542542593
GO:0002521 leukocyte differentiation	0.0733063026673051	1.45330995407461	0.0733063026673052	0.173636256033127	333	0.0733063026673051
GO:0002294 CD4-positive, alpha-beta T cell differentiation involved in immune response	0.0735728865495856	1.46747752929972	0.0735728865495857	0.173636256033127	33	0.0735728865495856
GO:0050778 positive regulation of immune response	0.0759789723084602	1.43422630844509	0.0759789723084601	0.173636256033127	350	0.0759789723084602
GO:0019724 B cell mediated immunity	0.0762305514291777	1.43673154509387	0.0762305514291777	0.173636256033127	95	0.0762305514291777
GO:0002710 negative regulation of T cell mediated immunity	0.0776715610471933	1.47719124987328	0.0776715610471933	0.173701854705541	11	0.0776715610471933
GO:0016064 immunoglobulin mediated immune response	0.0856515288095585	1.37345801636968	0.0856515288095585	0.18005252837577	92	0.0856515288095585
GO:0002208 somatic diversification of immunoglobulins involved in immune response	0.0857288864573969	1.38294128008222	0.0857288864573969	0.18005252837577	34	0.0857288864573969
GO:0002204 somatic recombination of immunoglobulin genes involved in immune response	0.0857288864573969	1.38294128008222	0.0857288864573969	0.18005252837577	34	0.0857288864573969
GO:0002717 positive regulation of natural killer cell mediated immunity	0.0874700288652295	1.39343728177296	0.0874700288652295	0.18005252837577	15	0.0874700288652295
GO:0002200 somatic diversification of immune receptors	0.0887429650278545	1.35841484693785	0.0887429650278545	0.18005252837577	53	0.0887429650278545
GO:0002562 somatic diversification of immune receptors via germline recombination within a single locus	0.0921777370600416	1.33780212808155	0.0921777370600416	0.18005252837577	48	0.0921777370600416
GO:0002714 positive regulation of B cell mediated immunity	0.0922220267290531	1.36651734931274	0.0922220267290532	0.18005252837577	13	0.0922220267290531
GO:0002891 positive regulation of immunoglobulin mediated immune response	0.0922220267290531	1.36651734931274	0.0922220267290532	0.18005252837577	13	0.0922220267290531
GO:0002367 cytokine production involved in immune response	0.0973060040790379	1.307070916767	0.097306004079038	0.187009976589401	47	0.0973060040790379
GO:0042092 type 2 immune response	0.108216420191365	1.25069968441595	0.108216420191365	0.204778764362122	29	0.108216420191365
GO:0002698 negative regulation of immune effector process	0.111323701901796	1.22686949554354	0.111323701901796	0.207466898998802	54	0.111323701901796
GO:0002820 negative regulation of adaptive immune response	0.114933339775753	1.22561052235188	0.114933339775753	0.210997026752501	17	0.114933339775753
GO:0002825 regulation of T-helper 1 type immune response	0.117091764597041	1.20915906990155	0.117091764597041	0.211798338903472	20	0.117091764597041
GO:0002385 mucosal immune response	0.130876444591671	1.15933444590794	0.130876444591671	0.233301488185152	10	0.130876444591671
GO:0002823 negative regulation of adaptive immune response based on somatic recombination of immune receptors built from immunoglobulin superfamily domains	0.136256410125045	1.12151988830526	0.136256410125045	0.23942197779115	15	0.136256410125045
GO:0002719 negative regulation of cytokine production involved in immune response	0.142946917410226	1.09476910357045	0.142946917410226	0.244200983909136	12	0.142946917410226
GO:0002701 negative regulation of production of molecular mediator of immune response	0.142946917410226	1.09476910357045	0.142946917410226	0.244200983909136	12	0.142946917410226
GO:0002700 regulation of production of molecular mediator of immune response	0.14513164391767	1.06220239578381	0.14513164391767	0.244536879477719	65	0.14513164391767
GO:0002922 positive regulation of humoral immune response	0.150617297839718	1.06662507274275	0.150617297839718	0.250350373436288	11	0.150617297839718
GO:0002566 somatic diversification of immune receptors via somatic mutation	0.172481819907145	0.970142553768745	0.172481819907145	0.282870184647717	10	0.172481819907145
GO:0002828 regulation of type 2 immune response	0.177680115648666	0.934862519232055	0.177680115648666	0.286310462698996	23	0.177680115648666
GO:0072538 T-helper 17 type immune response	0.17923500510425	0.942465569578659	0.179235005104249	0.286310462698996	10	0.17923500510425
GO:0002690 positive regulation of leukocyte chemotaxis	0.205893002091328	0.824779864996199	0.205893002091328	0.322593534823259	52	0.205893002091328
GO:0002687 positive regulation of leukocyte migration	0.20719422155315	0.819257248620061	0.20719422155315	0.322593534823259	65	0.20719422155315
GO:0050900 leukocyte migration	0.23071878083034	0.737099866491227	0.23071878083034	0.354730125526647	256	0.23071878083034
GO:0002702 positive regulation of production of molecular mediator of immune response	0.250454426601344	0.67816659002666	0.250454426601344	0.380319684839079	26	0.250454426601344
GO:0002688 regulation of leukocyte chemotaxis	0.268516347425716	0.619402772840519	0.268516347425716	0.391461412285279	60	0.268516347425716
GO:0019221 cytokine-mediated signaling pathway	0.268722856620275	0.617000585059113	0.268722856620275	0.391461412285279	334	0.268722856620275
GO:0002720 positive regulation of cytokine production involved in immune response	0.270465824290526	0.616956204378462	0.270465824290526	0.391461412285279	21	0.270465824290526
GO:0001961 positive regulation of cytokine-mediated signaling pathway	0.270522114180884	0.617166558272316	0.270522114180884	0.391461412285279	19	0.270522114180884
GO:0006959 humoral immune response	0.295611013530498	0.53796462235322	0.295611013530498	0.422792496095944	102	0.295611013530498
GO:0050777 negative regulation of immune response	0.338998138244713	0.416390018433383	0.338998138244713	0.479273229932181	53	0.338998138244713
GO:0001776 leukocyte homeostasis	0.359917097234525	0.359639963443387	0.359917097234525	0.50306594272553	56	0.359917097234525
GO:0030595 leukocyte chemotaxis	0.371977018080479	0.327037094608472	0.371977018080479	0.514080598021336	122	0.371977018080479
GO:0002251 organ or tissue specific immune response	0.381471176081217	0.305494934101715	0.381471176081217	0.521343940644329	12	0.381471176081217
GO:0002253 activation of immune response	0.390185643600508	0.278971591704702	0.390185643600508	0.527393782009478	282	0.390185643600508
GO:0045089 positive regulation of innate immune response	0.401002858464698	0.250961234229705	0.401002858464698	0.533229394198059	165	0.401002858464698
GO:0002455 humoral immune response mediated by circulating immunoglobulin	0.403173444393654	0.245955519511981	0.403173444393654	0.533229394198059	42	0.403173444393654
GO:0002920 regulation of humoral immune response	0.41433900732719	0.21745867407753	0.41433900732719	0.542166998949408	32	0.41433900732719
GO:0060330 regulation of response to interferon-gamma	0.422441450452412	0.196713921266036	0.422441450452412	0.542220950605347	25	0.422441450452412
GO:0045088 regulation of innate immune response	0.423196839496856	0.193839068282313	0.423196839496856	0.542220950605347	223	0.423196839496856
GO:0002685 regulation of leukocyte migration	0.441654450490299	0.147020290352233	0.441654450490299	0.554460476784561	86	0.441654450490299
GO:0002448 mast cell mediated immunity	0.44176525792591	0.147258676285455	0.44176525792591	0.554460476784561	26	0.44176525792591
GO:0002275 myeloid cell activation involved in immune response	0.447569335390251	0.132197809898262	0.447569335390251	0.556070992454554	46	0.447569335390251
GO:0060334 regulation of interferon-gamma-mediated signaling pathway	0.4587904869207	0.104051561607924	0.4587904869207	0.56431229891246	24	0.4587904869207
GO:0001959 regulation of cytokine-mediated signaling pathway	0.48559837210369	0.0361622685279677	0.48559837210369	0.591372274938157	84	0.48559837210369
GO:0002279 mast cell activation involved in immune response	0.507623726358757	-0.0192078173215592	0.507623726358757	0.612134493550265	26	0.507623726358757
GO:0002283 neutrophil activation involved in immune response	0.522998105987774	-0.0586468825163565	0.522998105987774	0.624551136276662	11	0.522998105987774
GO:0042033 chemokine biosynthetic process	0.573837663900202	-0.188315163503373	0.573837663900202	0.678673390958892	13	0.573837663900202
GO:0043299 leukocyte degranulation	0.588485020351332	-0.224494679606688	0.588485020351332	0.689368166697275	38	0.588485020351332
GO:0002886 regulation of myeloid leukocyte mediated immunity	0.630042866272543	-0.334610342962717	0.630042866272543	0.731087476901158	23	0.630042866272543
GO:0045073 regulation of chemokine biosynthetic process	0.647032753435668	-0.382633873628758	0.647032753435668	0.743785314697077	12	0.647032753435668
GO:0050755 chemokine metabolic process	0.657277885561145	-0.409522545989897	0.657277885561145	0.74856648077797	15	0.657277885561145
GO:0043300 regulation of leukocyte degranulation	0.671104708762422	-0.447589934864137	0.671104708762422	0.757301643832825	21	0.671104708762422
GO:0070098 chemokine-mediated signaling pathway	0.694624220848574	-0.512052545806047	0.694624220848574	0.776716174221587	29	0.694624220848574
GO:0002218 activation of innate immune response	0.703129823116562	-0.534093184834839	0.703129823116562	0.777470181308912	138	0.703129823116562
GO:0033006 regulation of mast cell activation involved in immune response	0.70794032769592	-0.554411276405051	0.70794032769592	0.777470181308912	17	0.70794032769592
GO:0002444 myeloid leukocyte mediated immunity	0.750074676332748	-0.677459636262954	0.750074676332748	0.814203228351586	47	0.750074676332748
GO:0001960 negative regulation of cytokine-mediated signaling pathway	0.75462738237464	-0.694971306049917	0.75462738237464	0.814203228351586	26	0.75462738237464
GO:0002758 innate immune response-activating signal transduction	0.775810523877028	-0.759374811600057	0.775810523877028	0.829779951624995	130	0.775810523877028
GO:0032602 chemokine production	0.814120090302195	-0.89724240366676	0.814120090302195	0.859651857818508	53	0.814120090302195
GO:0043302 positive regulation of leukocyte degranulation	0.817717620851751	-0.941929895840968	0.817717620851751	0.859651857818508	10	0.817717620851751
GO:0002446 neutrophil mediated immunity	0.851113573409289	-1.05802180684779	0.851113573409289	0.883737288627656	18	0.851113573409289
GO:0045123 cellular extravasation	0.858133426195096	-1.08702011090917	0.858133426195096	0.883737288627656	22	0.858133426195096
GO:0045824 negative regulation of innate immune response	0.862182720612347	-1.12054970911615	0.862182720612347	0.883737288627656	12	0.862182720612347
GO:0032722 positive regulation of chemokine production	0.923264864588609	-1.4466081401521	0.923264864588609	0.938525440862801	30	0.923264864588609
GO:0032642 regulation of chemokine production	0.953108089978282	-1.69280529966876	0.953108089978282	0.960920451371546	49	0.953108089978282
GO:0002686 negative regulation of leukocyte migration	0.976964123210825	-2.08962462877372	0.976964123210825	0.976964123210825	15	0.976964123210825
GO:0035419 activation of MAPK activity involved in innate immune response		NaN			2
GO:0046732 active induction of host immune response by virus		NaN			2
GO:0002276 basophil activation involved in immune response		NaN			1
GO:0002560 basophil mediated immunity		NaN			1
GO:0002302 CD8-positive, alpha-beta T cell differentiation involved in immune response		NaN			2
GO:0002430 complement receptor mediated signaling pathway		NaN			2
GO:0002374 cytokine secretion involved in immune response		NaN			7
GO:0002278 eosinophil activation involved in immune response		NaN			4
GO:0002447 eosinophil mediated immunity		NaN			4
GO:0030683 evasion or tolerance by virus of host immune response		NaN			1
GO:0020012 evasion or tolerance of host immune response		NaN			1
GO:0051805 evasion or tolerance of immune response of other organism involved in symbiotic interaction		NaN			1
GO:0002290 gamma-delta T cell activation involved in immune response		NaN			1
GO:0035397 helper T cell enhancement of adaptive immune response		NaN			1
GO:0002384 hepatic immune response		NaN			2
GO:0002434 immune complex clearance		NaN			2
GO:0002436 immune complex clearance by monocytes and macrophages		NaN			2
GO:0006955 immune response		NaN			1020
GO:0002767 immune response-inhibiting cell surface receptor signaling pathway		NaN			5
GO:0002765 immune response-inhibiting signal transduction		NaN			6
GO:0002386 immune response in mucosal-associated lymphoid tissue		NaN			2
GO:0002418 immune response to tumor cell		NaN			9
GO:0002520 immune system development		NaN			574
GO:0002376 immune system process		NaN			1773
GO:0002380 immunoglobulin secretion involved in immune response		NaN			1
GO:0052558 induction by organism of immune response of other organism involved in symbiotic interaction		NaN			1
GO:0052559 induction by symbiont of host immune response		NaN			1
GO:0046730 induction of host immune response by virus		NaN			2
GO:0045087 innate immune response		NaN			514
GO:0002220 innate immune response activating cell surface receptor signaling pathway		NaN			1
GO:0002227 innate immune response in mucosa		NaN			4
GO:0045321 leukocyte activation		NaN			546
GO:0070486 leukocyte aggregation		NaN			9
GO:0002232 leukocyte chemotaxis involved in inflammatory response		NaN			1
GO:0002522 leukocyte migration involved in immune response		NaN			2
GO:0002523 leukocyte migration involved in inflammatory response		NaN			7
GO:0002281 macrophage activation involved in immune response		NaN			8
GO:0002313 mature B cell differentiation involved in immune response		NaN			8
GO:0002282 microglial cell activation involved in immune response		NaN			2
GO:0052552 modulation by organism of immune response of other organism involved in symbiotic interaction		NaN			3
GO:0052306 modulation by organism of innate immune response in other organism involved in symbiotic interaction		NaN			2
GO:0052553 modulation by symbiont of host immune response		NaN			3
GO:0052167 modulation by symbiont of host innate immune response		NaN			2
GO:0002277 myeloid dendritic cell activation involved in immune response		NaN			2
GO:0002323 natural killer cell activation involved in immune response		NaN			6
GO:0002325 natural killer cell differentiation involved in immune response		NaN			4
GO:0002423 natural killer cell mediated immune response to tumor cell		NaN			6
GO:0002713 negative regulation of B cell mediated immunity		NaN			1
GO:0002740 negative regulation of cytokine secretion involved in immune response		NaN			5
GO:0002921 negative regulation of humoral immune response		NaN			8
GO:0002924 negative regulation of humoral immune response mediated by circulating immunoglobulin		NaN			1
GO:0002890 negative regulation of immunoglobulin mediated immune response		NaN			1
GO:0060336 negative regulation of interferon-gamma-mediated signaling pathway		NaN			4
GO:0002689 negative regulation of leukocyte chemotaxis		NaN			5
GO:0043301 negative regulation of leukocyte degranulation		NaN			5
GO:0001911 negative regulation of leukocyte mediated cytotoxicity		NaN			5
GO:0033007 negative regulation of mast cell activation involved in immune response		NaN			3
GO:0032827 negative regulation of natural killer cell differentiation involved in immune response		NaN			4
GO:0002716 negative regulation of natural killer cell mediated immunity		NaN			2
GO:0060331 negative regulation of response to interferon-gamma		NaN			4
GO:0002826 negative regulation of T-helper 1 type immune response		NaN			3
GO:0002829 negative regulation of type 2 immune response		NaN			6
GO:0052257 pathogen-associated molecular pattern dependent induction by organism of innate immune response of other organism involved in symbiotic interaction		NaN			2
GO:0052033 pathogen-associated molecular pattern dependent induction by symbiont of host innate immune response		NaN			2
GO:0052308 pathogen-associated molecular pattern dependent modulation by organism of innate immune response in other organism involved in symbiotic interaction		NaN			2
GO:0052169 pathogen-associated molecular pattern dependent modulation by symbiont of host innate immune response		NaN			2
GO:0052555 positive regulation by organism of immune response of other organism involved in symbiotic interaction		NaN			3
GO:0052305 positive regulation by organism of innate immune response in other organism involved in symbiotic interaction		NaN			2
GO:0052556 positive regulation by symbiont of host immune response		NaN			3
GO:0052166 positive regulation by symbiont of host innate immune response		NaN			2
GO:0002741 positive regulation of cytokine secretion involved in immune response		NaN			2
GO:2001193 positive regulation of gamma-delta T cell activation involved in immune response		NaN			1
GO:0002925 positive regulation of humoral immune response mediated by circulating immunoglobulin		NaN			6
GO:0090265 positive regulation of immune complex clearance by monocytes and macrophages		NaN			2
GO:0002839 positive regulation of immune response to tumor cell		NaN			8
GO:0002684 positive regulation of immune system process		NaN			527
GO:0060335 positive regulation of interferon-gamma-mediated signaling pathway		NaN			4
GO:0033008 positive regulation of mast cell activation involved in immune response		NaN			9
GO:0061081 positive regulation of myeloid leukocyte cytokine production involved in immune response		NaN			9
GO:0002888 positive regulation of myeloid leukocyte mediated immunity		NaN			3
GO:0002857 positive regulation of natural killer cell mediated immune response to tumor cell		NaN			6
GO:0061078 positive regulation of prostaglandin secretion involved in immune response		NaN			1
GO:0060332 positive regulation of response to interferon-gamma		NaN			4
GO:0002842 positive regulation of T cell mediated immune response to tumor cell		NaN			1
GO:2000318 positive regulation of T-helper 17 type immune response		NaN			6
GO:0002827 positive regulation of T-helper 1 type immune response		NaN			9
GO:0002654 positive regulation of tolerance induction dependent upon immune response		NaN			1
GO:0002830 positive regulation of type 2 immune response		NaN			5
GO:0090323 prostaglandin secretion involved in immune response		NaN			1
GO:0002739 regulation of cytokine secretion involved in immune response		NaN			7
GO:2001191 regulation of gamma-delta T cell activation involved in immune response		NaN			1
GO:0002923 regulation of humoral immune response mediated by circulating immunoglobulin		NaN			8
GO:0090264 regulation of immune complex clearance by monocytes and macrophages		NaN			2
GO:0050776 regulation of immune response		NaN			529
GO:0002837 regulation of immune response to tumor cell		NaN			8
GO:0002682 regulation of immune system process		NaN			857
GO:0032826 regulation of natural killer cell differentiation involved in immune response		NaN			4
GO:0002855 regulation of natural killer cell mediated immune response to tumor cell		NaN			6
GO:0002840 regulation of T cell mediated immune response to tumor cell		NaN			1
GO:2000316 regulation of T-helper 17 type immune response		NaN			7
GO:0002652 regulation of tolerance induction dependent upon immune response		NaN			1
GO:0052572 response to host immune response		NaN			6
GO:0052564 response to immune response of other organism involved in symbiotic interaction		NaN			6
GO:0002424 T cell mediated immune response to tumor cell		NaN			1
GO:0002309 T cell proliferation involved in immune response		NaN			4
GO:0002461 tolerance induction dependent upon immune response		NaN			1
GO:0032600 chemokine receptor transport out of membrane raft		NaN			0
GO:0033606 chemokine receptor transport within lipid bilayer		NaN			0
GO:0090195 chemokine secretion		NaN			8
GO:0045079 negative regulation of chemokine biosynthetic process		NaN			3
GO:0070100 negative regulation of chemokine-mediated signaling pathway		NaN			4
GO:0032682 negative regulation of chemokine production		NaN			7
GO:0090198 negative regulation of chemokine secretion		NaN			1
GO:0045080 positive regulation of chemokine biosynthetic process		NaN			9
GO:0070101 positive regulation of chemokine-mediated signaling pathway		NaN			2
GO:0090197 positive regulation of chemokine secretion		NaN			7
GO:2001263 regulation of C-C chemokine binding		NaN			1
GO:0070099 regulation of chemokine-mediated signaling pathway		NaN			6
GO:0090196 regulation of chemokine secretion		NaN			8
GO:0002249 lymphocyte anergy		NaN			5
GO:0002913 positive regulation of lymphocyte anergy		NaN			4
GO:0002669 positive regulation of T cell anergy		NaN			4
GO:0002911 regulation of lymphocyte anergy		NaN			5
GO:0002667 regulation of T cell anergy		NaN			5
GO:0002870 T cell anergy		NaN			5

## Sheet: BRCA_hot_hotNAT_GO_down
V1	p.geomean	stat.mean	p.val	q.val	set.size	exp1
GO:0002686 negative regulation of leukocyte migration	0.023035876789175	-2.08962462877372	0.023035876789175	0.998498639050081	15	0.023035876789175
GO:0032642 regulation of chemokine production	0.0468919100217182	-1.69280529966876	0.0468919100217182	0.998498639050081	49	0.0468919100217182
GO:0032722 positive regulation of chemokine production	0.076735135411391	-1.4466081401521	0.076735135411391	0.998498639050081	30	0.076735135411391
GO:0045824 negative regulation of innate immune response	0.137817279387653	-1.12054970911615	0.137817279387653	0.998498639050081	12	0.137817279387653
GO:0045123 cellular extravasation	0.141866573804904	-1.08702011090917	0.141866573804904	0.998498639050081	22	0.141866573804904
GO:0002446 neutrophil mediated immunity	0.148886426590711	-1.05802180684779	0.148886426590711	0.998498639050081	18	0.148886426590711
GO:0043302 positive regulation of leukocyte degranulation	0.182282379148249	-0.941929895840968	0.182282379148249	0.998498639050081	10	0.182282379148249
GO:0032602 chemokine production	0.185879909697805	-0.89724240366676	0.185879909697805	0.998498639050081	53	0.185879909697805
GO:0002758 innate immune response-activating signal transduction	0.224189476122972	-0.759374811600057	0.224189476122972	0.998498639050081	130	0.224189476122972
GO:0001960 negative regulation of cytokine-mediated signaling pathway	0.24537261762536	-0.694971306049917	0.24537261762536	0.998498639050081	26	0.24537261762536
GO:0002444 myeloid leukocyte mediated immunity	0.249925323667252	-0.677459636262954	0.249925323667252	0.998498639050081	47	0.249925323667252
GO:0033006 regulation of mast cell activation involved in immune response	0.29205967230408	-0.554411276405051	0.29205967230408	0.998498639050081	17	0.29205967230408
GO:0002218 activation of innate immune response	0.296870176883438	-0.534093184834839	0.296870176883438	0.998498639050081	138	0.296870176883438
GO:0070098 chemokine-mediated signaling pathway	0.305375779151426	-0.512052545806047	0.305375779151426	0.998498639050081	29	0.305375779151426
GO:0043300 regulation of leukocyte degranulation	0.328895291237578	-0.447589934864137	0.328895291237578	0.998498639050081	21	0.328895291237578
GO:0050755 chemokine metabolic process	0.342722114438855	-0.409522545989897	0.342722114438855	0.998498639050081	15	0.342722114438855
GO:0045073 regulation of chemokine biosynthetic process	0.352967246564332	-0.382633873628758	0.352967246564332	0.998498639050081	12	0.352967246564332
GO:0002886 regulation of myeloid leukocyte mediated immunity	0.369957133727457	-0.334610342962717	0.369957133727457	0.998498639050081	23	0.369957133727457
GO:0043299 leukocyte degranulation	0.411514979648668	-0.224494679606688	0.411514979648668	0.998498639050081	38	0.411514979648668
GO:0042033 chemokine biosynthetic process	0.426162336099798	-0.188315163503373	0.426162336099798	0.998498639050081	13	0.426162336099798
GO:0002283 neutrophil activation involved in immune response	0.477001894012226	-0.0586468825163565	0.477001894012226	0.998498639050081	11	0.477001894012226
GO:0002279 mast cell activation involved in immune response	0.492376273641243	-0.0192078173215592	0.492376273641243	0.998498639050081	26	0.492376273641243
GO:0001959 regulation of cytokine-mediated signaling pathway	0.51440162789631	0.0361622685279677	0.51440162789631	0.998498639050081	84	0.51440162789631
GO:0060334 regulation of interferon-gamma-mediated signaling pathway	0.5412095130793	0.104051561607924	0.5412095130793	0.998498639050081	24	0.5412095130793
GO:0002275 myeloid cell activation involved in immune response	0.552430664609749	0.132197809898262	0.552430664609749	0.998498639050081	46	0.552430664609749
GO:0002448 mast cell mediated immunity	0.55823474207409	0.147258676285455	0.55823474207409	0.998498639050081	26	0.55823474207409
GO:0002685 regulation of leukocyte migration	0.558345549509701	0.147020290352233	0.558345549509701	0.998498639050081	86	0.558345549509701
GO:0045088 regulation of innate immune response	0.576803160503144	0.193839068282313	0.576803160503144	0.998498639050081	223	0.576803160503144
GO:0060330 regulation of response to interferon-gamma	0.577558549547588	0.196713921266036	0.577558549547588	0.998498639050081	25	0.577558549547588
GO:0002920 regulation of humoral immune response	0.58566099267281	0.21745867407753	0.58566099267281	0.998498639050081	32	0.58566099267281
GO:0002455 humoral immune response mediated by circulating immunoglobulin	0.596826555606346	0.245955519511981	0.596826555606346	0.998498639050081	42	0.596826555606346
GO:0045089 positive regulation of innate immune response	0.598997141535301	0.250961234229705	0.598997141535301	0.998498639050081	165	0.598997141535301
GO:0002253 activation of immune response	0.609814356399492	0.278971591704702	0.609814356399492	0.998498639050081	282	0.609814356399492
GO:0002251 organ or tissue specific immune response	0.618528823918783	0.305494934101715	0.618528823918783	0.998498639050081	12	0.618528823918783
GO:0030595 leukocyte chemotaxis	0.628022981919521	0.327037094608472	0.628022981919521	0.998498639050081	122	0.628022981919521
GO:0001776 leukocyte homeostasis	0.640082902765475	0.359639963443387	0.640082902765475	0.998498639050081	56	0.640082902765475
GO:0050777 negative regulation of immune response	0.661001861755287	0.416390018433383	0.661001861755287	0.998498639050081	53	0.661001861755287
GO:0006959 humoral immune response	0.704388986469502	0.53796462235322	0.704388986469502	0.998498639050081	102	0.704388986469502
GO:0001961 positive regulation of cytokine-mediated signaling pathway	0.729477885819116	0.617166558272316	0.729477885819116	0.998498639050081	19	0.729477885819116
GO:0002720 positive regulation of cytokine production involved in immune response	0.729534175709474	0.616956204378462	0.729534175709474	0.998498639050081	21	0.729534175709474
GO:0019221 cytokine-mediated signaling pathway	0.731277143379725	0.617000585059113	0.731277143379725	0.998498639050081	334	0.731277143379725
GO:0002688 regulation of leukocyte chemotaxis	0.731483652574284	0.619402772840519	0.731483652574284	0.998498639050081	60	0.731483652574284
GO:0002702 positive regulation of production of molecular mediator of immune response	0.749545573398656	0.67816659002666	0.749545573398656	0.998498639050081	26	0.749545573398656
GO:0050900 leukocyte migration	0.76928121916966	0.737099866491227	0.76928121916966	0.998498639050081	256	0.76928121916966
GO:0002687 positive regulation of leukocyte migration	0.79280577844685	0.819257248620061	0.79280577844685	0.998498639050081	65	0.79280577844685
GO:0002690 positive regulation of leukocyte chemotaxis	0.794106997908672	0.824779864996199	0.794106997908672	0.998498639050081	52	0.794106997908672
GO:0072538 T-helper 17 type immune response	0.82076499489575	0.942465569578659	0.82076499489575	0.998498639050081	10	0.82076499489575
GO:0002828 regulation of type 2 immune response	0.822319884351334	0.934862519232055	0.822319884351334	0.998498639050081	23	0.822319884351334
GO:0002566 somatic diversification of immune receptors via somatic mutation	0.827518180092855	0.970142553768745	0.827518180092855	0.998498639050081	10	0.827518180092855
GO:0002922 positive regulation of humoral immune response	0.849382702160282	1.06662507274275	0.849382702160282	0.998498639050081	11	0.849382702160282
GO:0002700 regulation of production of molecular mediator of immune response	0.85486835608233	1.06220239578381	0.85486835608233	0.998498639050081	65	0.85486835608233
GO:0002719 negative regulation of cytokine production involved in immune response	0.857053082589774	1.09476910357045	0.857053082589774	0.998498639050081	12	0.857053082589774
GO:0002701 negative regulation of production of molecular mediator of immune response	0.857053082589774	1.09476910357045	0.857053082589774	0.998498639050081	12	0.857053082589774
GO:0002823 negative regulation of adaptive immune response based on somatic recombination of immune receptors built from immunoglobulin superfamily domains	0.863743589874955	1.12151988830526	0.863743589874955	0.998498639050081	15	0.863743589874955
GO:0002385 mucosal immune response	0.869123555408329	1.15933444590794	0.869123555408329	0.998498639050081	10	0.869123555408329
GO:0002825 regulation of T-helper 1 type immune response	0.882908235402959	1.20915906990155	0.882908235402959	0.998498639050081	20	0.882908235402959
GO:0002820 negative regulation of adaptive immune response	0.885066660224247	1.22561052235188	0.885066660224247	0.998498639050081	17	0.885066660224247
GO:0002698 negative regulation of immune effector process	0.888676298098203	1.22686949554354	0.888676298098203	0.998498639050081	54	0.888676298098203
GO:0042092 type 2 immune response	0.891783579808635	1.25069968441595	0.891783579808635	0.998498639050081	29	0.891783579808635
GO:0002367 cytokine production involved in immune response	0.902693995920962	1.307070916767	0.902693995920962	0.998498639050081	47	0.902693995920962
GO:0002714 positive regulation of B cell mediated immunity	0.907777973270947	1.36651734931274	0.907777973270947	0.998498639050081	13	0.907777973270947
GO:0002891 positive regulation of immunoglobulin mediated immune response	0.907777973270947	1.36651734931274	0.907777973270947	0.998498639050081	13	0.907777973270947
GO:0002562 somatic diversification of immune receptors via germline recombination within a single locus	0.907822262939958	1.33780212808155	0.907822262939958	0.998498639050081	48	0.907822262939958
GO:0002200 somatic diversification of immune receptors	0.911257034972145	1.35841484693785	0.911257034972145	0.998498639050081	53	0.911257034972145
GO:0002717 positive regulation of natural killer cell mediated immunity	0.912529971134771	1.39343728177296	0.912529971134771	0.998498639050081	15	0.912529971134771
GO:0002208 somatic diversification of immunoglobulins involved in immune response	0.914271113542603	1.38294128008222	0.914271113542603	0.998498639050081	34	0.914271113542603
GO:0002204 somatic recombination of immunoglobulin genes involved in immune response	0.914271113542603	1.38294128008222	0.914271113542603	0.998498639050081	34	0.914271113542603
GO:0016064 immunoglobulin mediated immune response	0.914348471190441	1.37345801636968	0.914348471190441	0.998498639050081	92	0.914348471190441
GO:0002710 negative regulation of T cell mediated immunity	0.922328438952807	1.47719124987328	0.922328438952807	0.998498639050081	11	0.922328438952807
GO:0019724 B cell mediated immunity	0.923769448570822	1.43673154509387	0.923769448570822	0.998498639050081	95	0.923769448570822
GO:0050778 positive regulation of immune response	0.92402102769154	1.43422630844509	0.92402102769154	0.998498639050081	350	0.92402102769154
GO:0002294 CD4-positive, alpha-beta T cell differentiation involved in immune response	0.926427113450414	1.46747752929972	0.926427113450414	0.998498639050081	33	0.926427113450414
GO:0002521 leukocyte differentiation	0.926693697332695	1.45330995407461	0.926693697332695	0.998498639050081	333	0.926693697332695
GO:0002764 immune response-regulating signaling pathway	0.927002345745741	1.45628983511236	0.927002345745741	0.998498639050081	243	0.927002345745741
GO:0042088 T-helper 1 type immune response	0.927068484921958	1.47168007870581	0.927068484921958	0.998498639050081	34	0.927068484921958
GO:0002699 positive regulation of immune effector process	0.927156447821642	1.46075655020362	0.927156447821642	0.998498639050081	99	0.927156447821642
GO:0002440 production of molecular mediator of immune response	0.931132807722714	1.4898512823938	0.931132807722714	0.998498639050081	109	0.931132807722714
GO:0002715 regulation of natural killer cell mediated immunity	0.931335100364284	1.52228642462979	0.931335100364284	0.998498639050081	18	0.931335100364284
GO:0002757 immune response-activating signal transduction	0.93522457570303	1.51876072383248	0.93522457570303	0.998498639050081	231	0.93522457570303
GO:0002683 negative regulation of immune system process	0.938770738864349	1.54826386502273	0.938770738864349	0.998498639050081	177	0.938770738864349
GO:0002889 regulation of immunoglobulin mediated immune response	0.942307028312128	1.59685649194045	0.942307028312128	0.998498639050081	32	0.942307028312128
GO:0002712 regulation of B cell mediated immunity	0.947054277873232	1.64009945762303	0.947054277873232	0.998498639050081	33	0.947054277873232
GO:0001912 positive regulation of leukocyte mediated cytotoxicity	0.947479687116951	1.65217984049803	0.947479687116951	0.998498639050081	25	0.947479687116951
GO:0002312 B cell activation involved in immune response	0.949465060910309	1.65847421644823	0.949465060910309	0.998498639050081	42	0.949465060910309
GO:0002718 regulation of cytokine production involved in immune response	0.951220403750161	1.67737038516518	0.951220403750161	0.998498639050081	41	0.951220403750161
GO:0002696 positive regulation of leukocyte activation	0.956624292549639	1.71658248935058	0.956624292549639	0.998498639050081	224	0.956624292549639
GO:0002228 natural killer cell mediated immunity	0.958082428409007	1.76270750733748	0.958082428409007	0.998498639050081	27	0.958082428409007
GO:0002704 negative regulation of leukocyte mediated immunity	0.958642367261773	1.8136007847371	0.958642367261773	0.998498639050081	13	0.958642367261773
GO:0002707 negative regulation of lymphocyte mediated immunity	0.958642367261773	1.8136007847371	0.958642367261773	0.998498639050081	13	0.958642367261773
GO:0001910 regulation of leukocyte mediated cytotoxicity	0.960506761660895	1.78610590736369	0.960506761660894	0.998498639050081	32	0.960506761660895
GO:0002287 alpha-beta T cell activation involved in immune response	0.964006859178156	1.82774291983256	0.964006859178156	0.998498639050081	35	0.964006859178156
GO:0002293 alpha-beta T cell differentiation involved in immune response	0.964006859178156	1.82774291983256	0.964006859178156	0.998498639050081	35	0.964006859178156
GO:0002381 immunoglobulin production involved in immunoglobulin mediated immune response	0.967936878797959	1.87844417851589	0.967936878797959	0.998498639050081	41	0.967936878797959
GO:0002711 positive regulation of T cell mediated immunity	0.969981150899484	1.92695565839763	0.969981150899484	0.998498639050081	25	0.969981150899484
GO:0002697 regulation of immune effector process	0.973946017083081	1.94763548120129	0.973946017083081	0.998498639050081	217	0.973946017083081
GO:0002443 leukocyte mediated immunity	0.975993895484252	1.98358042075293	0.975993895484252	0.998498639050081	195	0.975993895484252
GO:0002292 T cell differentiation involved in immune response	0.978412537911927	2.05977886051008	0.978412537911927	0.998498639050081	36	0.978412537911927
GO:0001909 leukocyte mediated cytotoxicity	0.978762503675175	2.05796648340269	0.978762503675175	0.998498639050081	47	0.978762503675175
GO:0060333 interferon-gamma-mediated signaling pathway	0.980963584474424	2.09451185537247	0.980963584474424	0.998498639050081	73	0.980963584474424
GO:0002456 T cell mediated immunity	0.985116059537417	2.20811217564219	0.985116059537417	0.998498639050081	48	0.985116059537417
GO:0002286 T cell activation involved in immune response	0.986215719084562	2.23821389000921	0.986215719084562	0.998498639050081	48	0.986215719084562
GO:0071346 cellular response to interferon-gamma	0.987266047645205	2.2534338089897	0.987266047645205	0.998498639050081	92	0.987266047645205
GO:0002709 regulation of T cell mediated immunity	0.987426366067761	2.29042598233057	0.987426366067761	0.998498639050081	35	0.987426366067761
GO:0002703 regulation of leukocyte mediated immunity	0.989646181013952	2.33354264438033	0.989646181013952	0.998498639050081	93	0.989646181013952
GO:0002821 positive regulation of adaptive immune response	0.989748233063694	2.35707434534128	0.989748233063694	0.998498639050081	49	0.989748233063694
GO:0002824 positive regulation of adaptive immune response based on somatic recombination of immune receptors built from immunoglobulin superfamily domains	0.991008835804911	2.4114742713451	0.991008835804911	0.998498639050081	46	0.991008835804911
GO:0002822 regulation of adaptive immune response based on somatic recombination of immune receptors built from immunoglobulin superfamily domains	0.991159115894394	2.39647641485344	0.991159115894394	0.998498639050081	83	0.991159115894394
GO:0034341 response to interferon-gamma	0.991986249312383	2.42740833221795	0.991986249312383	0.998498639050081	110	0.991986249312383
GO:0002705 positive regulation of leukocyte mediated immunity	0.992059007569757	2.4591867106771	0.992059007569757	0.998498639050081	45	0.992059007569757
GO:0002708 positive regulation of lymphocyte mediated immunity	0.992059007569757	2.4591867106771	0.992059007569757	0.998498639050081	45	0.992059007569757
GO:0002695 negative regulation of leukocyte activation	0.99283234055281	2.46891125641799	0.99283234055281	0.998498639050081	109	0.99283234055281
GO:0002768 immune response-regulating cell surface receptor signaling pathway	0.993259303572583	2.48853429775825	0.993259303572583	0.998498639050081	135	0.993259303572583
GO:0002460 adaptive immune response based on somatic recombination of immune receptors built from immunoglobulin superfamily domains	0.99386206731136	2.51785802751127	0.99386206731136	0.998498639050081	169	0.99386206731136
GO:0002263 cell activation involved in immune response	0.99416902481898	2.53997695052638	0.99416902481898	0.998498639050081	133	0.99416902481898
GO:0002366 leukocyte activation involved in immune response	0.99416902481898	2.53997695052638	0.99416902481898	0.998498639050081	133	0.99416902481898
GO:0002819 regulation of adaptive immune response	0.994279386084513	2.55526779117401	0.994279386084513	0.998498639050081	91	0.994279386084513
GO:0002250 adaptive immune response	0.994484985886699	2.55472700730132	0.994484985886699	0.998498639050081	187	0.994484985886699
GO:0002449 lymphocyte mediated immunity	0.994492495598072	2.5580375362687	0.994492495598072	0.998498639050081	153	0.994492495598072
GO:0002429 immune response-activating cell surface receptor signaling pathway	0.995539309482816	2.63800999930492	0.995539309482816	0.998498639050081	125	0.995539309482816
GO:0002706 regulation of lymphocyte mediated immunity	0.995735758450389	2.66654057468308	0.995735758450389	0.998498639050081	74	0.995735758450389
GO:0002252 immune effector process	0.995904184118551	2.65001518949655	0.995904184118551	0.998498639050081	446	0.995904184118551
GO:0002694 regulation of leukocyte activation	0.996805540360546	2.73589458604312	0.996805540360546	0.998498639050081	330	0.996805540360546
GO:0002285 lymphocyte activation involved in immune response	0.998498639050081	3.00983087800477	0.998498639050081	0.998498639050081	88	0.998498639050081
GO:0035419 activation of MAPK activity involved in innate immune response		NaN			2
GO:0046732 active induction of host immune response by virus		NaN			2
GO:0002276 basophil activation involved in immune response		NaN			1
GO:0002560 basophil mediated immunity		NaN			1
GO:0002302 CD8-positive, alpha-beta T cell differentiation involved in immune response		NaN			2
GO:0002430 complement receptor mediated signaling pathway		NaN			2
GO:0002374 cytokine secretion involved in immune response		NaN			7
GO:0002278 eosinophil activation involved in immune response		NaN			4
GO:0002447 eosinophil mediated immunity		NaN			4
GO:0030683 evasion or tolerance by virus of host immune response		NaN			1
GO:0020012 evasion or tolerance of host immune response		NaN			1
GO:0051805 evasion or tolerance of immune response of other organism involved in symbiotic interaction		NaN			1
GO:0002290 gamma-delta T cell activation involved in immune response		NaN			1
GO:0035397 helper T cell enhancement of adaptive immune response		NaN			1
GO:0002384 hepatic immune response		NaN			2
GO:0002434 immune complex clearance		NaN			2
GO:0002436 immune complex clearance by monocytes and macrophages		NaN			2
GO:0006955 immune response		NaN			1020
GO:0002767 immune response-inhibiting cell surface receptor signaling pathway		NaN			5
GO:0002765 immune response-inhibiting signal transduction		NaN			6
GO:0002386 immune response in mucosal-associated lymphoid tissue		NaN			2
GO:0002418 immune response to tumor cell		NaN			9
GO:0002520 immune system development		NaN			574
GO:0002376 immune system process		NaN			1773
GO:0002380 immunoglobulin secretion involved in immune response		NaN			1
GO:0052558 induction by organism of immune response of other organism involved in symbiotic interaction		NaN			1
GO:0052559 induction by symbiont of host immune response		NaN			1
GO:0046730 induction of host immune response by virus		NaN			2
GO:0045087 innate immune response		NaN			514
GO:0002220 innate immune response activating cell surface receptor signaling pathway		NaN			1
GO:0002227 innate immune response in mucosa		NaN			4
GO:0045321 leukocyte activation		NaN			546
GO:0070486 leukocyte aggregation		NaN			9
GO:0002232 leukocyte chemotaxis involved in inflammatory response		NaN			1
GO:0002522 leukocyte migration involved in immune response		NaN			2
GO:0002523 leukocyte migration involved in inflammatory response		NaN			7
GO:0002281 macrophage activation involved in immune response		NaN			8
GO:0002313 mature B cell differentiation involved in immune response		NaN			8
GO:0002282 microglial cell activation involved in immune response		NaN			2
GO:0052552 modulation by organism of immune response of other organism involved in symbiotic interaction		NaN			3
GO:0052306 modulation by organism of innate immune response in other organism involved in symbiotic interaction		NaN			2
GO:0052553 modulation by symbiont of host immune response		NaN			3
GO:0052167 modulation by symbiont of host innate immune response		NaN			2
GO:0002277 myeloid dendritic cell activation involved in immune response		NaN			2
GO:0002323 natural killer cell activation involved in immune response		NaN			6
GO:0002325 natural killer cell differentiation involved in immune response		NaN			4
GO:0002423 natural killer cell mediated immune response to tumor cell		NaN			6
GO:0002713 negative regulation of B cell mediated immunity		NaN			1
GO:0002740 negative regulation of cytokine secretion involved in immune response		NaN			5
GO:0002921 negative regulation of humoral immune response		NaN			8
GO:0002924 negative regulation of humoral immune response mediated by circulating immunoglobulin		NaN			1
GO:0002890 negative regulation of immunoglobulin mediated immune response		NaN			1
GO:0060336 negative regulation of interferon-gamma-mediated signaling pathway		NaN			4
GO:0002689 negative regulation of leukocyte chemotaxis		NaN			5
GO:0043301 negative regulation of leukocyte degranulation		NaN			5
GO:0001911 negative regulation of leukocyte mediated cytotoxicity		NaN			5
GO:0033007 negative regulation of mast cell activation involved in immune response		NaN			3
GO:0032827 negative regulation of natural killer cell differentiation involved in immune response		NaN			4
GO:0002716 negative regulation of natural killer cell mediated immunity		NaN			2
GO:0060331 negative regulation of response to interferon-gamma		NaN			4
GO:0002826 negative regulation of T-helper 1 type immune response		NaN			3
GO:0002829 negative regulation of type 2 immune response		NaN			6
GO:0052257 pathogen-associated molecular pattern dependent induction by organism of innate immune response of other organism involved in symbiotic interaction		NaN			2
GO:0052033 pathogen-associated molecular pattern dependent induction by symbiont of host innate immune response		NaN			2
GO:0052308 pathogen-associated molecular pattern dependent modulation by organism of innate immune response in other organism involved in symbiotic interaction		NaN			2
GO:0052169 pathogen-associated molecular pattern dependent modulation by symbiont of host innate immune response		NaN			2
GO:0052555 positive regulation by organism of immune response of other organism involved in symbiotic interaction		NaN			3
GO:0052305 positive regulation by organism of innate immune response in other organism involved in symbiotic interaction		NaN			2
GO:0052556 positive regulation by symbiont of host immune response		NaN			3
GO:0052166 positive regulation by symbiont of host innate immune response		NaN			2
GO:0002741 positive regulation of cytokine secretion involved in immune response		NaN			2
GO:2001193 positive regulation of gamma-delta T cell activation involved in immune response		NaN			1
GO:0002925 positive regulation of humoral immune response mediated by circulating immunoglobulin		NaN			6
GO:0090265 positive regulation of immune complex clearance by monocytes and macrophages		NaN			2
GO:0002839 positive regulation of immune response to tumor cell		NaN			8
GO:0002684 positive regulation of immune system process		NaN			527
GO:0060335 positive regulation of interferon-gamma-mediated signaling pathway		NaN			4
GO:0033008 positive regulation of mast cell activation involved in immune response		NaN			9
GO:0061081 positive regulation of myeloid leukocyte cytokine production involved in immune response		NaN			9
GO:0002888 positive regulation of myeloid leukocyte mediated immunity		NaN			3
GO:0002857 positive regulation of natural killer cell mediated immune response to tumor cell		NaN			6
GO:0061078 positive regulation of prostaglandin secretion involved in immune response		NaN			1
GO:0060332 positive regulation of response to interferon-gamma		NaN			4
GO:0002842 positive regulation of T cell mediated immune response to tumor cell		NaN			1
GO:2000318 positive regulation of T-helper 17 type immune response		NaN			6
GO:0002827 positive regulation of T-helper 1 type immune response		NaN			9
GO:0002654 positive regulation of tolerance induction dependent upon immune response		NaN			1
GO:0002830 positive regulation of type 2 immune response		NaN			5
GO:0090323 prostaglandin secretion involved in immune response		NaN			1
GO:0002739 regulation of cytokine secretion involved in immune response		NaN			7
GO:2001191 regulation of gamma-delta T cell activation involved in immune response		NaN			1
GO:0002923 regulation of humoral immune response mediated by circulating immunoglobulin		NaN			8
GO:0090264 regulation of immune complex clearance by monocytes and macrophages		NaN			2
GO:0050776 regulation of immune response		NaN			529
GO:0002837 regulation of immune response to tumor cell		NaN			8
GO:0002682 regulation of immune system process		NaN			857
GO:0032826 regulation of natural killer cell differentiation involved in immune response		NaN			4
GO:0002855 regulation of natural killer cell mediated immune response to tumor cell		NaN			6
GO:0002840 regulation of T cell mediated immune response to tumor cell		NaN			1
GO:2000316 regulation of T-helper 17 type immune response		NaN			7
GO:0002652 regulation of tolerance induction dependent upon immune response		NaN			1
GO:0052572 response to host immune response		NaN			6
GO:0052564 response to immune response of other organism involved in symbiotic interaction		NaN			6
GO:0002424 T cell mediated immune response to tumor cell		NaN			1
GO:0002309 T cell proliferation involved in immune response		NaN			4
GO:0002461 tolerance induction dependent upon immune response		NaN			1
GO:0032600 chemokine receptor transport out of membrane raft		NaN			0
GO:0033606 chemokine receptor transport within lipid bilayer		NaN			0
GO:0090195 chemokine secretion		NaN			8
GO:0045079 negative regulation of chemokine biosynthetic process		NaN			3
GO:0070100 negative regulation of chemokine-mediated signaling pathway		NaN			4
GO:0032682 negative regulation of chemokine production		NaN			7
GO:0090198 negative regulation of chemokine secretion		NaN			1
GO:0045080 positive regulation of chemokine biosynthetic process		NaN			9
GO:0070101 positive regulation of chemokine-mediated signaling pathway		NaN			2
GO:0090197 positive regulation of chemokine secretion		NaN			7
GO:2001263 regulation of C-C chemokine binding		NaN			1
GO:0070099 regulation of chemokine-mediated signaling pathway		NaN			6
GO:0090196 regulation of chemokine secretion		NaN			8
GO:0002249 lymphocyte anergy		NaN			5
GO:0002913 positive regulation of lymphocyte anergy		NaN			4
GO:0002669 positive regulation of T cell anergy		NaN			4
GO:0002911 regulation of lymphocyte anergy		NaN			5
GO:0002667 regulation of T cell anergy		NaN			5
GO:0002870 T cell anergy		NaN			5

## Sheet: BRCA_cold_coldNAT_GO_up
V1	p.geomean	stat.mean	p.val	q.val	set.size	exp1
GO:0002285 lymphocyte activation involved in immune response	0.0752860930638454	1.44393315470234	0.0752860930638454	0.989682365918292	88	0.0752860930638454
GO:0002709 regulation of T cell mediated immunity	0.11423668284916	1.21657409710328	0.11423668284916	0.989682365918292	35	0.11423668284916
GO:0002711 positive regulation of T cell mediated immunity	0.124102706788658	1.17176491101904	0.124102706788658	0.989682365918292	25	0.124102706788658
GO:0002286 T cell activation involved in immune response	0.129841702993566	1.13415758811399	0.129841702993566	0.989682365918292	48	0.129841702993566
GO:0002263 cell activation involved in immune response	0.132045943777365	1.11915766912019	0.132045943777365	0.989682365918292	133	0.132045943777365
GO:0002366 leukocyte activation involved in immune response	0.132045943777365	1.11915766912019	0.132045943777365	0.989682365918292	133	0.132045943777365
GO:0002292 T cell differentiation involved in immune response	0.132318697877561	1.12454099154916	0.13231869787756	0.989682365918292	36	0.132318697877561
GO:0002456 T cell mediated immunity	0.147959160819623	1.05186428950694	0.147959160819623	0.989682365918292	48	0.147959160819623
GO:0034341 response to interferon-gamma	0.150993693891402	1.03467971633231	0.150993693891402	0.989682365918292	110	0.150993693891402
GO:0002566 somatic diversification of immune receptors via somatic mutation	0.170274069572001	0.980229880647582	0.170274069572001	0.989682365918292	10	0.170274069572001
GO:0002704 negative regulation of leukocyte mediated immunity	0.172013250158131	0.966509026794373	0.172013250158131	0.989682365918292	13	0.172013250158131
GO:0002707 negative regulation of lymphocyte mediated immunity	0.172013250158131	0.966509026794373	0.172013250158131	0.989682365918292	13	0.172013250158131
GO:0002385 mucosal immune response	0.177849472175171	0.948718150857123	0.177849472175171	0.989682365918292	10	0.177849472175171
GO:0002287 alpha-beta T cell activation involved in immune response	0.191897884389792	0.876671609906737	0.191897884389792	0.989682365918292	35	0.191897884389792
GO:0002293 alpha-beta T cell differentiation involved in immune response	0.191897884389792	0.876671609906737	0.191897884389792	0.989682365918292	35	0.191897884389792
GO:0002294 CD4-positive, alpha-beta T cell differentiation involved in immune response	0.216067842291394	0.790581556099522	0.216067842291394	0.989682365918292	33	0.216067842291394
GO:0002695 negative regulation of leukocyte activation	0.240241241492891	0.706752884868324	0.240241241492891	0.989682365918292	109	0.240241241492891
GO:0002718 regulation of cytokine production involved in immune response	0.242881565228553	0.7003137079537	0.242881565228553	0.989682365918292	41	0.242881565228553
GO:0060333 interferon-gamma-mediated signaling pathway	0.245915115798327	0.689304412454595	0.245915115798327	0.989682365918292	73	0.245915115798327
GO:0002821 positive regulation of adaptive immune response	0.247310953323963	0.685714854594333	0.247310953323963	0.989682365918292	49	0.247310953323963
GO:0002824 positive regulation of adaptive immune response based on somatic recombination of immune receptors built from immunoglobulin superfamily domains	0.259607885988477	0.64722062542904	0.259607885988477	0.989682365918292	46	0.259607885988477
GO:0002719 negative regulation of cytokine production involved in immune response	0.260073674377143	0.653605015425277	0.260073674377143	0.989682365918292	12	0.260073674377143
GO:0002701 negative regulation of production of molecular mediator of immune response	0.260073674377143	0.653605015425277	0.260073674377143	0.989682365918292	12	0.260073674377143
GO:0042092 type 2 immune response	0.27503927428958	0.601337918384268	0.27503927428958	0.989682365918292	29	0.27503927428958
GO:0071346 cellular response to interferon-gamma	0.284765055224543	0.569855226238448	0.284765055224543	0.989682365918292	92	0.284765055224543
GO:0002381 immunoglobulin production involved in immunoglobulin mediated immune response	0.288825043798348	0.559298972554695	0.288825043798348	0.989682365918292	41	0.288825043798348
GO:0002710 negative regulation of T cell mediated immunity	0.320780157983372	0.472694751374339	0.320780157983372	0.989682365918292	11	0.320780157983372
GO:0002698 negative regulation of immune effector process	0.331910341066145	0.435892586377624	0.331910341066145	0.989682365918292	54	0.331910341066145
GO:0002820 negative regulation of adaptive immune response	0.347886455722721	0.394880270581358	0.347886455722721	0.989682365918292	17	0.347886455722721
GO:0002367 cytokine production involved in immune response	0.348251453327448	0.39127097057177	0.348251453327448	0.989682365918292	47	0.348251453327448
GO:0002312 B cell activation involved in immune response	0.350165010978506	0.386288152836623	0.350165010978506	0.989682365918292	42	0.350165010978506
GO:0002823 negative regulation of adaptive immune response based on somatic recombination of immune receptors built from immunoglobulin superfamily domains	0.370280029675652	0.33482327060962	0.370280029675652	0.989682365918292	15	0.370280029675652
GO:0002828 regulation of type 2 immune response	0.39271571048424	0.273971609429134	0.39271571048424	0.989682365918292	23	0.39271571048424
GO:0042088 T-helper 1 type immune response	0.409178346341028	0.23060201714933	0.409178346341028	0.989682365918292	34	0.409178346341028
GO:0002705 positive regulation of leukocyte mediated immunity	0.410442054803307	0.227098382978838	0.410442054803307	0.989682365918292	45	0.410442054803307
GO:0002708 positive regulation of lymphocyte mediated immunity	0.410442054803307	0.227098382978838	0.410442054803307	0.989682365918292	45	0.410442054803307
GO:0002819 regulation of adaptive immune response	0.410870203682425	0.22563850591015	0.410870203682425	0.989682365918292	91	0.410870203682425
GO:0002208 somatic diversification of immunoglobulins involved in immune response	0.411398596263908	0.224909982314208	0.411398596263908	0.989682365918292	34	0.411398596263908
GO:0002204 somatic recombination of immunoglobulin genes involved in immune response	0.411398596263908	0.224909982314208	0.411398596263908	0.989682365918292	34	0.411398596263908
GO:0002200 somatic diversification of immune receptors	0.413099440659168	0.220201272982825	0.413099440659168	0.989682365918292	53	0.413099440659168
GO:0002448 mast cell mediated immunity	0.420758728126891	0.201057801201515	0.420758728126891	0.989682365918292	26	0.420758728126891
GO:0002562 somatic diversification of immune receptors via germline recombination within a single locus	0.432628422787004	0.170195258289392	0.432628422787004	0.989682365918292	48	0.432628422787004
GO:0002275 myeloid cell activation involved in immune response	0.436850290660449	0.159413483433571	0.436850290660449	0.989682365918292	46	0.436850290660449
GO:0002279 mast cell activation involved in immune response	0.441947462796368	0.146829044323855	0.441947462796368	0.989682365918292	26	0.441947462796368
GO:0072538 T-helper 17 type immune response	0.461990382388335	0.0970043581086306	0.461990382388335	0.989682365918292	10	0.461990382388335
GO:0002251 organ or tissue specific immune response	0.464131807001096	0.0910867631290154	0.464131807001096	0.989682365918292	12	0.464131807001096
GO:0001909 leukocyte mediated cytotoxicity	0.464919021283907	0.0883197538892358	0.464919021283907	0.989682365918292	47	0.464919021283907
GO:0002825 regulation of T-helper 1 type immune response	0.478589081786668	0.0540515072612169	0.478589081786668	0.989682365918292	20	0.478589081786668
GO:0002714 positive regulation of B cell mediated immunity	0.488186842574311	0.0299398778543992	0.488186842574311	0.989682365918292	13	0.488186842574311
GO:0002891 positive regulation of immunoglobulin mediated immune response	0.488186842574311	0.0299398778543992	0.488186842574311	0.989682365918292	13	0.488186842574311
GO:0002822 regulation of adaptive immune response based on somatic recombination of immune receptors built from immunoglobulin superfamily domains	0.490287384583911	0.0243856579830122	0.490287384583911	0.989682365918292	83	0.490287384583911
GO:0002706 regulation of lymphocyte mediated immunity	0.498907510336599	0.00274319544919441	0.498907510336599	0.989682365918292	74	0.498907510336599
GO:0002283 neutrophil activation involved in immune response	0.503999207746852	-0.0101916531532636	0.503999207746852	0.989682365918292	11	0.503999207746852
GO:0043299 leukocyte degranulation	0.512085768460852	-0.0304023598630154	0.512085768460852	0.989682365918292	38	0.512085768460852
GO:0002703 regulation of leukocyte mediated immunity	0.516029326011499	-0.0402466539264111	0.516029326011499	0.989682365918292	93	0.516029326011499
GO:0001961 positive regulation of cytokine-mediated signaling pathway	0.536161832146944	-0.0914331614145588	0.536161832146944	0.989682365918292	19	0.536161832146944
GO:0002889 regulation of immunoglobulin mediated immune response	0.541760145832236	-0.105307037643966	0.541760145832236	0.989682365918292	32	0.541760145832236
GO:0002712 regulation of B cell mediated immunity	0.544569689979407	-0.112404724344415	0.544569689979407	0.989682365918292	33	0.544569689979407
GO:0002720 positive regulation of cytokine production involved in immune response	0.547990186687666	-0.121363214080003	0.547990186687666	0.989682365918292	21	0.547990186687666
GO:0002702 positive regulation of production of molecular mediator of immune response	0.550950693288421	-0.128720042617692	0.550950693288421	0.989682365918292	26	0.550950693288421
GO:0002228 natural killer cell mediated immunity	0.552493174219549	-0.132660452296113	0.552493174219549	0.989682365918292	27	0.552493174219549
GO:0002690 positive regulation of leukocyte chemotaxis	0.561488863079006	-0.155175256028959	0.561488863079006	0.989682365918292	52	0.561488863079006
GO:0001912 positive regulation of leukocyte mediated cytotoxicity	0.56749673862764	-0.171031842285496	0.56749673862764	0.989682365918292	25	0.56749673862764
GO:0002922 positive regulation of humoral immune response	0.577286876259209	-0.198077304988984	0.577286876259209	0.989682365918292	11	0.577286876259209
GO:0002687 positive regulation of leukocyte migration	0.587939861077749	-0.222745613532137	0.587939861077749	0.989682365918292	65	0.587939861077749
GO:0002688 regulation of leukocyte chemotaxis	0.612481754012067	-0.286500912366654	0.612481754012067	0.989682365918292	60	0.612481754012067
GO:0002886 regulation of myeloid leukocyte mediated immunity	0.612759497305089	-0.288683508138927	0.612759497305089	0.989682365918292	23	0.612759497305089
GO:0002252 immune effector process	0.614377169431031	-0.290834630726968	0.614377169431031	0.989682365918292	446	0.614377169431031
GO:0002449 lymphocyte mediated immunity	0.617225127784788	-0.298473708195744	0.617225127784788	0.989682365918292	153	0.617225127784788
GO:0042033 chemokine biosynthetic process	0.621381036539516	-0.312696011321266	0.621381036539516	0.989682365918292	13	0.621381036539516
GO:0002440 production of molecular mediator of immune response	0.621609170783222	-0.310102993137577	0.621609170783222	0.989682365918292	109	0.621609170783222
GO:0043300 regulation of leukocyte degranulation	0.62251243797258	-0.314980003282123	0.62251243797258	0.989682365918292	21	0.62251243797258
GO:0002683 negative regulation of immune system process	0.627940867717886	-0.326661494219351	0.627940867717886	0.989682365918292	177	0.627940867717886
GO:0002460 adaptive immune response based on somatic recombination of immune receptors built from immunoglobulin superfamily domains	0.637313402863679	-0.351585913655019	0.637313402863679	0.989682365918292	169	0.637313402863679
GO:0001910 regulation of leukocyte mediated cytotoxicity	0.661461178407459	-0.418758657271357	0.661461178407459	0.989682365918292	32	0.661461178407459
GO:0033006 regulation of mast cell activation involved in immune response	0.664009620351779	-0.428231945538539	0.664009620351778	0.989682365918292	17	0.664009620351779
GO:0045073 regulation of chemokine biosynthetic process	0.67404760793523	-0.457430635023585	0.67404760793523	0.989682365918292	12	0.67404760793523
GO:0002694 regulation of leukocyte activation	0.68564010973877	-0.483757958695675	0.68564010973877	0.989682365918292	330	0.68564010973877
GO:0002250 adaptive immune response	0.699364094718158	-0.523031949937009	0.699364094718158	0.989682365918292	187	0.699364094718158
GO:0050755 chemokine metabolic process	0.712431172621425	-0.567176329804542	0.712431172621425	0.989682365918292	15	0.712431172621425
GO:0002443 leukocyte mediated immunity	0.713120399868889	-0.563004552468365	0.713120399868889	0.989682365918292	195	0.713120399868889
GO:0002700 regulation of production of molecular mediator of immune response	0.720264322888939	-0.58518133204421	0.720264322888939	0.989682365918292	65	0.720264322888939
GO:0060330 regulation of response to interferon-gamma	0.726746045175135	-0.607345950186039	0.726746045175135	0.989682365918292	25	0.726746045175135
GO:0043302 positive regulation of leukocyte degranulation	0.733856836730597	-0.642207378812791	0.733856836730597	0.989682365918292	10	0.733856836730597
GO:0002699 positive regulation of immune effector process	0.733924828697274	-0.625847120862645	0.733924828697274	0.989682365918292	99	0.733924828697274
GO:0002717 positive regulation of natural killer cell mediated immunity	0.734848976468518	-0.63567924724908	0.734848976468518	0.989682365918292	15	0.734848976468518
GO:0016064 immunoglobulin mediated immune response	0.736125131910065	-0.632661039515189	0.736125131910066	0.989682365918292	92	0.736125131910065
GO:0002697 regulation of immune effector process	0.737407455245714	-0.635889627119443	0.737407455245714	0.989682365918292	217	0.737407455245714
GO:0002444 myeloid leukocyte mediated immunity	0.744634114587962	-0.660287986989482	0.744634114587962	0.989682365918292	47	0.744634114587962
GO:0002429 immune response-activating cell surface receptor signaling pathway	0.747392126320142	-0.667528478212713	0.747392126320142	0.989682365918292	125	0.747392126320142
GO:0002715 regulation of natural killer cell mediated immunity	0.74901103019551	-0.679014471544133	0.74901103019551	0.989682365918292	18	0.74901103019551
GO:0019724 B cell mediated immunity	0.749383601137613	-0.673854807126341	0.749383601137613	0.989682365918292	95	0.749383601137613
GO:0050777 negative regulation of immune response	0.752041539888232	-0.683355278101109	0.752041539888232	0.989682365918292	53	0.752041539888232
GO:0060334 regulation of interferon-gamma-mediated signaling pathway	0.759844986885223	-0.711637044347226	0.759844986885223	0.989682365918292	24	0.759844986885223
GO:0001959 regulation of cytokine-mediated signaling pathway	0.785630447687389	-0.793294087237111	0.785630447687389	0.989682365918292	84	0.785630447687389
GO:0002521 leukocyte differentiation	0.789078289513771	-0.803725251114376	0.789078289513771	0.989682365918292	333	0.789078289513771
GO:0002455 humoral immune response mediated by circulating immunoglobulin	0.792140733522893	-0.818225047572603	0.792140733522893	0.989682365918292	42	0.792140733522893
GO:0002685 regulation of leukocyte migration	0.800664072244388	-0.84624986622183	0.800664072244388	0.989682365918292	86	0.800664072244388
GO:0001776 leukocyte homeostasis	0.803991410208599	-0.859395263842021	0.803991410208599	0.989682365918292	56	0.803991410208599
GO:0050900 leukocyte migration	0.811323040518623	-0.88361673798024	0.811323040518623	0.989682365918292	256	0.811323040518623
GO:0002768 immune response-regulating cell surface receptor signaling pathway	0.824881859945269	-0.936103808903079	0.824881859945269	0.989682365918292	135	0.824881859945269
GO:0019221 cytokine-mediated signaling pathway	0.835076292232362	-0.975135026331577	0.835076292232362	0.989682365918292	334	0.835076292232362
GO:0002920 regulation of humoral immune response	0.840777818196027	-1.00722843124282	0.840777818196027	0.989682365918292	32	0.840777818196027
GO:0030595 leukocyte chemotaxis	0.854173721441445	-1.05692766460875	0.854173721441445	0.989682365918292	122	0.854173721441445
GO:0001960 negative regulation of cytokine-mediated signaling pathway	0.862022601482143	-1.10290695936551	0.862022601482143	0.989682365918292	26	0.862022601482143
GO:0002446 neutrophil mediated immunity	0.872340463303895	-1.15813093533965	0.872340463303895	0.989682365918292	18	0.872340463303895
GO:0002218 activation of innate immune response	0.883887104674463	-1.19756852512816	0.883887104674463	0.989682365918292	138	0.883887104674463
GO:0002757 immune response-activating signal transduction	0.895447057763722	-1.25804498663462	0.895447057763722	0.989682365918292	231	0.895447057763722
GO:0002696 positive regulation of leukocyte activation	0.895690822156093	-1.25926133445329	0.895690822156093	0.989682365918292	224	0.895690822156093
GO:0045089 positive regulation of innate immune response	0.89788325059077	-1.27235200831279	0.89788325059077	0.989682365918292	165	0.89788325059077
GO:0032602 chemokine production	0.900745726096467	-1.2942796929158	0.900745726096467	0.989682365918292	53	0.900745726096467
GO:0002758 innate immune response-activating signal transduction	0.906649683311984	-1.32428826458498	0.906649683311984	0.989682365918292	130	0.906649683311984
GO:0006959 humoral immune response	0.913248251558985	-1.36601214899089	0.913248251558985	0.989682365918292	102	0.913248251558985
GO:0045824 negative regulation of innate immune response	0.924130514130813	-1.48705743607405	0.924130514130813	0.989682365918292	12	0.924130514130813
GO:0002764 immune response-regulating signaling pathway	0.925312781143119	-1.44434357679834	0.925312781143119	0.989682365918292	243	0.925312781143119
GO:0045123 cellular extravasation	0.942290055105127	-1.61165497353954	0.942290055105127	0.992064297855172	22	0.942290055105127
GO:0032722 positive regulation of chemokine production	0.945170671552538	-1.62521594465304	0.945170671552538	0.992064297855172	30	0.945170671552538
GO:0045088 regulation of innate immune response	0.952331555030486	-1.67178290271888	0.952331555030486	0.992064297855172	223	0.952331555030486
GO:0032642 regulation of chemokine production	0.970503968113577	-1.91124060040702	0.970503968113577	0.992064297855172	49	0.970503968113577
GO:0002686 negative regulation of leukocyte migration	0.973578729671693	-2.02284961264437	0.973578729671693	0.992064297855172	15	0.973578729671693
GO:0070098 chemokine-mediated signaling pathway	0.975933171060779	-2.02049008232143	0.975933171060779	0.992064297855172	29	0.975933171060779
GO:0050778 positive regulation of immune response	0.987075343440011	-2.23342625619103	0.987075343440011	0.994225594727042	350	0.987075343440011
GO:0002253 activation of immune response	0.994225594727042	-2.53442629277379	0.994225594727042	0.994225594727042	282	0.994225594727042
GO:0035419 activation of MAPK activity involved in innate immune response		NaN			2
GO:0046732 active induction of host immune response by virus		NaN			2
GO:0002276 basophil activation involved in immune response		NaN			1
GO:0002560 basophil mediated immunity		NaN			1
GO:0002302 CD8-positive, alpha-beta T cell differentiation involved in immune response		NaN			2
GO:0002430 complement receptor mediated signaling pathway		NaN			2
GO:0002374 cytokine secretion involved in immune response		NaN			7
GO:0002278 eosinophil activation involved in immune response		NaN			4
GO:0002447 eosinophil mediated immunity		NaN			4
GO:0030683 evasion or tolerance by virus of host immune response		NaN			1
GO:0020012 evasion or tolerance of host immune response		NaN			1
GO:0051805 evasion or tolerance of immune response of other organism involved in symbiotic interaction		NaN			1
GO:0002290 gamma-delta T cell activation involved in immune response		NaN			1
GO:0035397 helper T cell enhancement of adaptive immune response		NaN			1
GO:0002384 hepatic immune response		NaN			2
GO:0002434 immune complex clearance		NaN			2
GO:0002436 immune complex clearance by monocytes and macrophages		NaN			2
GO:0006955 immune response		NaN			1020
GO:0002767 immune response-inhibiting cell surface receptor signaling pathway		NaN			5
GO:0002765 immune response-inhibiting signal transduction		NaN			6
GO:0002386 immune response in mucosal-associated lymphoid tissue		NaN			2
GO:0002418 immune response to tumor cell		NaN			9
GO:0002520 immune system development		NaN			574
GO:0002376 immune system process		NaN			1773
GO:0002380 immunoglobulin secretion involved in immune response		NaN			1
GO:0052558 induction by organism of immune response of other organism involved in symbiotic interaction		NaN			1
GO:0052559 induction by symbiont of host immune response		NaN			1
GO:0046730 induction of host immune response by virus		NaN			2
GO:0045087 innate immune response		NaN			514
GO:0002220 innate immune response activating cell surface receptor signaling pathway		NaN			1
GO:0002227 innate immune response in mucosa		NaN			4
GO:0045321 leukocyte activation		NaN			546
GO:0070486 leukocyte aggregation		NaN			9
GO:0002232 leukocyte chemotaxis involved in inflammatory response		NaN			1
GO:0002522 leukocyte migration involved in immune response		NaN			2
GO:0002523 leukocyte migration involved in inflammatory response		NaN			7
GO:0002281 macrophage activation involved in immune response		NaN			8
GO:0002313 mature B cell differentiation involved in immune response		NaN			8
GO:0002282 microglial cell activation involved in immune response		NaN			2
GO:0052552 modulation by organism of immune response of other organism involved in symbiotic interaction		NaN			3
GO:0052306 modulation by organism of innate immune response in other organism involved in symbiotic interaction		NaN			2
GO:0052553 modulation by symbiont of host immune response		NaN			3
GO:0052167 modulation by symbiont of host innate immune response		NaN			2
GO:0002277 myeloid dendritic cell activation involved in immune response		NaN			2
GO:0002323 natural killer cell activation involved in immune response		NaN			6
GO:0002325 natural killer cell differentiation involved in immune response		NaN			4
GO:0002423 natural killer cell mediated immune response to tumor cell		NaN			6
GO:0002713 negative regulation of B cell mediated immunity		NaN			1
GO:0002740 negative regulation of cytokine secretion involved in immune response		NaN			5
GO:0002921 negative regulation of humoral immune response		NaN			8
GO:0002924 negative regulation of humoral immune response mediated by circulating immunoglobulin		NaN			1
GO:0002890 negative regulation of immunoglobulin mediated immune response		NaN			1
GO:0060336 negative regulation of interferon-gamma-mediated signaling pathway		NaN			4
GO:0002689 negative regulation of leukocyte chemotaxis		NaN			5
GO:0043301 negative regulation of leukocyte degranulation		NaN			5
GO:0001911 negative regulation of leukocyte mediated cytotoxicity		NaN			5
GO:0033007 negative regulation of mast cell activation involved in immune response		NaN			3
GO:0032827 negative regulation of natural killer cell differentiation involved in immune response		NaN			4
GO:0002716 negative regulation of natural killer cell mediated immunity		NaN			2
GO:0060331 negative regulation of response to interferon-gamma		NaN			4
GO:0002826 negative regulation of T-helper 1 type immune response		NaN			3
GO:0002829 negative regulation of type 2 immune response		NaN			6
GO:0052257 pathogen-associated molecular pattern dependent induction by organism of innate immune response of other organism involved in symbiotic interaction		NaN			2
GO:0052033 pathogen-associated molecular pattern dependent induction by symbiont of host innate immune response		NaN			2
GO:0052308 pathogen-associated molecular pattern dependent modulation by organism of innate immune response in other organism involved in symbiotic interaction		NaN			2
GO:0052169 pathogen-associated molecular pattern dependent modulation by symbiont of host innate immune response		NaN			2
GO:0052555 positive regulation by organism of immune response of other organism involved in symbiotic interaction		NaN			3
GO:0052305 positive regulation by organism of innate immune response in other organism involved in symbiotic interaction		NaN			2
GO:0052556 positive regulation by symbiont of host immune response		NaN			3
GO:0052166 positive regulation by symbiont of host innate immune response		NaN			2
GO:0002741 positive regulation of cytokine secretion involved in immune response		NaN			2
GO:2001193 positive regulation of gamma-delta T cell activation involved in immune response		NaN			1
GO:0002925 positive regulation of humoral immune response mediated by circulating immunoglobulin		NaN			6
GO:0090265 positive regulation of immune complex clearance by monocytes and macrophages		NaN			2
GO:0002839 positive regulation of immune response to tumor cell		NaN			8
GO:0002684 positive regulation of immune system process		NaN			527
GO:0060335 positive regulation of interferon-gamma-mediated signaling pathway		NaN			4
GO:0033008 positive regulation of mast cell activation involved in immune response		NaN			9
GO:0061081 positive regulation of myeloid leukocyte cytokine production involved in immune response		NaN			9
GO:0002888 positive regulation of myeloid leukocyte mediated immunity		NaN			3
GO:0002857 positive regulation of natural killer cell mediated immune response to tumor cell		NaN			6
GO:0061078 positive regulation of prostaglandin secretion involved in immune response		NaN			1
GO:0060332 positive regulation of response to interferon-gamma		NaN			4
GO:0002842 positive regulation of T cell mediated immune response to tumor cell		NaN			1
GO:2000318 positive regulation of T-helper 17 type immune response		NaN			6
GO:0002827 positive regulation of T-helper 1 type immune response		NaN			9
GO:0002654 positive regulation of tolerance induction dependent upon immune response		NaN			1
GO:0002830 positive regulation of type 2 immune response		NaN			5
GO:0090323 prostaglandin secretion involved in immune response		NaN			1
GO:0002739 regulation of cytokine secretion involved in immune response		NaN			7
GO:2001191 regulation of gamma-delta T cell activation involved in immune response		NaN			1
GO:0002923 regulation of humoral immune response mediated by circulating immunoglobulin		NaN			8
GO:0090264 regulation of immune complex clearance by monocytes and macrophages		NaN			2
GO:0050776 regulation of immune response		NaN			529
GO:0002837 regulation of immune response to tumor cell		NaN			8
GO:0002682 regulation of immune system process		NaN			857
GO:0032826 regulation of natural killer cell differentiation involved in immune response		NaN			4
GO:0002855 regulation of natural killer cell mediated immune response to tumor cell		NaN			6
GO:0002840 regulation of T cell mediated immune response to tumor cell		NaN			1
GO:2000316 regulation of T-helper 17 type immune response		NaN			7
GO:0002652 regulation of tolerance induction dependent upon immune response		NaN			1
GO:0052572 response to host immune response		NaN			6
GO:0052564 response to immune response of other organism involved in symbiotic interaction		NaN			6
GO:0002424 T cell mediated immune response to tumor cell		NaN			1
GO:0002309 T cell proliferation involved in immune response		NaN			4
GO:0002461 tolerance induction dependent upon immune response		NaN			1
GO:0032600 chemokine receptor transport out of membrane raft		NaN			0
GO:0033606 chemokine receptor transport within lipid bilayer		NaN			0
GO:0090195 chemokine secretion		NaN			8
GO:0045079 negative regulation of chemokine biosynthetic process		NaN			3
GO:0070100 negative regulation of chemokine-mediated signaling pathway		NaN			4
GO:0032682 negative regulation of chemokine production		NaN			7
GO:0090198 negative regulation of chemokine secretion		NaN			1
GO:0045080 positive regulation of chemokine biosynthetic process		NaN			9
GO:0070101 positive regulation of chemokine-mediated signaling pathway		NaN			2
GO:0090197 positive regulation of chemokine secretion		NaN			7
GO:2001263 regulation of C-C chemokine binding		NaN			1
GO:0070099 regulation of chemokine-mediated signaling pathway		NaN			6
GO:0090196 regulation of chemokine secretion		NaN			8
GO:0002249 lymphocyte anergy		NaN			5
GO:0002913 positive regulation of lymphocyte anergy		NaN			4
GO:0002669 positive regulation of T cell anergy		NaN			4
GO:0002911 regulation of lymphocyte anergy		NaN			5
GO:0002667 regulation of T cell anergy		NaN			5
GO:0002870 T cell anergy		NaN			5

## Sheet: BRCA_cold_coldNAT_GO_down
V1	p.geomean	stat.mean	p.val	q.val	set.size	exp1
GO:0002253 activation of immune response	0.00577440527295826	-2.53442629277379	0.00577440527295825	0.710251848573865	282	0.00577440527295826
GO:0050778 positive regulation of immune response	0.012924656559989	-2.23342625619103	0.0129246565599891	0.725602384406005	350	0.012924656559989
GO:0070098 chemokine-mediated signaling pathway	0.0240668289392211	-2.02049008232143	0.0240668289392211	0.725602384406005	29	0.0240668289392211
GO:0002686 negative regulation of leukocyte migration	0.0264212703283069	-2.02284961264437	0.0264212703283069	0.725602384406005	15	0.0264212703283069
GO:0032642 regulation of chemokine production	0.0294960318864229	-1.91124060040702	0.0294960318864229	0.725602384406005	49	0.0294960318864229
GO:0045088 regulation of innate immune response	0.0476684449695139	-1.67178290271888	0.0476684449695139	0.803750743441386	223	0.0476684449695139
GO:0032722 positive regulation of chemokine production	0.0548293284474625	-1.62521594465304	0.0548293284474625	0.803750743441386	30	0.0548293284474625
GO:0045123 cellular extravasation	0.0577099448948733	-1.61165497353954	0.0577099448948733	0.803750743441386	22	0.0577099448948733
GO:0002764 immune response-regulating signaling pathway	0.0746872188568813	-1.44434357679834	0.0746872188568813	0.803750743441386	243	0.0746872188568813
GO:0045824 negative regulation of innate immune response	0.0758694858691867	-1.48705743607405	0.0758694858691866	0.803750743441386	12	0.0758694858691867
GO:0006959 humoral immune response	0.0867517484410152	-1.36601214899089	0.0867517484410152	0.803750743441386	102	0.0867517484410152
GO:0002758 innate immune response-activating signal transduction	0.0933503166880162	-1.32428826458498	0.0933503166880161	0.803750743441386	130	0.0933503166880162
GO:0032602 chemokine production	0.0992542739035327	-1.2942796929158	0.0992542739035328	0.803750743441386	53	0.0992542739035328
GO:0045089 positive regulation of innate immune response	0.10211674940923	-1.27235200831279	0.10211674940923	0.803750743441386	165	0.10211674940923
GO:0002696 positive regulation of leukocyte activation	0.104309177843907	-1.25926133445329	0.104309177843907	0.803750743441386	224	0.104309177843907
GO:0002757 immune response-activating signal transduction	0.104552942236278	-1.25804498663462	0.104552942236278	0.803750743441386	231	0.104552942236278
GO:0002218 activation of innate immune response	0.116112895325537	-1.19756852512816	0.116112895325537	0.803885585626472	138	0.116112895325537
GO:0002446 neutrophil mediated immunity	0.127659536696105	-1.15813093533965	0.127659536696105	0.803885585626472	18	0.127659536696105
GO:0001960 negative regulation of cytokine-mediated signaling pathway	0.137977398517857	-1.10290695936551	0.137977398517857	0.803885585626472	26	0.137977398517857
GO:0030595 leukocyte chemotaxis	0.145826278558555	-1.05692766460875	0.145826278558555	0.803885585626472	122	0.145826278558555
GO:0002920 regulation of humoral immune response	0.159222181803973	-1.00722843124282	0.159222181803973	0.803885585626472	32	0.159222181803973
GO:0019221 cytokine-mediated signaling pathway	0.164923707767638	-0.975135026331577	0.164923707767638	0.803885585626472	334	0.164923707767638
GO:0002768 immune response-regulating cell surface receptor signaling pathway	0.175118140054731	-0.936103808903079	0.175118140054731	0.803885585626472	135	0.175118140054731
GO:0050900 leukocyte migration	0.188676959481377	-0.88361673798024	0.188676959481377	0.803885585626472	256	0.188676959481377
GO:0001776 leukocyte homeostasis	0.196008589791401	-0.859395263842021	0.196008589791401	0.803885585626472	56	0.196008589791401
GO:0002685 regulation of leukocyte migration	0.199335927755612	-0.84624986622183	0.199335927755612	0.803885585626472	86	0.199335927755612
GO:0002455 humoral immune response mediated by circulating immunoglobulin	0.207859266477107	-0.818225047572603	0.207859266477107	0.803885585626472	42	0.207859266477107
GO:0002521 leukocyte differentiation	0.210921710486229	-0.803725251114376	0.210921710486229	0.803885585626472	333	0.210921710486229
GO:0001959 regulation of cytokine-mediated signaling pathway	0.214369552312611	-0.793294087237111	0.214369552312611	0.803885585626472	84	0.214369552312611
GO:0060334 regulation of interferon-gamma-mediated signaling pathway	0.240155013114777	-0.711637044347226	0.240155013114777	0.803885585626472	24	0.240155013114777
GO:0050777 negative regulation of immune response	0.247958460111768	-0.683355278101109	0.247958460111768	0.803885585626472	53	0.247958460111768
GO:0019724 B cell mediated immunity	0.250616398862387	-0.673854807126341	0.250616398862387	0.803885585626472	95	0.250616398862387
GO:0002715 regulation of natural killer cell mediated immunity	0.25098896980449	-0.679014471544133	0.25098896980449	0.803885585626472	18	0.25098896980449
GO:0002429 immune response-activating cell surface receptor signaling pathway	0.252607873679858	-0.667528478212713	0.252607873679858	0.803885585626472	125	0.252607873679858
GO:0002444 myeloid leukocyte mediated immunity	0.255365885412038	-0.660287986989482	0.255365885412038	0.803885585626472	47	0.255365885412038
GO:0002697 regulation of immune effector process	0.262592544754286	-0.635889627119443	0.262592544754286	0.803885585626472	217	0.262592544754286
GO:0016064 immunoglobulin mediated immune response	0.263874868089935	-0.632661039515189	0.263874868089934	0.803885585626472	92	0.263874868089935
GO:0002717 positive regulation of natural killer cell mediated immunity	0.265151023531482	-0.63567924724908	0.265151023531482	0.803885585626472	15	0.265151023531482
GO:0002699 positive regulation of immune effector process	0.266075171302726	-0.625847120862645	0.266075171302726	0.803885585626472	99	0.266075171302726
GO:0043302 positive regulation of leukocyte degranulation	0.266143163269403	-0.642207378812791	0.266143163269403	0.803885585626472	10	0.266143163269403
GO:0060330 regulation of response to interferon-gamma	0.273253954824865	-0.607345950186039	0.273253954824865	0.803885585626472	25	0.273253954824865
GO:0002700 regulation of production of molecular mediator of immune response	0.279735677111061	-0.58518133204421	0.279735677111061	0.803885585626472	65	0.279735677111061
GO:0002443 leukocyte mediated immunity	0.286879600131111	-0.563004552468365	0.286879600131111	0.803885585626472	195	0.286879600131111
GO:0050755 chemokine metabolic process	0.287568827378575	-0.567176329804542	0.287568827378575	0.803885585626472	15	0.287568827378575
GO:0002250 adaptive immune response	0.300635905281842	-0.523031949937009	0.300635905281842	0.807456260000595	187	0.300635905281842
GO:0002694 regulation of leukocyte activation	0.31435989026123	-0.483757958695675	0.31435989026123	0.807456260000595	330	0.31435989026123
GO:0045073 regulation of chemokine biosynthetic process	0.32595239206477	-0.457430635023585	0.32595239206477	0.807456260000595	12	0.32595239206477
GO:0033006 regulation of mast cell activation involved in immune response	0.335990379648221	-0.428231945538539	0.335990379648221	0.807456260000595	17	0.335990379648221
GO:0001910 regulation of leukocyte mediated cytotoxicity	0.338538821592541	-0.418758657271357	0.338538821592541	0.807456260000595	32	0.338538821592541
GO:0002460 adaptive immune response based on somatic recombination of immune receptors built from immunoglobulin superfamily domains	0.362686597136321	-0.351585913655019	0.362686597136321	0.807456260000595	169	0.362686597136321
GO:0002683 negative regulation of immune system process	0.372059132282114	-0.326661494219351	0.372059132282114	0.807456260000595	177	0.372059132282114
GO:0043300 regulation of leukocyte degranulation	0.37748756202742	-0.314980003282123	0.37748756202742	0.807456260000595	21	0.37748756202742
GO:0002440 production of molecular mediator of immune response	0.378390829216778	-0.310102993137577	0.378390829216778	0.807456260000595	109	0.378390829216778
GO:0042033 chemokine biosynthetic process	0.378618963460484	-0.312696011321266	0.378618963460484	0.807456260000595	13	0.378618963460484
GO:0002449 lymphocyte mediated immunity	0.382774872215212	-0.298473708195744	0.382774872215212	0.807456260000595	153	0.382774872215212
GO:0002252 immune effector process	0.385622830568969	-0.290834630726968	0.385622830568969	0.807456260000595	446	0.385622830568969
GO:0002886 regulation of myeloid leukocyte mediated immunity	0.387240502694911	-0.288683508138927	0.387240502694911	0.807456260000595	23	0.387240502694911
GO:0002688 regulation of leukocyte chemotaxis	0.387518245987933	-0.286500912366654	0.387518245987934	0.807456260000595	60	0.387518245987933
GO:0002687 positive regulation of leukocyte migration	0.412060138922251	-0.222745613532137	0.412060138922251	0.807456260000595	65	0.412060138922251
GO:0002922 positive regulation of humoral immune response	0.422713123740791	-0.198077304988984	0.422713123740791	0.807456260000595	11	0.422713123740791
GO:0001912 positive regulation of leukocyte mediated cytotoxicity	0.43250326137236	-0.171031842285496	0.43250326137236	0.807456260000595	25	0.43250326137236
GO:0002690 positive regulation of leukocyte chemotaxis	0.438511136920994	-0.155175256028959	0.438511136920994	0.807456260000595	52	0.438511136920994
GO:0002228 natural killer cell mediated immunity	0.447506825780451	-0.132660452296113	0.447506825780451	0.807456260000595	27	0.447506825780451
GO:0002702 positive regulation of production of molecular mediator of immune response	0.449049306711579	-0.128720042617692	0.449049306711579	0.807456260000595	26	0.449049306711579
GO:0002720 positive regulation of cytokine production involved in immune response	0.452009813312334	-0.121363214080003	0.452009813312334	0.807456260000595	21	0.452009813312334
GO:0002712 regulation of B cell mediated immunity	0.455430310020593	-0.112404724344415	0.455430310020593	0.807456260000595	33	0.455430310020593
GO:0002889 regulation of immunoglobulin mediated immune response	0.458239854167764	-0.105307037643966	0.458239854167764	0.807456260000595	32	0.458239854167764
GO:0001961 positive regulation of cytokine-mediated signaling pathway	0.463838167853056	-0.0914331614145588	0.463838167853056	0.807456260000595	19	0.463838167853056
GO:0002703 regulation of leukocyte mediated immunity	0.483970673988501	-0.0402466539264111	0.483970673988501	0.807456260000595	93	0.483970673988501
GO:0043299 leukocyte degranulation	0.487914231539148	-0.0304023598630154	0.487914231539148	0.807456260000595	38	0.487914231539148
GO:0002283 neutrophil activation involved in immune response	0.496000792253148	-0.0101916531532636	0.496000792253148	0.807456260000595	11	0.496000792253148
GO:0002706 regulation of lymphocyte mediated immunity	0.501092489663401	0.00274319544919441	0.501092489663401	0.807456260000595	74	0.501092489663401
GO:0002822 regulation of adaptive immune response based on somatic recombination of immune receptors built from immunoglobulin superfamily domains	0.509712615416089	0.0243856579830122	0.509712615416089	0.807456260000595	83	0.509712615416089
GO:0002714 positive regulation of B cell mediated immunity	0.511813157425689	0.0299398778543992	0.511813157425689	0.807456260000595	13	0.511813157425689
GO:0002891 positive regulation of immunoglobulin mediated immune response	0.511813157425689	0.0299398778543992	0.511813157425689	0.807456260000595	13	0.511813157425689
GO:0002825 regulation of T-helper 1 type immune response	0.521410918213332	0.0540515072612169	0.521410918213332	0.807456260000595	20	0.521410918213332
GO:0001909 leukocyte mediated cytotoxicity	0.535080978716093	0.0883197538892358	0.535080978716093	0.807456260000595	47	0.535080978716093
GO:0002251 organ or tissue specific immune response	0.535868192998904	0.0910867631290154	0.535868192998904	0.807456260000595	12	0.535868192998904
GO:0072538 T-helper 17 type immune response	0.538009617611665	0.0970043581086306	0.538009617611665	0.807456260000595	10	0.538009617611665
GO:0002279 mast cell activation involved in immune response	0.558052537203632	0.146829044323855	0.558052537203632	0.807456260000595	26	0.558052537203632
GO:0002275 myeloid cell activation involved in immune response	0.563149709339551	0.159413483433571	0.563149709339551	0.807456260000595	46	0.563149709339551
GO:0002562 somatic diversification of immune receptors via germline recombination within a single locus	0.567371577212996	0.170195258289392	0.567371577212996	0.807456260000595	48	0.567371577212996
GO:0002448 mast cell mediated immunity	0.579241271873109	0.201057801201515	0.579241271873109	0.807456260000595	26	0.579241271873109
GO:0002200 somatic diversification of immune receptors	0.586900559340832	0.220201272982825	0.586900559340832	0.807456260000595	53	0.586900559340832
GO:0002208 somatic diversification of immunoglobulins involved in immune response	0.588601403736092	0.224909982314208	0.588601403736092	0.807456260000595	34	0.588601403736092
GO:0002204 somatic recombination of immunoglobulin genes involved in immune response	0.588601403736092	0.224909982314208	0.588601403736092	0.807456260000595	34	0.588601403736092
GO:0002819 regulation of adaptive immune response	0.589129796317575	0.22563850591015	0.589129796317575	0.807456260000595	91	0.589129796317575
GO:0002705 positive regulation of leukocyte mediated immunity	0.589557945196693	0.227098382978838	0.589557945196693	0.807456260000595	45	0.589557945196693
GO:0002708 positive regulation of lymphocyte mediated immunity	0.589557945196693	0.227098382978838	0.589557945196693	0.807456260000595	45	0.589557945196693
GO:0042088 T-helper 1 type immune response	0.590821653658972	0.23060201714933	0.590821653658972	0.807456260000595	34	0.590821653658972
GO:0002828 regulation of type 2 immune response	0.60728428951576	0.273971609429134	0.60728428951576	0.820834808905918	23	0.60728428951576
GO:0002823 negative regulation of adaptive immune response based on somatic recombination of immune receptors built from immunoglobulin superfamily domains	0.629719970324348	0.33482327060962	0.629719970324348	0.841908221194509	15	0.629719970324348
GO:0002312 B cell activation involved in immune response	0.649834989021494	0.386288152836623	0.649834989021494	0.844315431011635	42	0.649834989021494
GO:0002367 cytokine production involved in immune response	0.651748546672552	0.39127097057177	0.651748546672552	0.844315431011635	47	0.651748546672552
GO:0002820 negative regulation of adaptive immune response	0.652113544277279	0.394880270581358	0.652113544277279	0.844315431011635	17	0.652113544277279
GO:0002698 negative regulation of immune effector process	0.668089658933855	0.435892586377624	0.668089658933855	0.855989875509002	54	0.668089658933855
GO:0002710 negative regulation of T cell mediated immunity	0.679219842016628	0.472694751374339	0.679219842016628	0.861278768742734	11	0.679219842016628
GO:0002381 immunoglobulin production involved in immunoglobulin mediated immune response	0.711174956201652	0.559298972554695	0.711174956201652	0.87336754482593	41	0.711174956201652
GO:0071346 cellular response to interferon-gamma	0.715234944775457	0.569855226238448	0.715234944775457	0.87336754482593	92	0.715234944775457
GO:0042092 type 2 immune response	0.72496072571042	0.601337918384268	0.72496072571042	0.87336754482593	29	0.72496072571042
GO:0002719 negative regulation of cytokine production involved in immune response	0.739926325622857	0.653605015425277	0.739926325622857	0.87336754482593	12	0.739926325622857
GO:0002701 negative regulation of production of molecular mediator of immune response	0.739926325622857	0.653605015425277	0.739926325622857	0.87336754482593	12	0.739926325622857
GO:0002824 positive regulation of adaptive immune response based on somatic recombination of immune receptors built from immunoglobulin superfamily domains	0.740392114011523	0.64722062542904	0.740392114011523	0.87336754482593	46	0.740392114011523
GO:0002821 positive regulation of adaptive immune response	0.752689046676037	0.685714854594333	0.752689046676037	0.87336754482593	49	0.752689046676037
GO:0060333 interferon-gamma-mediated signaling pathway	0.754084884201673	0.689304412454595	0.754084884201673	0.87336754482593	73	0.754084884201673
GO:0002718 regulation of cytokine production involved in immune response	0.757118434771447	0.7003137079537	0.757118434771447	0.87336754482593	41	0.757118434771447
GO:0002695 negative regulation of leukocyte activation	0.759758758507109	0.706752884868324	0.759758758507109	0.87336754482593	109	0.759758758507109
GO:0002294 CD4-positive, alpha-beta T cell differentiation involved in immune response	0.783932157708606	0.790581556099522	0.783932157708606	0.890374934421446	33	0.783932157708606
GO:0002287 alpha-beta T cell activation involved in immune response	0.808102115610208	0.876671609906737	0.808102115610208	0.890374934421446	35	0.808102115610208
GO:0002293 alpha-beta T cell differentiation involved in immune response	0.808102115610208	0.876671609906737	0.808102115610208	0.890374934421446	35	0.808102115610208
GO:0002385 mucosal immune response	0.822150527824829	0.948718150857123	0.822150527824829	0.890374934421446	10	0.822150527824829
GO:0002704 negative regulation of leukocyte mediated immunity	0.827986749841869	0.966509026794373	0.827986749841869	0.890374934421446	13	0.827986749841869
GO:0002707 negative regulation of lymphocyte mediated immunity	0.827986749841869	0.966509026794373	0.827986749841869	0.890374934421446	13	0.827986749841869
GO:0002566 somatic diversification of immune receptors via somatic mutation	0.829725930427999	0.980229880647582	0.829725930427999	0.890374934421446	10	0.829725930427999
GO:0034341 response to interferon-gamma	0.849006306108598	1.03467971633231	0.849006306108598	0.890374934421446	110	0.849006306108598
GO:0002456 T cell mediated immunity	0.852040839180377	1.05186428950694	0.852040839180377	0.890374934421446	48	0.852040839180377
GO:0002292 T cell differentiation involved in immune response	0.867681302122439	1.12454099154916	0.867681302122439	0.890374934421446	36	0.867681302122439
GO:0002263 cell activation involved in immune response	0.867954056222635	1.11915766912019	0.867954056222635	0.890374934421446	133	0.867954056222635
GO:0002366 leukocyte activation involved in immune response	0.867954056222635	1.11915766912019	0.867954056222635	0.890374934421446	133	0.867954056222635
GO:0002286 T cell activation involved in immune response	0.870158297006435	1.13415758811399	0.870158297006435	0.890374934421446	48	0.870158297006435
GO:0002711 positive regulation of T cell mediated immunity	0.875897293211342	1.17176491101904	0.875897293211342	0.890374934421446	25	0.875897293211342
GO:0002709 regulation of T cell mediated immunity	0.88576331715084	1.21657409710328	0.88576331715084	0.893023672209453	35	0.88576331715084
GO:0002285 lymphocyte activation involved in immune response	0.924713906936155	1.44393315470234	0.924713906936155	0.924713906936155	88	0.924713906936155
GO:0035419 activation of MAPK activity involved in innate immune response		NaN			2
GO:0046732 active induction of host immune response by virus		NaN			2
GO:0002276 basophil activation involved in immune response		NaN			1
GO:0002560 basophil mediated immunity		NaN			1
GO:0002302 CD8-positive, alpha-beta T cell differentiation involved in immune response		NaN			2
GO:0002430 complement receptor mediated signaling pathway		NaN			2
GO:0002374 cytokine secretion involved in immune response		NaN			7
GO:0002278 eosinophil activation involved in immune response		NaN			4
GO:0002447 eosinophil mediated immunity		NaN			4
GO:0030683 evasion or tolerance by virus of host immune response		NaN			1
GO:0020012 evasion or tolerance of host immune response		NaN			1
GO:0051805 evasion or tolerance of immune response of other organism involved in symbiotic interaction		NaN			1
GO:0002290 gamma-delta T cell activation involved in immune response		NaN			1
GO:0035397 helper T cell enhancement of adaptive immune response		NaN			1
GO:0002384 hepatic immune response		NaN			2
GO:0002434 immune complex clearance		NaN			2
GO:0002436 immune complex clearance by monocytes and macrophages		NaN			2
GO:0006955 immune response		NaN			1020
GO:0002767 immune response-inhibiting cell surface receptor signaling pathway		NaN			5
GO:0002765 immune response-inhibiting signal transduction		NaN			6
GO:0002386 immune response in mucosal-associated lymphoid tissue		NaN			2
GO:0002418 immune response to tumor cell		NaN			9
GO:0002520 immune system development		NaN			574
GO:0002376 immune system process		NaN			1773
GO:0002380 immunoglobulin secretion involved in immune response		NaN			1
GO:0052558 induction by organism of immune response of other organism involved in symbiotic interaction		NaN			1
GO:0052559 induction by symbiont of host immune response		NaN			1
GO:0046730 induction of host immune response by virus		NaN			2
GO:0045087 innate immune response		NaN			514
GO:0002220 innate immune response activating cell surface receptor signaling pathway		NaN			1
GO:0002227 innate immune response in mucosa		NaN			4
GO:0045321 leukocyte activation		NaN			546
GO:0070486 leukocyte aggregation		NaN			9
GO:0002232 leukocyte chemotaxis involved in inflammatory response		NaN			1
GO:0002522 leukocyte migration involved in immune response		NaN			2
GO:0002523 leukocyte migration involved in inflammatory response		NaN			7
GO:0002281 macrophage activation involved in immune response		NaN			8
GO:0002313 mature B cell differentiation involved in immune response		NaN			8
GO:0002282 microglial cell activation involved in immune response		NaN			2
GO:0052552 modulation by organism of immune response of other organism involved in symbiotic interaction		NaN			3
GO:0052306 modulation by organism of innate immune response in other organism involved in symbiotic interaction		NaN			2
GO:0052553 modulation by symbiont of host immune response		NaN			3
GO:0052167 modulation by symbiont of host innate immune response		NaN			2
GO:0002277 myeloid dendritic cell activation involved in immune response		NaN			2
GO:0002323 natural killer cell activation involved in immune response		NaN			6
GO:0002325 natural killer cell differentiation involved in immune response		NaN			4
GO:0002423 natural killer cell mediated immune response to tumor cell		NaN			6
GO:0002713 negative regulation of B cell mediated immunity		NaN			1
GO:0002740 negative regulation of cytokine secretion involved in immune response		NaN			5
GO:0002921 negative regulation of humoral immune response		NaN			8
GO:0002924 negative regulation of humoral immune response mediated by circulating immunoglobulin		NaN			1
GO:0002890 negative regulation of immunoglobulin mediated immune response		NaN			1
GO:0060336 negative regulation of interferon-gamma-mediated signaling pathway		NaN			4
GO:0002689 negative regulation of leukocyte chemotaxis		NaN			5
GO:0043301 negative regulation of leukocyte degranulation		NaN			5
GO:0001911 negative regulation of leukocyte mediated cytotoxicity		NaN			5
GO:0033007 negative regulation of mast cell activation involved in immune response		NaN			3
GO:0032827 negative regulation of natural killer cell differentiation involved in immune response		NaN			4
GO:0002716 negative regulation of natural killer cell mediated immunity		NaN			2
GO:0060331 negative regulation of response to interferon-gamma		NaN			4
GO:0002826 negative regulation of T-helper 1 type immune response		NaN			3
GO:0002829 negative regulation of type 2 immune response		NaN			6
GO:0052257 pathogen-associated molecular pattern dependent induction by organism of innate immune response of other organism involved in symbiotic interaction		NaN			2
GO:0052033 pathogen-associated molecular pattern dependent induction by symbiont of host innate immune response		NaN			2
GO:0052308 pathogen-associated molecular pattern dependent modulation by organism of innate immune response in other organism involved in symbiotic interaction		NaN			2
GO:0052169 pathogen-associated molecular pattern dependent modulation by symbiont of host innate immune response		NaN			2
GO:0052555 positive regulation by organism of immune response of other organism involved in symbiotic interaction		NaN			3
GO:0052305 positive regulation by organism of innate immune response in other organism involved in symbiotic interaction		NaN			2
GO:0052556 positive regulation by symbiont of host immune response		NaN			3
GO:0052166 positive regulation by symbiont of host innate immune response		NaN			2
GO:0002741 positive regulation of cytokine secretion involved in immune response		NaN			2
GO:2001193 positive regulation of gamma-delta T cell activation involved in immune response		NaN			1
GO:0002925 positive regulation of humoral immune response mediated by circulating immunoglobulin		NaN			6
GO:0090265 positive regulation of immune complex clearance by monocytes and macrophages		NaN			2
GO:0002839 positive regulation of immune response to tumor cell		NaN			8
GO:0002684 positive regulation of immune system process		NaN			527
GO:0060335 positive regulation of interferon-gamma-mediated signaling pathway		NaN			4
GO:0033008 positive regulation of mast cell activation involved in immune response		NaN			9
GO:0061081 positive regulation of myeloid leukocyte cytokine production involved in immune response		NaN			9
GO:0002888 positive regulation of myeloid leukocyte mediated immunity		NaN			3
GO:0002857 positive regulation of natural killer cell mediated immune response to tumor cell		NaN			6
GO:0061078 positive regulation of prostaglandin secretion involved in immune response		NaN			1
GO:0060332 positive regulation of response to interferon-gamma		NaN			4
GO:0002842 positive regulation of T cell mediated immune response to tumor cell		NaN			1
GO:2000318 positive regulation of T-helper 17 type immune response		NaN			6
GO:0002827 positive regulation of T-helper 1 type immune response		NaN			9
GO:0002654 positive regulation of tolerance induction dependent upon immune response		NaN			1
GO:0002830 positive regulation of type 2 immune response		NaN			5
GO:0090323 prostaglandin secretion involved in immune response		NaN			1
GO:0002739 regulation of cytokine secretion involved in immune response		NaN			7
GO:2001191 regulation of gamma-delta T cell activation involved in immune response		NaN			1
GO:0002923 regulation of humoral immune response mediated by circulating immunoglobulin		NaN			8
GO:0090264 regulation of immune complex clearance by monocytes and macrophages		NaN			2
GO:0050776 regulation of immune response		NaN			529
GO:0002837 regulation of immune response to tumor cell		NaN			8
GO:0002682 regulation of immune system process		NaN			857
GO:0032826 regulation of natural killer cell differentiation involved in immune response		NaN			4
GO:0002855 regulation of natural killer cell mediated immune response to tumor cell		NaN			6
GO:0002840 regulation of T cell mediated immune response to tumor cell		NaN			1
GO:2000316 regulation of T-helper 17 type immune response		NaN			7
GO:0002652 regulation of tolerance induction dependent upon immune response		NaN			1
GO:0052572 response to host immune response		NaN			6
GO:0052564 response to immune response of other organism involved in symbiotic interaction		NaN			6
GO:0002424 T cell mediated immune response to tumor cell		NaN			1
GO:0002309 T cell proliferation involved in immune response		NaN			4
GO:0002461 tolerance induction dependent upon immune response		NaN			1
GO:0032600 chemokine receptor transport out of membrane raft		NaN			0
GO:0033606 chemokine receptor transport within lipid bilayer		NaN			0
GO:0090195 chemokine secretion		NaN			8
GO:0045079 negative regulation of chemokine biosynthetic process		NaN			3
GO:0070100 negative regulation of chemokine-mediated signaling pathway		NaN			4
GO:0032682 negative regulation of chemokine production		NaN			7
GO:0090198 negative regulation of chemokine secretion		NaN			1
GO:0045080 positive regulation of chemokine biosynthetic process		NaN			9
GO:0070101 positive regulation of chemokine-mediated signaling pathway		NaN			2
GO:0090197 positive regulation of chemokine secretion		NaN			7
GO:2001263 regulation of C-C chemokine binding		NaN			1
GO:0070099 regulation of chemokine-mediated signaling pathway		NaN			6
GO:0090196 regulation of chemokine secretion		NaN			8
GO:0002249 lymphocyte anergy		NaN			5
GO:0002913 positive regulation of lymphocyte anergy		NaN			4
GO:0002669 positive regulation of T cell anergy		NaN			4
GO:0002911 regulation of lymphocyte anergy		NaN			5
GO:0002667 regulation of T cell anergy		NaN			5
GO:0002870 T cell anergy		NaN			5

## Sheet: BRCA_hot_GTEx_GO_up
V1	p.geomean	stat.mean	p.val	q.val	set.size	exp1
GO:0002768 immune response-regulating cell surface receptor signaling pathway	1.20246061495354e-05	4.29979126874693	1.20246061495354e-05	0.00147902655639286	135	1.20246061495354e-05
GO:0002764 immune response-regulating signaling pathway	4.71308542899672e-05	3.93813474856821	4.71308542899671e-05	0.00216431216277801	243	4.71308542899672e-05
GO:0002429 immune response-activating cell surface receptor signaling pathway	5.27881015311707e-05	3.94138107689222	5.2788101531171e-05	0.00216431216277801	125	5.27881015311707e-05
GO:0050900 leukocyte migration	0.000112831283680129	3.71505607190593	0.000112831283680129	0.0024735950548108	256	0.000112831283680129
GO:0002696 positive regulation of leukocyte activation	0.000135837636160597	3.67045921399174	0.000135837636160597	0.0024735950548108	224	0.000135837636160597
GO:0002694 regulation of leukocyte activation	0.000137566690565456	3.65753304083103	0.000137566690565457	0.0024735950548108	330	0.000137566690565456
GO:0019221 cytokine-mediated signaling pathway	0.000159594268338821	3.61815145558953	0.000159594268338821	0.0024735950548108	334	0.000159594268338821
GO:0002757 immune response-activating signal transduction	0.000160884231207207	3.62465468753451	0.000160884231207207	0.0024735950548108	231	0.000160884231207207
GO:0002253 activation of immune response	0.00132718168068904	3.01864749500419	0.00132718168068904	0.0181381496360835	282	0.00132718168068904
GO:0034341 response to interferon-gamma	0.00163352288705139	2.97485972460232	0.00163352288705139	0.0200923315107322	110	0.00163352288705139
GO:0071346 cellular response to interferon-gamma	0.00201465247726779	2.91369257222482	0.0020146524772678	0.0225274777003581	92	0.00201465247726779
GO:0030595 leukocyte chemotaxis	0.00302661910030632	2.76997005592275	0.00302661910030632	0.0310228457781398	122	0.00302661910030632
GO:0060333 interferon-gamma-mediated signaling pathway	0.00445343248258357	2.6523958205321	0.00445343248258357	0.042127457579036	73	0.00445343248258357
GO:0002521 leukocyte differentiation	0.00479499517159758	2.59781778329763	0.00479499517159759	0.042127457579036	333	0.00479499517159758
GO:0002218 activation of innate immune response	0.00950980581399392	2.35916683671923	0.00950980581399394	0.074366048898359	138	0.00950980581399392
GO:0050778 positive regulation of immune response	0.0096736323770223	2.34420487097792	0.00967363237702231	0.074366048898359	350	0.0096736323770223
GO:0002683 negative regulation of immune system process	0.011931494404617	2.2692624065035	0.011931494404617	0.0815564985027796	177	0.011931494404617
GO:0002685 regulation of leukocyte migration	0.0119350973418702	2.28007245351802	0.0119350973418702	0.0815564985027796	86	0.0119350973418702
GO:0045088 regulation of innate immune response	0.0155197475081579	2.16345770040535	0.0155197475081579	0.0981392705780439	223	0.0155197475081579
GO:0045089 positive regulation of innate immune response	0.0159576049720397	2.15467623139396	0.0159576049720397	0.0981392705780439	165	0.0159576049720397
GO:0002758 innate immune response-activating signal transduction	0.01976318647145	2.06919779473845	0.01976318647145	0.115755806475636	130	0.01976318647145
GO:0002283 neutrophil activation involved in immune response	0.0243466988914042	2.10110098302195	0.0243466988914042	0.136120180165578	11	0.0243466988914042
GO:0002275 myeloid cell activation involved in immune response	0.0289132212425706	1.92162910608715	0.0289132212425706	0.150930170454809	46	0.0289132212425706
GO:0002720 positive regulation of cytokine production involved in immune response	0.0294497893570359	1.95051050230811	0.029449789357036	0.150930170454809	21	0.0294497893570359
GO:0002697 regulation of immune effector process	0.0367483087834133	1.79410589943962	0.0367483087834133	0.176889615709281	217	0.0367483087834133
GO:0002688 regulation of leukocyte chemotaxis	0.0373913008816367	1.79797124708563	0.0373913008816367	0.176889615709281	60	0.0373913008816367
GO:0002695 negative regulation of leukocyte activation	0.0417390900413972	1.73903263161462	0.0417390900413972	0.190144743521921	109	0.0417390900413972
GO:0002252 immune effector process	0.0436594063859534	1.71160080177285	0.0436594063859534	0.191789535195438	446	0.0436594063859534
GO:0002446 neutrophil mediated immunity	0.0494535001518787	1.69698891582569	0.0494535001518787	0.203014138257139	18	0.0494535001518787
GO:0002687 positive regulation of leukocyte migration	0.0509023852146904	1.64817162596388	0.0509023852146904	0.203014138257139	65	0.0509023852146904
GO:0002566 somatic diversification of immune receptors via somatic mutation	0.0511661649265961	1.72240754206713	0.0511661649265961	0.203014138257139	10	0.0511661649265961
GO:0042092 type 2 immune response	0.0584692924355406	1.5933604337766	0.0584692924355406	0.217447285322215	29	0.0584692924355406
GO:0002690 positive regulation of leukocyte chemotaxis	0.0604385461696125	1.56432401252521	0.0604385461696126	0.217447285322215	52	0.0604385461696125
GO:0002263 cell activation involved in immune response	0.0618752437908742	1.54415495965857	0.0618752437908742	0.217447285322215	133	0.0618752437908742
GO:0002366 leukocyte activation involved in immune response	0.0618752437908742	1.54415495965857	0.0618752437908742	0.217447285322215	133	0.0618752437908742
GO:0043302 positive regulation of leukocyte degranulation	0.070280946988349	1.54920256347241	0.070280946988349	0.234897731171942	10	0.070280946988349
GO:0001776 leukocyte homeostasis	0.0706602931167629	1.48179113363261	0.0706602931167629	0.234897731171942	56	0.0706602931167629
GO:0002444 myeloid leukocyte mediated immunity	0.0835712501123551	1.39247052863686	0.0835712501123551	0.270506941153149	47	0.0835712501123551
GO:0060334 regulation of interferon-gamma-mediated signaling pathway	0.0900619304005349	1.3615729600768	0.0900619304005349	0.284041472801687	24	0.0900619304005349
GO:0002702 positive regulation of production of molecular mediator of immune response	0.0992674381645047	1.30365313517607	0.0992674381645048	0.297795342896424	26	0.0992674381645047
GO:0050777 negative regulation of immune response	0.103374972254477	1.27048377721738	0.103374972254477	0.297795342896424	53	0.103374972254477
GO:0001959 regulation of cytokine-mediated signaling pathway	0.106351892136503	1.2509853867489	0.106351892136503	0.297795342896424	84	0.106351892136503
GO:0060330 regulation of response to interferon-gamma	0.106734413683659	1.26123291093755	0.106734413683659	0.297795342896424	25	0.106734413683659
GO:0043299 leukocyte degranulation	0.106761860069312	1.25473473537743	0.106761860069312	0.297795342896424	38	0.106761860069312
GO:0032602 chemokine production	0.108949515693814	1.23968071959828	0.108949515693814	0.297795342896424	53	0.108949515693814
GO:0045824 negative regulation of innate immune response	0.128981548283386	1.16131621511708	0.128981548283386	0.333661815479582	12	0.128981548283386
GO:0002456 T cell mediated immunity	0.129468378818859	1.13584600530087	0.129468378818859	0.333661815479582	48	0.129468378818859
GO:0002828 regulation of type 2 immune response	0.130209488967642	1.14132737340684	0.130209488967642	0.333661815479582	23	0.130209488967642
GO:0002286 T cell activation involved in immune response	0.144550271998062	1.06613153747224	0.144550271998063	0.357925585714651	48	0.144550271998062
GO:0043300 regulation of leukocyte degranulation	0.14589180301048	1.06835018454705	0.14589180301048	0.357925585714651	21	0.14589180301048
GO:0002448 mast cell mediated immunity	0.152413352668347	1.03678302401922	0.152413352668347	0.357925585714651	26	0.152413352668347
GO:0032722 positive regulation of chemokine production	0.152429491703279	1.03561786094193	0.152429491703279	0.357925585714651	30	0.152429491703279
GO:0001960 negative regulation of cytokine-mediated signaling pathway	0.162553711750366	0.993935140563588	0.162553711750366	0.357925585714651	26	0.162553711750366
GO:0002440 production of molecular mediator of immune response	0.16725091203487	0.967250428926083	0.16725091203487	0.357925585714651	109	0.16725091203487
GO:0002699 positive regulation of immune effector process	0.171925246316662	0.948944713259188	0.171925246316662	0.357925585714651	99	0.171925246316662
GO:0032642 regulation of chemokine production	0.172650739301793	0.94842765780119	0.172650739301793	0.357925585714651	49	0.172650739301793
GO:0002709 regulation of T cell mediated immunity	0.173516382127881	0.947116023658669	0.173516382127881	0.357925585714651	35	0.173516382127881
GO:0002820 negative regulation of adaptive immune response	0.174723707069648	0.949677012825158	0.174723707069648	0.357925585714651	17	0.174723707069648
GO:0002200 somatic diversification of immune receptors	0.176318491827555	0.933670782880087	0.176318491827555	0.357925585714651	53	0.176318491827555
GO:0002279 mast cell activation involved in immune response	0.176668153445181	0.936855307586608	0.176668153445181	0.357925585714651	26	0.176668153445181
GO:0045123 cellular extravasation	0.178682478797342	0.930811315104523	0.178682478797342	0.357925585714651	22	0.178682478797342
GO:0002886 regulation of myeloid leukocyte mediated immunity	0.180417774913076	0.923451726189581	0.180417774913076	0.357925585714651	23	0.180417774913076
GO:0002287 alpha-beta T cell activation involved in immune response	0.187598093331077	0.892654793646259	0.187598093331077	0.360540085620664	35	0.187598093331077
GO:0002293 alpha-beta T cell differentiation involved in immune response	0.187598093331077	0.892654793646259	0.187598093331077	0.360540085620664	35	0.187598093331077
GO:0033006 regulation of mast cell activation involved in immune response	0.192568919410842	0.880641697385923	0.192568919410842	0.364399647500515	17	0.192568919410842
GO:0002718 regulation of cytokine production involved in immune response	0.201651771056434	0.84021006367843	0.201651771056434	0.375805573332446	41	0.201651771056434
GO:0002294 CD4-positive, alpha-beta T cell differentiation involved in immune response	0.216878851061876	0.787762087378965	0.216878851061876	0.385274427779191	33	0.216878851061876
GO:0002367 cytokine production involved in immune response	0.217625625144815	0.783664317862095	0.217625625144815	0.385274427779191	47	0.217625625144815
GO:0001961 positive regulation of cytokine-mediated signaling pathway	0.217663526402359	0.788987530351196	0.217663526402359	0.385274427779191	19	0.217663526402359
GO:0070098 chemokine-mediated signaling pathway	0.219261869467832	0.780266907956168	0.219261869467832	0.385274427779191	29	0.219261869467832
GO:0002562 somatic diversification of immune receptors via germline recombination within a single locus	0.224072544100801	0.761701862320638	0.224072544100801	0.388182013019698	48	0.224072544100801
GO:0002686 negative regulation of leukocyte migration	0.234270499439089	0.735415648863178	0.234270499439089	0.400212103208444	15	0.234270499439089
GO:0002443 leukocyte mediated immunity	0.241104004588767	0.703434169172063	0.241104004588767	0.400950082175102	195	0.241104004588767
GO:0002292 T cell differentiation involved in immune response	0.241222000658191	0.706156700864285	0.241222000658191	0.400950082175102	36	0.241222000658191
GO:0002698 negative regulation of immune effector process	0.257016456987881	0.654824260456457	0.257016456987881	0.421506989460125	54	0.257016456987881
GO:0002703 regulation of leukocyte mediated immunity	0.290000430070119	0.554385565073445	0.290000430070119	0.458724050585902	93	0.290000430070119
GO:0002250 adaptive immune response	0.29039278944345	0.552722294754319	0.29039278944345	0.458724050585902	187	0.29039278944345
GO:0002823 negative regulation of adaptive immune response based on somatic recombination of immune receptors built from immunoglobulin superfamily domains	0.291499532207077	0.555508258776835	0.291499532207077	0.458724050585902	15	0.291499532207077
GO:0002711 positive regulation of T cell mediated immunity	0.29462764224623	0.543661584354724	0.29462764224623	0.458724050585902	25	0.29462764224623
GO:0002285 lymphocyte activation involved in immune response	0.315904248473999	0.480031621026243	0.315904248473999	0.485218320349427	88	0.315904248473999
GO:0001909 leukocyte mediated cytotoxicity	0.319534015839867	0.470577690985064	0.319534015839867	0.485218320349427	47	0.319534015839867
GO:0002710 negative regulation of T cell mediated immunity	0.341757456369733	0.413946620726659	0.341757456369733	0.509638817037631	11	0.341757456369733
GO:0006959 humoral immune response	0.347636396234499	0.392270649752105	0.347636396234499	0.509638817037631	102	0.347636396234499
GO:0002312 B cell activation involved in immune response	0.349478734579376	0.388104734488272	0.349478734579376	0.509638817037631	42	0.349478734579376
GO:0002819 regulation of adaptive immune response	0.352189426408119	0.380020595529765	0.352189426408119	0.509638817037631	91	0.352189426408119
GO:0002705 positive regulation of leukocyte mediated immunity	0.377274496496926	0.313650589177173	0.377274496496926	0.531532365466742	45	0.377274496496926
GO:0002708 positive regulation of lymphocyte mediated immunity	0.377274496496926	0.313650589177173	0.377274496496926	0.531532365466742	45	0.377274496496926
GO:0002704 negative regulation of leukocyte mediated immunity	0.384762204850972	0.296591551897812	0.384762204850972	0.531532365466742	13	0.384762204850972
GO:0002707 negative regulation of lymphocyte mediated immunity	0.384762204850972	0.296591551897812	0.384762204850972	0.531532365466742	13	0.384762204850972
GO:0002717 positive regulation of natural killer cell mediated immunity	0.392447834451168	0.275632958485826	0.392447834451168	0.531532365466742	15	0.392447834451168
GO:0002228 natural killer cell mediated immunity	0.394882189087944	0.268007866225722	0.394882189087944	0.531532365466742	27	0.394882189087944
GO:0001910 regulation of leukocyte mediated cytotoxicity	0.397569902427548	0.260777798023584	0.397569902427548	0.531532365466742	32	0.397569902427548
GO:0002715 regulation of natural killer cell mediated immunity	0.401890325109	0.250457721498116	0.401890325109	0.531532365466742	18	0.401890325109
GO:0002706 regulation of lymphocyte mediated immunity	0.412612350323134	0.221237769857652	0.412612350323134	0.539907649890909	74	0.412612350323134
GO:0002714 positive regulation of B cell mediated immunity	0.447903180263926	0.132390386718134	0.447903180263926	0.572715933567343	13	0.447903180263926
GO:0002891 positive regulation of immunoglobulin mediated immune response	0.447903180263926	0.132390386718134	0.447903180263926	0.572715933567343	13	0.447903180263926
GO:0002449 lymphocyte mediated immunity	0.452035297159473	0.120621750567671	0.452035297159473	0.572715933567343	153	0.452035297159473
GO:0002381 immunoglobulin production involved in immunoglobulin mediated immune response	0.456310256013005	0.11008457672533	0.456310256013005	0.572715933567343	41	0.456310256013005
GO:0002700 regulation of production of molecular mediator of immune response	0.463623303368261	0.091489589557918	0.463623303368261	0.576016831457537	65	0.463623303368261
GO:0002208 somatic diversification of immunoglobulins involved in immune response	0.499642016578767	0.000900757784616355	0.499642016578767	0.608474931081072	34	0.499642016578767
GO:0002204 somatic recombination of immunoglobulin genes involved in immune response	0.499642016578767	0.000900757784616355	0.499642016578767	0.608474931081072	34	0.499642016578767
GO:0002460 adaptive immune response based on somatic recombination of immune receptors built from immunoglobulin superfamily domains	0.510127379713315	-0.0254072168615599	0.510127379713315	0.61515360494841	169	0.510127379713315
GO:0002822 regulation of adaptive immune response based on somatic recombination of immune receptors built from immunoglobulin superfamily domains	0.51875256319948	-0.0470950489391543	0.51875256319948	0.619481216247923	83	0.51875256319948
GO:0002920 regulation of humoral immune response	0.533306307625577	-0.0839282870683192	0.533306307625577	0.630737267672557	32	0.533306307625577
GO:0002889 regulation of immunoglobulin mediated immune response	0.566494167986802	-0.168184416501203	0.566494167986802	0.663607453927397	32	0.566494167986802
GO:0002821 positive regulation of adaptive immune response	0.575944101834763	-0.192048856054357	0.575944101834763	0.668312495525244	49	0.575944101834763
GO:0001912 positive regulation of leukocyte mediated cytotoxicity	0.587632790232685	-0.222695663342163	0.587632790232685	0.675503114005796	25	0.587632790232685
GO:0002824 positive regulation of adaptive immune response based on somatic recombination of immune receptors built from immunoglobulin superfamily domains	0.608164994862036	-0.275365665569038	0.608164994862036	0.692632355259541	46	0.608164994862036
GO:0002712 regulation of B cell mediated immunity	0.640121275607956	-0.360425767531723	0.640121275607956	0.722338687153932	33	0.640121275607956
GO:0002251 organ or tissue specific immune response	0.656657280202427	-0.408816363039126	0.656657280202427	0.734262231499078	12	0.656657280202427
GO:0050755 chemokine metabolic process	0.669677596736359	-0.443738669910614	0.669677596736359	0.739938712155875	15	0.669677596736359
GO:0042033 chemokine biosynthetic process	0.673765331393968	-0.456073206791326	0.673765331393967	0.739938712155875	13	0.673765331393968
GO:0042088 T-helper 1 type immune response	0.722738011231649	-0.59415396061561	0.722738011231649	0.771291214808178	34	0.722738011231649
GO:0002719 negative regulation of cytokine production involved in immune response	0.727270520833639	-0.614926522145859	0.727270520833639	0.771291214808178	12	0.727270520833639
GO:0002701 negative regulation of production of molecular mediator of immune response	0.727270520833639	-0.614926522145859	0.727270520833639	0.771291214808178	12	0.727270520833639
GO:0045073 regulation of chemokine biosynthetic process	0.729097400344014	-0.61981580948599	0.729097400344014	0.771291214808178	12	0.729097400344014
GO:0016064 immunoglobulin mediated immune response	0.733667253110218	-0.62514019712955	0.733667253110218	0.771291214808178	92	0.733667253110218
GO:0002455 humoral immune response mediated by circulating immunoglobulin	0.749030667326224	-0.674437927393124	0.749030667326224	0.778891726540693	42	0.749030667326224
GO:0019724 B cell mediated immunity	0.753561914295467	-0.687090680971854	0.753561914295467	0.778891726540693	95	0.753561914295467
GO:0002385 mucosal immune response	0.775250961783099	-0.773402933349231	0.775250961783099	0.794632235827677	10	0.775250961783099
GO:0002825 regulation of T-helper 1 type immune response	0.852858417411255	-1.06408211362604	0.852858417411255	0.866955250756896	20	0.852858417411255
GO:0002922 positive regulation of humoral immune response	0.898171519961763	-1.32413402442054	0.898171519961763	0.905533581600794	11	0.898171519961763
GO:0072538 T-helper 17 type immune response	0.922360137701997	-1.48461107804545	0.922360137701997	0.922360137701997	10	0.922360137701997
GO:0035419 activation of MAPK activity involved in innate immune response		NaN			2
GO:0046732 active induction of host immune response by virus		NaN			2
GO:0002276 basophil activation involved in immune response		NaN			1
GO:0002560 basophil mediated immunity		NaN			1
GO:0002302 CD8-positive, alpha-beta T cell differentiation involved in immune response		NaN			2
GO:0002430 complement receptor mediated signaling pathway		NaN			2
GO:0002374 cytokine secretion involved in immune response		NaN			7
GO:0002278 eosinophil activation involved in immune response		NaN			4
GO:0002447 eosinophil mediated immunity		NaN			4
GO:0030683 evasion or tolerance by virus of host immune response		NaN			1
GO:0020012 evasion or tolerance of host immune response		NaN			1
GO:0051805 evasion or tolerance of immune response of other organism involved in symbiotic interaction		NaN			1
GO:0002290 gamma-delta T cell activation involved in immune response		NaN			1
GO:0035397 helper T cell enhancement of adaptive immune response		NaN			1
GO:0002384 hepatic immune response		NaN			2
GO:0002434 immune complex clearance		NaN			2
GO:0002436 immune complex clearance by monocytes and macrophages		NaN			2
GO:0006955 immune response		NaN			1020
GO:0002767 immune response-inhibiting cell surface receptor signaling pathway		NaN			5
GO:0002765 immune response-inhibiting signal transduction		NaN			6
GO:0002386 immune response in mucosal-associated lymphoid tissue		NaN			2
GO:0002418 immune response to tumor cell		NaN			9
GO:0002520 immune system development		NaN			574
GO:0002376 immune system process		NaN			1773
GO:0002380 immunoglobulin secretion involved in immune response		NaN			1
GO:0052558 induction by organism of immune response of other organism involved in symbiotic interaction		NaN			1
GO:0052559 induction by symbiont of host immune response		NaN			1
GO:0046730 induction of host immune response by virus		NaN			2
GO:0045087 innate immune response		NaN			514
GO:0002220 innate immune response activating cell surface receptor signaling pathway		NaN			1
GO:0002227 innate immune response in mucosa		NaN			4
GO:0045321 leukocyte activation		NaN			546
GO:0070486 leukocyte aggregation		NaN			9
GO:0002232 leukocyte chemotaxis involved in inflammatory response		NaN			1
GO:0002522 leukocyte migration involved in immune response		NaN			2
GO:0002523 leukocyte migration involved in inflammatory response		NaN			7
GO:0002281 macrophage activation involved in immune response		NaN			8
GO:0002313 mature B cell differentiation involved in immune response		NaN			8
GO:0002282 microglial cell activation involved in immune response		NaN			2
GO:0052552 modulation by organism of immune response of other organism involved in symbiotic interaction		NaN			3
GO:0052306 modulation by organism of innate immune response in other organism involved in symbiotic interaction		NaN			2
GO:0052553 modulation by symbiont of host immune response		NaN			3
GO:0052167 modulation by symbiont of host innate immune response		NaN			2
GO:0002277 myeloid dendritic cell activation involved in immune response		NaN			2
GO:0002323 natural killer cell activation involved in immune response		NaN			6
GO:0002325 natural killer cell differentiation involved in immune response		NaN			4
GO:0002423 natural killer cell mediated immune response to tumor cell		NaN			6
GO:0002713 negative regulation of B cell mediated immunity		NaN			1
GO:0002740 negative regulation of cytokine secretion involved in immune response		NaN			5
GO:0002921 negative regulation of humoral immune response		NaN			8
GO:0002924 negative regulation of humoral immune response mediated by circulating immunoglobulin		NaN			1
GO:0002890 negative regulation of immunoglobulin mediated immune response		NaN			1
GO:0060336 negative regulation of interferon-gamma-mediated signaling pathway		NaN			4
GO:0002689 negative regulation of leukocyte chemotaxis		NaN			5
GO:0043301 negative regulation of leukocyte degranulation		NaN			5
GO:0001911 negative regulation of leukocyte mediated cytotoxicity		NaN			5
GO:0033007 negative regulation of mast cell activation involved in immune response		NaN			3
GO:0032827 negative regulation of natural killer cell differentiation involved in immune response		NaN			4
GO:0002716 negative regulation of natural killer cell mediated immunity		NaN			2
GO:0060331 negative regulation of response to interferon-gamma		NaN			4
GO:0002826 negative regulation of T-helper 1 type immune response		NaN			3
GO:0002829 negative regulation of type 2 immune response		NaN			6
GO:0052257 pathogen-associated molecular pattern dependent induction by organism of innate immune response of other organism involved in symbiotic interaction		NaN			2
GO:0052033 pathogen-associated molecular pattern dependent induction by symbiont of host innate immune response		NaN			2
GO:0052308 pathogen-associated molecular pattern dependent modulation by organism of innate immune response in other organism involved in symbiotic interaction		NaN			2
GO:0052169 pathogen-associated molecular pattern dependent modulation by symbiont of host innate immune response		NaN			2
GO:0052555 positive regulation by organism of immune response of other organism involved in symbiotic interaction		NaN			3
GO:0052305 positive regulation by organism of innate immune response in other organism involved in symbiotic interaction		NaN			2
GO:0052556 positive regulation by symbiont of host immune response		NaN			3
GO:0052166 positive regulation by symbiont of host innate immune response		NaN			2
GO:0002741 positive regulation of cytokine secretion involved in immune response		NaN			2
GO:2001193 positive regulation of gamma-delta T cell activation involved in immune response		NaN			1
GO:0002925 positive regulation of humoral immune response mediated by circulating immunoglobulin		NaN			6
GO:0090265 positive regulation of immune complex clearance by monocytes and macrophages		NaN			2
GO:0002839 positive regulation of immune response to tumor cell		NaN			8
GO:0002684 positive regulation of immune system process		NaN			527
GO:0060335 positive regulation of interferon-gamma-mediated signaling pathway		NaN			4
GO:0033008 positive regulation of mast cell activation involved in immune response		NaN			9
GO:0061081 positive regulation of myeloid leukocyte cytokine production involved in immune response		NaN			9
GO:0002888 positive regulation of myeloid leukocyte mediated immunity		NaN			3
GO:0002857 positive regulation of natural killer cell mediated immune response to tumor cell		NaN			6
GO:0061078 positive regulation of prostaglandin secretion involved in immune response		NaN			1
GO:0060332 positive regulation of response to interferon-gamma		NaN			4
GO:0002842 positive regulation of T cell mediated immune response to tumor cell		NaN			1
GO:2000318 positive regulation of T-helper 17 type immune response		NaN			6
GO:0002827 positive regulation of T-helper 1 type immune response		NaN			9
GO:0002654 positive regulation of tolerance induction dependent upon immune response		NaN			1
GO:0002830 positive regulation of type 2 immune response		NaN			5
GO:0090323 prostaglandin secretion involved in immune response		NaN			1
GO:0002739 regulation of cytokine secretion involved in immune response		NaN			7
GO:2001191 regulation of gamma-delta T cell activation involved in immune response		NaN			1
GO:0002923 regulation of humoral immune response mediated by circulating immunoglobulin		NaN			8
GO:0090264 regulation of immune complex clearance by monocytes and macrophages		NaN			2
GO:0050776 regulation of immune response		NaN			529
GO:0002837 regulation of immune response to tumor cell		NaN			8
GO:0002682 regulation of immune system process		NaN			857
GO:0032826 regulation of natural killer cell differentiation involved in immune response		NaN			4
GO:0002855 regulation of natural killer cell mediated immune response to tumor cell		NaN			6
GO:0002840 regulation of T cell mediated immune response to tumor cell		NaN			1
GO:2000316 regulation of T-helper 17 type immune response		NaN			7
GO:0002652 regulation of tolerance induction dependent upon immune response		NaN			1
GO:0052572 response to host immune response		NaN			6
GO:0052564 response to immune response of other organism involved in symbiotic interaction		NaN			6
GO:0002424 T cell mediated immune response to tumor cell		NaN			1
GO:0002309 T cell proliferation involved in immune response		NaN			4
GO:0002461 tolerance induction dependent upon immune response		NaN			1
GO:0032600 chemokine receptor transport out of membrane raft		NaN			0
GO:0033606 chemokine receptor transport within lipid bilayer		NaN			0
GO:0090195 chemokine secretion		NaN			8
GO:0045079 negative regulation of chemokine biosynthetic process		NaN			3
GO:0070100 negative regulation of chemokine-mediated signaling pathway		NaN			4
GO:0032682 negative regulation of chemokine production		NaN			7
GO:0090198 negative regulation of chemokine secretion		NaN			1
GO:0045080 positive regulation of chemokine biosynthetic process		NaN			9
GO:0070101 positive regulation of chemokine-mediated signaling pathway		NaN			2
GO:0090197 positive regulation of chemokine secretion		NaN			7
GO:2001263 regulation of C-C chemokine binding		NaN			1
GO:0070099 regulation of chemokine-mediated signaling pathway		NaN			6
GO:0090196 regulation of chemokine secretion		NaN			8
GO:0002249 lymphocyte anergy		NaN			5
GO:0002913 positive regulation of lymphocyte anergy		NaN			4
GO:0002669 positive regulation of T cell anergy		NaN			4
GO:0002911 regulation of lymphocyte anergy		NaN			5
GO:0002667 regulation of T cell anergy		NaN			5
GO:0002870 T cell anergy		NaN			5

## Sheet: BRCA_hot_GTEx_GO_down
V1	p.geomean	stat.mean	p.val	q.val	set.size	exp1
GO:0072538 T-helper 17 type immune response	0.0776398622980035	-1.48461107804545	0.0776398622980035	0.999987975393851	10	0.0776398622980035
GO:0002922 positive regulation of humoral immune response	0.101828480038237	-1.32413402442054	0.101828480038237	0.999987975393851	11	0.101828480038237
GO:0002825 regulation of T-helper 1 type immune response	0.147141582588745	-1.06408211362604	0.147141582588745	0.999987975393851	20	0.147141582588745
GO:0002385 mucosal immune response	0.224749038216901	-0.773402933349231	0.224749038216901	0.999987975393851	10	0.224749038216901
GO:0019724 B cell mediated immunity	0.246438085704532	-0.687090680971854	0.246438085704532	0.999987975393851	95	0.246438085704532
GO:0002455 humoral immune response mediated by circulating immunoglobulin	0.250969332673776	-0.674437927393124	0.250969332673776	0.999987975393851	42	0.250969332673776
GO:0016064 immunoglobulin mediated immune response	0.266332746889782	-0.62514019712955	0.266332746889782	0.999987975393851	92	0.266332746889782
GO:0045073 regulation of chemokine biosynthetic process	0.270902599655986	-0.61981580948599	0.270902599655986	0.999987975393851	12	0.270902599655986
GO:0002719 negative regulation of cytokine production involved in immune response	0.272729479166361	-0.614926522145859	0.272729479166361	0.999987975393851	12	0.272729479166361
GO:0002701 negative regulation of production of molecular mediator of immune response	0.272729479166361	-0.614926522145859	0.272729479166361	0.999987975393851	12	0.272729479166361
GO:0042088 T-helper 1 type immune response	0.277261988768351	-0.59415396061561	0.277261988768351	0.999987975393851	34	0.277261988768351
GO:0042033 chemokine biosynthetic process	0.326234668606033	-0.456073206791326	0.326234668606033	0.999987975393851	13	0.326234668606033
GO:0050755 chemokine metabolic process	0.330322403263641	-0.443738669910614	0.330322403263641	0.999987975393851	15	0.330322403263641
GO:0002251 organ or tissue specific immune response	0.343342719797573	-0.408816363039126	0.343342719797573	0.999987975393851	12	0.343342719797573
GO:0002712 regulation of B cell mediated immunity	0.359878724392044	-0.360425767531723	0.359878724392044	0.999987975393851	33	0.359878724392044
GO:0002824 positive regulation of adaptive immune response based on somatic recombination of immune receptors built from immunoglobulin superfamily domains	0.391835005137964	-0.275365665569038	0.391835005137964	0.999987975393851	46	0.391835005137964
GO:0001912 positive regulation of leukocyte mediated cytotoxicity	0.412367209767316	-0.222695663342163	0.412367209767316	0.999987975393851	25	0.412367209767316
GO:0002821 positive regulation of adaptive immune response	0.424055898165237	-0.192048856054357	0.424055898165237	0.999987975393851	49	0.424055898165237
GO:0002889 regulation of immunoglobulin mediated immune response	0.433505832013198	-0.168184416501203	0.433505832013198	0.999987975393851	32	0.433505832013198
GO:0002920 regulation of humoral immune response	0.466693692374423	-0.0839282870683192	0.466693692374423	0.999987975393851	32	0.466693692374423
GO:0002822 regulation of adaptive immune response based on somatic recombination of immune receptors built from immunoglobulin superfamily domains	0.48124743680052	-0.0470950489391543	0.48124743680052	0.999987975393851	83	0.48124743680052
GO:0002460 adaptive immune response based on somatic recombination of immune receptors built from immunoglobulin superfamily domains	0.489872620286685	-0.0254072168615599	0.489872620286685	0.999987975393851	169	0.489872620286685
GO:0002208 somatic diversification of immunoglobulins involved in immune response	0.500357983421233	0.000900757784616355	0.500357983421233	0.999987975393851	34	0.500357983421233
GO:0002204 somatic recombination of immunoglobulin genes involved in immune response	0.500357983421233	0.000900757784616355	0.500357983421233	0.999987975393851	34	0.500357983421233
GO:0002700 regulation of production of molecular mediator of immune response	0.536376696631739	0.091489589557918	0.536376696631739	0.999987975393851	65	0.536376696631739
GO:0002381 immunoglobulin production involved in immunoglobulin mediated immune response	0.543689743986995	0.11008457672533	0.543689743986995	0.999987975393851	41	0.543689743986995
GO:0002449 lymphocyte mediated immunity	0.547964702840527	0.120621750567671	0.547964702840527	0.999987975393851	153	0.547964702840527
GO:0002714 positive regulation of B cell mediated immunity	0.552096819736074	0.132390386718134	0.552096819736074	0.999987975393851	13	0.552096819736074
GO:0002891 positive regulation of immunoglobulin mediated immune response	0.552096819736074	0.132390386718134	0.552096819736074	0.999987975393851	13	0.552096819736074
GO:0002706 regulation of lymphocyte mediated immunity	0.587387649676866	0.221237769857652	0.587387649676866	0.999987975393851	74	0.587387649676866
GO:0002715 regulation of natural killer cell mediated immunity	0.598109674891	0.250457721498116	0.598109674891	0.999987975393851	18	0.598109674891
GO:0001910 regulation of leukocyte mediated cytotoxicity	0.602430097572452	0.260777798023584	0.602430097572452	0.999987975393851	32	0.602430097572452
GO:0002228 natural killer cell mediated immunity	0.605117810912056	0.268007866225722	0.605117810912056	0.999987975393851	27	0.605117810912056
GO:0002717 positive regulation of natural killer cell mediated immunity	0.607552165548832	0.275632958485826	0.607552165548832	0.999987975393851	15	0.607552165548832
GO:0002704 negative regulation of leukocyte mediated immunity	0.615237795149028	0.296591551897812	0.615237795149028	0.999987975393851	13	0.615237795149028
GO:0002707 negative regulation of lymphocyte mediated immunity	0.615237795149028	0.296591551897812	0.615237795149028	0.999987975393851	13	0.615237795149028
GO:0002705 positive regulation of leukocyte mediated immunity	0.622725503503074	0.313650589177173	0.622725503503074	0.999987975393851	45	0.622725503503074
GO:0002708 positive regulation of lymphocyte mediated immunity	0.622725503503074	0.313650589177173	0.622725503503074	0.999987975393851	45	0.622725503503074
GO:0002819 regulation of adaptive immune response	0.647810573591881	0.380020595529765	0.647810573591881	0.999987975393851	91	0.647810573591881
GO:0002312 B cell activation involved in immune response	0.650521265420624	0.388104734488272	0.650521265420624	0.999987975393851	42	0.650521265420624
GO:0006959 humoral immune response	0.652363603765501	0.392270649752105	0.652363603765501	0.999987975393851	102	0.652363603765501
GO:0002710 negative regulation of T cell mediated immunity	0.658242543630267	0.413946620726659	0.658242543630267	0.999987975393851	11	0.658242543630267
GO:0001909 leukocyte mediated cytotoxicity	0.680465984160133	0.470577690985064	0.680465984160133	0.999987975393851	47	0.680465984160133
GO:0002285 lymphocyte activation involved in immune response	0.684095751526001	0.480031621026243	0.684095751526001	0.999987975393851	88	0.684095751526001
GO:0002711 positive regulation of T cell mediated immunity	0.70537235775377	0.543661584354724	0.70537235775377	0.999987975393851	25	0.70537235775377
GO:0002823 negative regulation of adaptive immune response based on somatic recombination of immune receptors built from immunoglobulin superfamily domains	0.708500467792923	0.555508258776835	0.708500467792923	0.999987975393851	15	0.708500467792923
GO:0002250 adaptive immune response	0.70960721055655	0.552722294754319	0.70960721055655	0.999987975393851	187	0.70960721055655
GO:0002703 regulation of leukocyte mediated immunity	0.709999569929881	0.554385565073445	0.709999569929881	0.999987975393851	93	0.709999569929881
GO:0002698 negative regulation of immune effector process	0.742983543012119	0.654824260456457	0.742983543012119	0.999987975393851	54	0.742983543012119
GO:0002292 T cell differentiation involved in immune response	0.758777999341809	0.706156700864285	0.758777999341809	0.999987975393851	36	0.758777999341809
GO:0002443 leukocyte mediated immunity	0.758895995411233	0.703434169172063	0.758895995411233	0.999987975393851	195	0.758895995411233
GO:0002686 negative regulation of leukocyte migration	0.765729500560911	0.735415648863178	0.765729500560911	0.999987975393851	15	0.765729500560911
GO:0002562 somatic diversification of immune receptors via germline recombination within a single locus	0.775927455899199	0.761701862320638	0.775927455899199	0.999987975393851	48	0.775927455899199
GO:0070098 chemokine-mediated signaling pathway	0.780738130532168	0.780266907956168	0.780738130532168	0.999987975393851	29	0.780738130532168
GO:0001961 positive regulation of cytokine-mediated signaling pathway	0.782336473597641	0.788987530351196	0.782336473597641	0.999987975393851	19	0.782336473597641
GO:0002367 cytokine production involved in immune response	0.782374374855185	0.783664317862095	0.782374374855185	0.999987975393851	47	0.782374374855185
GO:0002294 CD4-positive, alpha-beta T cell differentiation involved in immune response	0.783121148938124	0.787762087378965	0.783121148938124	0.999987975393851	33	0.783121148938124
GO:0002718 regulation of cytokine production involved in immune response	0.798348228943566	0.84021006367843	0.798348228943566	0.999987975393851	41	0.798348228943566
GO:0033006 regulation of mast cell activation involved in immune response	0.807431080589158	0.880641697385923	0.807431080589158	0.999987975393851	17	0.807431080589158
GO:0002287 alpha-beta T cell activation involved in immune response	0.812401906668923	0.892654793646259	0.812401906668923	0.999987975393851	35	0.812401906668923
GO:0002293 alpha-beta T cell differentiation involved in immune response	0.812401906668923	0.892654793646259	0.812401906668923	0.999987975393851	35	0.812401906668923
GO:0002886 regulation of myeloid leukocyte mediated immunity	0.819582225086924	0.923451726189581	0.819582225086924	0.999987975393851	23	0.819582225086924
GO:0045123 cellular extravasation	0.821317521202658	0.930811315104523	0.821317521202658	0.999987975393851	22	0.821317521202658
GO:0002279 mast cell activation involved in immune response	0.823331846554819	0.936855307586608	0.823331846554819	0.999987975393851	26	0.823331846554819
GO:0002200 somatic diversification of immune receptors	0.823681508172445	0.933670782880087	0.823681508172445	0.999987975393851	53	0.823681508172445
GO:0002820 negative regulation of adaptive immune response	0.825276292930352	0.949677012825158	0.825276292930352	0.999987975393851	17	0.825276292930352
GO:0002709 regulation of T cell mediated immunity	0.826483617872119	0.947116023658669	0.826483617872119	0.999987975393851	35	0.826483617872119
GO:0032642 regulation of chemokine production	0.827349260698207	0.94842765780119	0.827349260698207	0.999987975393851	49	0.827349260698207
GO:0002699 positive regulation of immune effector process	0.828074753683337	0.948944713259188	0.828074753683337	0.999987975393851	99	0.828074753683337
GO:0002440 production of molecular mediator of immune response	0.83274908796513	0.967250428926083	0.83274908796513	0.999987975393851	109	0.83274908796513
GO:0001960 negative regulation of cytokine-mediated signaling pathway	0.837446288249634	0.993935140563588	0.837446288249634	0.999987975393851	26	0.837446288249634
GO:0032722 positive regulation of chemokine production	0.847570508296721	1.03561786094193	0.847570508296721	0.999987975393851	30	0.847570508296721
GO:0002448 mast cell mediated immunity	0.847586647331653	1.03678302401922	0.847586647331653	0.999987975393851	26	0.847586647331653
GO:0043300 regulation of leukocyte degranulation	0.85410819698952	1.06835018454705	0.85410819698952	0.999987975393851	21	0.85410819698952
GO:0002286 T cell activation involved in immune response	0.855449728001938	1.06613153747224	0.855449728001938	0.999987975393851	48	0.855449728001938
GO:0002828 regulation of type 2 immune response	0.869790511032358	1.14132737340684	0.869790511032358	0.999987975393851	23	0.869790511032358
GO:0002456 T cell mediated immunity	0.870531621181141	1.13584600530087	0.870531621181141	0.999987975393851	48	0.870531621181141
GO:0045824 negative regulation of innate immune response	0.871018451716614	1.16131621511708	0.871018451716614	0.999987975393851	12	0.871018451716614
GO:0032602 chemokine production	0.891050484306186	1.23968071959828	0.891050484306186	0.999987975393851	53	0.891050484306186
GO:0043299 leukocyte degranulation	0.893238139930688	1.25473473537743	0.893238139930688	0.999987975393851	38	0.893238139930688
GO:0060330 regulation of response to interferon-gamma	0.893265586316341	1.26123291093755	0.893265586316341	0.999987975393851	25	0.893265586316341
GO:0001959 regulation of cytokine-mediated signaling pathway	0.893648107863497	1.2509853867489	0.893648107863497	0.999987975393851	84	0.893648107863497
GO:0050777 negative regulation of immune response	0.896625027745523	1.27048377721738	0.896625027745523	0.999987975393851	53	0.896625027745523
GO:0002702 positive regulation of production of molecular mediator of immune response	0.900732561835495	1.30365313517607	0.900732561835495	0.999987975393851	26	0.900732561835495
GO:0060334 regulation of interferon-gamma-mediated signaling pathway	0.909938069599465	1.3615729600768	0.909938069599465	0.999987975393851	24	0.909938069599465
GO:0002444 myeloid leukocyte mediated immunity	0.916428749887645	1.39247052863686	0.916428749887645	0.999987975393851	47	0.916428749887645
GO:0001776 leukocyte homeostasis	0.929339706883237	1.48179113363261	0.929339706883237	0.999987975393851	56	0.929339706883237
GO:0043302 positive regulation of leukocyte degranulation	0.929719053011651	1.54920256347241	0.929719053011651	0.999987975393851	10	0.929719053011651
GO:0002263 cell activation involved in immune response	0.938124756209126	1.54415495965857	0.938124756209126	0.999987975393851	133	0.938124756209126
GO:0002366 leukocyte activation involved in immune response	0.938124756209126	1.54415495965857	0.938124756209126	0.999987975393851	133	0.938124756209126
GO:0002690 positive regulation of leukocyte chemotaxis	0.939561453830387	1.56432401252521	0.939561453830387	0.999987975393851	52	0.939561453830387
GO:0042092 type 2 immune response	0.941530707564459	1.5933604337766	0.941530707564459	0.999987975393851	29	0.941530707564459
GO:0002566 somatic diversification of immune receptors via somatic mutation	0.948833835073404	1.72240754206713	0.948833835073404	0.999987975393851	10	0.948833835073404
GO:0002687 positive regulation of leukocyte migration	0.94909761478531	1.64817162596388	0.94909761478531	0.999987975393851	65	0.94909761478531
GO:0002446 neutrophil mediated immunity	0.950546499848121	1.69698891582569	0.950546499848121	0.999987975393851	18	0.950546499848121
GO:0002252 immune effector process	0.956340593614047	1.71160080177285	0.956340593614047	0.999987975393851	446	0.956340593614047
GO:0002695 negative regulation of leukocyte activation	0.958260909958603	1.73903263161462	0.958260909958603	0.999987975393851	109	0.958260909958603
GO:0002688 regulation of leukocyte chemotaxis	0.962608699118363	1.79797124708563	0.962608699118363	0.999987975393851	60	0.962608699118363
GO:0002697 regulation of immune effector process	0.963251691216587	1.79410589943962	0.963251691216587	0.999987975393851	217	0.963251691216587
GO:0002720 positive regulation of cytokine production involved in immune response	0.970550210642964	1.95051050230811	0.970550210642964	0.999987975393851	21	0.970550210642964
GO:0002275 myeloid cell activation involved in immune response	0.971086778757429	1.92162910608715	0.971086778757429	0.999987975393851	46	0.971086778757429
GO:0002283 neutrophil activation involved in immune response	0.975653301108596	2.10110098302195	0.975653301108596	0.999987975393851	11	0.975653301108596
GO:0002758 innate immune response-activating signal transduction	0.98023681352855	2.06919779473845	0.98023681352855	0.999987975393851	130	0.98023681352855
GO:0045089 positive regulation of innate immune response	0.98404239502796	2.15467623139396	0.98404239502796	0.999987975393851	165	0.98404239502796
GO:0045088 regulation of innate immune response	0.984480252491842	2.16345770040535	0.984480252491842	0.999987975393851	223	0.984480252491842
GO:0002685 regulation of leukocyte migration	0.98806490265813	2.28007245351802	0.98806490265813	0.999987975393851	86	0.98806490265813
GO:0002683 negative regulation of immune system process	0.988068505595383	2.2692624065035	0.988068505595383	0.999987975393851	177	0.988068505595383
GO:0050778 positive regulation of immune response	0.990326367622978	2.34420487097792	0.990326367622978	0.999987975393851	350	0.990326367622978
GO:0002218 activation of innate immune response	0.990490194186006	2.35916683671923	0.990490194186006	0.999987975393851	138	0.990490194186006
GO:0002521 leukocyte differentiation	0.995205004828402	2.59781778329763	0.995205004828402	0.999987975393851	333	0.995205004828402
GO:0060333 interferon-gamma-mediated signaling pathway	0.995546567517416	2.6523958205321	0.995546567517416	0.999987975393851	73	0.995546567517416
GO:0030595 leukocyte chemotaxis	0.996973380899694	2.76997005592275	0.996973380899694	0.999987975393851	122	0.996973380899694
GO:0071346 cellular response to interferon-gamma	0.997985347522732	2.91369257222482	0.997985347522732	0.999987975393851	92	0.997985347522732
GO:0034341 response to interferon-gamma	0.998366477112949	2.97485972460232	0.998366477112949	0.999987975393851	110	0.998366477112949
GO:0002253 activation of immune response	0.998672818319311	3.01864749500419	0.998672818319311	0.999987975393851	282	0.998672818319311
GO:0002757 immune response-activating signal transduction	0.999839115768793	3.62465468753451	0.999839115768793	0.999987975393851	231	0.999839115768793
GO:0019221 cytokine-mediated signaling pathway	0.999840405731661	3.61815145558953	0.999840405731661	0.999987975393851	334	0.999840405731661
GO:0002694 regulation of leukocyte activation	0.999862433309435	3.65753304083103	0.999862433309435	0.999987975393851	330	0.999862433309435
GO:0002696 positive regulation of leukocyte activation	0.999864162363839	3.67045921399174	0.999864162363839	0.999987975393851	224	0.999864162363839
GO:0050900 leukocyte migration	0.99988716871632	3.71505607190593	0.99988716871632	0.999987975393851	256	0.99988716871632
GO:0002429 immune response-activating cell surface receptor signaling pathway	0.999947211898469	3.94138107689222	0.999947211898469	0.999987975393851	125	0.999947211898469
GO:0002764 immune response-regulating signaling pathway	0.99995286914571	3.93813474856821	0.99995286914571	0.999987975393851	243	0.99995286914571
GO:0002768 immune response-regulating cell surface receptor signaling pathway	0.999987975393851	4.29979126874693	0.999987975393851	0.999987975393851	135	0.999987975393851
GO:0035419 activation of MAPK activity involved in innate immune response		NaN			2
GO:0046732 active induction of host immune response by virus		NaN			2
GO:0002276 basophil activation involved in immune response		NaN			1
GO:0002560 basophil mediated immunity		NaN			1
GO:0002302 CD8-positive, alpha-beta T cell differentiation involved in immune response		NaN			2
GO:0002430 complement receptor mediated signaling pathway		NaN			2
GO:0002374 cytokine secretion involved in immune response		NaN			7
GO:0002278 eosinophil activation involved in immune response		NaN			4
GO:0002447 eosinophil mediated immunity		NaN			4
GO:0030683 evasion or tolerance by virus of host immune response		NaN			1
GO:0020012 evasion or tolerance of host immune response		NaN			1
GO:0051805 evasion or tolerance of immune response of other organism involved in symbiotic interaction		NaN			1
GO:0002290 gamma-delta T cell activation involved in immune response		NaN			1
GO:0035397 helper T cell enhancement of adaptive immune response		NaN			1
GO:0002384 hepatic immune response		NaN			2
GO:0002434 immune complex clearance		NaN			2
GO:0002436 immune complex clearance by monocytes and macrophages		NaN			2
GO:0006955 immune response		NaN			1020
GO:0002767 immune response-inhibiting cell surface receptor signaling pathway		NaN			5
GO:0002765 immune response-inhibiting signal transduction		NaN			6
GO:0002386 immune response in mucosal-associated lymphoid tissue		NaN			2
GO:0002418 immune response to tumor cell		NaN			9
GO:0002520 immune system development		NaN			574
GO:0002376 immune system process		NaN			1773
GO:0002380 immunoglobulin secretion involved in immune response		NaN			1
GO:0052558 induction by organism of immune response of other organism involved in symbiotic interaction		NaN			1
GO:0052559 induction by symbiont of host immune response		NaN			1
GO:0046730 induction of host immune response by virus		NaN			2
GO:0045087 innate immune response		NaN			514
GO:0002220 innate immune response activating cell surface receptor signaling pathway		NaN			1
GO:0002227 innate immune response in mucosa		NaN			4
GO:0045321 leukocyte activation		NaN			546
GO:0070486 leukocyte aggregation		NaN			9
GO:0002232 leukocyte chemotaxis involved in inflammatory response		NaN			1
GO:0002522 leukocyte migration involved in immune response		NaN			2
GO:0002523 leukocyte migration involved in inflammatory response		NaN			7
GO:0002281 macrophage activation involved in immune response		NaN			8
GO:0002313 mature B cell differentiation involved in immune response		NaN			8
GO:0002282 microglial cell activation involved in immune response		NaN			2
GO:0052552 modulation by organism of immune response of other organism involved in symbiotic interaction		NaN			3
GO:0052306 modulation by organism of innate immune response in other organism involved in symbiotic interaction		NaN			2
GO:0052553 modulation by symbiont of host immune response		NaN			3
GO:0052167 modulation by symbiont of host innate immune response		NaN			2
GO:0002277 myeloid dendritic cell activation involved in immune response		NaN			2
GO:0002323 natural killer cell activation involved in immune response		NaN			6
GO:0002325 natural killer cell differentiation involved in immune response		NaN			4
GO:0002423 natural killer cell mediated immune response to tumor cell		NaN			6
GO:0002713 negative regulation of B cell mediated immunity		NaN			1
GO:0002740 negative regulation of cytokine secretion involved in immune response		NaN			5
GO:0002921 negative regulation of humoral immune response		NaN			8
GO:0002924 negative regulation of humoral immune response mediated by circulating immunoglobulin		NaN			1
GO:0002890 negative regulation of immunoglobulin mediated immune response		NaN			1
GO:0060336 negative regulation of interferon-gamma-mediated signaling pathway		NaN			4
GO:0002689 negative regulation of leukocyte chemotaxis		NaN			5
GO:0043301 negative regulation of leukocyte degranulation		NaN			5
GO:0001911 negative regulation of leukocyte mediated cytotoxicity		NaN			5
GO:0033007 negative regulation of mast cell activation involved in immune response		NaN			3
GO:0032827 negative regulation of natural killer cell differentiation involved in immune response		NaN			4
GO:0002716 negative regulation of natural killer cell mediated immunity		NaN			2
GO:0060331 negative regulation of response to interferon-gamma		NaN			4
GO:0002826 negative regulation of T-helper 1 type immune response		NaN			3
GO:0002829 negative regulation of type 2 immune response		NaN			6
GO:0052257 pathogen-associated molecular pattern dependent induction by organism of innate immune response of other organism involved in symbiotic interaction		NaN			2
GO:0052033 pathogen-associated molecular pattern dependent induction by symbiont of host innate immune response		NaN			2
GO:0052308 pathogen-associated molecular pattern dependent modulation by organism of innate immune response in other organism involved in symbiotic interaction		NaN			2
GO:0052169 pathogen-associated molecular pattern dependent modulation by symbiont of host innate immune response		NaN			2
GO:0052555 positive regulation by organism of immune response of other organism involved in symbiotic interaction		NaN			3
GO:0052305 positive regulation by organism of innate immune response in other organism involved in symbiotic interaction		NaN			2
GO:0052556 positive regulation by symbiont of host immune response		NaN			3
GO:0052166 positive regulation by symbiont of host innate immune response		NaN			2
GO:0002741 positive regulation of cytokine secretion involved in immune response		NaN			2
GO:2001193 positive regulation of gamma-delta T cell activation involved in immune response		NaN			1
GO:0002925 positive regulation of humoral immune response mediated by circulating immunoglobulin		NaN			6
GO:0090265 positive regulation of immune complex clearance by monocytes and macrophages		NaN			2
GO:0002839 positive regulation of immune response to tumor cell		NaN			8
GO:0002684 positive regulation of immune system process		NaN			527
GO:0060335 positive regulation of interferon-gamma-mediated signaling pathway		NaN			4
GO:0033008 positive regulation of mast cell activation involved in immune response		NaN			9
GO:0061081 positive regulation of myeloid leukocyte cytokine production involved in immune response		NaN			9
GO:0002888 positive regulation of myeloid leukocyte mediated immunity		NaN			3
GO:0002857 positive regulation of natural killer cell mediated immune response to tumor cell		NaN			6
GO:0061078 positive regulation of prostaglandin secretion involved in immune response		NaN			1
GO:0060332 positive regulation of response to interferon-gamma		NaN			4
GO:0002842 positive regulation of T cell mediated immune response to tumor cell		NaN			1
GO:2000318 positive regulation of T-helper 17 type immune response		NaN			6
GO:0002827 positive regulation of T-helper 1 type immune response		NaN			9
GO:0002654 positive regulation of tolerance induction dependent upon immune response		NaN			1
GO:0002830 positive regulation of type 2 immune response		NaN			5
GO:0090323 prostaglandin secretion involved in immune response		NaN			1
GO:0002739 regulation of cytokine secretion involved in immune response		NaN			7
GO:2001191 regulation of gamma-delta T cell activation involved in immune response		NaN			1
GO:0002923 regulation of humoral immune response mediated by circulating immunoglobulin		NaN			8
GO:0090264 regulation of immune complex clearance by monocytes and macrophages		NaN			2
GO:0050776 regulation of immune response		NaN			529
GO:0002837 regulation of immune response to tumor cell		NaN			8
GO:0002682 regulation of immune system process		NaN			857
GO:0032826 regulation of natural killer cell differentiation involved in immune response		NaN			4
GO:0002855 regulation of natural killer cell mediated immune response to tumor cell		NaN			6
GO:0002840 regulation of T cell mediated immune response to tumor cell		NaN			1
GO:2000316 regulation of T-helper 17 type immune response		NaN			7
GO:0002652 regulation of tolerance induction dependent upon immune response		NaN			1
GO:0052572 response to host immune response		NaN			6
GO:0052564 response to immune response of other organism involved in symbiotic interaction		NaN			6
GO:0002424 T cell mediated immune response to tumor cell		NaN			1
GO:0002309 T cell proliferation involved in immune response		NaN			4
GO:0002461 tolerance induction dependent upon immune response		NaN			1
GO:0032600 chemokine receptor transport out of membrane raft		NaN			0
GO:0033606 chemokine receptor transport within lipid bilayer		NaN			0
GO:0090195 chemokine secretion		NaN			8
GO:0045079 negative regulation of chemokine biosynthetic process		NaN			3
GO:0070100 negative regulation of chemokine-mediated signaling pathway		NaN			4
GO:0032682 negative regulation of chemokine production		NaN			7
GO:0090198 negative regulation of chemokine secretion		NaN			1
GO:0045080 positive regulation of chemokine biosynthetic process		NaN			9
GO:0070101 positive regulation of chemokine-mediated signaling pathway		NaN			2
GO:0090197 positive regulation of chemokine secretion		NaN			7
GO:2001263 regulation of C-C chemokine binding		NaN			1
GO:0070099 regulation of chemokine-mediated signaling pathway		NaN			6
GO:0090196 regulation of chemokine secretion		NaN			8
GO:0002249 lymphocyte anergy		NaN			5
GO:0002913 positive regulation of lymphocyte anergy		NaN			4
GO:0002669 positive regulation of T cell anergy		NaN			4
GO:0002911 regulation of lymphocyte anergy		NaN			5
GO:0002667 regulation of T cell anergy		NaN			5
GO:0002870 T cell anergy		NaN			5

## Sheet: BRCA_cold_GTEx_GO_up
V1	p.geomean	stat.mean	p.val	q.val	set.size	exp1
GO:0002922 positive regulation of humoral immune response	0.0636062866973636	1.59334954597649	0.0636062866973636	0.994008179563023	11	0.0636062866973636
GO:0033006 regulation of mast cell activation involved in immune response	0.0957947776284886	1.33409689728662	0.0957947776284886	0.994008179563023	17	0.0957947776284886
GO:0002714 positive regulation of B cell mediated immunity	0.115388739260936	1.23026767433621	0.115388739260936	0.994008179563023	13	0.115388739260936
GO:0002891 positive regulation of immunoglobulin mediated immune response	0.115388739260936	1.23026767433621	0.115388739260936	0.994008179563023	13	0.115388739260936
GO:0002712 regulation of B cell mediated immunity	0.124842770779204	1.1616733630469	0.124842770779204	0.994008179563023	33	0.124842770779204
GO:0043302 positive regulation of leukocyte degranulation	0.125139040585203	1.18891277863845	0.125139040585203	0.994008179563023	10	0.125139040585203
GO:0045073 regulation of chemokine biosynthetic process	0.129694242367946	1.15819177604646	0.129694242367946	0.994008179563023	12	0.129694242367946
GO:0002886 regulation of myeloid leukocyte mediated immunity	0.147194955597972	1.06124579667398	0.147194955597972	0.994008179563023	23	0.147194955597972
GO:0002889 regulation of immunoglobulin mediated immune response	0.148579172650648	1.05139773469171	0.148579172650648	0.994008179563023	32	0.148579172650648
GO:0042033 chemokine biosynthetic process	0.156018919463505	1.03307235987236	0.156018919463505	0.994008179563023	13	0.156018919463505
GO:0002251 organ or tissue specific immune response	0.173086405924326	0.962676440233439	0.173086405924326	0.994008179563023	12	0.173086405924326
GO:0002920 regulation of humoral immune response	0.177211171276702	0.933052182812932	0.177211171276702	0.994008179563023	32	0.177211171276702
GO:0050755 chemokine metabolic process	0.184617125117756	0.912913947180268	0.184617125117756	0.994008179563023	15	0.184617125117756
GO:0002819 regulation of adaptive immune response	0.192261364572778	0.871724245525416	0.192261364572778	0.994008179563023	91	0.192261364572778
GO:0002279 mast cell activation involved in immune response	0.199124787794893	0.852054899110038	0.199124787794893	0.994008179563023	26	0.199124787794893
GO:0002455 humoral immune response mediated by circulating immunoglobulin	0.204654244497315	0.829430260495188	0.204654244497315	0.994008179563023	42	0.204654244497315
GO:0002822 regulation of adaptive immune response based on somatic recombination of immune receptors built from immunoglobulin superfamily domains	0.216929528676086	0.784542209830445	0.216929528676086	0.994008179563023	83	0.216929528676086
GO:0002448 mast cell mediated immunity	0.22283017411025	0.768760990466159	0.22283017411025	0.994008179563023	26	0.22283017411025
GO:0019724 B cell mediated immunity	0.224472193745721	0.758777968531137	0.224472193745721	0.994008179563023	95	0.224472193745721
GO:0002385 mucosal immune response	0.226624895384379	0.76699353880231	0.226624895384379	0.994008179563023	10	0.226624895384379
GO:0043300 regulation of leukocyte degranulation	0.22903394537941	0.749295067641964	0.22903394537941	0.994008179563023	21	0.22903394537941
GO:0002702 positive regulation of production of molecular mediator of immune response	0.245480803713088	0.693891757041542	0.245480803713088	0.994008179563023	26	0.245480803713088
GO:0016064 immunoglobulin mediated immune response	0.265828173156561	0.626686308420397	0.265828173156561	0.994008179563023	92	0.265828173156561
GO:0006959 humoral immune response	0.276145747222953	0.595331017088111	0.276145747222953	0.994008179563023	102	0.276145747222953
GO:0002824 positive regulation of adaptive immune response based on somatic recombination of immune receptors built from immunoglobulin superfamily domains	0.296776437262766	0.535610623473714	0.296776437262766	0.994008179563023	46	0.296776437262766
GO:0002699 positive regulation of immune effector process	0.298522341545199	0.529519500115299	0.298522341545199	0.994008179563023	99	0.298522341545199
GO:0002821 positive regulation of adaptive immune response	0.300219117323249	0.5255201482888	0.300219117323249	0.994008179563023	49	0.300219117323249
GO:0002460 adaptive immune response based on somatic recombination of immune receptors built from immunoglobulin superfamily domains	0.308190563670343	0.501453473919941	0.308190563670343	0.994008179563023	169	0.308190563670343
GO:0002703 regulation of leukocyte mediated immunity	0.322394292604774	0.461777734548802	0.322394292604774	0.994008179563023	93	0.322394292604774
GO:0032602 chemokine production	0.326337586418107	0.451355444504033	0.326337586418107	0.994008179563023	53	0.326337586418107
GO:0002250 adaptive immune response	0.32725690300632	0.447862034556237	0.32725690300632	0.994008179563023	187	0.32725690300632
GO:0032642 regulation of chemokine production	0.340101000555016	0.413449124363618	0.340101000555016	0.994008179563023	49	0.340101000555016
GO:0002688 regulation of leukocyte chemotaxis	0.340651353759856	0.411705617355544	0.340651353759856	0.994008179563023	60	0.340651353759856
GO:0002312 B cell activation involved in immune response	0.346491699720167	0.39620562311977	0.346491699720167	0.994008179563023	42	0.346491699720167
GO:0002823 negative regulation of adaptive immune response based on somatic recombination of immune receptors built from immunoglobulin superfamily domains	0.414752190353083	0.217368890026358	0.414752190353083	0.994008179563023	15	0.414752190353083
GO:0002697 regulation of immune effector process	0.422136294216716	0.196549462884227	0.422136294216716	0.994008179563023	217	0.422136294216716
GO:0002720 positive regulation of cytokine production involved in immune response	0.426853102562133	0.185593173969899	0.426853102562133	0.994008179563023	21	0.426853102562133
GO:0002252 immune effector process	0.430220271010562	0.175864320320358	0.430220271010562	0.994008179563023	446	0.430220271010562
GO:0002706 regulation of lymphocyte mediated immunity	0.435156441725726	0.163550977074658	0.435156441725726	0.994008179563023	74	0.435156441725726
GO:0002700 regulation of production of molecular mediator of immune response	0.438170472386001	0.155928460292092	0.438170472386001	0.994008179563023	65	0.438170472386001
GO:0002704 negative regulation of leukocyte mediated immunity	0.443163334398928	0.144497621811301	0.443163334398928	0.994008179563023	13	0.443163334398928
GO:0002707 negative regulation of lymphocyte mediated immunity	0.443163334398928	0.144497621811301	0.443163334398928	0.994008179563023	13	0.443163334398928
GO:0072538 T-helper 17 type immune response	0.45048759589387	0.126859665641082	0.45048759589387	0.994008179563023	10	0.45048759589387
GO:0002449 lymphocyte mediated immunity	0.451130345724812	0.122909176341163	0.451130345724812	0.994008179563023	153	0.451130345724812
GO:0002705 positive regulation of leukocyte mediated immunity	0.452978919003096	0.11847991109732	0.452978919003096	0.994008179563023	45	0.452978919003096
GO:0002708 positive regulation of lymphocyte mediated immunity	0.452978919003096	0.11847991109732	0.452978919003096	0.994008179563023	45	0.452978919003096
GO:0050777 negative regulation of immune response	0.46816024466788	0.0800893306092032	0.46816024466788	0.994008179563023	53	0.46816024466788
GO:0001961 positive regulation of cytokine-mediated signaling pathway	0.469421772350401	0.0772650881125711	0.469421772350401	0.994008179563023	19	0.469421772350401
GO:0032722 positive regulation of chemokine production	0.475065315843206	0.0628164767635983	0.475065315843206	0.994008179563023	30	0.475065315843206
GO:0002695 negative regulation of leukocyte activation	0.483590438285903	0.0411922574777754	0.483590438285903	0.994008179563023	109	0.483590438285903
GO:0002690 positive regulation of leukocyte chemotaxis	0.488152575130032	0.0297746411002177	0.488152575130032	0.994008179563023	52	0.488152575130032
GO:0002820 negative regulation of adaptive immune response	0.488701303957424	0.0285479297051525	0.488701303957424	0.994008179563023	17	0.488701303957424
GO:0045123 cellular extravasation	0.49547186480266	0.0114187386661046	0.49547186480266	0.994008179563023	22	0.49547186480266
GO:0002686 negative regulation of leukocyte migration	0.502103313709132	-0.00532081583813713	0.502103313709132	0.994008179563023	15	0.502103313709132
GO:0002443 leukocyte mediated immunity	0.537926144200304	-0.0952723266635583	0.537926144200304	0.994008179563023	195	0.537926144200304
GO:0002685 regulation of leukocyte migration	0.538467513811531	-0.0967178666510976	0.538467513811531	0.994008179563023	86	0.538467513811531
GO:0002718 regulation of cytokine production involved in immune response	0.556613314702149	-0.142846743247114	0.556613314702149	0.994008179563023	41	0.556613314702149
GO:0002683 negative regulation of immune system process	0.557745093690616	-0.145360108439214	0.557745093690616	0.994008179563023	177	0.557745093690616
GO:0002710 negative regulation of T cell mediated immunity	0.55917847477196	-0.150824593672768	0.55917847477196	0.994008179563023	11	0.55917847477196
GO:0002444 myeloid leukocyte mediated immunity	0.564147930086044	-0.161960396492811	0.564147930086044	0.994008179563023	47	0.564147930086044
GO:0002275 myeloid cell activation involved in immune response	0.565984632531244	-0.166656487965991	0.565984632531244	0.994008179563023	46	0.565984632531244
GO:0002687 positive regulation of leukocyte migration	0.605056947300532	-0.267024820420088	0.605056947300532	0.994008179563023	65	0.605056947300532
GO:0002717 positive regulation of natural killer cell mediated immunity	0.612755450449126	-0.289327316146068	0.612755450449126	0.994008179563023	15	0.612755450449126
GO:0001912 positive regulation of leukocyte mediated cytotoxicity	0.632241006425361	-0.339762523463844	0.632241006425361	0.994008179563023	25	0.632241006425361
GO:0002228 natural killer cell mediated immunity	0.635957989596856	-0.349559612026323	0.635957989596856	0.994008179563023	27	0.635957989596856
GO:0002562 somatic diversification of immune receptors via germline recombination within a single locus	0.637043626821702	-0.351619314427304	0.637043626821702	0.994008179563023	48	0.637043626821702
GO:0002208 somatic diversification of immunoglobulins involved in immune response	0.642424661434754	-0.366545048818751	0.642424661434754	0.994008179563023	34	0.642424661434754
GO:0002204 somatic recombination of immunoglobulin genes involved in immune response	0.642424661434754	-0.366545048818751	0.642424661434754	0.994008179563023	34	0.642424661434754
GO:0002367 cytokine production involved in immune response	0.658198674868883	-0.408854959184872	0.658198674868883	0.994008179563023	47	0.658198674868883
GO:0042088 T-helper 1 type immune response	0.660551882259959	-0.415812366057112	0.660551882259959	0.994008179563023	34	0.660551882259959
GO:0002200 somatic diversification of immune receptors	0.667275240901106	-0.433638934421246	0.667275240901106	0.994008179563023	53	0.667275240901106
GO:0001776 leukocyte homeostasis	0.669251726719202	-0.439037578183464	0.669251726719202	0.994008179563023	56	0.669251726719202
GO:0002719 negative regulation of cytokine production involved in immune response	0.675959451495852	-0.463778789804942	0.675959451495852	0.994008179563023	12	0.675959451495852
GO:0002701 negative regulation of production of molecular mediator of immune response	0.675959451495852	-0.463778789804942	0.675959451495852	0.994008179563023	12	0.675959451495852
GO:0002711 positive regulation of T cell mediated immunity	0.678957162966366	-0.467821778550671	0.678957162966366	0.994008179563023	25	0.678957162966366
GO:0043299 leukocyte degranulation	0.687785583626997	-0.491704686979272	0.687785583626997	0.994008179563023	38	0.687785583626997
GO:0002715 regulation of natural killer cell mediated immunity	0.702838981237621	-0.537672593866505	0.702838981237621	0.994008179563023	18	0.702838981237621
GO:0002456 T cell mediated immunity	0.709325559673386	-0.553339055065371	0.709325559673386	0.994008179563023	48	0.709325559673386
GO:0001909 leukocyte mediated cytotoxicity	0.717824139628989	-0.57848561514162	0.717824139628989	0.994008179563023	47	0.717824139628989
GO:0002825 regulation of T-helper 1 type immune response	0.721371652894493	-0.592366775617109	0.721371652894493	0.994008179563023	20	0.721371652894493
GO:0002381 immunoglobulin production involved in immunoglobulin mediated immune response	0.724445301440245	-0.598690905226884	0.724445301440245	0.994008179563023	41	0.724445301440245
GO:0002709 regulation of T cell mediated immunity	0.724860771978228	-0.600416508469057	0.724860771978228	0.994008179563023	35	0.724860771978228
GO:0002566 somatic diversification of immune receptors via somatic mutation	0.729217705369263	-0.622371630115842	0.729217705369263	0.994008179563023	10	0.729217705369263
GO:0002263 cell activation involved in immune response	0.731849282923067	-0.619228658350553	0.731849282923067	0.994008179563023	133	0.731849282923067
GO:0002366 leukocyte activation involved in immune response	0.731849282923067	-0.619228658350553	0.731849282923067	0.994008179563023	133	0.731849282923067
GO:0002698 negative regulation of immune effector process	0.734164224659069	-0.627542212773589	0.734164224659069	0.994008179563023	54	0.734164224659069
GO:0001910 regulation of leukocyte mediated cytotoxicity	0.735725792033726	-0.633795392890969	0.735725792033726	0.994008179563023	32	0.735725792033726
GO:0002285 lymphocyte activation involved in immune response	0.740264985034484	-0.645477676082301	0.740264985034484	0.994008179563023	88	0.740264985034484
GO:0001959 regulation of cytokine-mediated signaling pathway	0.77838549040123	-0.768599591485359	0.77838549040123	0.994008179563023	84	0.77838549040123
GO:0002521 leukocyte differentiation	0.781508135846141	-0.777766913253835	0.781508135846141	0.994008179563023	333	0.781508135846141
GO:0002218 activation of innate immune response	0.786020055157758	-0.793884095766768	0.786020055157758	0.994008179563023	138	0.786020055157758
GO:0030595 leukocyte chemotaxis	0.787346175582913	-0.798596329980101	0.787346175582913	0.994008179563023	122	0.787346175582913
GO:0002758 innate immune response-activating signal transduction	0.80309969870514	-0.854191442874897	0.80309969870514	0.994008179563023	130	0.80309969870514
GO:0060330 regulation of response to interferon-gamma	0.813923585664544	-0.901020620963076	0.813923585664544	0.994008179563023	25	0.813923585664544
GO:0060333 interferon-gamma-mediated signaling pathway	0.816082733409006	-0.90337772468365	0.816082733409006	0.994008179563023	73	0.816082733409006
GO:0002828 regulation of type 2 immune response	0.819874922421144	-0.924906363146737	0.819874922421144	0.994008179563023	23	0.819874922421144
GO:0060334 regulation of interferon-gamma-mediated signaling pathway	0.826381362317927	-0.949814162600821	0.826381362317927	0.994008179563023	24	0.826381362317927
GO:0002440 production of molecular mediator of immune response	0.829266284316459	-0.953398882394403	0.829266284316459	0.994008179563023	109	0.829266284316459
GO:0002696 positive regulation of leukocyte activation	0.838032728338526	-0.987497048781406	0.838032728338526	0.994008179563023	224	0.838032728338526
GO:0042092 type 2 immune response	0.842359289411704	-1.01384019109483	0.842359289411704	0.994008179563023	29	0.842359289411704
GO:0045089 positive regulation of innate immune response	0.848322362650809	-1.03089757757631	0.848322362650809	0.994008179563023	165	0.848322362650809
GO:0002429 immune response-activating cell surface receptor signaling pathway	0.858852024070197	-1.07751866934227	0.858852024070197	0.994008179563023	125	0.858852024070197
GO:0045088 regulation of innate immune response	0.859541414719153	-1.07958041248926	0.859541414719153	0.994008179563023	223	0.859541414719153
GO:0050900 leukocyte migration	0.864619715011519	-1.10250875302224	0.864619715011519	0.994008179563023	256	0.864619715011519
GO:0002768 immune response-regulating cell surface receptor signaling pathway	0.884621380633148	-1.20114040790604	0.884621380633148	0.994008179563023	135	0.884621380633148
GO:0002694 regulation of leukocyte activation	0.891070244302398	-1.23342130926315	0.891070244302398	0.994008179563023	330	0.891070244302398
GO:0034341 response to interferon-gamma	0.907810489718879	-1.33161161433407	0.907810489718879	0.994008179563023	110	0.907810489718879
GO:0071346 cellular response to interferon-gamma	0.9142913762369	-1.37307866032954	0.9142913762369	0.994008179563023	92	0.9142913762369
GO:0002253 activation of immune response	0.921149864694557	-1.4147352754539	0.921149864694557	0.994008179563023	282	0.921149864694557
GO:0001960 negative regulation of cytokine-mediated signaling pathway	0.927006928426718	-1.47716060047553	0.927006928426718	0.994008179563023	26	0.927006928426718
GO:0045824 negative regulation of innate immune response	0.933419330034027	-1.55957870516005	0.933419330034027	0.994008179563023	12	0.933419330034027
GO:0070098 chemokine-mediated signaling pathway	0.935465361475388	-1.54131444572434	0.935465361475388	0.994008179563023	29	0.935465361475388
GO:0050778 positive regulation of immune response	0.936540367985083	-1.52818690345703	0.936540367985083	0.994008179563023	350	0.936540367985083
GO:0002757 immune response-activating signal transduction	0.953784493571644	-1.68622792827833	0.953784493571644	0.994008179563023	231	0.953784493571644
GO:0002446 neutrophil mediated immunity	0.96320185397909	-1.84865565319562	0.96320185397909	0.994008179563023	18	0.96320185397909
GO:0002764 immune response-regulating signaling pathway	0.968310542420841	-1.86080570881837	0.968310542420841	0.994008179563023	243	0.968310542420841
GO:0002292 T cell differentiation involved in immune response	0.969299462073122	-1.90294867522646	0.969299462073122	0.994008179563023	36	0.969299462073122
GO:0002294 CD4-positive, alpha-beta T cell differentiation involved in immune response	0.974048330641757	-1.98315730118314	0.974048330641757	0.994008179563023	33	0.974048330641757
GO:0002286 T cell activation involved in immune response	0.974487144234052	-1.97704896050426	0.974487144234052	0.994008179563023	48	0.974487144234052
GO:0002287 alpha-beta T cell activation involved in immune response	0.979361952049757	-2.08320003439432	0.979361952049757	0.994008179563023	35	0.979361952049757
GO:0002293 alpha-beta T cell differentiation involved in immune response	0.979361952049757	-2.08320003439432	0.979361952049757	0.994008179563023	35	0.979361952049757
GO:0019221 cytokine-mediated signaling pathway	0.992839583015985	-2.45556420539978	0.992839583015985	0.994008179563023	334	0.992839583015985
GO:0002283 neutrophil activation involved in immune response	0.994008179563023	-2.76397038726912	0.994008179563023	0.994008179563023	11	0.994008179563023
GO:0035419 activation of MAPK activity involved in innate immune response		NaN			2
GO:0046732 active induction of host immune response by virus		NaN			2
GO:0002276 basophil activation involved in immune response		NaN			1
GO:0002560 basophil mediated immunity		NaN			1
GO:0002302 CD8-positive, alpha-beta T cell differentiation involved in immune response		NaN			2
GO:0002430 complement receptor mediated signaling pathway		NaN			2
GO:0002374 cytokine secretion involved in immune response		NaN			7
GO:0002278 eosinophil activation involved in immune response		NaN			4
GO:0002447 eosinophil mediated immunity		NaN			4
GO:0030683 evasion or tolerance by virus of host immune response		NaN			1
GO:0020012 evasion or tolerance of host immune response		NaN			1
GO:0051805 evasion or tolerance of immune response of other organism involved in symbiotic interaction		NaN			1
GO:0002290 gamma-delta T cell activation involved in immune response		NaN			1
GO:0035397 helper T cell enhancement of adaptive immune response		NaN			1
GO:0002384 hepatic immune response		NaN			2
GO:0002434 immune complex clearance		NaN			2
GO:0002436 immune complex clearance by monocytes and macrophages		NaN			2
GO:0006955 immune response		NaN			1020
GO:0002767 immune response-inhibiting cell surface receptor signaling pathway		NaN			5
GO:0002765 immune response-inhibiting signal transduction		NaN			6
GO:0002386 immune response in mucosal-associated lymphoid tissue		NaN			2
GO:0002418 immune response to tumor cell		NaN			9
GO:0002520 immune system development		NaN			574
GO:0002376 immune system process		NaN			1773
GO:0002380 immunoglobulin secretion involved in immune response		NaN			1
GO:0052558 induction by organism of immune response of other organism involved in symbiotic interaction		NaN			1
GO:0052559 induction by symbiont of host immune response		NaN			1
GO:0046730 induction of host immune response by virus		NaN			2
GO:0045087 innate immune response		NaN			514
GO:0002220 innate immune response activating cell surface receptor signaling pathway		NaN			1
GO:0002227 innate immune response in mucosa		NaN			4
GO:0045321 leukocyte activation		NaN			546
GO:0070486 leukocyte aggregation		NaN			9
GO:0002232 leukocyte chemotaxis involved in inflammatory response		NaN			1
GO:0002522 leukocyte migration involved in immune response		NaN			2
GO:0002523 leukocyte migration involved in inflammatory response		NaN			7
GO:0002281 macrophage activation involved in immune response		NaN			8
GO:0002313 mature B cell differentiation involved in immune response		NaN			8
GO:0002282 microglial cell activation involved in immune response		NaN			2
GO:0052552 modulation by organism of immune response of other organism involved in symbiotic interaction		NaN			3
GO:0052306 modulation by organism of innate immune response in other organism involved in symbiotic interaction		NaN			2
GO:0052553 modulation by symbiont of host immune response		NaN			3
GO:0052167 modulation by symbiont of host innate immune response		NaN			2
GO:0002277 myeloid dendritic cell activation involved in immune response		NaN			2
GO:0002323 natural killer cell activation involved in immune response		NaN			6
GO:0002325 natural killer cell differentiation involved in immune response		NaN			4
GO:0002423 natural killer cell mediated immune response to tumor cell		NaN			6
GO:0002713 negative regulation of B cell mediated immunity		NaN			1
GO:0002740 negative regulation of cytokine secretion involved in immune response		NaN			5
GO:0002921 negative regulation of humoral immune response		NaN			8
GO:0002924 negative regulation of humoral immune response mediated by circulating immunoglobulin		NaN			1
GO:0002890 negative regulation of immunoglobulin mediated immune response		NaN			1
GO:0060336 negative regulation of interferon-gamma-mediated signaling pathway		NaN			4
GO:0002689 negative regulation of leukocyte chemotaxis		NaN			5
GO:0043301 negative regulation of leukocyte degranulation		NaN			5
GO:0001911 negative regulation of leukocyte mediated cytotoxicity		NaN			5
GO:0033007 negative regulation of mast cell activation involved in immune response		NaN			3
GO:0032827 negative regulation of natural killer cell differentiation involved in immune response		NaN			4
GO:0002716 negative regulation of natural killer cell mediated immunity		NaN			2
GO:0060331 negative regulation of response to interferon-gamma		NaN			4
GO:0002826 negative regulation of T-helper 1 type immune response		NaN			3
GO:0002829 negative regulation of type 2 immune response		NaN			6
GO:0052257 pathogen-associated molecular pattern dependent induction by organism of innate immune response of other organism involved in symbiotic interaction		NaN			2
GO:0052033 pathogen-associated molecular pattern dependent induction by symbiont of host innate immune response		NaN			2
GO:0052308 pathogen-associated molecular pattern dependent modulation by organism of innate immune response in other organism involved in symbiotic interaction		NaN			2
GO:0052169 pathogen-associated molecular pattern dependent modulation by symbiont of host innate immune response		NaN			2
GO:0052555 positive regulation by organism of immune response of other organism involved in symbiotic interaction		NaN			3
GO:0052305 positive regulation by organism of innate immune response in other organism involved in symbiotic interaction		NaN			2
GO:0052556 positive regulation by symbiont of host immune response		NaN			3
GO:0052166 positive regulation by symbiont of host innate immune response		NaN			2
GO:0002741 positive regulation of cytokine secretion involved in immune response		NaN			2
GO:2001193 positive regulation of gamma-delta T cell activation involved in immune response		NaN			1
GO:0002925 positive regulation of humoral immune response mediated by circulating immunoglobulin		NaN			6
GO:0090265 positive regulation of immune complex clearance by monocytes and macrophages		NaN			2
GO:0002839 positive regulation of immune response to tumor cell		NaN			8
GO:0002684 positive regulation of immune system process		NaN			527
GO:0060335 positive regulation of interferon-gamma-mediated signaling pathway		NaN			4
GO:0033008 positive regulation of mast cell activation involved in immune response		NaN			9
GO:0061081 positive regulation of myeloid leukocyte cytokine production involved in immune response		NaN			9
GO:0002888 positive regulation of myeloid leukocyte mediated immunity		NaN			3
GO:0002857 positive regulation of natural killer cell mediated immune response to tumor cell		NaN			6
GO:0061078 positive regulation of prostaglandin secretion involved in immune response		NaN			1
GO:0060332 positive regulation of response to interferon-gamma		NaN			4
GO:0002842 positive regulation of T cell mediated immune response to tumor cell		NaN			1
GO:2000318 positive regulation of T-helper 17 type immune response		NaN			6
GO:0002827 positive regulation of T-helper 1 type immune response		NaN			9
GO:0002654 positive regulation of tolerance induction dependent upon immune response		NaN			1
GO:0002830 positive regulation of type 2 immune response		NaN			5
GO:0090323 prostaglandin secretion involved in immune response		NaN			1
GO:0002739 regulation of cytokine secretion involved in immune response		NaN			7
GO:2001191 regulation of gamma-delta T cell activation involved in immune response		NaN			1
GO:0002923 regulation of humoral immune response mediated by circulating immunoglobulin		NaN			8
GO:0090264 regulation of immune complex clearance by monocytes and macrophages		NaN			2
GO:0050776 regulation of immune response		NaN			529
GO:0002837 regulation of immune response to tumor cell		NaN			8
GO:0002682 regulation of immune system process		NaN			857
GO:0032826 regulation of natural killer cell differentiation involved in immune response		NaN			4
GO:0002855 regulation of natural killer cell mediated immune response to tumor cell		NaN			6
GO:0002840 regulation of T cell mediated immune response to tumor cell		NaN			1
GO:2000316 regulation of T-helper 17 type immune response		NaN			7
GO:0002652 regulation of tolerance induction dependent upon immune response		NaN			1
GO:0052572 response to host immune response		NaN			6
GO:0052564 response to immune response of other organism involved in symbiotic interaction		NaN			6
GO:0002424 T cell mediated immune response to tumor cell		NaN			1
GO:0002309 T cell proliferation involved in immune response		NaN			4
GO:0002461 tolerance induction dependent upon immune response		NaN			1
GO:0032600 chemokine receptor transport out of membrane raft		NaN			0
GO:0033606 chemokine receptor transport within lipid bilayer		NaN			0
GO:0090195 chemokine secretion		NaN			8
GO:0045079 negative regulation of chemokine biosynthetic process		NaN			3
GO:0070100 negative regulation of chemokine-mediated signaling pathway		NaN			4
GO:0032682 negative regulation of chemokine production		NaN			7
GO:0090198 negative regulation of chemokine secretion		NaN			1
GO:0045080 positive regulation of chemokine biosynthetic process		NaN			9
GO:0070101 positive regulation of chemokine-mediated signaling pathway		NaN			2
GO:0090197 positive regulation of chemokine secretion		NaN			7
GO:2001263 regulation of C-C chemokine binding		NaN			1
GO:0070099 regulation of chemokine-mediated signaling pathway		NaN			6
GO:0090196 regulation of chemokine secretion		NaN			8
GO:0002249 lymphocyte anergy		NaN			5
GO:0002913 positive regulation of lymphocyte anergy		NaN			4
GO:0002669 positive regulation of T cell anergy		NaN			4
GO:0002911 regulation of lymphocyte anergy		NaN			5
GO:0002667 regulation of T cell anergy		NaN			5
GO:0002870 T cell anergy		NaN			5

## Sheet: BRCA_cold_GTEx_GO_down
V1	p.geomean	stat.mean	p.val	q.val	set.size	exp1
GO:0002283 neutrophil activation involved in immune response	0.00599182043697701	-2.76397038726912	0.00599182043697702	0.440365644516904	11	0.00599182043697702
GO:0019221 cytokine-mediated signaling pathway	0.0071604169840147	-2.45556420539978	0.0071604169840147	0.440365644516904	334	0.0071604169840147
GO:0002287 alpha-beta T cell activation involved in immune response	0.0206380479502432	-2.08320003439432	0.0206380479502433	0.487225410279565	35	0.0206380479502432
GO:0002293 alpha-beta T cell differentiation involved in immune response	0.0206380479502432	-2.08320003439432	0.0206380479502433	0.487225410279565	35	0.0206380479502432
GO:0002286 T cell activation involved in immune response	0.0255128557659476	-1.97704896050426	0.0255128557659476	0.487225410279565	48	0.0255128557659476
GO:0002294 CD4-positive, alpha-beta T cell differentiation involved in immune response	0.0259516693582432	-1.98315730118314	0.0259516693582432	0.487225410279565	33	0.0259516693582432
GO:0002292 T cell differentiation involved in immune response	0.0307005379268778	-1.90294867522646	0.0307005379268778	0.487225410279565	36	0.0307005379268778
GO:0002764 immune response-regulating signaling pathway	0.0316894575791587	-1.86080570881837	0.0316894575791587	0.487225410279565	243	0.0316894575791587
GO:0002446 neutrophil mediated immunity	0.0367981460209099	-1.84865565319562	0.0367981460209099	0.502907995619102	18	0.0367981460209099
GO:0002757 immune response-activating signal transduction	0.0462155064283561	-1.68622792827833	0.0462155064283561	0.56845072906878	231	0.0462155064283561
GO:0050778 positive regulation of immune response	0.0634596320149172	-1.52818690345703	0.0634596320149172	0.629955569678052	350	0.0634596320149172
GO:0070098 chemokine-mediated signaling pathway	0.0645346385246117	-1.54131444572434	0.0645346385246118	0.629955569678052	29	0.0645346385246117
GO:0045824 negative regulation of innate immune response	0.066580669965973	-1.55957870516005	0.066580669965973	0.629955569678052	12	0.066580669965973
GO:0001960 negative regulation of cytokine-mediated signaling pathway	0.0729930715732819	-1.47716060047553	0.0729930715732819	0.641296271679548	26	0.0729930715732819
GO:0002253 activation of immune response	0.0788501353054428	-1.4147352754539	0.0788501353054427	0.64657110950463	282	0.0788501353054427
GO:0071346 cellular response to interferon-gamma	0.0857086237631004	-1.37307866032954	0.0857086237631003	0.658885045178834	92	0.0857086237631004
GO:0034341 response to interferon-gamma	0.0921895102811213	-1.33161161433407	0.0921895102811213	0.66701822144576	110	0.0921895102811213
GO:0002694 regulation of leukocyte activation	0.108929755697602	-1.23342130926315	0.108929755697602	0.744353330600278	330	0.108929755697602
GO:0002768 immune response-regulating cell surface receptor signaling pathway	0.115378619366852	-1.20114040790604	0.115378619366852	0.746924746427512	135	0.115378619366852
GO:0050900 leukocyte migration	0.135380284988481	-1.10250875302224	0.135380284988481	0.75390593682801	256	0.135380284988481
GO:0045088 regulation of innate immune response	0.140458585280847	-1.07958041248926	0.140458585280847	0.75390593682801	223	0.140458585280847
GO:0002429 immune response-activating cell surface receptor signaling pathway	0.141147975929803	-1.07751866934227	0.141147975929803	0.75390593682801	125	0.141147975929803
GO:0045089 positive regulation of innate immune response	0.151677637349191	-1.03089757757631	0.151677637349191	0.75390593682801	165	0.151677637349191
GO:0042092 type 2 immune response	0.157640710588296	-1.01384019109483	0.157640710588296	0.75390593682801	29	0.157640710588296
GO:0002696 positive regulation of leukocyte activation	0.161967271661474	-0.987497048781406	0.161967271661474	0.75390593682801	224	0.161967271661474
GO:0002440 production of molecular mediator of immune response	0.170733715683541	-0.953398882394403	0.170733715683541	0.75390593682801	109	0.170733715683541
GO:0060334 regulation of interferon-gamma-mediated signaling pathway	0.173618637682073	-0.949814162600821	0.173618637682073	0.75390593682801	24	0.173618637682073
GO:0002828 regulation of type 2 immune response	0.180125077578856	-0.924906363146737	0.180125077578856	0.75390593682801	23	0.180125077578856
GO:0060333 interferon-gamma-mediated signaling pathway	0.183917266590994	-0.90337772468365	0.183917266590994	0.75390593682801	73	0.183917266590994
GO:0060330 regulation of response to interferon-gamma	0.186076414335456	-0.901020620963076	0.186076414335456	0.75390593682801	25	0.186076414335456
GO:0002758 innate immune response-activating signal transduction	0.19690030129486	-0.854191442874897	0.19690030129486	0.75390593682801	130	0.19690030129486
GO:0030595 leukocyte chemotaxis	0.212653824417087	-0.798596329980101	0.212653824417087	0.75390593682801	122	0.212653824417087
GO:0002218 activation of innate immune response	0.213979944842242	-0.793884095766768	0.213979944842242	0.75390593682801	138	0.213979944842242
GO:0002521 leukocyte differentiation	0.218491864153859	-0.777766913253835	0.218491864153859	0.75390593682801	333	0.218491864153859
GO:0001959 regulation of cytokine-mediated signaling pathway	0.22161450959877	-0.768599591485359	0.22161450959877	0.75390593682801	84	0.22161450959877
GO:0002285 lymphocyte activation involved in immune response	0.259735014965516	-0.645477676082301	0.259735014965516	0.75390593682801	88	0.259735014965516
GO:0001910 regulation of leukocyte mediated cytotoxicity	0.264274207966274	-0.633795392890969	0.264274207966274	0.75390593682801	32	0.264274207966274
GO:0002698 negative regulation of immune effector process	0.265835775340931	-0.627542212773589	0.265835775340931	0.75390593682801	54	0.265835775340931
GO:0002263 cell activation involved in immune response	0.268150717076933	-0.619228658350553	0.268150717076933	0.75390593682801	133	0.268150717076933
GO:0002366 leukocyte activation involved in immune response	0.268150717076933	-0.619228658350553	0.268150717076933	0.75390593682801	133	0.268150717076933
GO:0002566 somatic diversification of immune receptors via somatic mutation	0.270782294630737	-0.622371630115842	0.270782294630737	0.75390593682801	10	0.270782294630737
GO:0002709 regulation of T cell mediated immunity	0.275139228021772	-0.600416508469057	0.275139228021772	0.75390593682801	35	0.275139228021772
GO:0002381 immunoglobulin production involved in immunoglobulin mediated immune response	0.275554698559755	-0.598690905226884	0.275554698559755	0.75390593682801	41	0.275554698559755
GO:0002825 regulation of T-helper 1 type immune response	0.278628347105507	-0.592366775617109	0.278628347105507	0.75390593682801	20	0.278628347105507
GO:0001909 leukocyte mediated cytotoxicity	0.282175860371011	-0.57848561514162	0.282175860371011	0.75390593682801	47	0.282175860371011
GO:0002456 T cell mediated immunity	0.290674440326614	-0.553339055065371	0.290674440326614	0.75390593682801	48	0.290674440326614
GO:0002715 regulation of natural killer cell mediated immunity	0.297161018762379	-0.537672593866505	0.297161018762379	0.75390593682801	18	0.297161018762379
GO:0043299 leukocyte degranulation	0.312214416373003	-0.491704686979272	0.312214416373003	0.75390593682801	38	0.312214416373003
GO:0002711 positive regulation of T cell mediated immunity	0.321042837033634	-0.467821778550671	0.321042837033634	0.75390593682801	25	0.321042837033634
GO:0002719 negative regulation of cytokine production involved in immune response	0.324040548504148	-0.463778789804942	0.324040548504148	0.75390593682801	12	0.324040548504148
GO:0002701 negative regulation of production of molecular mediator of immune response	0.324040548504148	-0.463778789804942	0.324040548504148	0.75390593682801	12	0.324040548504148
GO:0001776 leukocyte homeostasis	0.330748273280798	-0.439037578183464	0.330748273280798	0.75390593682801	56	0.330748273280798
GO:0002200 somatic diversification of immune receptors	0.332724759098894	-0.433638934421246	0.332724759098894	0.75390593682801	53	0.332724759098894
GO:0042088 T-helper 1 type immune response	0.339448117740041	-0.415812366057112	0.339448117740041	0.75390593682801	34	0.339448117740041
GO:0002367 cytokine production involved in immune response	0.341801325131117	-0.408854959184872	0.341801325131117	0.75390593682801	47	0.341801325131117
GO:0002208 somatic diversification of immunoglobulins involved in immune response	0.357575338565246	-0.366545048818751	0.357575338565246	0.75390593682801	34	0.357575338565246
GO:0002204 somatic recombination of immunoglobulin genes involved in immune response	0.357575338565246	-0.366545048818751	0.357575338565246	0.75390593682801	34	0.357575338565246
GO:0002562 somatic diversification of immune receptors via germline recombination within a single locus	0.362956373178298	-0.351619314427304	0.362956373178298	0.75390593682801	48	0.362956373178298
GO:0002228 natural killer cell mediated immunity	0.364042010403144	-0.349559612026323	0.364042010403144	0.75390593682801	27	0.364042010403144
GO:0001912 positive regulation of leukocyte mediated cytotoxicity	0.367758993574639	-0.339762523463844	0.367758993574639	0.75390593682801	25	0.367758993574639
GO:0002717 positive regulation of natural killer cell mediated immunity	0.387244549550874	-0.289327316146068	0.387244549550874	0.78083737040586	15	0.387244549550874
GO:0002687 positive regulation of leukocyte migration	0.394943052699468	-0.267024820420088	0.394943052699468	0.783516056161848	65	0.394943052699468
GO:0002275 myeloid cell activation involved in immune response	0.434015367468756	-0.166656487965991	0.434015367468756	0.807695861492544	46	0.434015367468756
GO:0002444 myeloid leukocyte mediated immunity	0.435852069913956	-0.161960396492811	0.435852069913956	0.807695861492544	47	0.435852069913956
GO:0002710 negative regulation of T cell mediated immunity	0.44082152522804	-0.150824593672768	0.44082152522804	0.807695861492544	11	0.44082152522804
GO:0002683 negative regulation of immune system process	0.442254906309384	-0.145360108439214	0.442254906309384	0.807695861492544	177	0.442254906309384
GO:0002718 regulation of cytokine production involved in immune response	0.443386685297851	-0.142846743247114	0.443386685297851	0.807695861492544	41	0.443386685297851
GO:0002685 regulation of leukocyte migration	0.461532486188469	-0.0967178666510976	0.461532486188469	0.807695861492544	86	0.461532486188469
GO:0002443 leukocyte mediated immunity	0.462073855799696	-0.0952723266635583	0.462073855799696	0.807695861492544	195	0.462073855799696
GO:0002686 negative regulation of leukocyte migration	0.497896686290868	-0.00532081583813713	0.497896686290868	0.807695861492544	15	0.497896686290868
GO:0045123 cellular extravasation	0.50452813519734	0.0114187386661046	0.50452813519734	0.807695861492544	22	0.50452813519734
GO:0002820 negative regulation of adaptive immune response	0.511298696042576	0.0285479297051525	0.511298696042576	0.807695861492544	17	0.511298696042576
GO:0002690 positive regulation of leukocyte chemotaxis	0.511847424869968	0.0297746411002177	0.511847424869968	0.807695861492544	52	0.511847424869968
GO:0002695 negative regulation of leukocyte activation	0.516409561714097	0.0411922574777754	0.516409561714097	0.807695861492544	109	0.516409561714097
GO:0032722 positive regulation of chemokine production	0.524934684156794	0.0628164767635983	0.524934684156794	0.807695861492544	30	0.524934684156794
GO:0001961 positive regulation of cytokine-mediated signaling pathway	0.530578227649599	0.0772650881125711	0.530578227649599	0.807695861492544	19	0.530578227649599
GO:0050777 negative regulation of immune response	0.53183975533212	0.0800893306092032	0.53183975533212	0.807695861492544	53	0.53183975533212
GO:0002705 positive regulation of leukocyte mediated immunity	0.547021080996904	0.11847991109732	0.547021080996904	0.807695861492544	45	0.547021080996904
GO:0002708 positive regulation of lymphocyte mediated immunity	0.547021080996904	0.11847991109732	0.547021080996904	0.807695861492544	45	0.547021080996904
GO:0002449 lymphocyte mediated immunity	0.548869654275188	0.122909176341163	0.548869654275188	0.807695861492544	153	0.548869654275188
GO:0072538 T-helper 17 type immune response	0.54951240410613	0.126859665641082	0.54951240410613	0.807695861492544	10	0.54951240410613
GO:0002704 negative regulation of leukocyte mediated immunity	0.556836665601072	0.144497621811301	0.556836665601072	0.807695861492544	13	0.556836665601072
GO:0002707 negative regulation of lymphocyte mediated immunity	0.556836665601072	0.144497621811301	0.556836665601072	0.807695861492544	13	0.556836665601072
GO:0002700 regulation of production of molecular mediator of immune response	0.561829527613999	0.155928460292092	0.561829527613999	0.807695861492544	65	0.561829527613999
GO:0002706 regulation of lymphocyte mediated immunity	0.564843558274274	0.163550977074658	0.564843558274274	0.807695861492544	74	0.564843558274274
GO:0002252 immune effector process	0.569779728989438	0.175864320320358	0.569779728989438	0.807695861492544	446	0.569779728989438
GO:0002720 positive regulation of cytokine production involved in immune response	0.573146897437867	0.185593173969899	0.573146897437867	0.807695861492544	21	0.573146897437867
GO:0002697 regulation of immune effector process	0.577863705783284	0.196549462884227	0.577863705783284	0.807695861492544	217	0.577863705783284
GO:0002823 negative regulation of adaptive immune response based on somatic recombination of immune receptors built from immunoglobulin superfamily domains	0.585247809646917	0.217368890026358	0.585247809646917	0.808825624568211	15	0.585247809646917
GO:0002312 B cell activation involved in immune response	0.653508300279833	0.39620562311977	0.653508300279833	0.873702002188684	42	0.653508300279833
GO:0002688 regulation of leukocyte chemotaxis	0.659348646240144	0.411705617355544	0.659348646240144	0.873702002188684	60	0.659348646240144
GO:0032642 regulation of chemokine production	0.659898999444984	0.413449124363618	0.659898999444984	0.873702002188684	49	0.659898999444984
GO:0002250 adaptive immune response	0.67274309699368	0.447862034556237	0.67274309699368	0.873702002188684	187	0.67274309699368
GO:0032602 chemokine production	0.673662413581893	0.451355444504033	0.673662413581893	0.873702002188684	53	0.673662413581893
GO:0002703 regulation of leukocyte mediated immunity	0.677605707395226	0.461777734548802	0.677605707395226	0.873702002188684	93	0.677605707395226
GO:0002460 adaptive immune response based on somatic recombination of immune receptors built from immunoglobulin superfamily domains	0.691809436329657	0.501453473919941	0.691809436329657	0.873702002188684	169	0.691809436329657
GO:0002821 positive regulation of adaptive immune response	0.699780882676751	0.5255201482888	0.699780882676751	0.873702002188684	49	0.699780882676751
GO:0002699 positive regulation of immune effector process	0.701477658454801	0.529519500115299	0.701477658454801	0.873702002188684	99	0.701477658454801
GO:0002824 positive regulation of adaptive immune response based on somatic recombination of immune receptors built from immunoglobulin superfamily domains	0.703223562737234	0.535610623473714	0.703223562737234	0.873702002188684	46	0.703223562737234
GO:0006959 humoral immune response	0.723854252777047	0.595331017088111	0.723854252777047	0.890340730915768	102	0.723854252777047
GO:0016064 immunoglobulin mediated immune response	0.734171826843439	0.626686308420397	0.734171826843439	0.894090442591514	92	0.734171826843439
GO:0002702 positive regulation of production of molecular mediator of immune response	0.754519196286912	0.693891757041542	0.754519196286912	0.899232934470289	26	0.754519196286912
GO:0043300 regulation of leukocyte degranulation	0.77096605462059	0.749295067641964	0.77096605462059	0.899232934470289	21	0.77096605462059
GO:0002385 mucosal immune response	0.773375104615621	0.76699353880231	0.773375104615621	0.899232934470289	10	0.773375104615621
GO:0019724 B cell mediated immunity	0.775527806254279	0.758777968531137	0.775527806254279	0.899232934470289	95	0.775527806254279
GO:0002448 mast cell mediated immunity	0.77716982588975	0.768760990466159	0.77716982588975	0.899232934470289	26	0.77716982588975
GO:0002822 regulation of adaptive immune response based on somatic recombination of immune receptors built from immunoglobulin superfamily domains	0.783070471323914	0.784542209830445	0.783070471323914	0.899232934470289	83	0.783070471323914
GO:0002455 humoral immune response mediated by circulating immunoglobulin	0.795345755502685	0.829430260495188	0.795345755502685	0.899232934470289	42	0.795345755502685
GO:0002279 mast cell activation involved in immune response	0.800875212205107	0.852054899110038	0.800875212205107	0.899232934470289	26	0.800875212205107
GO:0002819 regulation of adaptive immune response	0.807738635427222	0.871724245525416	0.807738635427222	0.899232934470289	91	0.807738635427222
GO:0050755 chemokine metabolic process	0.815382874882244	0.912913947180268	0.815382874882244	0.899232934470289	15	0.815382874882244
GO:0002920 regulation of humoral immune response	0.822788828723298	0.933052182812932	0.822788828723298	0.899232934470289	32	0.822788828723298
GO:0002251 organ or tissue specific immune response	0.826913594075674	0.962676440233439	0.826913594075674	0.899232934470289	12	0.826913594075674
GO:0042033 chemokine biosynthetic process	0.843981080536495	1.03307235987236	0.843981080536495	0.899232934470289	13	0.843981080536495
GO:0002889 regulation of immunoglobulin mediated immune response	0.851420827349352	1.05139773469171	0.851420827349352	0.899232934470289	32	0.851420827349352
GO:0002886 regulation of myeloid leukocyte mediated immunity	0.852805044402028	1.06124579667398	0.852805044402028	0.899232934470289	23	0.852805044402028
GO:0045073 regulation of chemokine biosynthetic process	0.870305757632054	1.15819177604646	0.870305757632054	0.899232934470289	12	0.870305757632054
GO:0043302 positive regulation of leukocyte degranulation	0.874860959414797	1.18891277863845	0.874860959414797	0.899232934470289	10	0.874860959414797
GO:0002712 regulation of B cell mediated immunity	0.875157229220796	1.1616733630469	0.875157229220796	0.899232934470289	33	0.875157229220796
GO:0002714 positive regulation of B cell mediated immunity	0.884611260739064	1.23026767433621	0.884611260739064	0.899232934470289	13	0.884611260739064
GO:0002891 positive regulation of immunoglobulin mediated immune response	0.884611260739064	1.23026767433621	0.884611260739064	0.899232934470289	13	0.884611260739064
GO:0033006 regulation of mast cell activation involved in immune response	0.904205222371511	1.33409689728662	0.904205222371511	0.911616740587671	17	0.904205222371511
GO:0002922 positive regulation of humoral immune response	0.936393713302636	1.59334954597649	0.936393713302636	0.936393713302636	11	0.936393713302636
GO:0035419 activation of MAPK activity involved in innate immune response		NaN			2
GO:0046732 active induction of host immune response by virus		NaN			2
GO:0002276 basophil activation involved in immune response		NaN			1
GO:0002560 basophil mediated immunity		NaN			1
GO:0002302 CD8-positive, alpha-beta T cell differentiation involved in immune response		NaN			2
GO:0002430 complement receptor mediated signaling pathway		NaN			2
GO:0002374 cytokine secretion involved in immune response		NaN			7
GO:0002278 eosinophil activation involved in immune response		NaN			4
GO:0002447 eosinophil mediated immunity		NaN			4
GO:0030683 evasion or tolerance by virus of host immune response		NaN			1
GO:0020012 evasion or tolerance of host immune response		NaN			1
GO:0051805 evasion or tolerance of immune response of other organism involved in symbiotic interaction		NaN			1
GO:0002290 gamma-delta T cell activation involved in immune response		NaN			1
GO:0035397 helper T cell enhancement of adaptive immune response		NaN			1
GO:0002384 hepatic immune response		NaN			2
GO:0002434 immune complex clearance		NaN			2
GO:0002436 immune complex clearance by monocytes and macrophages		NaN			2
GO:0006955 immune response		NaN			1020
GO:0002767 immune response-inhibiting cell surface receptor signaling pathway		NaN			5
GO:0002765 immune response-inhibiting signal transduction		NaN			6
GO:0002386 immune response in mucosal-associated lymphoid tissue		NaN			2
GO:0002418 immune response to tumor cell		NaN			9
GO:0002520 immune system development		NaN			574
GO:0002376 immune system process		NaN			1773
GO:0002380 immunoglobulin secretion involved in immune response		NaN			1
GO:0052558 induction by organism of immune response of other organism involved in symbiotic interaction		NaN			1
GO:0052559 induction by symbiont of host immune response		NaN			1
GO:0046730 induction of host immune response by virus		NaN			2
GO:0045087 innate immune response		NaN			514
GO:0002220 innate immune response activating cell surface receptor signaling pathway		NaN			1
GO:0002227 innate immune response in mucosa		NaN			4
GO:0045321 leukocyte activation		NaN			546
GO:0070486 leukocyte aggregation		NaN			9
GO:0002232 leukocyte chemotaxis involved in inflammatory response		NaN			1
GO:0002522 leukocyte migration involved in immune response		NaN			2
GO:0002523 leukocyte migration involved in inflammatory response		NaN			7
GO:0002281 macrophage activation involved in immune response		NaN			8
GO:0002313 mature B cell differentiation involved in immune response		NaN			8
GO:0002282 microglial cell activation involved in immune response		NaN			2
GO:0052552 modulation by organism of immune response of other organism involved in symbiotic interaction		NaN			3
GO:0052306 modulation by organism of innate immune response in other organism involved in symbiotic interaction		NaN			2
GO:0052553 modulation by symbiont of host immune response		NaN			3
GO:0052167 modulation by symbiont of host innate immune response		NaN			2
GO:0002277 myeloid dendritic cell activation involved in immune response		NaN			2
GO:0002323 natural killer cell activation involved in immune response		NaN			6
GO:0002325 natural killer cell differentiation involved in immune response		NaN			4
GO:0002423 natural killer cell mediated immune response to tumor cell		NaN			6
GO:0002713 negative regulation of B cell mediated immunity		NaN			1
GO:0002740 negative regulation of cytokine secretion involved in immune response		NaN			5
GO:0002921 negative regulation of humoral immune response		NaN			8
GO:0002924 negative regulation of humoral immune response mediated by circulating immunoglobulin		NaN			1
GO:0002890 negative regulation of immunoglobulin mediated immune response		NaN			1
GO:0060336 negative regulation of interferon-gamma-mediated signaling pathway		NaN			4
GO:0002689 negative regulation of leukocyte chemotaxis		NaN			5
GO:0043301 negative regulation of leukocyte degranulation		NaN			5
GO:0001911 negative regulation of leukocyte mediated cytotoxicity		NaN			5
GO:0033007 negative regulation of mast cell activation involved in immune response		NaN			3
GO:0032827 negative regulation of natural killer cell differentiation involved in immune response		NaN			4
GO:0002716 negative regulation of natural killer cell mediated immunity		NaN			2
GO:0060331 negative regulation of response to interferon-gamma		NaN			4
GO:0002826 negative regulation of T-helper 1 type immune response		NaN			3
GO:0002829 negative regulation of type 2 immune response		NaN			6
GO:0052257 pathogen-associated molecular pattern dependent induction by organism of innate immune response of other organism involved in symbiotic interaction		NaN			2
GO:0052033 pathogen-associated molecular pattern dependent induction by symbiont of host innate immune response		NaN			2
GO:0052308 pathogen-associated molecular pattern dependent modulation by organism of innate immune response in other organism involved in symbiotic interaction		NaN			2
GO:0052169 pathogen-associated molecular pattern dependent modulation by symbiont of host innate immune response		NaN			2
GO:0052555 positive regulation by organism of immune response of other organism involved in symbiotic interaction		NaN			3
GO:0052305 positive regulation by organism of innate immune response in other organism involved in symbiotic interaction		NaN			2
GO:0052556 positive regulation by symbiont of host immune response		NaN			3
GO:0052166 positive regulation by symbiont of host innate immune response		NaN			2
GO:0002741 positive regulation of cytokine secretion involved in immune response		NaN			2
GO:2001193 positive regulation of gamma-delta T cell activation involved in immune response		NaN			1
GO:0002925 positive regulation of humoral immune response mediated by circulating immunoglobulin		NaN			6
GO:0090265 positive regulation of immune complex clearance by monocytes and macrophages		NaN			2
GO:0002839 positive regulation of immune response to tumor cell		NaN			8
GO:0002684 positive regulation of immune system process		NaN			527
GO:0060335 positive regulation of interferon-gamma-mediated signaling pathway		NaN			4
GO:0033008 positive regulation of mast cell activation involved in immune response		NaN			9
GO:0061081 positive regulation of myeloid leukocyte cytokine production involved in immune response		NaN			9
GO:0002888 positive regulation of myeloid leukocyte mediated immunity		NaN			3
GO:0002857 positive regulation of natural killer cell mediated immune response to tumor cell		NaN			6
GO:0061078 positive regulation of prostaglandin secretion involved in immune response		NaN			1
GO:0060332 positive regulation of response to interferon-gamma		NaN			4
GO:0002842 positive regulation of T cell mediated immune response to tumor cell		NaN			1
GO:2000318 positive regulation of T-helper 17 type immune response		NaN			6
GO:0002827 positive regulation of T-helper 1 type immune response		NaN			9
GO:0002654 positive regulation of tolerance induction dependent upon immune response		NaN			1
GO:0002830 positive regulation of type 2 immune response		NaN			5
GO:0090323 prostaglandin secretion involved in immune response		NaN			1
GO:0002739 regulation of cytokine secretion involved in immune response		NaN			7
GO:2001191 regulation of gamma-delta T cell activation involved in immune response		NaN			1
GO:0002923 regulation of humoral immune response mediated by circulating immunoglobulin		NaN			8
GO:0090264 regulation of immune complex clearance by monocytes and macrophages		NaN			2
GO:0050776 regulation of immune response		NaN			529
GO:0002837 regulation of immune response to tumor cell		NaN			8
GO:0002682 regulation of immune system process		NaN			857
GO:0032826 regulation of natural killer cell differentiation involved in immune response		NaN			4
GO:0002855 regulation of natural killer cell mediated immune response to tumor cell		NaN			6
GO:0002840 regulation of T cell mediated immune response to tumor cell		NaN			1
GO:2000316 regulation of T-helper 17 type immune response		NaN			7
GO:0002652 regulation of tolerance induction dependent upon immune response		NaN			1
GO:0052572 response to host immune response		NaN			6
GO:0052564 response to immune response of other organism involved in symbiotic interaction		NaN			6
GO:0002424 T cell mediated immune response to tumor cell		NaN			1
GO:0002309 T cell proliferation involved in immune response		NaN			4
GO:0002461 tolerance induction dependent upon immune response		NaN			1
GO:0032600 chemokine receptor transport out of membrane raft		NaN			0
GO:0033606 chemokine receptor transport within lipid bilayer		NaN			0
GO:0090195 chemokine secretion		NaN			8
GO:0045079 negative regulation of chemokine biosynthetic process		NaN			3
GO:0070100 negative regulation of chemokine-mediated signaling pathway		NaN			4
GO:0032682 negative regulation of chemokine production		NaN			7
GO:0090198 negative regulation of chemokine secretion		NaN			1
GO:0045080 positive regulation of chemokine biosynthetic process		NaN			9
GO:0070101 positive regulation of chemokine-mediated signaling pathway		NaN			2
GO:0090197 positive regulation of chemokine secretion		NaN			7
GO:2001263 regulation of C-C chemokine binding		NaN			1
GO:0070099 regulation of chemokine-mediated signaling pathway		NaN			6
GO:0090196 regulation of chemokine secretion		NaN			8
GO:0002249 lymphocyte anergy		NaN			5
GO:0002913 positive regulation of lymphocyte anergy		NaN			4
GO:0002669 positive regulation of T cell anergy		NaN			4
GO:0002911 regulation of lymphocyte anergy		NaN			5
GO:0002667 regulation of T cell anergy		NaN			5
GO:0002870 T cell anergy		NaN			5

[truncated: 6 more sheets: BRCA_hotNAT_GTEx_GO_up, BRCA_hotNAT_GTEx_GO_down, BRCA_coldNAT_GTEx_GO_up, BRCA_coldNAT_GTEx_GO_down, BRCA_hotNAT_coldNAT_up, BRCA_hotNAT_coldNAT_GO_down]
